# Supplementary material for: Evaluation of the extent of damage to the esophageal wall caused by press-through package ingestion
Source: PeerJ. 2019 Apr 18;7:e6763. doi: 10.7717/peerj.6763 (PMC6475578; doi:10.7717/peerj.6763)
Supplement: Dataset S1 — Condition; scratch over a distance of 50 mm at a speed of 0.8 mm/min while changing the normal load from 0 g to 800 g, 42 times for the porcine esophageal tissue. [file peerj-07-6763-s018.xlsx]

## Sheet: Sheet1
Load[g]	Friction force[gf]	Friction force[gf]	Friction force[gf]	Friction force[gf]	Friction force[gf]	Friction force[gf]	Friction force[gf]	Friction force[gf]	Friction force[gf]	Friction force[gf]	Friction force[gf]	Friction force[gf]	Friction force[gf]	Friction force[gf]	Friction force[gf]	Friction force[gf]	Friction force[gf]	Friction force[gf]	Friction force[gf]	Friction force[gf]	Friction force[gf]	Friction force[gf]	Friction force[gf]	Friction force[gf]	Friction force[gf]	Friction force[gf]	Friction force[gf]	Friction force[gf]	Friction force[gf]	Friction force[gf]	Friction force[gf]	Friction force[gf]	Friction force[gf]	Friction force[gf]	Friction force[gf]	Friction force[gf]	Friction force[gf]	Friction force[gf]	Friction force[gf]	Friction force[gf]	Friction force[gf]	Friction force[gf]	Average	COF
0	6.226	6.104	8.179	7.446	6.348	9.033	7.324	7.813	8.057	7.08	8.301	9.033	7.69	13.672	15.259	7.446	8.789	7.69	7.324	11.841	9.277	6.714	8.057	9.277	6.47	9.888	9.033	10.376	9.033	8.179	8.057	6.836	8.911	8.301	8.179	7.202	10.498	7.08	9.277	9.033	8.057	8.301	8.49264	#DIV/0!
0	7.813	7.813	8.789	7.935	7.202	9.521	8.545	8.667	10.742	7.935	8.911	10.498	9.399	14.038	16.602	7.813	9.155	8.545	9.155	13.672	10.742	8.301	9.644	11.108	7.813	10.01	10.986	11.353	10.62	8.423	9.155	7.813	10.986	8.667	9.888	9.888	11.475	8.423	9.766	10.62	9.521	10.376	9.7221	#DIV/0!
0	7.813	37.231	-7.08	10.254	17.822	16.602	33.813	11.353	8.179	3.54	-13.916	-10.986	-1.221	-7.813	21.851	-3.418	-10.132	-15.625	-13.916	22.827	-9.277	-12.573	-9.888	-13.672	16.357	-5.737	-9.521	-7.69	-8.057	-12.939	-13.916	-9.521	-9.644	18.921	-4.517	-11.719	-11.719	-5.493	22.339	-11.353	-7.08	15.869	0.151143	#DIV/0!
0	7.08	7.935	9.399	8.301	6.104	9.155	8.423	9.155	9.766	8.301	7.935	10.01	9.521	14.526	15.137	8.911	9.033	8.789	8.301	12.695	10.498	8.423	10.01	9.521	6.958	11.23	10.864	10.498	10.742	10.132	9.766	9.033	11.108	7.446	10.254	9.644	11.719	9.155	9.277	10.01	10.01	9.888	9.63483	#DIV/0!
0.1	7.813	8.301	8.667	7.813	6.958	8.911	8.057	9.766	10.986	8.057	8.545	9.888	9.277	14.282	15.503	9.033	9.521	7.935	8.423	11.963	10.01	7.813	10.376	9.277	6.47	10.376	10.864	10.742	9.399	10.498	9.399	9.155	10.498	8.423	10.01	8.667	11.23	9.033	9.766	9.766	9.766	10.254	9.55931	95.5931
0.1	7.446	6.714	9.399	8.301	6.714	8.545	8.423	8.911	10.132	8.057	9.277	9.277	9.766	14.648	15.259	8.789	10.132	8.179	8.667	12.573	10.62	8.911	10.62	9.399	7.202	10.01	10.62	10.742	11.353	9.521	8.911	8.057	10.254	9.888	8.423	8.911	12.207	8.911	9.644	9.888	9.277	9.521	9.57379	95.7379
0.1	7.446	7.324	9.155	9.277	6.714	9.033	8.545	9.766	10.62	9.277	7.935	9.766	9.644	14.771	16.113	8.423	9.155	8.911	9.155	12.207	10.376	8.423	10.132	9.766	7.568	10.742	9.399	11.353	10.986	8.789	9.155	6.714	10.254	9.277	9.155	9.277	11.841	8.911	8.423	10.376	8.423	10.864	9.60574	96.0574
0.1	7.08	7.08	9.888	9.155	7.202	9.888	9.155	9.766	9.644	9.277	8.667	10.01	8.789	14.526	15.869	7.568	9.277	7.446	8.423	12.329	11.23	9.033	10.742	9.888	8.057	11.353	10.986	10.986	10.742	8.911	9.766	7.935	10.498	9.033	10.254	9.277	12.695	7.568	9.155	11.23	9.399	10.254	9.76264	97.6264
0.1	7.568	8.057	10.864	8.667	5.981	8.911	8.179	9.277	10.132	8.423	8.545	9.155	7.935	14.038	15.259	7.568	9.277	7.324	7.935	11.719	10.864	8.789	10.498	10.132	8.911	10.132	10.498	9.521	9.766	8.911	9.277	8.301	10.132	9.521	10.132	9.399	11.841	7.935	9.277	10.376	9.155	9.277	9.46331	94.6331
0.1	7.813	7.813	10.376	9.521	6.104	10.01	7.813	8.911	9.766	7.813	9.155	9.399	9.155	14.526	15.259	8.423	9.888	8.423	8.301	11.353	10.986	8.179	10.01	10.01	8.423	10.01	10.498	10.01	10.132	9.155	9.155	8.545	10.864	9.888	9.766	7.324	11.353	8.301	9.766	10.01	7.935	10.62	9.54195	95.4195
0.1	8.057	6.592	9.766	9.644	4.639	10.62	8.301	9.521	10.01	7.813	9.766	9.888	9.033	14.648	14.893	8.423	8.789	8.179	7.935	12.207	11.719	8.667	9.888	8.667	9.033	10.498	10.376	10.254	11.108	9.888	9.888	8.301	9.888	9.399	10.986	9.521	11.353	8.057	9.399	10.986	9.399	10.498	9.6785	96.785
0.1	8.057	7.813	10.254	9.155	6.836	10.62	8.545	8.911	10.132	8.179	9.399	9.766	10.132	13.428	15.381	8.789	10.01	7.935	8.789	12.573	10.742	8.423	9.888	10.132	9.399	11.475	11.719	11.108	10.742	9.277	9.766	9.155	9.644	9.033	11.963	9.033	11.963	7.935	9.399	11.719	9.033	9.888	9.9081	99.081
0.2	7.202	8.179	10.376	8.423	5.981	9.766	6.226	8.789	8.911	6.592	8.667	9.888	8.667	13.672	15.991	7.813	9.521	7.568	8.057	11.719	10.62	8.301	10.132	9.888	10.01	10.986	10.742	10.01	9.521	8.911	9.399	9.277	9.766	9.399	10.376	8.789	10.986	8.423	8.911	10.62	8.423	9.521	9.40521	47.0261
0.2	8.179	7.813	9.766	8.057	4.639	9.766	6.958	8.545	10.376	6.348	8.057	9.521	8.423	14.16	15.259	8.301	9.644	7.324	6.47	11.963	10.864	9.277	10.376	8.911	8.179	10.254	10.132	10.254	10.742	9.644	9.644	9.644	10.376	9.766	9.277	9.033	11.963	7.324	9.399	10.132	8.667	9.277	9.3501	46.7505
0.2	7.324	8.301	10.498	7.324	5.981	10.986	7.69	9.766	10.742	7.813	9.399	9.399	8.789	14.648	14.282	8.301	9.644	8.301	7.568	11.841	11.475	9.033	9.033	8.911	9.399	10.986	10.498	10.742	11.963	8.911	9.888	9.155	10.132	9.888	10.254	10.62	12.085	8.423	9.766	11.108	8.789	10.254	9.75976	48.7988
0.2	7.324	8.057	9.399	8.545	6.104	10.864	7.935	9.277	10.62	7.568	7.813	10.01	8.545	14.16	15.991	8.423	10.254	8.301	8.423	12.573	11.353	9.521	8.179	9.644	10.01	11.475	10.742	10.62	11.108	9.277	10.498	8.423	10.62	9.033	10.864	10.132	12.573	8.301	10.01	10.986	9.033	9.888	9.82086	49.1043
0.2	7.08	8.057	9.277	7.935	6.348	9.888	7.813	8.423	10.01	4.517	8.911	9.399	8.911	14.526	15.869	8.545	9.521	9.155	9.155	12.329	10.376	9.888	8.545	10.498	9.155	10.498	10.864	9.644	9.888	9.033	9.155	8.911	9.766	8.789	10.132	9.277	10.62	7.935	9.277	9.766	9.033	9.155	9.42557	47.1279
0.2	6.958	7.935	9.155	8.301	5.981	10.62	7.813	8.545	9.644	7.202	8.179	9.521	8.423	14.16	15.137	8.789	9.399	8.545	8.545	12.207	10.864	8.911	8.667	10.864	9.766	10.864	10.742	10.01	10.01	9.033	9.888	8.545	9.766	9.155	9.766	9.277	10.742	8.057	9.766	9.644	9.033	9.399	9.4721	47.3605
0.2	7.568	6.714	9.766	8.545	6.592	10.864	8.057	8.789	10.864	7.568	8.667	9.766	9.033	14.893	15.625	8.545	9.888	7.813	8.789	13.184	10.376	8.911	9.766	10.132	9.155	11.23	10.742	10.254	11.841	8.667	8.911	7.813	10.254	9.888	10.498	10.376	11.23	8.301	9.155	10.986	10.62	9.277	9.75983	48.7992
0.2	8.179	7.202	9.277	7.935	6.348	10.62	9.277	9.521	10.132	9.399	8.667	10.62	9.277	14.404	15.137	7.935	9.033	8.179	9.399	13.306	10.254	9.033	9.888	9.888	8.301	11.353	10.742	10.864	11.353	9.033	8.179	7.813	10.132	8.545	10.864	9.766	11.353	8.301	9.521	10.376	10.132	9.888	9.74824	48.7412
0.3	7.08	8.057	8.911	6.958	6.592	9.888	8.179	9.521	10.376	9.033	8.667	10.254	7.324	14.282	15.625	8.667	10.132	8.301	8.667	13.306	10.498	10.01	9.399	10.132	8.667	10.742	11.475	10.864	10.864	8.789	10.01	7.568	10.01	8.911	10.132	8.545	11.475	7.813	8.789	10.62	9.888	10.254	9.6494	32.1647
0.3	6.714	7.324	8.911	7.568	6.714	9.644	8.057	8.545	10.254	7.935	8.179	10.01	8.667	13.55	15.869	7.813	9.399	7.813	8.545	12.085	10.742	9.155	9.521	10.864	8.667	10.01	10.254	10.376	10.62	8.545	9.399	7.813	10.376	8.911	9.399	8.545	11.108	8.301	9.277	10.01	9.033	8.789	9.36455	31.2152
0.3	6.836	7.202	8.423	7.446	6.714	9.155	8.545	9.521	10.498	7.69	8.667	10.376	8.545	13.428	15.503	7.935	9.155	8.301	7.935	12.085	10.01	8.301	10.01	9.888	8.301	9.888	9.766	11.719	10.62	9.033	10.01	7.324	10.742	8.301	10.254	10.01	10.01	8.667	9.521	9.277	9.399	10.132	9.40817	31.3606
0.3	7.324	8.057	9.399	8.545	6.348	10.254	8.057	9.277	10.376	8.179	8.789	9.766	9.033	14.282	16.602	9.155	9.888	9.521	8.423	13.062	10.986	8.423	10.742	10.742	8.911	10.986	11.23	11.108	10.498	9.033	10.376	8.301	11.108	10.01	10.864	10.376	12.085	9.277	9.521	10.62	9.766	10.254	9.98938	33.2979
0.3	8.301	7.568	9.888	8.667	8.179	10.62	8.667	8.911	10.01	8.667	8.545	10.498	8.545	14.282	15.991	8.545	10.132	10.132	10.01	12.329	10.864	8.179	10.498	10.62	8.423	10.864	10.498	11.23	10.254	8.667	10.376	8.545	10.742	10.01	12.085	9.033	11.597	8.545	10.376	10.498	9.521	9.521	9.9865	33.2883
0.3	7.08	6.958	9.399	7.935	7.324	9.033	8.667	9.521	9.155	8.423	8.667	10.01	9.521	13.672	15.137	7.935	9.155	8.423	8.789	12.573	10.254	8.301	10.498	10.62	8.179	10.132	10.254	10.864	9.399	8.179	8.911	7.69	9.277	8.789	9.521	8.057	10.498	8.545	9.399	9.521	8.667	9.155	9.3354	31.118
0.3	7.446	6.714	9.521	7.935	7.446	9.888	8.667	8.667	10.132	9.277	8.057	10.254	8.301	13.55	15.503	8.545	10.132	8.179	8.911	12.573	10.376	7.813	10.498	10.01	8.057	10.376	10.376	10.986	10.498	8.545	9.888	7.568	10.132	9.277	9.644	8.789	10.742	8.545	8.301	10.742	8.423	9.888	9.5041	31.6803
0.3	8.057	6.958	10.132	9.033	7.935	10.254	8.057	10.376	9.644	9.399	9.277	10.742	9.155	14.16	15.869	8.301	9.277	9.399	9.644	12.573	12.207	10.01	10.376	11.108	7.446	10.742	10.376	10.864	11.108	8.911	10.986	7.446	11.841	9.521	10.864	10.01	11.841	8.789	9.033	11.108	9.521	10.254	10.062	33.54
0.4	7.69	7.202	9.521	9.033	7.568	10.254	7.568	9.644	10.376	8.911	9.399	10.62	9.155	14.282	15.991	8.423	8.789	7.08	9.277	12.207	11.841	9.033	10.01	10.498	8.179	10.742	10.864	10.62	9.644	9.521	10.01	7.08	10.986	10.254	10.01	9.521	11.841	9.277	10.01	10.742	9.155	10.132	9.83238	24.581
0.4	6.958	6.836	9.277	8.911	7.08	10.254	6.958	10.132	9.644	8.179	8.911	10.01	8.789	13.184	15.015	7.446	9.033	8.301	7.935	11.841	9.766	8.423	10.132	9.766	7.935	9.766	10.742	10.498	9.521	8.545	10.742	7.446	10.01	10.132	9.521	9.033	11.108	8.789	10.62	9.155	8.789	9.888	9.40526	23.5132
0.4	7.202	7.202	9.155	8.911	6.47	9.766	8.545	9.766	10.254	7.935	9.521	10.376	7.935	13.916	15.625	7.568	8.057	8.911	8.301	12.451	10.01	8.423	10.62	9.766	9.277	10.376	9.766	10.742	10.62	9.399	9.277	8.423	9.888	9.888	10.132	9.766	11.963	8.301	9.888	10.132	9.155	10.132	9.61455	24.0364
0.4	8.667	7.935	8.545	9.399	7.324	11.108	8.911	9.888	10.986	8.179	9.521	10.742	8.423	14.282	16.235	7.08	9.277	7.935	9.033	12.451	11.23	8.911	11.475	10.742	9.888	11.719	10.498	11.719	10.498	9.399	9.277	8.179	9.521	9.766	11.963	9.766	11.841	8.545	9.644	10.986	9.888	10.742	10.0504	25.1261
0.4	7.568	7.813	8.301	8.423	7.568	9.766	7.08	10.01	11.108	8.179	8.911	10.376	8.667	14.282	16.113	7.446	9.766	7.935	9.399	12.085	11.23	8.545	10.864	10.498	9.521	11.841	11.475	10.498	10.254	9.155	8.911	8.301	9.277	9.399	11.108	9.155	11.353	9.399	10.132	10.742	10.132	10.132	9.82662	24.5665
0.4	7.08	7.446	9.277	8.545	7.08	10.132	7.813	9.521	10.986	7.202	8.545	9.888	9.521	15.015	17.09	7.935	9.644	8.789	8.423	13.428	10.864	8.667	10.376	9.888	10.132	10.742	10.62	10.498	10.132	9.399	10.376	7.69	9.766	9.399	10.62	9.521	11.719	8.667	9.644	10.742	8.911	10.01	9.8034	24.5085
0.4	7.69	6.958	9.766	8.789	6.47	9.766	7.935	9.033	10.01	7.324	8.667	10.742	9.399	13.306	15.991	8.179	10.01	8.667	8.057	12.329	10.864	8.789	10.132	9.888	8.667	10.864	9.766	10.132	10.986	9.277	10.254	6.836	10.498	9.766	10.132	9.644	11.963	8.545	10.62	10.62	9.033	9.644	9.66686	24.1671
0.4	7.324	7.324	9.766	9.033	6.836	9.644	7.813	9.644	10.376	7.202	9.766	10.62	9.888	14.648	15.991	7.813	8.789	9.155	7.935	12.817	10.742	8.423	9.888	10.376	8.911	10.498	11.353	11.353	11.353	9.155	8.545	7.324	9.766	9.399	10.376	9.888	12.939	7.568	9.521	10.254	9.277	9.888	9.7424	24.356
0.5	6.836	7.813	9.399	8.667	6.104	10.132	7.324	9.155	10.376	8.179	9.033	9.521	9.033	14.282	16.479	8.179	8.789	9.277	8.057	12.817	10.864	9.521	9.521	9.644	8.423	10.986	11.841	10.132	10.62	8.789	10.254	7.935	9.888	9.644	10.376	10.132	12.695	8.179	9.888	11.108	9.521	9.888	9.74526	19.4905
0.5	7.08	7.813	10.132	8.423	6.592	9.766	8.301	8.423	10.254	7.935	9.033	9.766	8.911	13.428	16.357	8.057	9.521	8.911	8.789	12.695	10.986	9.399	10.01	10.62	8.667	11.475	10.742	10.376	10.498	8.545	10.132	8.301	10.254	10.01	9.766	9.521	12.329	8.667	10.376	10.132	9.521	10.132	9.77729	19.5546
0.5	7.324	7.202	8.545	8.301	7.568	9.521	6.958	8.789	10.376	8.057	8.667	9.888	9.399	14.404	16.235	8.301	9.277	9.033	8.423	12.451	10.376	8.667	9.766	10.498	8.545	10.742	10.498	10.986	10.864	8.911	9.888	8.301	9.766	10.132	9.888	9.033	11.963	7.446	10.376	10.01	10.254	9.277	9.64062	19.2812
0.5	7.69	8.057	9.644	7.935	6.714	9.888	7.935	8.667	10.132	7.568	8.911	9.888	8.911	14.16	15.991	8.179	9.399	8.911	8.057	12.695	10.742	9.155	9.155	10.62	7.935	10.986	10.376	10.986	10.742	8.545	9.277	8.057	9.766	9.644	10.62	10.254	11.719	7.202	10.742	10.254	9.888	9.399	9.65229	19.3046
0.5	7.568	8.423	9.399	7.935	7.446	10.01	8.423	9.155	10.254	8.423	9.399	10.864	9.277	14.771	16.235	8.423	9.766	9.521	9.033	12.329	11.475	8.667	8.789	11.841	8.301	10.498	10.986	10.742	10.864	8.667	9.644	8.789	10.498	9.644	10.864	10.132	11.475	8.301	10.01	10.01	9.644	10.01	9.91679	19.8336
0.5	6.958	7.446	10.01	8.423	6.958	10.254	7.935	9.033	9.766	8.423	9.277	10.254	10.986	14.526	15.991	8.789	9.888	10.742	9.399	12.695	11.475	8.667	9.521	11.597	9.033	10.376	11.841	11.108	10.986	8.789	9.888	8.301	9.521	9.399	10.01	9.766	11.719	8.301	10.132	10.01	10.132	10.62	9.97488	19.9498
0.5	7.08	6.836	9.033	7.446	6.348	9.766	7.935	8.911	9.033	7.568	8.667	10.01	9.766	13.672	15.381	8.667	9.888	9.033	8.423	12.817	10.254	8.179	9.521	10.376	7.935	11.108	11.475	10.498	10.864	9.277	10.01	7.69	9.521	9.644	9.888	9.644	10.986	8.301	10.376	10.132	9.644	10.01	9.56221	19.1244
0.6	6.958	7.202	9.766	8.179	6.226	10.62	7.935	8.545	10.254	7.935	7.813	9.521	9.277	14.404	15.991	8.423	9.644	9.155	8.423	12.085	10.498	8.789	9.399	10.376	7.446	11.353	10.376	11.108	11.108	8.667	9.888	7.935	9.766	9.277	10.01	10.376	11.719	8.179	9.766	10.254	8.667	9.766	9.59712	15.9952
0.6	7.202	8.179	9.888	7.813	6.348	9.644	8.545	9.399	10.376	8.179	8.911	9.766	10.01	14.893	16.602	9.033	9.644	9.766	8.545	11.963	11.108	8.911	10.254	10.376	8.179	10.864	10.986	12.085	11.108	10.01	9.277	8.545	9.766	8.545	10.376	9.888	12.207	9.033	10.498	10.376	8.667	9.644	9.89069	16.4845
0.6	6.958	8.301	10.132	8.179	7.202	10.498	8.545	10.01	10.62	8.057	8.423	10.132	10.01	15.259	16.479	9.033	9.521	9.644	8.789	12.207	11.719	9.033	10.376	10.376	8.667	11.23	10.986	11.23	11.23	9.399	9.155	8.911	10.132	9.155	9.399	9.521	11.23	8.667	10.132	10.01	9.399	10.01	9.95157	16.586
0.6	7.446	8.179	9.277	8.301	6.958	10.254	9.155	8.911	10.376	8.545	8.423	9.644	9.277	14.648	17.212	9.521	10.376	8.545	9.033	13.306	11.23	8.423	10.01	9.644	8.667	10.986	9.644	10.986	11.475	8.789	10.254	8.057	9.399	10.132	9.399	9.277	11.963	9.277	10.01	10.01	9.644	9.399	9.85862	16.431
0.6	7.69	7.813	9.644	7.813	6.592	10.132	8.911	9.033	9.644	7.813	9.033	9.888	9.277	14.526	16.113	8.911	10.01	9.155	9.399	12.451	11.719	9.155	9.033	10.62	7.813	10.864	10.01	11.23	10.742	8.667	10.742	7.446	10.498	10.01	10.376	10.498	12.329	8.301	9.766	10.864	8.667	9.644	9.82957	16.3826
0.6	7.813	8.667	10.498	8.789	7.202	10.254	8.911	9.399	10.498	7.69	8.667	9.888	8.911	15.259	15.381	9.033	10.376	9.155	8.423	11.841	10.864	8.545	9.766	10.742	8.179	10.132	10.62	11.475	10.62	9.399	10.498	7.446	10.62	8.301	10.986	10.01	12.329	8.057	9.277	10.986	9.155	10.132	9.87605	16.4601
0.6	7.813	8.179	11.108	8.911	6.958	10.62	8.667	9.399	9.644	9.155	9.644	10.01	9.521	15.259	16.602	9.155	9.766	10.01	8.911	11.963	11.353	8.179	10.01	9.399	10.01	10.742	10.864	11.597	10.62	9.399	10.742	8.423	9.888	8.911	10.62	9.033	11.108	7.935	9.155	10.498	9.399	10.132	9.98362	16.6394
0.6	7.813	7.935	10.62	8.789	7.202	11.108	8.301	8.911	10.498	8.301	9.521	9.277	8.667	14.771	15.381	7.324	9.888	9.521	9.644	13.184	11.597	9.155	10.376	10.254	8.911	10.742	10.986	11.353	10.498	9.155	10.498	8.301	10.254	10.742	11.23	10.376	12.451	8.789	9.155	10.742	9.399	9.644	10.0301	16.7168
0.7	7.935	7.568	10.62	7.813	6.836	10.254	8.911	9.521	10.01	7.813	9.521	9.521	8.911	13.916	15.747	7.568	9.888	8.423	8.911	12.207	11.841	8.911	10.986	10.376	8.789	10.742	10.01	10.986	10.01	9.399	10.254	7.935	9.766	9.888	10.132	10.132	12.085	7.935	9.521	10.62	9.644	10.132	9.80924	14.0132
0.7	7.446	8.667	10.01	9.155	7.813	10.254	7.568	9.521	10.132	8.179	9.033	9.888	8.301	14.404	16.357	7.935	9.155	9.155	8.423	12.329	12.573	8.667	10.376	10.01	8.789	11.353	10.132	10.376	10.254	9.033	10.01	8.301	9.888	8.667	9.888	10.62	12.207	7.813	9.399	10.62	9.399	10.01	9.81214	14.0173
0.7	8.179	8.667	10.498	9.155	7.08	10.986	7.935	9.766	9.766	8.667	9.766	9.644	7.568	14.771	16.235	8.301	10.62	9.277	9.033	12.207	11.475	8.911	10.376	10.376	9.033	10.62	11.353	11.108	9.888	9.155	9.521	8.667	10.132	8.911	10.986	10.376	11.963	8.545	9.155	10.132	9.277	10.132	9.95745	14.2249
0.7	7.324	8.667	9.766	9.155	7.935	10.376	7.935	9.521	9.888	8.423	10.498	9.766	9.033	15.015	16.113	8.789	10.254	9.033	9.888	11.719	10.864	9.399	10.01	10.62	9.644	10.376	11.963	11.23	9.521	9.399	9.888	8.179	10.986	9.155	10.742	10.498	11.841	9.155	10.498	10.254	9.521	9.277	10.0504	14.3578
0.7	8.057	7.568	10.498	8.545	6.836	11.353	7.69	9.155	9.399	7.935	9.766	9.399	8.667	14.648	15.259	8.301	9.644	9.033	8.545	12.451	10.498	8.545	9.888	10.742	8.789	10.254	10.986	11.108	9.155	8.667	9.521	7.935	9.399	10.254	11.108	10.742	11.719	8.179	10.376	10.01	9.399	9.399	9.74814	13.9259
0.7	6.958	9.033	9.277	8.911	7.202	10.62	7.935	9.155	10.376	6.958	8.911	9.766	9.155	14.771	15.381	7.813	9.888	8.179	7.935	11.963	10.864	8.911	9.155	10.254	8.911	10.254	11.23	11.108	9.521	8.667	10.376	8.545	9.155	9.399	10.498	11.23	12.329	8.179	9.399	10.864	8.911	10.132	9.71617	13.8802
0.7	6.714	9.033	9.766	8.911	7.568	10.864	7.69	9.155	11.108	8.423	9.399	10.01	8.789	15.137	15.381	8.789	9.888	9.033	8.545	12.085	11.108	9.399	10.254	10.376	10.01	11.108	11.353	12.085	9.399	9.155	10.742	8.667	10.132	9.521	10.376	10.864	11.963	8.179	9.766	11.353	8.911	10.254	10.0301	14.3287
0.7	7.935	7.935	9.888	7.324	7.568	10.986	7.935	9.766	10.62	8.301	9.888	10.62	9.644	15.869	15.747	8.789	10.376	9.033	9.033	12.207	11.353	9.399	10.01	10.498	8.545	11.23	11.597	11.108	10.376	8.911	10.742	8.179	10.254	9.888	9.766	10.62	12.817	8.789	10.01	11.475	10.254	10.132	10.129	14.47
0.8	7.08	7.813	10.132	7.568	6.836	10.864	6.958	8.911	9.766	7.568	10.01	9.399	8.911	14.282	15.869	7.935	8.789	8.545	9.033	12.451	11.23	8.911	9.399	10.01	7.568	10.864	11.353	10.376	10.376	8.545	9.399	8.789	9.277	9.766	9.277	10.376	13.306	8.423	10.62	9.766	9.888	10.254	9.6784	12.098
0.8	7.324	7.935	9.766	8.301	6.836	9.888	7.202	10.132	10.376	8.057	9.155	9.766	9.399	14.16	15.137	8.667	8.911	8.789	8.667	11.719	11.23	8.545	8.423	11.475	8.911	10.01	11.841	10.864	10.254	8.179	10.01	8.545	10.01	9.277	9.888	10.498	11.719	8.545	10.254	9.888	9.399	10.254	9.71919	12.149
0.8	7.568	8.179	10.254	8.545	7.324	10.62	7.568	9.033	10.132	8.301	10.01	10.498	9.766	15.015	15.747	8.667	9.766	9.155	7.69	11.963	11.475	8.667	8.545	12.085	8.179	10.254	12.695	11.353	9.888	8.545	9.888	8.423	10.01	9.155	9.888	9.521	12.451	8.545	10.132	10.498	8.911	10.254	9.88483	12.356
0.8	7.446	7.813	9.766	7.935	7.08	11.23	8.179	8.911	10.376	8.301	8.789	10.742	10.132	14.771	16.479	9.155	10.254	9.155	8.667	12.207	11.108	9.033	9.766	11.597	9.033	10.498	11.719	11.23	9.888	8.545	10.254	8.057	10.01	10.254	10.01	9.644	13.184	8.545	11.23	10.864	10.132	10.376	10.0563	12.5704
0.8	7.08	7.08	9.766	8.301	6.836	11.597	7.935	9.033	10.01	8.301	9.155	9.766	9.277	15.137	16.357	8.301	10.132	9.155	9.155	12.329	12.329	8.301	10.376	10.986	8.545	11.475	10.498	9.521	11.108	8.057	10.498	7.446	9.521	10.742	10.62	10.62	12.329	8.789	10.864	10.986	10.254	10.62	9.98067	12.4758
0.8	8.301	7.446	9.521	7.813	7.202	10.62	8.789	7.813	9.766	7.446	9.033	9.399	9.399	15.015	15.869	8.911	9.033	8.789	8.789	12.573	11.23	8.423	9.766	10.254	8.301	10.742	10.376	9.277	10.62	8.545	10.62	7.935	9.521	8.789	9.644	9.399	12.451	9.033	10.254	10.132	9.521	10.864	9.69581	12.1198
0.8	8.789	7.935	10.376	7.935	6.348	9.521	8.057	8.911	10.864	7.69	9.521	10.376	9.521	15.991	15.991	9.521	9.033	9.399	8.667	12.573	12.085	9.277	10.01	10.986	9.033	10.132	10.742	10.742	9.766	8.911	10.864	8.057	10.132	8.911	9.521	10.01	12.329	8.423	10.498	10.498	9.399	10.376	9.94574	12.4322
0.8	8.179	7.813	10.498	7.69	7.202	9.888	8.179	9.155	9.644	8.911	10.62	10.01	9.766	15.503	16.846	10.01	9.399	9.766	9.155	12.329	11.475	9.277	10.132	10.62	8.667	10.864	10.986	10.742	10.132	9.033	10.254	8.057	10.376	9.888	9.766	9.521	11.841	10.01	10.254	10.01	9.399	9.521	10.033	12.5413
0.9	7.935	6.592	10.01	7.813	6.47	10.498	7.568	9.277	10.376	7.446	9.277	9.033	8.789	14.648	15.747	8.911	8.789	8.911	9.399	12.085	11.597	8.545	10.498	10.742	7.568	10.62	10.376	9.399	10.864	8.789	10.132	7.813	10.132	10.62	9.766	10.376	12.329	9.155	10.742	10.01	10.01	10.254	9.75979	10.8442
0.9	8.179	7.69	10.254	7.935	6.836	10.62	6.836	9.277	9.888	7.813	9.521	9.277	10.01	14.893	16.113	8.423	9.277	8.789	8.667	12.329	11.353	8.057	9.766	10.864	7.324	10.62	9.888	11.475	9.888	9.033	9.277	7.935	9.399	9.766	9.888	11.108	11.841	8.545	9.155	9.766	9.766	10.132	9.70174	10.7797
0.9	7.935	7.935	10.01	8.301	6.836	10.62	7.935	8.545	11.108	8.545	9.155	10.01	9.888	15.015	16.235	8.789	10.132	9.644	8.911	12.939	11.719	7.69	9.155	10.62	8.301	10.986	11.108	11.23	10.498	8.545	9.766	8.423	9.766	9.277	9.888	9.644	11.597	8.667	9.399	10.01	9.277	9.888	9.85576	10.9508
0.9	8.301	8.789	10.864	8.667	7.446	10.498	8.423	9.399	10.62	8.179	9.033	9.644	9.399	15.625	16.602	8.667	9.399	9.155	10.132	13.184	11.841	8.545	10.864	10.62	9.521	10.498	11.23	11.475	10.132	9.277	10.132	8.057	9.888	9.277	9.766	10.132	11.108	8.179	10.254	10.742	9.399	9.399	10.0562	11.1736
0.9	7.935	7.568	9.399	8.301	7.202	10.742	8.667	8.789	10.864	7.935	8.667	9.888	10.254	15.259	16.235	8.911	9.644	9.521	10.01	12.329	11.841	8.911	10.986	10.742	9.277	10.376	9.644	10.742	10.132	9.033	10.742	7.69	10.01	10.254	10.376	10.62	11.108	9.277	9.644	10.864	10.132	10.498	10.0243	11.1381
0.9	8.179	7.324	10.498	8.179	7.324	10.254	8.301	9.155	9.766	7.08	9.155	9.766	10.01	15.015	15.381	8.667	8.911	9.155	10.498	11.841	12.085	8.301	10.742	10.62	8.789	9.766	10.62	11.475	10.62	8.789	9.766	7.813	10.01	9.766	11.475	10.254	11.719	9.277	10.132	11.108	10.01	9.766	9.93719	11.0413
0.9	7.324	7.324	9.766	8.545	6.47	10.498	8.057	8.301	9.521	8.057	8.667	9.399	9.766	15.625	15.869	8.545	8.789	9.277	9.277	11.963	10.864	8.057	9.766	10.01	8.545	10.62	11.108	11.841	10.132	9.155	10.254	6.958	9.277	8.789	10.62	9.033	12.207	8.179	8.423	10.498	8.667	9.399	9.60576	10.6731
0.9	8.179	8.423	10.498	8.911	6.592	10.01	7.935	9.155	10.498	8.301	9.277	9.888	10.254	15.869	16.724	8.423	9.888	8.911	8.667	12.329	11.841	8.179	10.62	10.986	8.911	10.864	10.498	10.62	9.644	9.155	9.521	8.179	10.132	9.155	9.888	10.132	11.841	7.813	10.254	10.62	7.935	9.155	9.87321	10.9702
1	7.935	8.057	10.864	8.545	6.836	10.62	8.057	9.888	10.62	7.935	9.766	9.888	10.132	15.503	17.822	8.301	10.254	8.667	9.888	12.451	12.451	9.399	11.23	10.742	8.667	9.521	10.132	11.597	10.254	9.888	9.644	8.301	10.01	9.888	9.399	10.742	12.329	8.301	10.498	10.376	9.766	9.155	10.1028	10.1028
1	8.057	8.545	9.888	8.301	6.958	10.376	8.057	8.545	10.132	7.568	9.155	9.155	9.766	15.625	17.09	8.667	9.155	8.545	9.521	11.963	12.573	8.301	9.766	10.376	8.545	11.23	9.888	11.108	10.254	9.155	10.132	7.568	10.498	10.498	10.62	11.963	13.184	8.179	8.667	11.841	9.766	10.132	9.98364	9.98364
1	8.179	9.033	10.132	9.277	7.446	9.888	8.179	7.935	9.521	7.08	9.155	9.644	9.766	14.893	16.602	8.301	8.911	8.667	9.766	11.23	11.23	7.568	9.399	9.888	8.911	10.62	10.254	10.986	9.277	8.301	10.01	7.324	10.01	9.766	10.498	10.742	12.451	7.935	9.644	11.475	8.789	9.766	9.72498	9.72498
1	8.545	8.667	10.254	8.301	7.202	10.62	7.69	8.667	8.911	8.301	9.521	10.132	10.254	16.357	15.137	8.545	9.399	8.911	8.911	11.597	12.085	7.935	9.155	10.62	10.01	10.132	11.353	10.986	10.01	8.667	11.353	7.813	9.766	9.766	10.132	10.498	12.451	7.324	10.62	11.719	8.911	9.766	9.92843	9.92843
1	8.179	9.033	10.62	8.301	7.324	10.62	7.446	9.155	10.01	7.935	9.766	10.254	11.108	15.625	15.747	8.911	9.277	9.277	9.033	12.329	12.573	9.033	10.62	11.23	8.667	10.376	11.719	10.864	10.498	8.911	9.644	8.545	9.888	10.376	10.254	10.498	11.841	7.813	10.62	11.719	9.644	10.376	10.1347	10.1347
1	8.179	8.545	10.742	7.813	7.446	10.986	7.324	8.545	9.399	7.446	8.789	9.521	9.399	15.381	16.357	9.521	10.01	8.545	9.766	12.207	12.695	9.155	9.888	10.864	8.057	10.376	10.986	12.085	10.62	8.789	9.888	7.202	10.01	10.132	10.498	10.132	11.963	7.935	10.498	10.986	9.521	10.498	9.96902	9.96902
1	8.301	8.179	10.986	8.545	6.836	10.376	6.348	9.155	9.644	7.935	9.155	10.254	10.132	15.747	16.235	8.423	9.521	8.789	8.667	11.719	11.841	8.667	8.789	10.864	8.179	10.742	12.085	11.963	10.254	8.179	9.644	7.69	10.01	10.376	9.766	10.132	13.794	8.789	9.888	10.498	9.155	10.376	9.91971	9.91971
1	8.667	8.057	10.254	7.813	7.446	10.254	7.69	8.789	10.01	8.057	9.521	10.254	9.888	15.625	16.113	9.033	9.644	8.667	9.521	12.451	11.475	8.545	9.155	10.864	8.423	10.62	12.207	11.23	10.864	8.057	9.644	7.69	9.888	9.399	9.766	9.521	12.451	8.667	10.254	10.864	9.644	9.033	9.90512	9.90512
1.1	7.446	8.789	9.888	7.69	7.446	10.01	7.08	9.644	10.132	9.155	9.521	9.888	10.01	15.991	16.479	9.399	9.888	9.155	9.521	13.062	12.329	9.155	9.888	10.986	8.301	10.62	11.108	11.23	10.864	8.911	10.498	8.179	10.01	9.521	10.01	10.01	11.719	8.545	11.108	10.864	9.521	9.888	10.0824	9.16578
1.1	7.935	7.935	9.766	7.568	6.958	10.62	7.202	8.301	10.864	7.446	9.521	9.644	9.399	16.479	16.602	9.033	10.01	9.155	9.277	12.207	12.695	8.423	10.498	10.742	7.813	10.864	10.254	11.353	11.353	8.545	10.498	8.545	10.01	10.132	10.498	10.986	12.207	9.277	10.376	10.986	9.399	10.376	10.0417	9.12883
1.1	8.179	9.155	9.888	7.813	6.836	9.521	8.545	8.911	9.644	7.935	8.789	8.911	9.644	16.113	16.113	9.521	10.01	9.644	9.033	11.353	11.23	8.301	9.155	10.376	8.667	10.986	11.475	10.864	10.376	8.057	9.644	7.935	8.911	9.399	9.399	10.132	12.329	9.277	10.254	10.864	9.521	10.254	9.83248	8.93861
1.1	8.057	8.545	9.888	7.935	7.324	10.254	8.423	8.667	10.864	8.057	9.521	9.521	10.01	16.235	15.747	9.155	9.888	9.033	8.423	12.207	10.742	7.935	8.179	10.376	8.301	10.498	11.23	11.963	9.766	8.301	9.888	7.568	10.132	8.911	9.399	8.423	12.329	8.057	9.399	10.62	8.789	9.888	9.72495	8.84087
1.1	8.423	8.423	10.498	6.958	7.202	10.376	8.423	9.644	10.742	7.324	10.132	9.399	10.376	15.991	15.747	8.057	10.254	9.155	8.789	13.062	11.963	8.423	9.521	10.62	7.935	10.742	10.498	10.864	10.864	8.789	9.888	7.568	10.254	9.521	9.888	9.644	11.963	8.179	10.01	10.62	9.155	10.254	9.90805	9.00732
1.1	8.667	8.545	10.254	8.423	7.446	10.498	8.057	9.399	10.986	7.935	10.376	10.376	9.521	16.235	16.724	8.911	10.62	9.399	9.521	12.817	12.207	9.521	10.62	10.742	8.667	10.742	11.108	10.986	11.353	8.911	10.01	6.958	9.766	9.644	10.01	11.475	12.817	8.545	9.521	11.475	9.644	10.01	10.2248	9.29528
1.1	8.667	7.935	10.376	8.789	7.446	10.498	8.911	9.277	10.498	7.69	9.399	9.277	9.766	16.113	16.479	9.644	9.644	9.155	9.521	12.695	11.841	9.155	10.742	9.888	8.667	10.864	10.498	11.963	11.475	8.789	9.644	6.958	9.644	9.277	9.888	11.108	12.329	8.423	9.521	10.62	9.644	10.01	10.065	9.14996
1.2	8.423	8.179	10.01	8.423	7.446	9.888	7.813	9.277	10.132	7.446	9.521	9.888	8.667	16.113	15.991	8.301	9.766	8.667	9.644	12.695	12.451	8.667	10.62	10.498	8.789	10.62	10.864	11.108	11.108	9.521	10.132	7.446	10.254	8.667	9.521	10.01	12.207	8.789	9.521	9.766	8.789	10.376	9.9051	8.25425
1.2	8.301	8.911	10.498	9.033	7.202	9.888	9.033	9.521	10.986	8.179	10.01	10.254	9.399	16.724	15.991	8.423	10.254	9.399	8.789	12.939	11.475	9.033	10.254	10.742	9.155	9.766	11.23	10.62	10.254	9.399	10.01	7.568	10.254	10.132	9.155	9.766	12.573	8.423	8.789	9.766	8.301	10.498	10.0214	8.35113
1.2	8.423	9.033	10.498	8.301	8.057	10.498	7.446	9.521	10.986	8.179	9.888	10.254	10.132	16.724	16.113	9.277	9.766	9.521	9.155	12.573	11.475	8.667	9.766	11.108	8.911	11.108	10.986	11.23	10.62	8.545	10.132	7.813	10.132	10.498	9.766	10.498	12.451	8.789	9.521	10.254	9.644	10.376	10.158	8.46498
1.2	8.789	7.813	10.62	8.789	6.836	10.864	7.935	8.667	10.62	8.545	10.01	9.033	9.888	16.235	15.869	9.155	9.888	9.033	9.521	12.329	11.719	8.545	10.498	10.132	8.545	10.62	10.254	11.841	10.376	9.277	10.01	7.813	9.644	9.521	10.62	10.864	13.428	8.667	8.911	10.864	9.888	10.864	10.0795	8.3996
1.2	8.911	8.911	10.132	8.057	7.324	10.254	8.179	9.155	10.498	7.935	9.033	8.301	9.644	15.991	15.625	9.033	9.521	8.667	8.667	11.353	10.986	8.667	9.155	10.254	8.911	11.23	11.23	11.23	9.521	8.545	9.277	8.057	9.155	9.277	9.399	9.766	12.451	7.08	9.033	11.108	8.667	9.399	9.7045	8.08708
1.2	8.545	9.033	10.864	9.277	6.47	10.132	7.69	8.911	10.376	7.69	10.132	9.888	9.399	16.724	16.602	8.301	10.498	9.399	9.155	12.085	10.986	8.667	10.254	10.742	8.911	11.108	11.23	11.353	8.423	8.545	10.376	7.813	10.864	9.399	10.132	9.399	12.329	7.568	9.399	11.353	9.521	10.742	10.0068	8.33899
1.2	8.057	8.789	10.498	8.789	7.08	10.864	8.423	9.033	10.498	7.813	9.033	9.644	10.01	16.235	16.846	8.179	10.498	9.277	9.888	12.695	11.963	9.399	10.498	11.108	9.033	11.23	10.62	11.597	11.475	9.644	10.498	7.935	10.62	9.277	9.766	10.864	13.062	8.301	9.644	10.742	9.521	10.376	10.222	8.51829
1.2	8.423	8.789	10.864	9.155	6.836	10.132	7.813	8.789	9.644	7.568	8.911	10.01	9.766	16.479	16.968	9.399	9.888	8.911	9.521	12.329	11.841	8.789	10.376	11.23	8.423	11.23	10.986	11.353	9.888	8.423	10.986	8.301	10.498	9.644	10.376	11.108	12.817	8.545	10.01	10.498	9.888	9.766	10.1231	8.43593
1.3	8.301	8.301	10.132	8.667	6.47	10.132	7.324	9.033	10.01	7.69	8.789	9.155	10.132	16.113	15.991	8.911	9.644	8.667	8.545	12.207	10.986	9.277	9.399	10.986	8.545	10.986	10.986	11.475	10.01	8.301	10.864	9.521	10.132	9.399	10.376	11.353	12.573	8.545	9.155	10.986	9.155	9.521	9.9225	7.63269
1.3	8.789	8.911	10.254	9.155	7.568	9.521	7.202	9.644	10.376	8.057	9.277	10.132	10.62	15.503	15.625	8.789	10.01	9.155	8.911	11.841	11.353	8.667	10.01	11.23	9.277	10.742	12.085	10.986	9.033	9.155	10.132	9.277	10.132	10.132	9.521	9.399	13.672	7.446	9.888	10.376	8.911	10.01	10.0184	7.70648
1.3	7.813	8.301	10.132	8.179	6.348	11.23	7.935	9.033	10.254	8.423	10.01	10.01	10.254	16.113	16.724	9.399	10.01	8.911	8.057	12.573	10.62	8.789	10.01	10.864	8.301	11.108	11.597	10.986	10.376	8.911	10.498	8.667	10.986	10.376	9.521	10.498	13.184	8.057	10.498	10.498	9.766	9.521	10.0795	7.7535
1.3	8.179	8.423	10.986	8.301	7.08	10.376	7.568	9.155	10.376	8.789	8.179	9.888	10.132	16.724	17.7	8.545	10.376	9.399	8.667	12.939	11.353	9.033	9.888	11.353	9.277	10.376	11.353	11.353	10.498	8.789	9.888	8.911	9.399	10.132	10.376	11.475	14.038	8.179	10.01	11.475	9.888	10.742	10.2278	7.86755
1.3	8.423	8.789	10.132	8.545	6.226	10.742	8.423	8.667	9.277	7.324	8.545	10.62	10.376	16.357	16.602	9.033	9.766	8.545	9.155	12.329	11.23	9.277	9.277	10.986	9.521	11.353	11.23	11.719	10.62	8.057	10.498	8.545	10.01	9.888	10.01	10.986	13.184	8.179	10.376	11.475	8.789	10.498	10.0853	7.75795
1.3	8.911	8.301	10.376	8.179	6.592	10.254	8.911	8.789	9.521	7.324	9.155	9.888	10.376	15.991	15.869	9.155	10.01	9.033	9.888	12.939	11.841	9.521	8.179	10.62	8.545	10.62	12.207	10.62	11.353	8.057	10.254	8.179	10.376	9.399	9.399	9.888	11.475	8.301	11.108	10.742	8.301	10.498	9.97488	7.67299
1.3	8.911	8.179	10.864	8.667	6.348	10.864	7.568	8.423	9.277	7.935	9.521	10.742	10.864	16.357	15.747	9.155	10.01	9.033	8.911	12.817	11.353	9.033	9.521	10.864	9.033	10.498	11.23	10.01	11.353	8.545	11.108	8.301	9.766	9.888	10.132	10.62	12.695	8.789	10.864	10.132	8.911	10.742	10.0853	7.75789
1.3	8.301	8.545	10.62	8.057	6.104	11.108	8.179	8.667	9.888	6.836	8.911	10.01	10.742	16.479	16.357	8.911	10.132	8.667	9.033	12.817	11.23	8.301	9.277	10.986	7.935	10.864	10.864	11.353	12.085	7.568	11.108	8.179	10.01	10.742	10.01	10.986	12.695	8.911	10.376	10.742	9.521	9.277	10.033	7.71766
1.4	8.667	7.568	10.742	8.545	6.47	10.864	7.813	8.545	10.742	8.179	9.766	9.155	10.498	16.846	16.602	9.644	10.132	9.277	9.155	12.695	11.841	8.667	9.277	10.986	8.911	10.62	10.986	11.475	10.62	8.667	10.01	8.789	10.62	9.399	9.155	10.498	12.329	9.033	10.132	10.986	9.399	10.132	10.1056	7.21832
1.4	8.667	8.179	10.864	8.179	6.47	10.742	7.813	8.423	9.521	7.568	9.033	8.423	10.742	16.479	16.235	8.179	9.644	9.277	8.789	11.475	11.719	8.667	9.399	10.742	8.423	10.376	10.986	10.254	10.742	8.301	10.254	9.155	9.766	9.277	8.911	10.132	12.329	8.179	10.132	10.742	8.911	10.132	9.81502	7.01073
1.4	8.667	8.667	11.353	7.324	6.714	9.888	8.179	8.789	9.888	8.057	9.521	8.911	10.01	15.991	16.602	7.935	10.254	8.911	9.521	12.695	11.719	9.155	10.01	10.498	8.301	10.01	10.132	11.353	10.742	9.277	10.132	8.301	10.01	10.742	10.742	10.742	12.085	8.179	10.376	10.864	8.545	10.254	10.0011	7.14364
1.4	8.911	8.057	11.353	8.179	6.226	10.376	8.423	9.033	9.521	8.545	9.033	9.277	10.986	16.968	16.113	8.911	10.62	9.766	9.521	12.695	11.963	8.667	10.132	10.376	8.789	10.62	11.108	11.719	11.841	9.399	10.01	7.935	10.62	9.399	10.864	10.986	12.573	9.033	10.132	10.986	9.888	10.62	10.2422	7.31588
1.4	9.521	8.545	11.353	7.935	7.324	10.986	8.301	9.033	9.521	8.301	9.033	9.033	9.888	16.846	15.869	9.155	10.376	9.277	9.766	13.306	12.085	8.789	10.132	10.864	9.399	10.498	12.085	10.864	11.23	9.155	10.254	8.545	10.132	9.888	10.986	10.132	12.817	9.155	10.498	12.085	10.62	11.108	10.3498	7.39269
1.4	8.545	8.423	10.01	8.057	6.958	10.498	8.057	9.277	9.766	8.179	9.033	9.644	10.132	16.113	15.503	8.667	9.888	9.033	9.277	12.451	11.963	9.033	9.277	10.376	9.033	10.01	11.719	11.841	10.498	8.667	10.01	8.667	9.033	10.62	9.888	9.521	12.207	8.911	9.766	10.62	9.033	8.789	9.9284	7.09172
1.4	8.667	7.935	10.742	8.301	7.446	9.888	7.446	9.399	10.864	7.568	8.545	9.521	10.376	16.235	15.747	8.911	9.277	8.667	9.399	12.695	11.963	8.423	10.254	10.742	9.155	9.888	11.963	11.719	10.864	9.766	9.277	8.911	10.254	10.376	9.277	9.888	12.939	8.179	8.911	10.742	9.399	9.888	10.0097	7.14978
1.4	9.277	8.545	10.986	9.277	7.446	10.742	8.301	9.888	10.864	7.935	9.521	9.155	10.132	15.381	16.968	9.399	9.644	9.033	10.376	12.207	11.841	9.033	10.62	10.01	8.667	11.108	10.498	11.719	10.986	8.911	9.399	9.033	9.888	9.766	9.888	10.254	13.428	9.033	9.644	10.498	10.01	9.521	10.2103	7.29306
1.5	9.155	8.667	10.986	8.423	7.813	9.766	9.155	9.399	10.254	7.813	8.789	8.911	10.376	16.357	16.724	8.545	10.01	9.033	10.132	12.329	12.085	8.545	9.888	10.01	8.423	10.986	10.132	11.963	10.498	8.545	10.132	8.545	10.498	8.789	10.01	10.864	12.573	9.155	9.521	10.742	10.01	10.01	10.1086	6.73906
1.5	9.521	8.179	11.353	8.911	7.324	10.254	8.301	9.155	10.254	8.057	9.521	9.033	10.498	15.991	16.602	8.179	9.766	9.155	9.766	12.695	12.817	8.545	11.108	10.132	9.033	9.155	10.376	11.108	8.667	9.033	10.132	7.568	9.521	8.911	9.521	10.62	12.207	8.423	9.888	10.376	10.01	9.766	9.98648	6.65765
1.5	8.667	8.423	10.254	8.545	6.714	10.132	8.057	9.033	9.766	7.324	9.766	9.888	10.01	16.602	16.235	8.301	10.254	9.155	9.399	12.329	12.329	9.399	10.132	11.108	8.911	10.864	10.62	11.108	9.644	9.277	10.254	7.202	10.498	10.376	9.521	10.01	12.085	8.057	9.888	10.742	9.277	9.766	9.99814	6.66543
1.5	9.033	9.033	11.719	9.155	7.69	10.498	7.935	9.155	10.864	7.69	9.399	9.644	10.376	16.479	16.479	8.423	9.644	8.911	9.155	12.451	11.597	8.545	9.888	11.353	8.301	11.108	10.254	11.475	10.132	8.667	10.01	6.958	10.01	9.766	9.521	10.01	12.451	8.789	9.399	11.719	9.644	10.376	10.0882	6.72549
1.5	8.911	8.301	11.841	9.155	7.568	10.864	7.446	8.545	10.01	8.179	9.277	9.766	10.62	16.968	15.869	9.155	9.644	9.155	9.766	11.963	11.963	8.545	10.498	10.986	9.155	10.742	10.742	11.353	10.01	8.789	10.376	7.568	10.742	10.254	10.254	11.353	13.062	8.667	9.766	11.353	9.888	10.132	10.2191	6.81271
1.5	8.911	9.033	11.475	8.911	7.446	10.498	8.057	8.423	9.155	7.568	8.667	9.399	10.132	16.357	16.724	9.033	10.01	8.179	9.277	12.329	12.329	8.545	10.376	11.719	9.033	10.986	11.475	11.108	10.498	8.789	9.888	7.568	10.132	9.766	10.132	10.498	13.672	8.789	9.766	10.376	9.644	10.376	10.1202	6.74681
1.5	8.789	8.301	10.864	8.667	7.568	10.742	8.057	9.155	10.01	8.057	10.01	9.766	10.864	16.479	16.602	8.911	9.399	8.911	8.789	12.207	12.573	9.033	10.254	10.986	9.033	10.742	10.986	11.23	10.376	8.423	9.521	7.08	9.766	10.01	8.667	10.864	12.451	7.568	10.864	10.498	8.423	9.644	10.0271	6.68476
1.5	8.423	8.057	10.864	8.423	7.446	9.888	7.446	9.155	9.888	7.446	9.277	10.01	10.742	16.235	16.479	8.301	10.01	9.033	9.521	12.329	11.963	8.667	9.888	10.986	8.301	11.475	11.108	11.475	10.742	8.545	9.888	7.568	9.766	10.376	9.155	10.498	13.184	8.789	10.742	10.01	9.277	10.254	10.0388	6.69254
1.6	8.911	8.667	10.254	9.155	7.202	10.376	7.08	8.911	10.376	7.568	8.545	9.888	10.376	17.09	16.235	9.521	10.132	9.033	9.644	12.817	11.841	9.155	9.888	11.719	8.545	10.986	10.864	11.841	10.864	8.667	10.742	7.813	9.766	9.888	10.498	10.742	12.939	9.033	10.62	10.986	8.911	10.376	10.2015	6.37597
1.6	8.667	8.301	10.376	8.301	7.69	9.888	7.202	8.667	9.888	8.179	9.399	9.644	10.986	17.456	16.724	9.399	10.62	9.399	9.399	11.719	11.841	8.545	9.399	11.841	8.301	10.742	11.597	11.23	10.376	7.935	10.742	7.813	9.399	9.399	10.01	9.766	12.329	8.545	11.353	11.23	9.033	10.132	10.0824	6.30152
1.6	8.545	8.301	10.376	8.301	7.446	10.742	7.69	7.813	10.62	7.568	9.155	9.888	10.498	16.479	16.357	8.789	10.498	8.789	7.935	12.329	10.986	7.08	9.277	11.108	7.935	10.132	10.864	11.963	10.742	8.057	10.376	8.423	8.789	10.01	9.399	10.864	12.207	8.667	11.353	10.498	9.644	9.766	9.91093	6.19433
1.6	8.911	8.423	10.132	8.545	7.568	10.376	7.568	8.911	10.62	7.813	9.399	11.108	9.766	17.578	16.479	8.667	9.521	8.667	8.667	11.353	11.475	7.813	9.277	11.353	8.911	9.888	10.864	11.719	10.986	8.301	10.742	7.69	10.01	10.01	8.911	11.353	13.184	8.301	10.986	10.254	9.521	9.155	10.0185	6.26155
1.6	8.911	8.057	10.742	8.667	6.592	10.864	7.813	9.155	10.498	7.446	8.545	10.62	10.498	17.334	17.212	9.033	10.62	9.399	9.033	13.062	11.841	8.667	9.766	10.254	9.521	10.62	11.23	11.719	11.353	8.057	10.254	7.935	10.254	9.399	9.521	11.23	12.817	8.545	11.108	10.62	10.498	9.766	10.2161	6.38506
1.6	8.545	8.179	10.742	8.667	7.568	9.155	8.179	8.911	9.888	7.813	9.399	9.888	10.62	16.968	15.747	7.935	10.376	8.911	9.399	12.573	11.719	8.301	10.742	10.376	8.789	11.108	10.986	11.597	10.986	8.911	10.498	7.813	10.498	9.277	9.644	10.376	12.329	9.033	10.376	10.376	9.888	9.277	10.0563	6.28516
1.6	8.301	7.813	10.62	8.423	7.08	9.399	6.958	9.155	10.01	8.179	9.399	9.521	10.498	16.968	16.602	8.667	10.376	9.644	9.033	12.695	12.085	7.935	9.888	10.742	9.766	10.864	11.108	10.742	10.742	10.01	11.23	7.813	9.399	9.766	10.01	9.888	12.329	8.911	10.254	11.108	8.301	10.376	10.0621	6.28881
1.7	8.911	8.057	10.986	8.057	6.958	10.01	7.446	9.033	10.742	7.813	9.521	10.01	11.23	17.578	16.602	9.033	9.521	9.155	9.277	12.817	11.841	8.301	10.376	11.23	8.911	10.864	11.23	10.498	10.986	9.399	8.789	8.179	10.01	10.498	9.766	10.498	12.085	8.667	9.521	10.986	7.935	10.742	10.0969	5.93934
1.7	9.155	8.179	9.888	8.301	7.446	10.376	6.958	9.033	10.132	8.179	9.766	10.01	10.254	17.456	15.747	8.301	9.888	9.399	9.033	12.329	11.23	8.911	10.742	11.108	8.667	10.864	10.498	11.23	10.498	8.789	10.742	8.667	10.01	10.01	9.766	10.742	13.428	8.423	10.62	11.108	9.888	11.108	10.1638	5.9787
1.7	9.033	8.301	11.23	8.545	7.935	10.376	7.446	9.521	10.254	8.057	9.766	10.01	10.742	17.822	16.113	8.667	9.521	8.789	9.766	12.451	11.23	8.423	9.888	10.01	9.766	10.498	10.498	11.108	10.986	8.789	10.742	8.301	10.376	10.498	10.132	10.742	12.573	8.667	10.254	11.108	9.155	10.498	10.2045	6.00262
1.7	9.399	8.423	10.864	8.911	7.202	10.01	7.446	9.277	9.888	7.446	9.399	9.521	11.108	17.212	16.357	8.789	10.254	9.033	8.423	12.329	11.963	8.301	10.01	10.864	9.277	9.766	10.376	11.475	11.353	10.132	9.888	8.667	9.888	10.376	10.498	10.01	11.963	7.813	10.254	10.742	9.155	10.864	10.1173	5.95134
1.7	8.667	7.813	10.864	8.789	6.47	10.254	7.935	8.667	10.132	7.813	8.911	10.01	10.986	17.09	16.724	9.155	9.644	9.033	9.277	12.329	11.841	8.545	10.498	10.986	9.033	10.254	10.498	11.353	10.742	9.521	10.376	7.935	10.132	10.01	9.888	10.376	12.085	7.935	9.766	10.498	9.277	10.864	10.0709	5.92403
1.7	9.277	8.667	10.742	8.789	6.714	10.01	8.179	9.521	10.254	8.179	9.888	9.399	10.742	16.724	16.602	8.179	10.132	9.399	9.399	12.695	12.207	9.399	10.62	10.498	8.057	11.353	10.742	11.23	10.986	9.033	10.986	7.935	9.766	9.521	10.62	9.644	12.817	7.69	10.132	10.498	9.277	10.498	10.1667	5.98039
1.7	9.277	8.545	11.23	8.789	6.348	10.62	9.155	8.301	10.254	8.545	9.277	9.399	10.376	17.578	15.991	8.545	10.01	8.789	9.277	12.451	12.451	10.01	11.23	10.01	9.155	11.23	11.719	11.597	11.353	9.399	10.62	8.057	10.132	9.888	10.864	9.888	12.451	8.545	9.521	10.62	9.399	11.475	10.2945	6.05562
1.7	9.277	8.423	10.62	9.766	7.08	10.62	8.179	10.01	10.376	7.69	8.545	9.155	10.62	16.602	16.724	9.277	9.766	9.033	8.911	12.573	11.353	8.911	10.62	10.864	9.521	10.132	11.841	11.475	10.864	9.399	10.742	8.911	10.376	10.498	10.254	10.742	12.573	8.423	9.277	11.108	9.644	10.132	10.2597	6.03511
1.8	8.789	8.179	10.986	8.545	6.836	10.376	7.813	9.155	10.254	7.324	9.888	9.644	11.108	16.968	16.235	8.423	8.789	8.545	8.911	11.841	11.963	8.423	9.766	10.864	8.423	10.498	10.864	11.475	10.742	9.521	10.498	9.277	11.108	10.376	10.376	10.01	12.573	7.324	9.277	10.986	8.911	10.498	10.0562	5.5868
1.8	8.545	8.911	10.986	8.667	7.446	10.01	6.958	9.399	10.132	7.568	8.667	10.132	10.742	16.602	16.113	8.179	9.644	8.423	8.911	11.963	12.207	8.789	9.399	10.864	8.301	11.475	10.742	11.841	10.864	9.644	10.864	9.155	10.62	10.376	10.254	10.864	13.672	7.813	9.277	11.23	9.155	10.376	10.1376	5.63201
1.8	8.789	9.399	11.23	8.667	7.446	10.498	7.08	8.911	10.742	7.935	9.033	9.766	11.353	16.479	16.724	8.301	9.399	8.667	9.521	12.817	11.108	8.789	9.521	10.986	9.521	10.864	10.864	12.939	9.644	9.277	10.376	8.545	10.498	10.498	10.62	10.498	13.062	8.057	10.254	10.986	8.911	10.132	10.2073	5.67073
1.8	9.521	8.179	9.888	8.667	6.714	10.498	8.545	9.155	10.376	8.545	8.057	9.766	10.986	17.212	16.968	7.813	10.132	9.644	8.667	13.306	11.841	8.789	10.254	10.742	9.644	10.62	11.23	12.085	10.254	9.033	10.742	7.69	9.766	10.376	11.23	9.888	12.329	8.179	11.108	10.986	9.155	10.132	10.2074	5.67079
1.8	8.667	8.911	11.719	8.301	6.836	10.132	7.813	9.033	10.01	7.935	8.789	10.254	10.498	17.09	17.09	8.301	10.132	7.935	9.888	12.939	11.963	9.277	9.644	10.864	8.789	10.742	11.108	11.841	10.62	9.033	10.864	7.813	10.498	9.888	11.719	10.254	12.207	8.301	10.01	10.742	8.911	10.376	10.1842	5.6579
1.8	9.399	8.423	10.01	8.423	7.202	11.353	7.568	8.301	10.376	6.958	9.399	10.132	10.498	17.212	16.846	9.155	10.742	8.667	9.399	13.428	12.207	8.545	9.155	10.864	7.813	11.475	11.597	12.329	11.353	8.667	10.62	7.813	10.376	11.108	9.644	10.01	13.184	8.789	9.521	11.353	7.69	10.864	10.2016	5.66757
1.8	8.423	9.033	10.986	9.033	7.08	10.498	7.08	8.789	9.888	7.202	8.667	10.132	11.108	16.479	16.357	9.521	9.277	10.01	9.277	13.428	11.963	8.057	9.155	10.986	8.789	11.841	11.841	12.939	10.742	8.667	10.376	9.277	10.742	9.888	9.277	10.254	12.817	8.423	9.644	12.207	9.155	10.62	10.2364	5.68688
1.8	9.521	7.813	10.742	8.667	6.104	10.01	8.057	8.667	10.498	7.935	9.277	9.766	10.254	17.212	17.09	9.521	9.399	9.033	9.277	12.573	11.353	8.301	10.132	9.644	9.033	10.498	10.132	11.353	10.62	9.155	11.108	8.911	10.986	9.888	9.399	10.742	13.306	8.301	10.376	10.62	9.521	10.132	10.1173	5.62073
1.9	9.155	8.667	11.475	9.033	6.958	10.01	7.813	8.911	10.254	7.935	9.277	10.376	10.986	16.846	17.456	9.277	10.132	9.033	8.911	13.306	11.963	8.301	8.789	9.521	7.813	10.742	10.62	11.353	10.864	8.789	10.132	8.667	10.254	10.498	9.399	10.498	12.695	8.911	10.742	10.498	9.033	9.888	10.1376	5.3356
1.9	9.766	8.423	10.498	8.057	7.08	10.376	8.179	8.301	10.376	7.202	9.766	10.01	11.108	16.724	16.602	9.155	10.376	8.545	9.033	13.062	11.23	7.446	9.521	10.742	8.667	10.498	10.742	12.207	11.475	9.033	10.01	8.423	10.254	9.644	10.132	11.108	12.573	9.277	10.132	10.498	9.033	9.888	10.1231	5.32797
1.9	9.033	9.033	10.986	8.301	7.935	10.376	8.911	8.179	9.766	7.935	9.155	9.521	10.864	17.7	16.113	9.033	10.986	9.033	9.277	12.939	11.719	8.911	9.766	10.62	9.399	11.108	10.986	11.353	11.841	8.423	10.376	7.813	10.376	8.911	10.742	10.986	13.184	8.545	9.888	10.864	9.766	10.864	10.2742	5.40748
1.9	9.399	9.277	10.864	8.057	7.568	11.353	8.911	8.911	9.521	7.935	9.155	10.01	10.986	17.944	15.259	9.033	10.132	9.521	9.155	13.672	11.963	8.789	9.277	10.01	8.545	12.085	11.841	11.23	10.864	8.789	9.277	7.935	10.132	8.789	10.742	10.132	12.817	7.813	9.399	10.864	9.644	10.132	10.1841	5.36005
1.9	9.277	8.789	11.23	8.301	7.324	10.254	9.033	9.033	9.766	7.935	9.888	9.766	10.864	16.724	16.235	10.254	10.62	9.033	10.01	12.817	11.841	8.057	9.766	10.986	8.667	9.888	11.597	11.108	11.353	9.033	9.644	8.423	10.986	9.766	9.399	10.742	12.329	8.789	10.62	10.864	10.376	10.01	10.2714	5.40598
1.9	8.301	9.033	11.108	8.179	7.324	10.132	7.568	9.033	9.521	7.813	8.789	10.01	10.254	17.09	16.602	9.155	10.376	9.399	10.254	12.573	11.475	8.301	9.399	11.719	8.301	10.62	11.841	10.864	11.963	9.155	10.01	7.69	10.742	10.254	10.01	11.108	12.939	9.277	9.888	10.986	10.01	10.62	10.2306	5.38454
1.9	9.033	8.789	10.254	8.545	7.324	9.888	8.301	9.399	10.376	7.568	9.155	10.01	10.132	16.479	16.235	9.155	9.521	9.277	9.521	12.939	11.353	8.667	9.399	10.376	8.301	11.597	11.963	11.963	11.353	9.766	10.132	8.423	10.376	9.644	9.888	10.498	13.184	9.033	9.277	10.986	10.01	10.986	10.2161	5.37689
1.9	9.033	8.423	10.742	8.789	7.324	9.521	7.324	9.399	10.376	8.301	9.033	10.376	10.132	17.334	16.113	9.277	10.62	8.911	8.789	12.451	11.719	8.057	10.498	10.742	8.667	10.864	12.207	11.841	10.62	9.766	10.498	9.155	10.132	8.301	9.399	10.01	12.817	8.911	9.766	10.986	9.644	9.399	10.1492	5.34169
2	8.667	8.179	10.376	8.667	7.324	9.888	8.179	9.399	10.742	8.667	9.888	9.277	10.986	17.09	15.869	9.155	10.376	8.911	9.888	12.817	12.329	8.545	9.521	11.108	8.667	10.132	10.62	10.864	10.864	9.399	10.132	8.301	10.376	9.644	9.277	9.888	11.841	7.813	10.986	10.742	9.888	10.254	10.1318	5.0659
2	9.155	7.69	9.888	7.935	7.568	9.766	8.057	9.766	11.23	8.423	9.277	8.301	10.62	17.456	16.479	8.789	10.376	8.301	9.644	13.062	11.963	9.399	8.911	11.841	7.446	10.376	11.23	10.986	10.01	8.911	9.888	7.446	10.132	9.888	10.62	10.864	12.451	8.667	9.766	10.742	10.01	10.01	10.0795	5.03976
2	9.399	9.033	10.986	8.545	7.568	10.376	8.911	9.155	10.742	8.423	8.301	9.888	10.498	17.456	15.869	9.155	10.01	9.155	9.766	12.573	11.719	8.667	11.108	10.254	9.399	10.254	11.353	11.963	10.01	8.911	9.888	7.813	10.254	9.766	10.62	11.841	13.672	8.667	10.254	10.864	10.01	10.498	10.3237	5.16183
2	9.155	8.789	10.986	9.521	7.324	10.742	8.423	9.521	10.986	8.423	8.911	9.888	10.498	17.09	15.259	8.911	8.911	9.644	9.155	13.428	11.719	8.545	10.132	10.986	8.911	9.766	11.963	11.719	10.742	9.277	10.01	8.057	10.986	8.789	10.132	11.23	12.817	9.155	9.766	11.475	9.277	10.132	10.2655	5.13275
2	8.423	9.888	10.742	9.155	6.958	10.132	8.423	10.01	10.254	7.813	9.644	10.498	10.986	17.7	16.724	9.277	9.155	9.155	9.399	12.939	12.207	8.423	9.888	11.23	8.545	9.766	10.742	11.475	10.01	10.01	9.521	7.813	10.62	9.644	9.399	10.62	12.695	7.813	10.01	10.742	9.888	10.376	10.2074	5.10371
2	8.423	8.423	10.498	8.911	6.47	10.742	7.813	8.911	9.766	8.179	9.399	10.376	10.254	16.235	16.235	9.033	10.62	8.667	9.888	12.939	11.963	8.301	10.01	10.132	8.667	10.62	9.399	9.644	10.498	9.155	11.108	8.179	10.254	9.521	10.01	11.353	12.451	8.911	10.132	11.23	9.644	10.62	10.0853	5.04267
2	9.399	8.789	9.888	8.911	6.47	9.521	7.813	8.789	10.62	7.446	9.277	10.01	9.888	16.113	15.869	9.155	9.521	8.179	10.376	12.329	13.306	9.033	9.399	10.742	9.033	10.742	10.254	11.353	10.742	9.399	10.376	7.446	10.376	10.01	10.254	10.376	12.207	8.301	9.888	10.01	9.521	9.399	10.0126	5.00631
2	9.033	7.935	9.766	9.521	6.836	10.62	8.667	9.521	9.888	8.179	9.155	9.399	10.986	17.578	15.869	9.277	9.766	8.301	9.521	12.085	11.841	9.155	10.132	11.719	8.789	11.23	10.742	11.963	10.864	9.521	10.254	8.179	10.62	9.399	9.644	10.62	13.428	8.667	9.521	10.986	9.521	10.498	10.219	5.10948
2.1	9.399	8.301	10.498	9.033	6.714	10.742	7.08	9.521	10.132	8.545	9.277	9.888	11.23	17.7	16.846	8.667	9.766	7.935	9.155	12.085	12.207	9.399	9.888	11.353	8.911	10.62	10.986	11.475	10.742	9.155	10.132	8.301	10.742	9.399	10.01	10.742	13.184	7.813	9.888	11.23	10.132	10.498	10.2219	4.86759
2.1	9.033	8.301	10.62	8.545	6.47	10.986	6.348	9.277	10.376	7.813	9.277	10.376	10.864	16.968	17.334	9.399	9.399	9.888	9.644	11.963	11.841	8.911	9.399	11.719	9.399	10.376	11.108	10.864	10.986	9.399	10.254	8.179	10.864	10.01	10.132	10.864	12.329	7.568	10.498	10.986	9.644	10.742	10.2132	4.86341
2.1	8.545	8.789	11.719	8.545	6.348	10.986	6.836	8.301	10.01	7.813	8.545	10.01	11.719	16.968	16.724	9.888	9.766	8.789	9.521	12.573	11.23	8.667	9.155	11.108	8.911	10.864	10.864	11.719	11.108	9.033	10.742	8.301	10.498	9.766	10.498	10.986	12.573	8.545	10.376	11.475	9.155	10.742	10.2074	4.86067
2.1	8.667	9.033	10.498	9.155	5.737	10.864	7.446	8.057	10.62	8.179	7.935	9.766	11.353	17.822	16.235	9.033	9.766	8.301	8.789	12.939	11.719	8.179	10.01	10.742	9.155	10.498	10.986	11.719	10.742	9.033	10.742	8.057	10.132	8.911	10.498	10.498	12.451	8.179	10.254	10.132	9.033	10.62	10.0592	4.79008
2.1	9.277	8.789	10.742	8.789	6.348	10.132	7.935	8.667	9.766	8.057	7.935	9.888	10.62	17.212	16.113	8.789	10.132	8.667	9.888	12.817	11.963	8.179	9.766	11.23	9.766	10.498	11.353	11.719	11.353	9.033	9.399	8.301	10.62	9.033	9.644	9.766	13.184	7.935	9.766	10.62	10.498	10.132	10.1029	4.8109
2.1	9.277	8.545	10.132	8.667	6.104	10.62	8.423	8.789	10.864	7.08	8.423	10.01	11.353	17.09	16.724	9.033	10.01	8.057	9.888	12.695	11.23	8.423	9.399	11.719	9.155	10.62	10.62	11.23	11.475	8.911	9.644	7.935	11.353	10.62	9.888	11.353	12.573	8.423	9.888	10.742	10.498	10.132	10.1813	4.84824
2.1	8.423	9.033	10.376	8.423	6.836	10.742	7.69	9.155	10.498	7.69	8.789	9.521	10.986	17.334	15.991	9.521	10.254	8.545	9.521	13.428	11.963	8.057	9.521	10.864	8.179	10.62	10.254	10.864	12.207	8.911	10.742	8.179	10.986	9.766	10.254	11.23	12.085	7.69	10.498	11.23	10.254	10.498	10.1811	4.84816
2.2	9.399	8.667	10.864	8.789	7.446	10.62	7.08	9.033	10.62	8.057	9.277	10.376	10.986	17.334	15.137	8.423	10.62	10.132	9.521	13.672	11.719	8.423	9.644	10.864	8.301	10.132	10.742	11.597	11.23	9.888	10.254	8.057	10.254	9.155	9.399	10.864	12.817	8.667	10.742	10.864	9.277	10.132	10.2161	4.64367
2.2	9.277	8.789	11.353	8.057	6.958	10.254	8.179	8.911	10.986	8.789	9.155	9.766	10.498	16.724	16.113	9.155	10.498	9.521	9.888	13.062	11.841	7.935	9.277	10.498	8.789	10.01	11.23	11.108	10.986	9.277	10.742	8.179	10.62	9.644	9.888	10.62	12.817	9.033	10.864	10.62	8.667	10.986	10.2277	4.64896
2.2	8.789	8.545	10.498	8.057	6.958	9.399	7.69	8.789	10.62	8.545	8.911	10.498	10.742	17.578	16.724	9.155	9.766	8.789	9.766	13.062	11.353	7.935	10.132	10.62	9.155	10.254	10.376	11.353	10.986	9.155	10.62	8.545	9.766	9.277	10.132	11.23	12.817	9.033	9.766	11.597	9.155	11.23	10.1754	4.62519
2.2	8.667	7.935	10.376	8.667	6.47	10.498	8.545	9.399	10.254	8.179	9.033	10.742	10.62	17.7	16.724	9.277	10.132	8.301	10.376	12.451	11.475	7.935	10.254	10.742	8.911	10.01	10.01	11.108	11.475	9.521	10.376	8.179	10.62	10.132	10.864	10.986	12.939	9.399	9.521	11.719	9.277	10.742	10.251	4.65953
2.2	9.521	8.057	10.62	9.033	7.446	10.254	8.179	9.155	9.521	8.423	8.789	9.644	10.62	17.822	15.991	9.155	10.498	7.813	9.521	13.062	11.353	8.301	10.01	10.986	9.644	10.254	9.644	11.597	10.62	8.301	10.864	8.301	10.376	9.155	10.62	10.01	12.573	8.545	9.644	10.986	9.277	10.864	10.1202	4.6001
2.2	10.01	8.911	11.108	9.033	7.08	10.376	8.301	9.521	10.254	8.301	9.277	10.864	10.986	17.822	15.747	8.911	10.132	9.155	9.766	13.306	11.597	8.789	10.01	10.864	10.01	10.132	10.986	11.353	11.23	9.399	10.376	8.301	10.498	9.644	9.399	9.766	12.695	8.301	9.888	10.01	9.155	10.62	10.283	4.67407
2.2	10.01	7.813	11.597	8.667	6.714	10.986	8.179	9.644	10.864	9.277	10.376	10.132	11.475	18.433	16.724	8.667	10.254	9.155	10.01	13.184	12.085	8.911	10.254	10.986	8.179	10.498	11.23	9.888	11.963	9.155	11.108	8.789	11.353	10.01	9.644	10.01	12.573	7.568	10.376	10.376	9.521	10.742	10.4138	4.73355
2.2	9.277	8.423	11.719	9.277	6.47	10.864	7.568	8.789	10.498	7.935	10.132	10.132	10.864	17.7	15.869	9.521	9.766	8.911	9.277	13.306	11.597	8.667	9.766	10.01	8.911	10.132	10.864	11.597	12.207	9.155	11.353	8.179	11.108	9.399	9.277	10.742	12.939	8.301	10.498	10.742	9.521	11.719	10.3091	4.68595
2.3	8.789	8.179	12.207	10.254	6.958	10.132	7.813	9.766	10.864	8.789	8.423	9.521	10.376	18.066	15.991	9.399	9.521	8.911	9.644	12.573	11.23	8.545	10.254	9.888	9.277	9.888	10.742	11.23	11.108	10.254	10.986	7.324	10.62	9.033	9.766	9.888	12.695	8.057	9.888	10.62	9.399	10.742	10.1812	4.4266
2.3	9.033	8.911	10.62	9.766	7.08	10.01	7.69	9.033	10.498	8.301	8.545	9.888	10.132	17.09	16.602	8.545	10.132	9.155	8.911	13.428	11.841	8.423	10.254	10.254	9.521	10.498	11.963	12.573	9.766	9.277	10.01	7.69	10.01	9.399	10.62	9.766	12.207	8.545	9.766	10.498	9.155	10.132	10.1319	4.40516
2.3	9.277	8.545	11.108	9.766	7.813	9.399	7.813	9.399	10.864	7.935	8.911	9.766	10.498	17.578	16.602	9.155	10.498	8.667	8.789	12.939	11.963	8.667	10.376	10.376	9.033	10.62	10.742	11.353	10.01	9.644	10.01	7.324	10.498	9.033	10.498	9.399	12.329	7.813	10.01	10.132	10.498	9.277	10.1173	4.39883
2.3	8.667	8.545	10.62	8.057	7.935	10.376	7.813	9.277	10.986	8.301	8.545	10.132	10.254	17.822	15.259	9.155	9.888	8.301	9.888	13.184	12.207	9.277	10.254	11.23	8.667	11.108	10.01	11.719	11.23	8.911	10.01	7.935	10.742	8.667	10.742	10.376	12.695	7.935	9.155	11.23	10.986	10.498	10.2045	4.43674
2.3	9.277	7.935	10.132	9.155	6.836	10.01	7.324	8.789	10.864	8.545	9.033	10.376	10.742	17.822	16.357	9.521	9.155	8.545	9.766	12.817	12.085	9.277	9.033	10.62	9.399	10.742	11.353	11.23	10.498	8.545	10.132	7.446	10.498	9.399	9.888	10.498	13.062	8.545	9.277	11.23	9.644	10.132	10.1318	4.40511
2.3	9.399	8.423	11.353	9.155	7.935	10.376	7.935	9.277	9.766	7.813	8.179	9.888	10.62	17.09	16.602	9.399	9.521	8.911	9.521	12.939	11.475	9.399	10.01	10.864	9.644	10.742	11.841	11.108	10.01	8.667	9.888	8.057	11.108	8.667	9.155	10.132	12.695	7.935	10.01	11.23	8.667	10.498	10.1406	4.40894
2.3	9.277	9.521	10.986	9.644	6.958	9.521	7.202	9.155	11.23	7.813	8.911	10.01	10.254	18.311	16.235	9.277	9.521	8.911	9.155	12.939	11.108	9.766	8.911	11.841	8.545	10.254	10.986	10.986	10.376	9.521	10.498	9.033	11.108	9.033	8.911	9.277	12.085	8.057	10.254	10.62	10.376	10.62	10.1666	4.42026
2.3	8.545	8.789	10.864	9.277	7.446	10.376	7.813	9.399	10.62	7.568	8.423	10.376	10.376	17.822	16.479	8.667	10.01	8.179	9.277	12.695	11.23	8.789	8.789	10.498	9.155	10.62	11.23	11.108	11.353	9.644	10.498	7.446	10.742	10.01	10.254	10.01	12.085	8.545	9.888	10.498	10.01	10.254	10.1347	4.40639
2.4	8.545	8.545	10.498	8.911	6.226	9.766	8.423	8.789	11.108	8.667	8.911	10.62	10.376	18.433	17.09	9.277	9.888	8.911	8.545	12.939	11.475	8.423	9.521	9.888	9.888	9.888	10.498	12.207	11.108	9.399	10.254	8.301	10.62	9.644	10.742	9.644	11.963	8.545	9.277	10.864	9.399	10.254	10.1493	4.22887
2.4	8.545	8.423	10.62	9.155	6.958	9.521	8.545	8.911	10.864	8.301	8.423	9.888	10.742	16.968	16.113	9.644	10.864	9.033	8.911	12.817	11.963	9.155	9.033	10.376	8.911	10.742	11.353	11.23	10.62	9.521	9.888	8.057	10.254	9.155	9.399	10.01	13.184	8.301	10.01	10.864	9.399	9.399	10.0969	4.20704
2.4	8.301	9.521	10.864	8.545	6.836	9.888	9.277	8.423	10.132	8.301	9.155	10.864	10.62	17.7	16.235	9.766	10.376	8.911	8.911	14.404	11.841	9.033	9.277	10.01	9.399	10.62	11.475	11.23	10.986	9.033	9.399	9.521	10.254	10.254	9.766	11.353	13.062	8.301	10.498	10.498	10.376	9.399	10.3004	4.29182
2.4	9.033	9.888	11.475	9.033	7.568	10.376	8.667	9.033	11.23	8.301	9.155	10.62	10.498	17.822	16.479	10.01	10.132	9.399	9.521	13.306	12.207	9.399	9.277	10.986	8.667	9.888	10.132	9.521	11.963	8.545	9.766	8.423	11.353	10.01	10.254	10.01	12.695	8.179	10.62	10.986	10.62	10.254	10.3643	4.31846
2.4	8.667	8.423	10.986	8.423	7.446	10.62	8.423	8.789	10.132	8.057	9.277	10.498	11.108	17.7	16.479	10.254	9.644	10.01	9.155	12.573	11.353	9.033	8.911	10.62	8.545	9.766	11.108	10.498	11.353	9.399	10.986	8.179	11.108	9.399	10.132	10.376	13.306	8.667	10.376	11.108	10.376	10.742	10.2858	4.28576
2.4	8.667	8.301	11.108	9.277	6.958	9.521	8.545	8.911	11.108	8.179	8.667	10.254	10.742	17.822	16.479	9.888	10.01	9.155	9.521	12.207	11.475	8.179	9.521	10.742	9.033	10.498	11.719	11.353	10.742	8.789	10.986	7.813	10.986	9.399	9.766	12.085	12.329	9.155	10.01	10.132	9.155	10.254	10.2248	4.26033
2.4	8.545	9.155	10.62	8.545	6.714	9.888	9.277	8.911	10.62	7.813	9.277	9.888	9.644	16.968	16.602	9.033	9.766	8.179	9.399	12.817	11.963	8.545	9.521	11.353	9.155	11.108	10.864	10.376	11.108	9.521	10.864	9.155	10.742	9.155	9.766	9.766	12.451	9.033	9.888	9.521	10.01	10.01	10.1318	4.22159
2.4	8.789	8.301	10.498	9.033	6.714	9.888	9.521	8.545	10.864	8.057	8.789	9.644	10.498	18.066	16.357	9.521	10.376	9.399	9.766	13.55	11.841	9.033	9.888	11.353	8.911	10.01	11.108	11.719	11.475	9.521	10.986	8.301	11.108	10.254	9.888	10.132	13.184	8.423	9.155	10.498	10.01	10.01	10.3091	4.29548
2.5	9.155	8.057	10.986	8.667	7.568	10.132	8.789	9.644	10.62	8.423	9.399	10.132	10.01	18.921	16.724	9.521	10.01	8.667	9.033	13.672	11.963	9.155	9.155	10.986	9.399	9.888	11.23	11.475	11.353	9.033	10.986	8.423	10.864	9.277	11.23	10.498	13.306	8.423	9.888	11.23	10.254	10.62	10.3992	4.15968
2.5	9.399	7.568	10.864	9.033	7.324	10.742	8.301	9.644	9.888	8.301	8.301	9.888	10.254	18.677	16.113	8.667	10.62	9.277	9.033	13.306	12.329	8.545	9.521	10.986	9.521	10.986	10.742	10.62	11.23	10.132	10.864	8.545	11.23	9.033	10.986	10.864	12.939	8.667	9.033	10.498	9.644	9.766	10.2829	4.11315
2.5	8.667	8.789	11.108	9.033	7.202	10.62	8.423	9.766	10.742	9.155	8.911	9.521	10.254	17.578	15.747	9.277	10.254	9.155	8.423	12.939	11.475	8.057	9.277	10.864	9.644	10.01	11.719	10.864	11.353	10.01	10.62	8.423	10.742	9.644	10.498	10.742	12.573	7.935	9.033	10.132	10.132	10.742	10.2394	4.09574
2.5	9.033	8.667	11.597	9.277	6.47	10.498	8.423	9.155	10.376	7.446	8.301	9.644	11.23	18.066	16.479	9.155	10.376	8.911	9.033	12.451	12.085	7.935	10.742	10.742	8.911	10.132	10.986	10.864	11.23	8.911	10.498	8.179	10.986	9.277	10.01	10.254	11.841	8.423	9.277	9.888	11.23	12.207	10.219	4.08758
2.5	8.667	8.667	11.108	9.521	6.714	11.108	8.423	9.888	10.986	8.057	9.033	9.155	10.01	18.433	16.724	9.399	9.766	8.545	9.644	13.062	11.841	8.789	9.399	10.498	8.911	10.376	10.62	10.864	11.475	9.277	10.742	8.545	11.353	9.644	10.742	11.108	12.573	8.789	9.521	10.742	9.888	11.108	10.3265	4.13062
2.5	10.132	7.935	10.864	9.644	6.714	10.986	9.155	8.911	10.864	8.667	8.789	9.399	9.521	18.433	16.357	9.277	9.766	8.545	8.911	12.817	11.841	8.667	9.766	10.254	9.766	10.986	11.597	11.475	11.108	9.766	10.62	8.301	10.498	9.888	10.62	10.742	12.939	7.935	9.399	10.376	10.132	10.498	10.3062	4.12249
2.5	9.155	7.813	10.132	9.521	6.836	10.376	8.789	9.644	10.132	9.033	8.423	9.766	9.888	18.433	16.113	8.911	10.376	8.301	9.033	12.573	12.817	8.179	10.376	10.742	9.644	10.498	11.475	10.742	10.62	9.399	10.742	9.155	10.986	10.254	10.498	10.376	12.695	7.446	9.888	10.498	10.132	10.498	10.2597	4.10389
2.5	9.155	8.301	10.498	8.911	6.592	10.376	8.179	9.155	10.01	8.545	8.789	9.399	10.254	17.456	16.602	8.789	8.911	8.789	9.399	13.062	12.695	8.911	9.888	11.353	8.667	10.376	10.498	10.864	10.498	9.521	10.254	8.545	10.254	10.498	10.132	10.376	13.062	8.057	10.01	10.01	10.742	9.888	10.1493	4.05972
2.6	9.155	8.057	10.62	9.277	7.324	11.108	8.423	9.521	10.742	8.301	8.667	10.01	10.01	18.677	16.357	9.521	9.521	8.423	9.644	12.939	12.451	9.033	9.155	10.498	8.423	10.254	10.01	10.62	11.353	9.033	9.766	7.935	11.108	9.277	10.742	10.864	13.428	8.789	10.254	10.376	10.742	10.376	10.2568	3.94491
2.6	8.911	7.813	10.742	9.644	7.08	10.864	7.813	9.888	11.719	8.179	9.399	10.132	10.01	18.433	16.602	8.911	9.521	8.667	9.277	12.573	12.451	8.423	9.155	10.742	9.399	10.254	10.986	10.742	10.01	8.545	10.376	9.033	11.353	8.179	11.475	10.62	12.451	8.545	9.521	11.108	9.399	10.498	10.2248	3.93263
2.6	8.789	9.521	10.742	9.766	5.615	10.62	7.935	8.911	10.62	8.179	8.789	10.254	10.986	18.433	16.846	9.155	9.766	8.179	9.766	12.085	11.353	9.277	9.033	11.108	9.521	9.888	11.719	11.475	9.766	9.521	9.888	8.179	10.986	8.667	11.108	10.986	12.329	7.446	8.789	10.01	9.155	10.986	10.1464	3.90245
2.6	8.423	8.301	10.254	8.911	7.08	10.376	6.958	9.155	10.498	7.446	9.399	9.888	10.864	18.066	16.724	9.033	10.254	7.446	9.399	13.184	12.207	8.057	9.399	10.864	9.033	11.23	11.475	10.864	11.23	9.521	10.742	8.301	10.132	9.766	10.01	10.254	12.695	8.667	9.033	8.911	10.01	10.62	10.1114	3.88901
2.6	9.399	8.301	11.719	8.911	6.836	10.742	8.057	8.789	10.62	7.813	10.01	10.62	10.986	18.188	16.357	9.155	10.01	8.301	9.644	13.184	12.329	8.423	9.277	10.376	9.399	10.986	10.498	11.23	11.23	9.766	10.376	7.813	10.376	10.132	10.132	11.108	12.695	8.545	9.888	10.254	10.132	10.498	10.312	3.96616
2.6	9.399	8.423	11.475	9.399	6.714	10.986	7.935	8.789	10.01	8.423	9.521	10.986	10.742	18.433	16.479	9.155	9.888	9.155	10.01	12.573	12.085	9.399	9.155	10.742	9.644	10.62	10.376	11.597	11.475	9.277	10.01	8.423	10.62	9.888	9.766	10.498	12.939	8.545	9.644	10.376	9.399	9.521	10.2975	3.96057
2.6	8.301	9.521	11.963	9.155	6.958	10.742	7.69	8.911	10.376	8.179	9.521	10.62	10.742	18.066	16.602	9.399	9.766	8.911	9.888	13.55	12.085	8.545	8.545	10.864	8.911	10.376	10.864	11.475	11.719	8.911	10.376	9.033	10.742	9.521	9.766	11.597	12.573	8.911	8.667	9.766	9.399	9.644	10.2655	3.94827
2.6	8.667	9.888	10.62	9.033	6.47	10.62	7.202	8.667	10.742	8.423	8.789	9.888	10.742	17.822	16.357	9.888	9.644	9.155	9.521	12.329	12.329	8.301	8.789	10.254	9.277	10.62	11.475	10.01	10.62	9.644	10.62	8.423	10.376	9.888	9.644	11.719	12.451	8.423	10.376	9.888	10.01	10.742	10.1987	3.92258
2.7	8.789	8.911	10.864	8.301	7.202	9.888	7.813	8.667	10.62	8.423	9.766	10.742	11.23	18.188	16.724	9.644	9.766	8.911	9.888	13.55	11.475	8.179	9.033	10.376	8.911	10.62	10.62	11.719	10.376	9.521	9.888	8.057	11.108	9.277	10.986	10.742	13.306	8.545	10.254	10.62	10.376	10.986	10.3062	3.81713
2.7	9.277	8.057	10.986	9.399	6.47	10.986	8.301	8.667	10.742	8.301	9.766	10.376	11.353	18.677	16.968	10.254	9.888	9.155	10.254	12.085	11.963	8.179	9.521	10.376	8.545	10.254	11.475	12.695	10.986	8.911	9.521	8.301	10.376	9.644	10.62	11.23	12.573	9.521	10.742	11.353	10.62	10.498	10.4254	3.86125
2.7	8.911	8.301	10.742	8.545	7.08	10.742	8.423	8.423	10.742	8.057	9.399	10.742	10.376	18.799	17.334	9.766	9.644	9.277	10.498	13.184	11.963	8.545	10.254	10.742	9.155	10.864	12.085	11.23	10.132	8.667	9.277	8.301	10.132	9.277	10.254	10.864	12.329	9.155	10.132	10.132	9.644	10.132	10.2917	3.81174
2.7	9.033	8.423	10.498	7.935	6.958	10.01	8.911	9.277	9.888	8.423	9.644	10.376	10.986	18.066	16.968	10.01	10.498	9.155	9.766	13.794	12.085	8.667	9.521	11.23	8.667	10.376	11.353	10.742	11.353	8.789	10.498	8.179	10.254	9.521	9.644	10.62	13.428	9.033	9.521	10.254	9.888	10.254	10.2975	3.8139
2.7	9.033	8.911	10.986	9.155	7.202	9.277	8.545	9.399	10.132	8.423	9.033	10.864	10.62	19.043	16.968	9.521	10.01	9.399	9.277	13.062	13.062	8.789	8.911	10.742	8.545	9.521	10.376	10.376	12.085	8.423	10.986	7.813	10.01	8.911	9.644	11.353	14.038	8.911	9.644	10.742	10.132	10.986	10.3062	3.81711
2.7	9.521	8.423	11.963	9.277	6.836	9.644	7.08	9.888	10.864	8.667	9.521	9.399	10.376	17.944	16.724	9.644	9.766	9.521	10.132	13.184	12.207	9.033	9.277	9.888	8.545	10.132	10.742	10.864	11.353	9.766	10.62	8.911	10.62	8.789	9.155	10.742	13.794	10.498	10.376	10.376	10.132	10.254	10.344	3.83111
2.7	9.521	8.423	11.353	9.644	7.202	9.766	7.568	9.399	11.353	8.301	9.521	8.911	11.475	18.188	16.235	9.888	10.62	9.155	9.644	12.451	11.353	8.545	9.644	10.864	8.789	10.986	10.498	10.62	10.62	10.132	10.254	9.033	10.254	10.132	10.254	10.01	12.817	9.033	9.521	10.376	9.155	10.01	10.2742	3.80527
2.8	8.667	8.301	11.841	9.766	6.714	9.521	8.545	9.155	11.23	7.324	9.277	9.399	11.23	18.433	17.09	9.521	10.254	8.789	8.911	12.817	11.841	8.301	10.254	10.742	9.766	10.01	10.986	10.986	10.62	9.766	10.254	8.423	10.254	10.498	10.986	10.254	12.207	8.789	9.644	10.01	9.521	10.62	10.2742	3.66936
2.8	9.033	8.179	11.353	9.399	7.935	9.521	8.301	9.521	10.01	8.545	9.399	9.521	10.62	17.822	17.09	8.545	10.132	8.667	9.399	12.207	12.085	8.301	9.644	10.986	9.277	10.62	10.742	10.376	10.62	9.155	9.766	8.545	10.498	9.888	10.376	10.742	13.184	8.667	9.033	10.62	10.376	10.132	10.2103	3.64653
2.8	9.399	8.911	11.597	9.521	7.813	10.132	9.399	8.789	10.01	7.935	9.155	9.888	10.864	19.653	16.602	8.545	9.644	8.789	9.766	13.062	11.963	8.057	10.254	10.376	9.033	10.62	11.841	10.498	11.353	8.789	10.62	8.789	10.376	9.521	10.254	10.498	13.428	9.521	9.277	11.108	10.742	10.742	10.408	3.71713
2.8	8.911	8.789	10.62	9.888	7.69	9.644	8.789	9.766	10.986	8.545	9.399	10.01	10.864	18.921	16.235	9.766	10.01	9.521	9.766	12.207	12.207	9.155	9.888	10.864	10.254	11.23	10.864	11.353	10.986	8.789	10.132	8.179	10.864	9.033	11.108	10.254	12.573	9.033	9.033	11.23	9.521	10.254	10.4079	3.7171
2.8	9.277	8.789	11.353	10.376	7.69	10.254	8.667	9.399	10.498	8.667	9.766	9.766	10.254	19.043	16.846	9.155	9.399	10.01	9.644	11.841	12.207	9.644	9.888	10.62	8.789	10.132	11.719	11.23	10.62	9.521	10.376	8.179	10.864	9.155	9.399	9.521	11.841	8.057	10.986	10.498	9.888	9.888	10.3266	3.68806
2.8	8.911	8.545	10.742	9.888	6.958	9.766	8.545	9.644	10.62	7.935	9.521	9.644	10.742	18.188	16.602	9.155	10.376	8.545	9.521	12.329	12.085	8.911	10.132	10.498	8.789	10.62	10.986	11.23	10.742	9.033	11.23	8.545	10.376	9.521	10.742	9.766	12.817	8.545	10.864	10.742	10.254	10.254	10.3062	3.68077
2.8	9.277	7.813	10.986	10.254	7.446	10.01	7.446	9.521	11.108	8.667	9.521	9.277	10.986	17.944	16.724	8.667	9.277	9.277	9.033	11.353	11.963	9.399	9.644	11.23	8.789	11.353	11.23	11.23	10.62	9.399	11.719	9.033	10.742	9.155	10.864	10.01	11.963	8.911	9.888	10.498	10.132	10.62	10.309	3.68179
2.8	9.155	9.033	11.108	9.644	6.592	10.132	6.958	9.521	10.986	8.179	9.277	10.376	10.742	18.311	16.357	8.911	10.01	9.277	8.911	12.085	11.719	9.277	9.277	10.742	9.399	9.888	11.841	12.451	10.864	9.888	10.864	9.033	10.376	9.521	10.132	10.742	12.817	8.545	9.644	10.498	9.277	9.888	10.2916	3.67558
2.9	8.301	7.935	10.986	9.644	6.47	9.888	7.935	8.667	11.353	8.789	9.399	9.766	10.986	18.921	17.334	8.911	10.376	8.789	9.521	13.062	11.963	9.155	9.888	11.23	9.766	10.376	11.23	11.963	10.498	9.277	10.376	8.911	10.742	10.376	10.01	10.62	12.085	8.545	9.521	10.498	9.888	9.155	10.312	3.55588
2.9	9.766	8.789	10.742	9.766	7.446	9.888	8.667	9.644	10.254	9.155	9.155	10.62	11.108	19.043	16.235	9.277	10.254	9.033	8.911	12.695	12.207	8.545	10.132	10.376	9.766	9.399	10.376	11.108	10.254	9.277	10.986	8.545	11.353	9.888	10.742	10.62	12.695	8.545	9.766	11.108	10.132	8.911	10.3614	3.5729
2.9	8.789	8.057	11.475	9.766	6.714	10.132	8.423	9.766	10.498	8.667	8.179	10.376	11.23	19.775	16.479	9.766	9.766	9.766	9.277	12.695	11.841	8.789	9.277	10.498	9.399	9.399	10.62	11.108	10.742	9.399	10.742	8.911	10.742	9.399	10.132	10.01	12.573	8.545	9.888	11.108	10.132	9.766	10.3004	3.55186
2.9	9.277	8.667	11.475	9.399	6.958	10.132	9.033	9.033	10.498	8.789	8.911	10.01	11.23	19.043	16.846	9.521	9.399	9.277	9.277	11.841	11.841	9.155	9.521	11.108	9.888	10.254	11.353	11.841	11.108	9.644	10.62	8.789	11.475	8.667	9.888	9.521	12.085	8.667	10.132	10.986	9.399	10.132	10.3498	3.56888
2.9	9.155	8.789	10.986	9.766	6.47	10.254	8.423	9.644	9.888	7.813	9.033	9.888	10.864	18.921	16.479	9.277	10.01	9.155	9.277	12.085	12.085	9.399	9.766	10.986	8.667	10.132	11.475	9.766	10.62	9.521	11.108	8.789	11.23	9.521	9.277	10.01	12.085	9.399	10.254	10.62	9.644	9.521	10.2393	3.5308
2.9	9.277	8.667	11.23	9.277	6.714	9.888	8.911	8.301	10.864	8.423	9.155	10.254	10.986	18.677	16.846	10.376	9.888	8.301	9.155	12.329	12.085	9.644	9.766	10.864	9.277	10.498	11.963	10.742	10.986	9.399	9.766	9.399	10.376	10.498	10.132	10.01	13.794	7.69	9.521	10.986	8.789	10.132	10.3294	3.56187
2.9	9.033	8.423	11.23	9.399	7.08	10.742	9.155	9.277	10.62	8.423	8.911	10.498	10.986	18.677	16.724	9.521	10.01	8.667	8.667	12.695	11.963	9.155	9.766	10.01	8.423	11.108	10.742	11.597	10.376	8.911	10.376	8.911	10.376	10.132	10.498	10.864	13.306	8.301	10.01	11.108	9.155	10.498	10.341	3.56588
2.9	9.155	7.69	11.108	9.277	8.057	9.888	8.545	9.277	11.108	8.667	9.521	9.766	10.254	19.287	15.869	9.766	9.155	8.911	9.033	13.306	12.817	8.667	10.254	10.254	8.667	10.864	11.108	12.085	10.986	9.399	11.108	9.033	10.498	9.277	10.986	9.888	12.939	9.033	9.399	10.986	10.132	9.766	10.3759	3.57788
3	9.644	8.301	11.23	8.545	6.836	10.62	8.667	9.399	10.62	8.423	8.667	9.888	10.254	19.043	17.09	10.376	9.766	8.301	9.521	12.329	12.207	9.277	9.521	10.742	9.521	10.62	11.963	11.475	11.23	9.399	11.353	9.277	10.864	10.01	10.132	9.521	12.207	9.277	10.132	11.108	9.766	9.888	10.405	3.46833
3	8.545	8.301	11.108	9.033	6.592	9.399	8.667	10.01	10.62	8.789	9.277	9.888	11.108	18.799	16.846	10.62	9.888	9.033	9.155	12.329	12.451	9.155	9.277	11.23	8.423	10.376	11.353	10.864	10.498	9.399	11.108	8.545	10.986	9.033	10.01	10.376	12.207	8.789	10.254	11.23	9.155	9.888	10.3003	3.43344
3	9.766	8.545	11.841	9.888	6.348	10.376	9.033	9.277	10.62	8.545	8.545	9.399	10.986	18.188	16.479	9.399	10.01	9.033	8.911	12.817	11.841	8.301	9.521	10.376	9.033	10.376	9.888	10.986	11.353	10.01	11.719	7.935	11.23	9.399	10.864	10.498	12.451	8.911	9.888	10.01	10.01	10.742	10.3178	3.43927
3	9.277	8.789	11.475	9.033	7.202	10.498	8.423	9.033	10.742	9.033	8.423	9.644	11.23	19.287	16.846	9.521	10.132	8.789	9.277	12.451	11.963	9.155	10.254	10.62	9.644	11.353	11.23	11.719	10.986	9.277	10.864	8.179	10.376	10.132	10.376	9.766	12.939	9.399	9.033	10.742	9.888	10.01	10.405	3.46833
3	10.01	8.911	11.963	8.911	7.202	10.376	8.545	9.521	10.254	8.423	9.521	9.766	10.742	18.921	16.479	9.155	10.132	8.667	9.399	13.184	12.085	9.399	10.498	10.742	9.521	10.62	11.353	10.864	11.963	9.155	10.742	7.813	10.376	10.376	10.254	10.132	12.817	8.423	9.277	10.498	10.132	9.766	10.4021	3.46737
3	9.033	8.423	11.23	9.521	7.568	10.376	8.423	9.521	10.742	8.423	9.033	9.766	10.376	18.921	16.479	9.155	9.766	9.033	9.888	13.55	12.817	8.789	10.254	10.132	8.545	10.376	10.742	10.376	11.108	8.667	10.742	8.667	10.864	9.888	10.986	10.254	13.306	8.301	10.132	10.498	9.888	10.254	10.3527	3.4509
3	9.521	8.179	11.108	10.132	7.446	10.132	8.545	9.399	10.986	8.545	8.423	9.399	9.888	19.165	16.724	9.277	10.132	8.301	10.498	12.817	12.207	9.888	9.888	9.644	8.423	10.864	10.254	10.62	11.841	9.521	10.742	8.301	11.475	9.033	10.62	10.864	12.573	9.155	9.766	10.742	10.01	10.376	10.3672	3.45575
3	9.155	8.301	10.498	10.376	7.08	10.498	8.057	9.399	10.62	8.911	9.033	9.888	10.742	18.677	15.747	8.545	9.888	8.911	10.132	12.695	12.573	8.667	10.254	10.498	9.277	11.475	10.864	11.108	10.132	9.644	10.864	8.423	10.742	8.667	11.23	10.254	13.672	8.667	9.644	10.62	10.01	10.376	10.3527	3.4509
3.1	9.521	8.911	11.108	10.01	8.301	10.132	7.935	9.766	11.719	7.813	9.277	9.766	10.254	19.043	16.357	9.155	9.766	8.789	9.521	12.329	12.451	8.423	9.521	11.108	9.766	10.254	11.475	12.207	10.376	10.254	11.108	8.301	10.986	9.521	10.376	10.01	12.329	8.301	9.644	9.888	10.254	10.376	10.3905	3.35178
3.1	9.399	8.545	11.108	10.01	7.446	10.62	8.423	9.277	11.23	8.911	9.644	10.498	10.742	19.043	16.846	8.667	10.498	8.911	9.521	12.451	11.841	9.155	10.742	10.376	9.033	11.108	11.108	11.353	10.132	9.277	10.498	8.545	10.864	10.376	11.108	9.399	12.573	7.813	10.62	10.254	10.376	9.644	10.4282	3.36394
3.1	10.254	7.935	11.23	9.766	7.202	9.644	8.667	8.667	11.353	8.545	9.033	10.498	10.498	18.921	16.846	9.399	10.62	8.667	10.864	12.451	12.085	9.155	10.376	9.399	9.033	10.742	10.742	10.986	10.498	9.155	10.132	8.789	10.742	9.521	11.841	10.864	12.695	8.057	9.888	10.742	10.62	10.376	10.4166	3.3602
3.1	10.01	8.179	11.597	9.766	7.08	10.254	8.545	8.911	10.742	8.545	9.155	10.62	10.864	19.165	17.212	9.155	9.521	8.545	9.888	13.428	12.451	9.521	10.254	9.644	9.888	10.742	10.864	11.841	10.62	9.521	10.498	9.399	10.498	8.911	10.742	10.986	12.451	9.155	10.254	10.376	10.376	9.766	10.4748	3.37896
3.1	10.132	8.545	11.597	10.254	7.446	10.986	8.667	9.277	10.376	9.155	8.789	10.254	11.597	19.043	16.724	8.789	10.254	8.667	9.277	13.672	12.695	9.644	9.521	9.888	9.766	11.475	11.841	11.719	10.742	9.033	10.864	9.766	10.132	9.399	10.498	10.742	12.573	8.911	10.254	9.888	10.01	10.01	10.5446	3.40147
3.1	9.766	9.766	11.475	9.644	7.08	10.01	8.057	9.155	10.01	7.935	9.033	10.498	11.841	19.531	16.724	8.545	10.01	9.399	9.399	12.451	12.817	9.888	9.033	10.376	9.033	10.986	11.719	10.742	10.742	9.399	10.742	9.033	10.864	10.132	10.01	10.01	12.695	8.667	10.132	10.01	9.766	10.01	10.408	3.35741
3.1	9.155	8.057	11.23	10.132	6.836	10.254	7.935	9.888	10.864	7.813	8.545	10.376	11.475	19.043	16.357	9.155	9.644	8.545	10.132	12.329	11.841	9.521	9.277	10.254	9.277	11.108	11.108	11.23	11.108	8.911	10.132	8.667	11.841	10.254	10.01	10.498	12.939	9.399	10.01	10.01	9.521	10.254	10.3556	3.34051
3.1	9.033	8.423	11.475	9.766	6.348	10.132	7.568	8.667	10.132	8.545	9.277	9.766	11.108	19.043	16.602	8.911	10.498	9.155	9.521	12.207	11.597	9.399	9.766	10.498	9.399	11.353	11.719	11.23	10.986	9.277	9.888	8.667	11.475	9.766	10.62	10.132	12.329	9.155	10.132	10.132	9.888	10.01	10.3237	3.33022
3.2	8.789	7.935	11.353	9.277	7.324	9.888	7.446	9.033	10.986	8.179	8.789	9.277	11.597	19.775	16.724	8.911	10.742	9.277	9.766	12.573	11.841	10.254	8.667	11.108	9.033	11.23	12.329	11.719	10.498	9.277	9.766	9.033	11.108	9.277	10.986	9.644	12.451	9.155	10.132	10.62	10.742	10.376	10.4021	3.25065
3.2	9.521	8.789	11.597	9.277	6.958	10.132	8.057	9.277	10.62	8.301	9.277	10.62	11.353	19.043	17.578	9.277	10.864	9.033	10.01	12.329	11.963	9.033	9.644	10.986	8.667	10.742	12.085	10.864	10.986	9.277	9.766	8.301	9.766	10.01	10.01	9.888	12.573	9.155	9.766	10.376	10.742	10.376	10.4021	3.25066
3.2	9.277	7.935	11.597	9.644	6.836	10.376	8.789	9.033	11.108	8.057	8.789	9.766	11.108	19.653	17.212	9.277	9.888	8.789	10.498	12.573	11.719	8.911	10.254	10.132	8.667	11.719	11.23	10.986	10.986	9.033	10.498	8.789	10.132	10.132	9.644	10.132	12.817	8.423	10.01	10.986	10.62	11.108	10.4079	3.25248
3.2	9.399	7.935	11.475	9.399	6.348	10.498	9.155	9.155	9.766	8.789	9.033	10.132	10.62	19.287	16.846	9.033	9.277	8.911	10.376	13.306	12.207	9.277	9.644	9.521	8.789	11.23	10.986	11.23	11.841	9.033	10.376	9.033	11.23	9.521	10.864	9.766	12.329	9.644	10.376	10.742	9.888	11.353	10.4195	3.2561
3.2	9.399	8.423	11.23	9.644	6.47	10.498	7.935	9.399	9.766	7.813	8.789	9.766	11.597	19.531	16.479	9.399	9.888	9.399	10.01	13.672	11.963	9.521	8.423	9.888	8.911	10.986	11.23	11.353	10.986	8.911	10.864	8.911	9.888	9.521	9.888	10.498	12.817	9.644	10.742	10.498	9.277	9.888	10.3265	3.22705
3.2	9.277	8.179	11.475	9.277	6.714	10.62	8.179	8.911	10.01	8.057	8.423	10.254	10.62	19.531	17.578	9.399	9.521	9.277	9.766	12.695	11.841	9.033	8.301	10.498	8.789	10.864	11.963	11.475	10.742	9.155	11.353	8.911	9.888	9.888	10.376	10.62	12.573	8.911	10.132	10.376	8.911	8.789	10.2655	3.20798
3.2	9.399	8.789	11.475	8.667	6.714	9.399	8.179	9.399	10.498	8.301	9.888	10.376	11.353	19.165	17.578	9.033	10.254	9.521	9.155	12.817	12.207	8.667	9.399	10.01	8.545	10.742	10.62	10.132	10.62	10.01	9.888	8.789	10.62	10.254	10.742	10.498	12.695	9.521	10.132	9.888	10.01	10.01	10.3324	3.22886
3.3	9.277	8.057	11.108	9.644	6.47	10.132	8.545	8.911	10.498	8.423	9.033	9.399	11.108	20.264	16.846	9.644	10.376	9.399	9.521	12.817	12.573	9.277	9.277	9.521	8.911	11.23	10.498	11.719	11.353	9.521	9.521	8.423	10.01	9.521	11.353	10.986	13.672	8.179	9.644	10.62	10.498	9.766	10.3701	3.14246
3.3	9.644	8.301	11.841	9.399	6.592	10.132	8.667	9.888	9.888	8.301	8.789	10.376	10.864	19.653	17.578	9.033	9.766	9.521	10.254	13.428	12.451	8.911	9.399	9.888	9.521	10.254	10.742	12.085	12.085	8.667	10.254	8.423	10.01	9.399	10.986	10.132	13.794	9.277	9.766	11.475	10.742	10.254	10.4864	3.17771
3.3	9.888	7.813	10.986	9.888	6.958	10.254	8.423	10.498	11.108	7.324	9.155	10.01	11.841	20.02	16.846	9.277	10.62	10.01	8.911	12.085	12.695	8.911	9.399	10.742	9.399	10.132	11.108	11.23	11.108	8.911	10.498	8.057	10.132	9.277	10.864	10.132	12.817	9.033	10.62	10.742	10.254	10.254	10.434	3.16183
3.3	9.399	8.179	11.353	10.01	6.47	10.986	8.911	9.399	11.108	7.446	9.521	9.888	10.986	19.775	16.235	9.399	10.986	9.644	10.498	12.695	12.085	9.521	10.132	10.498	9.644	10.376	10.864	10.62	11.108	9.399	10.01	8.545	10.376	10.01	11.108	10.254	12.329	8.789	10.132	10.742	9.766	10.742	10.4747	3.17416
3.3	9.521	8.667	11.719	10.498	7.568	10.498	8.179	9.644	10.498	7.568	9.521	10.01	11.475	19.165	15.991	9.277	9.644	9.521	9.399	11.963	11.963	8.545	10.62	10.986	9.399	10.742	10.864	10.986	11.963	9.155	10.132	9.155	10.986	10.132	11.475	10.254	13.062	9.521	9.766	10.986	10.01	10.742	10.5183	3.18737
3.3	9.888	8.545	11.353	10.132	6.592	10.01	8.057	8.911	10.01	8.057	9.277	10.132	11.108	19.653	17.212	8.911	9.521	8.545	9.399	11.841	12.207	8.667	10.01	10.254	9.277	11.23	10.864	12.085	11.353	9.521	10.376	10.132	10.62	9.155	10.864	8.911	13.794	9.277	9.888	10.498	10.376	10.254	10.3992	3.15128
3.3	9.644	7.446	11.475	9.521	7.324	10.254	8.301	9.033	10.62	8.179	9.766	10.01	10.376	19.775	17.456	9.277	10.01	9.033	9.644	12.207	11.719	9.521	10.01	9.766	10.254	10.498	12.207	11.963	10.498	9.155	10.254	9.644	11.108	9.277	10.864	10.864	13.184	7.935	9.521	10.62	10.498	10.132	10.4486	3.16626
3.3	9.521	8.057	10.986	9.277	7.08	10.01	7.935	10.01	10.498	8.301	8.911	10.742	10.864	19.043	18.188	8.301	9.888	9.277	10.376	12.573	12.451	8.545	10.132	9.644	8.667	10.62	11.108	11.475	10.742	9.521	10.742	8.545	10.254	9.644	10.62	11.108	13.306	8.179	10.01	10.742	10.376	9.888	10.3847	3.14688
3.4	9.521	8.423	10.864	9.521	6.958	10.132	8.179	10.01	10.62	9.766	9.155	9.888	11.353	20.142	17.212	8.911	9.644	8.789	10.01	12.207	12.207	9.033	10.376	10.254	9.521	10.498	10.498	11.353	10.864	9.277	10.986	9.155	11.353	9.644	11.23	11.23	12.817	9.399	9.521	10.986	10.742	10.376	10.5387	3.09961
3.4	9.888	8.911	11.841	9.521	7.324	10.376	7.935	10.01	10.01	9.155	8.789	10.132	11.23	20.264	17.212	9.277	9.521	9.033	10.376	12.573	12.573	9.033	10.864	10.986	10.132	10.986	11.475	11.841	10.62	8.423	10.62	9.644	11.963	9.521	11.23	10.376	12.573	9.277	9.399	11.108	9.888	10.864	10.6375	3.12867
3.4	9.399	8.301	11.475	9.888	7.202	9.888	8.545	9.888	9.766	9.033	8.545	10.498	11.353	19.287	16.968	9.277	9.277	8.545	10.254	11.841	12.329	8.667	10.132	10.62	9.277	10.376	11.841	12.329	10.62	9.888	10.62	9.033	11.841	8.911	10.376	10.376	13.184	8.667	11.475	10.62	10.498	9.399	10.4835	3.0834
3.4	9.521	8.301	11.719	10.742	7.324	10.01	7.935	10.01	10.498	8.423	9.277	11.108	11.963	19.897	16.724	9.521	9.766	9.155	10.254	11.353	11.353	9.033	9.766	10.864	10.01	10.254	11.353	11.719	10.62	9.766	10.01	8.423	10.742	10.498	10.376	10.01	12.695	8.179	10.62	10.62	9.399	9.155	10.4516	3.07399
3.4	9.399	7.813	11.719	10.132	7.08	10.376	8.545	9.644	10.376	8.789	9.033	11.108	11.841	19.531	16.846	9.277	10.132	9.155	9.888	11.963	12.207	9.155	10.01	10.986	9.033	12.085	10.986	11.353	10.986	9.033	10.132	8.667	10.864	10.864	10.62	9.644	13.306	8.301	10.742	10.986	10.254	9.399	10.53	3.09706
3.4	9.277	7.568	11.353	10.376	6.47	9.521	8.057	8.667	10.986	8.545	9.644	9.766	12.085	20.386	17.456	8.667	10.498	9.766	8.911	11.719	12.573	9.033	10.254	11.475	8.423	11.963	10.986	11.353	10.864	8.789	10.62	9.277	10.742	9.766	10.01	9.766	13.916	8.545	11.23	10.742	10.254	9.644	10.4748	3.08083
3.4	10.132	8.179	11.841	9.521	7.08	10.01	8.179	9.155	10.498	7.935	9.155	10.498	11.23	20.508	16.846	8.057	9.521	9.155	10.01	12.817	11.963	9.521	10.01	11.108	8.911	10.376	10.986	12.451	10.62	9.644	10.132	9.521	11.353	9.033	9.521	9.277	12.451	8.911	10.864	10.254	9.644	10.254	10.4079	3.06115
3.4	9.766	8.301	12.329	9.888	6.592	10.01	8.301	8.301	10.376	8.057	9.888	10.254	11.475	20.386	16.846	8.789	9.277	9.521	10.132	12.695	11.841	9.155	9.521	10.986	8.057	10.62	11.353	11.719	10.62	9.155	10.254	8.789	10.742	10.62	10.62	9.277	12.817	8.545	11.23	10.376	8.423	10.498	10.3905	3.05604
3.5	9.399	8.179	11.719	9.399	7.446	11.353	7.935	9.155	10.62	8.179	9.521	10.864	11.841	20.02	17.578	9.033	9.277	8.057	9.766	12.207	11.719	9.033	10.01	10.742	9.399	11.23	11.108	10.864	11.108	8.667	10.498	9.033	10.62	10.62	10.62	10.01	13.428	8.667	10.254	11.23	9.521	10.254	10.4805	2.99444
3.5	9.277	8.667	12.573	9.766	6.958	10.132	8.423	9.155	10.254	8.301	9.277	10.254	12.085	19.531	17.578	9.277	9.644	9.033	9.399	12.085	10.986	9.399	9.766	9.399	9.644	11.963	11.23	11.23	11.23	8.545	11.353	9.277	10.254	10.498	10.986	10.254	13.306	9.766	10.742	10.986	9.766	10.62	10.5445	3.01271
3.5	9.521	8.667	12.817	10.132	6.836	10.132	8.789	9.399	10.254	8.789	9.277	10.62	12.085	20.02	17.212	9.766	9.033	9.399	9.033	12.451	12.085	9.277	8.789	10.376	9.399	11.719	11.719	11.719	11.841	8.911	10.864	8.789	10.376	9.155	10.498	10.498	12.939	9.766	10.864	10.864	9.766	9.521	10.5706	3.02018
3.5	9.888	8.789	11.963	9.033	6.592	10.01	8.667	9.155	10.498	7.568	8.667	10.986	12.451	19.775	17.7	10.132	9.399	8.545	8.911	12.817	12.451	9.033	10.132	10.132	9.277	11.475	10.986	11.475	11.108	9.766	10.498	8.789	10.986	10.132	10.132	10.864	12.207	10.01	10.01	10.01	9.766	10.62	10.5096	3.00276
3.5	9.644	8.545	12.085	9.033	6.958	9.888	8.789	9.644	10.01	8.667	9.521	9.888	12.451	20.264	16.602	9.155	10.132	8.301	9.521	12.939	12.451	8.789	9.644	9.521	8.301	11.353	10.376	10.742	11.353	9.277	11.353	7.935	10.864	10.864	9.766	9.888	13.306	9.521	10.01	10.376	10.01	9.766	10.4167	2.97621
3.5	9.766	8.423	11.719	9.399	7.08	10.254	8.667	9.521	10.132	8.301	9.155	9.888	11.719	20.02	16.724	9.277	9.155	9.521	9.155	12.939	12.817	8.911	9.521	9.766	9.277	10.986	10.62	11.108	11.719	10.254	10.742	8.545	10.62	10.864	10.742	10.498	12.939	10.254	10.254	10.62	9.888	10.376	10.527	3.00773
3.5	9.399	8.179	12.207	9.888	6.714	10.132	8.057	9.521	10.132	7.935	8.911	9.399	10.62	19.653	16.602	9.399	9.521	9.399	9.399	13.55	12.573	8.911	10.01	10.742	9.644	10.864	11.108	10.986	10.742	10.132	11.108	8.545	10.986	10.254	10.498	10.01	12.085	9.888	10.498	10.498	10.498	10.742	10.4747	2.99278
3.5	9.399	8.789	12.085	9.521	6.714	9.521	8.179	9.277	10.376	7.568	9.399	9.521	10.376	19.653	16.235	9.399	10.132	9.155	8.667	12.817	11.841	8.911	9.521	10.986	9.033	10.376	11.719	11.353	10.254	9.277	11.108	8.423	12.207	9.766	10.498	9.766	12.451	8.789	10.62	10.986	9.888	10.01	10.3468	2.95623
3.6	9.888	8.057	12.085	10.01	7.08	10.742	8.423	9.155	10.254	7.324	8.911	10.376	12.085	19.897	16.479	10.01	10.01	9.033	9.644	12.695	12.939	9.033	10.01	9.888	8.789	10.742	10.742	11.108	10.62	9.399	10.376	8.545	11.108	9.033	10.864	10.132	12.451	8.545	10.132	11.597	10.132	10.742	10.4544	2.904
3.6	9.033	9.033	12.207	9.399	6.958	9.277	9.399	9.033	10.254	8.423	10.132	9.766	10.62	19.775	17.7	9.277	9.399	8.667	9.888	13.062	12.817	9.766	10.986	9.521	9.155	11.963	11.108	11.475	10.864	8.789	10.62	8.789	9.888	9.888	10.864	9.644	13.428	8.667	9.888	10.132	10.498	10.742	10.4951	2.9153
3.6	10.01	8.667	12.085	10.376	7.08	10.498	8.667	9.277	10.62	7.446	9.521	9.766	10.986	19.775	16.968	8.911	10.864	9.277	9.399	13.062	12.939	9.521	10.498	10.376	8.667	10.742	11.963	11.597	10.498	9.277	10.986	8.789	10.742	9.888	10.376	8.911	12.085	8.545	10.376	9.521	10.01	10.01	10.466	2.90722
3.6	9.766	8.789	11.963	9.521	6.47	10.01	9.155	9.277	9.888	7.813	9.033	10.254	11.353	19.897	17.334	8.545	10.376	9.033	9.399	12.695	13.062	8.789	10.62	10.986	9.155	10.62	11.597	11.841	10.376	10.376	10.986	9.033	10.864	9.399	10.376	9.644	11.841	8.545	9.766	10.498	10.01	9.888	10.4486	2.9024
3.6	9.766	8.667	11.353	10.01	7.446	10.132	8.423	9.644	9.399	7.935	9.766	9.766	12.085	20.02	16.968	8.911	10.01	8.301	8.789	13.184	12.939	9.766	10.62	10.498	8.667	10.864	10.742	10.864	11.108	10.01	11.108	9.521	10.864	10.132	10.864	10.01	12.207	8.423	9.888	10.498	10.864	10.132	10.5039	2.91775
3.6	9.277	8.667	12.207	10.01	6.836	10.376	8.301	11.108	10.376	8.667	9.521	10.742	11.719	19.775	17.09	9.277	9.521	9.277	9.155	12.817	12.451	9.277	10.254	10.62	8.667	11.108	11.108	11.841	10.62	9.766	10.742	9.399	11.23	10.132	11.23	10.62	13.306	8.545	9.521	10.254	10.01	10.62	10.62	2.95
3.6	9.399	8.545	11.841	10.864	6.714	10.498	8.179	9.766	10.254	8.911	9.033	10.01	11.841	20.142	17.334	9.399	9.155	9.399	9.033	11.963	12.451	9.155	10.62	10.986	9.277	10.986	10.864	11.963	9.766	9.888	10.742	9.155	10.864	9.521	10.864	10.132	12.939	9.033	9.521	10.254	10.742	9.644	10.5154	2.92095
3.6	8.789	8.911	12.329	10.498	7.202	10.132	8.423	9.888	10.742	7.813	8.911	10.742	11.963	20.63	17.212	8.911	9.888	8.545	7.935	11.353	12.451	10.01	10.498	10.376	8.423	10.742	12.207	11.719	10.376	9.766	10.132	8.911	10.62	10.498	10.742	10.254	11.841	7.446	10.132	11.23	10.01	10.01	10.4574	2.90483
3.7	9.521	8.301	11.719	9.888	6.47	10.132	7.813	9.277	10.132	9.033	8.423	10.62	12.207	20.142	16.968	9.277	9.888	8.789	9.277	13.184	12.573	10.132	9.766	10.62	9.033	10.864	11.353	12.085	10.376	9.277	10.742	8.667	11.23	10.01	10.864	9.766	12.573	8.423	10.62	10.864	10.62	10.132	10.5155	2.84203
3.7	9.399	8.057	11.719	9.521	7.324	10.986	8.057	9.521	10.864	8.179	8.301	9.766	11.353	20.264	16.846	9.155	10.376	9.033	10.01	13.062	12.695	9.521	9.888	10.742	8.667	11.23	11.353	11.23	11.353	9.033	11.23	8.789	11.719	10.132	10.742	10.986	12.573	8.423	10.742	11.719	10.254	10.376	10.5998	2.8648
3.7	10.376	8.667	11.23	10.498	7.202	10.742	8.545	9.521	10.132	8.667	8.667	10.254	11.353	20.02	16.724	8.789	9.888	8.301	9.155	12.329	12.451	9.521	10.132	11.23	9.155	11.23	12.329	10.986	10.864	9.155	10.742	8.789	10.864	9.766	10.742	10.62	12.329	9.277	9.766	11.353	9.521	10.864	10.5416	2.84907
3.7	9.277	8.423	11.108	9.521	6.348	10.62	8.057	9.888	10.376	8.057	8.667	9.399	11.475	19.775	16.479	10.01	10.62	8.911	9.277	13.306	12.573	9.766	10.01	10.742	9.277	11.597	12.939	10.986	10.01	9.155	10.864	9.521	10.986	10.498	10.132	9.399	10.986	8.667	10.986	10.01	9.766	9.766	10.434	2.82001
3.7	9.521	8.423	11.475	9.277	6.226	11.23	8.423	9.521	10.376	7.324	9.277	10.498	11.108	18.921	16.479	8.789	10.376	8.179	9.277	12.817	10.742	9.521	9.766	10.742	8.667	10.742	10.864	11.108	10.986	9.155	10.498	9.766	11.719	10.742	10.01	10.01	11.719	8.301	11.108	10.62	10.376	10.498	10.3614	2.80037
3.7	9.277	7.69	10.498	9.521	6.226	10.62	8.179	9.033	10.01	8.667	8.789	9.766	11.353	20.386	16.846	9.277	9.888	8.789	8.911	12.817	12.207	8.789	10.254	10.01	8.789	12.207	11.23	11.963	11.23	9.277	10.376	10.01	11.108	10.01	10.986	10.498	12.451	8.789	10.498	10.986	9.888	10.376	10.4399	2.82159
3.7	10.376	8.301	11.23	9.644	6.47	10.864	9.155	9.277	10.498	8.911	9.155	8.911	11.963	20.508	17.334	10.254	10.01	8.545	9.766	12.451	11.475	9.155	9.399	10.498	9.399	11.475	11.597	11.475	11.23	9.399	10.986	9.155	10.986	9.155	11.353	10.498	12.207	9.521	10.864	11.108	9.033	9.766	10.5561	2.85301
3.8	9.399	8.301	11.841	9.766	5.981	10.254	8.423	9.644	10.498	9.033	8.667	9.277	11.719	20.02	17.212	9.033	10.376	9.399	9.644	12.573	12.451	8.789	10.376	11.108	9.277	11.475	10.986	11.23	10.62	9.766	10.376	8.423	10.498	10.376	11.108	11.353	11.841	8.545	10.864	10.742	10.498	9.644	10.5097	2.7657
3.8	9.033	8.911	10.986	9.644	6.592	10.254	8.667	9.521	10.376	7.69	8.911	9.888	11.963	20.02	17.578	9.155	10.254	9.155	9.521	12.817	12.451	8.545	10.62	10.376	10.01	11.719	10.986	10.376	10.864	9.399	10.62	8.423	10.254	10.62	10.254	10.864	12.329	9.033	10.62	11.108	10.132	10.498	10.5009	2.76339
3.8	9.644	8.789	11.841	9.644	6.714	11.108	7.935	9.521	10.864	8.301	9.155	10.742	11.597	20.142	17.578	9.155	10.864	8.667	10.376	13.306	13.184	9.644	10.254	10.254	8.545	11.475	11.23	10.62	11.23	9.277	10.498	8.789	10.986	9.888	10.62	11.108	12.329	10.132	10.864	11.23	9.277	10.62	10.6666	2.807
3.8	9.277	8.179	11.719	9.399	7.08	11.353	9.155	9.766	10.498	8.667	9.766	10.132	12.085	20.508	17.456	9.033	10.498	9.033	9.521	12.573	12.695	9.766	10.132	10.62	9.399	11.475	11.353	10.376	10.62	9.033	9.521	8.667	11.353	9.521	11.108	11.475	14.16	9.277	10.01	10.986	9.888	9.888	10.6434	2.80088
3.8	9.766	7.935	11.475	9.888	6.958	11.108	8.423	9.033	10.01	8.179	9.277	10.376	11.23	20.142	16.602	9.888	9.766	9.521	10.01	12.451	12.573	8.667	10.742	10.986	10.62	10.742	11.353	11.23	11.475	8.911	10.376	8.057	10.498	10.01	10.742	11.108	13.672	8.179	10.254	10.62	10.254	9.888	10.5475	2.77566
3.8	9.521	7.813	12.085	9.644	6.714	11.108	8.179	9.155	11.23	8.057	8.545	10.376	12.451	20.386	16.968	9.033	9.644	8.667	10.254	12.573	12.451	8.911	10.62	10.376	9.399	11.719	11.719	10.864	11.475	9.521	10.864	9.277	10.498	9.888	10.62	10.864	13.306	8.301	9.766	10.254	10.742	10.498	10.5794	2.78406
3.8	10.01	8.545	12.451	9.399	6.836	10.498	8.667	8.545	11.108	8.057	9.155	10.132	11.353	20.02	17.456	9.155	10.01	8.789	10.01	13.062	12.695	9.277	9.521	10.254	9.033	10.864	11.108	12.085	10.62	9.766	10.01	9.155	10.742	9.277	11.597	10.742	13.55	8.911	10.254	11.963	10.62	10.498	10.6143	2.79323
3.8	10.132	8.301	11.353	10.62	6.836	10.376	8.179	9.155	10.132	8.179	9.644	9.766	11.108	20.142	16.724	9.766	10.132	9.277	10.742	13.184	12.329	9.155	9.766	11.108	10.01	11.108	11.475	12.451	10.742	9.155	10.864	8.911	10.62	9.644	11.475	11.108	12.817	9.766	10.132	10.864	10.376	11.719	10.6986	2.81543
3.9	9.399	9.033	12.085	10.376	6.836	9.766	9.277	9.155	10.132	8.667	9.644	9.521	11.719	20.63	17.456	8.667	9.888	8.911	10.498	12.573	12.329	10.01	10.498	11.353	9.521	10.742	11.475	10.498	10.498	9.277	11.108	8.667	10.986	9.888	11.353	10.864	13.062	8.423	10.01	10.376	10.376	10.132	10.6114	2.72087
3.9	9.766	8.301	11.841	9.888	6.47	10.498	8.057	9.399	10.986	8.179	9.399	9.766	12.207	19.531	17.7	9.521	9.399	9.155	10.01	12.085	12.573	9.644	10.498	10.132	9.766	10.62	11.719	10.498	10.254	9.766	10.254	8.545	10.742	10.376	11.23	10.742	13.306	8.545	10.742	10.132	10.864	10.742	10.5678	2.70969
3.9	9.766	9.277	12.329	10.132	6.592	10.376	7.813	9.277	10.498	8.545	9.277	10.864	12.085	19.775	17.822	10.132	10.376	9.155	10.498	13.184	12.329	10.01	10.132	10.376	8.789	11.719	11.23	11.353	10.864	9.277	10.498	8.911	10.986	10.132	10.986	10.986	13.672	8.545	9.399	10.742	10.864	10.498	10.716	2.74769
3.9	9.888	9.155	12.329	10.132	6.836	10.376	7.813	10.376	10.864	8.911	9.399	10.132	12.085	20.264	17.09	9.644	10.132	9.521	10.254	12.573	12.695	9.644	10.742	10.376	8.789	11.597	10.62	11.841	10.254	8.423	10.498	9.521	10.986	9.766	10.986	11.108	13.062	9.521	10.132	10.132	10.376	10.132	10.6899	2.741
3.9	8.789	9.521	11.841	10.62	6.592	9.644	8.545	9.399	9.766	9.033	9.033	10.498	11.23	19.897	18.066	8.789	10.132	9.155	10.62	12.695	12.451	9.521	10.498	10.864	9.888	11.597	11.353	10.742	10.742	9.644	10.742	9.033	11.475	9.521	10.01	9.277	12.817	9.399	10.498	10.132	10.376	9.766	10.5765	2.71191
3.9	9.644	8.789	11.841	9.766	6.714	9.521	7.568	9.399	10.498	9.644	9.155	9.888	11.719	20.508	17.334	8.789	10.742	9.644	10.498	12.207	12.695	9.399	10.498	10.986	8.789	11.475	10.986	10.62	10.376	9.766	11.719	8.545	11.108	10.376	10.01	9.644	13.062	9.399	10.742	10.254	10.376	10.01	10.5882	2.71491
3.9	9.644	7.568	11.353	10.498	6.348	10.01	7.324	9.277	10.864	8.301	8.911	10.254	11.719	20.508	16.846	8.545	10.376	8.789	10.742	13.306	13.062	10.01	9.521	10.986	8.545	10.986	10.62	11.353	10.132	9.521	11.108	8.545	11.475	10.986	10.742	10.742	12.817	8.667	10.62	10.376	9.888	10.62	10.5358	2.7015
3.9	9.766	8.545	12.207	10.498	7.08	10.62	7.935	9.766	11.353	8.911	10.01	10.864	11.719	20.874	16.602	8.423	9.399	9.399	10.254	13.062	12.207	10.132	9.766	11.23	8.911	11.475	11.475	11.719	10.498	9.521	11.108	9.644	10.864	10.01	11.108	10.01	11.963	9.155	10.742	10.986	10.01	10.986	10.7335	2.75218
4	10.132	9.033	12.451	10.254	6.836	10.376	7.446	9.277	11.475	7.935	9.155	10.498	12.085	21.118	16.968	8.911	9.888	9.033	9.888	12.207	12.451	9.888	10.132	11.108	8.179	10.986	12.207	11.23	9.888	9.644	11.23	9.521	11.353	10.254	10.498	9.277	12.207	9.033	10.986	10.864	10.132	10.498	10.6317	2.65793
4	9.277	9.521	12.573	10.498	6.47	9.399	8.301	8.423	10.742	8.179	9.033	10.742	11.841	20.752	17.578	8.667	10.132	8.911	10.376	12.939	12.573	9.155	9.766	10.986	8.545	10.498	11.23	11.23	10.132	9.277	10.254	9.521	10.986	10.254	9.644	10.742	12.329	8.545	10.986	10.986	10.254	10.62	10.5445	2.63611
4	9.521	9.033	11.108	10.01	7.202	9.888	6.836	9.155	11.108	7.446	8.057	10.376	11.719	21.118	17.09	8.911	10.498	9.521	9.399	13.184	13.062	9.277	10.498	10.986	8.789	11.353	10.498	11.353	10.742	10.132	10.986	10.132	11.23	10.986	9.766	10.498	12.695	8.667	11.108	10.498	9.766	10.498	10.5881	2.64702
4	9.521	9.155	12.085	10.01	7.202	10.254	7.935	8.179	11.108	7.568	8.911	10.376	12.207	20.508	17.212	8.911	10.376	8.911	9.521	13.428	13.184	8.911	10.132	9.766	9.033	11.353	11.353	11.963	11.719	9.766	11.353	9.277	9.644	10.01	10.01	10.132	12.085	9.399	10.132	10.376	9.399	9.155	10.5126	2.62815
4	9.399	9.277	11.475	10.01	6.592	9.644	8.179	9.521	9.521	8.423	9.033	10.132	11.108	20.386	17.334	9.521	10.01	8.545	9.644	13.062	12.817	9.399	10.01	10.132	9.399	11.23	11.963	12.329	11.353	9.888	11.353	8.911	11.108	10.01	10.498	10.498	12.817	9.521	9.888	10.742	9.644	9.155	10.5591	2.63977
4	9.399	9.033	11.841	9.521	7.446	9.521	9.155	9.277	10.01	7.568	9.277	9.277	12.085	20.63	16.724	9.644	10.864	9.521	8.545	12.207	12.695	9.644	10.986	11.23	8.911	12.085	11.475	10.376	11.108	9.155	10.864	9.399	11.353	10.376	10.62	10.742	13.306	9.155	11.475	10.864	10.62	10.01	10.6665	2.66663
4	8.667	8.301	12.329	10.01	6.592	10.376	8.301	9.277	10.01	8.179	10.376	10.742	11.841	20.386	17.456	9.155	10.01	8.789	9.033	13.306	12.451	9.521	10.62	10.986	8.789	11.108	11.108	10.742	10.986	9.888	11.353	8.545	10.864	10.132	11.719	11.353	13.306	9.155	10.742	10.986	10.376	10.498	10.6753	2.66883
4	9.033	8.911	12.329	9.766	7.08	10.498	7.935	9.888	10.376	7.935	8.423	9.888	10.986	21.484	17.944	9.399	9.766	9.766	9.155	12.695	12.573	9.277	9.766	10.132	8.545	11.353	11.23	11.597	10.62	9.399	11.353	9.033	10.62	10.62	11.353	12.207	13.428	9.399	10.742	11.23	10.01	11.108	10.687	2.67174
4.1	9.277	9.521	11.963	10.62	7.202	9.888	7.813	9.277	10.132	7.935	8.301	10.01	12.085	20.996	16.724	9.399	10.132	9.766	8.911	12.573	12.573	8.667	10.132	9.766	9.277	11.475	11.353	11.597	9.766	9.888	11.23	9.521	11.353	10.132	10.01	11.23	13.062	8.789	10.376	9.766	10.376	10.62	10.5591	2.5754
4.1	9.888	9.277	11.353	10.132	7.446	9.766	8.179	10.132	9.888	7.935	8.667	10.376	12.085	21.606	16.724	8.179	10.376	9.644	9.644	13.184	12.817	8.911	10.376	10.62	9.888	10.376	11.475	11.963	10.254	9.766	11.108	8.667	11.353	9.399	9.888	10.254	11.963	8.789	11.23	10.132	10.132	10.132	10.5708	2.57825
4.1	10.01	8.911	11.841	9.766	6.836	9.399	8.667	9.644	10.01	7.69	9.033	10.132	11.23	20.142	16.479	9.033	9.766	9.033	9.399	13.062	12.939	9.033	10.864	10.62	8.423	11.353	10.376	11.475	10.62	9.277	10.01	8.545	10.742	9.644	10.01	10.376	12.573	9.155	10.864	10.986	10.254	10.498	10.4457	2.54774
4.1	10.132	8.179	12.207	9.399	6.592	10.742	9.033	9.033	10.742	7.568	8.911	10.376	12.207	20.996	16.602	9.033	9.888	9.155	8.301	12.817	12.451	8.789	10.62	10.62	9.155	11.475	10.742	12.451	11.353	9.399	10.498	8.301	10.864	10.376	10.864	9.888	12.329	8.789	10.132	9.888	10.62	11.23	10.5416	2.57112
4.1	9.521	9.155	11.841	10.132	7.446	10.864	8.789	9.766	10.376	8.423	9.033	9.766	11.841	20.996	17.456	8.789	9.155	9.155	9.399	13.55	12.573	9.033	9.888	10.986	10.01	11.353	11.719	12.817	10.864	9.521	10.986	8.789	10.62	10.132	10.62	10.376	13.184	9.155	10.254	10.01	10.01	9.644	10.6666	2.60161
4.1	9.888	8.911	12.329	10.254	7.202	10.132	8.667	9.766	10.62	8.179	9.277	10.62	11.841	20.386	17.578	8.911	9.521	9.766	8.911	12.817	12.207	9.399	10.62	10.986	8.911	10.864	11.719	11.719	10.01	10.132	11.353	9.888	10.742	9.766	10.01	11.353	12.817	8.911	10.254	10.254	10.254	10.742	10.6783	2.60445
4.1	9.766	8.423	10.864	9.766	6.348	10.498	8.179	9.644	10.864	8.179	8.911	10.01	11.841	20.508	17.212	8.423	9.888	9.155	9.277	12.329	12.451	8.789	10.864	11.23	9.521	10.986	11.719	11.475	10.498	10.132	10.62	8.667	10.986	10.132	11.108	10.864	12.207	8.545	10.864	10.62	10.62	10.132	10.5504	2.57326
4.1	10.376	8.423	12.451	9.766	6.714	10.132	8.179	10.01	10.864	8.545	8.911	10.62	11.841	20.752	17.944	8.789	9.766	8.667	9.277	12.817	13.184	9.521	10.254	10.986	9.399	11.475	10.864	11.719	10.498	10.254	11.108	8.789	10.498	10.376	11.475	10.62	13.306	9.399	10.742	11.108	10.132	9.521	10.716	2.61366
4.2	10.01	8.789	11.719	10.254	7.324	10.864	8.301	9.277	10.742	8.301	9.155	9.521	12.451	20.996	17.09	8.789	9.399	8.911	9.888	13.062	12.939	9.155	10.498	10.742	8.911	11.353	11.353	11.841	10.376	8.789	10.62	8.423	10.498	10.254	11.23	10.742	13.794	8.179	10.01	10.62	10.376	9.766	10.6027	2.52444
4.2	9.155	8.911	11.963	9.521	6.836	10.132	8.789	9.399	10.376	8.911	10.254	10.62	12.207	20.63	17.578	9.521	9.521	8.911	9.033	13.062	13.306	9.033	10.254	11.108	9.644	10.62	12.207	11.719	9.766	8.667	10.864	8.545	10.62	10.01	10.62	10.254	13.062	9.277	9.766	10.742	9.399	9.521	10.5794	2.5189
4.2	10.01	7.935	11.841	10.01	7.08	10.498	7.813	9.399	9.521	8.667	9.033	10.376	12.329	20.508	17.09	8.545	10.376	8.423	9.277	12.573	13.184	10.498	10.132	11.353	8.301	11.475	11.353	10.376	10.254	9.033	10.376	8.545	11.108	10.498	10.254	10.62	12.695	9.155	10.254	10.742	10.376	9.521	10.5097	2.50231
4.2	9.155	8.545	12.329	10.254	6.958	10.62	7.446	9.644	10.254	8.301	8.545	10.01	12.085	20.874	16.724	9.033	9.644	8.911	8.911	13.55	12.573	9.766	9.644	11.353	8.545	10.62	11.475	11.719	10.62	9.766	11.108	9.277	12.329	10.62	10.132	10.62	12.451	8.911	10.864	11.475	10.62	10.132	10.6289	2.53069
4.2	10.498	7.813	12.207	10.986	7.69	10.62	7.202	9.155	11.719	8.789	9.766	9.888	12.695	20.386	17.578	9.888	9.521	9.521	10.62	12.573	12.329	9.155	9.521	10.62	8.911	10.986	11.963	12.329	10.376	8.911	10.62	9.521	12.329	10.132	10.498	10.376	12.085	9.033	11.23	10.986	9.888	10.132	10.7392	2.55695
4.2	9.399	8.423	12.085	10.01	6.592	10.986	8.057	9.644	10.864	8.057	8.423	9.521	11.841	20.264	17.334	8.545	9.521	9.277	9.521	12.329	12.207	9.277	9.888	10.62	8.911	11.353	12.207	11.597	10.498	9.155	11.353	9.766	10.742	10.742	10.498	10.62	13.306	9.277	12.085	10.01	9.888	9.277	10.5707	2.51684
4.2	9.644	8.545	11.23	9.644	6.958	9.888	8.545	9.033	10.864	8.301	9.277	9.888	10.986	20.386	17.09	8.667	9.521	8.667	10.132	12.207	12.817	10.132	10.132	11.23	9.644	11.108	11.23	10.742	10.62	8.667	11.23	9.644	11.23	10.376	10.742	10.498	11.475	8.667	11.23	10.376	10.376	10.132	10.5184	2.50437
4.2	10.132	7.69	11.475	9.766	6.47	10.376	8.179	9.155	10.864	8.545	8.911	9.766	11.475	20.02	17.09	8.911	10.376	8.301	10.498	13.672	12.817	9.766	10.01	11.353	8.179	11.353	11.353	11.108	10.742	7.813	10.864	8.789	10.742	10.254	10.986	10.864	12.817	9.766	11.108	10.986	10.01	10.132	10.5591	2.51408
4.3	9.521	8.545	11.841	9.521	6.836	10.864	8.423	8.911	10.62	8.667	9.521	10.254	12.207	20.996	17.578	8.911	10.01	8.911	10.01	13.062	12.939	10.01	9.766	11.108	8.423	11.475	11.963	10.742	10.864	8.179	10.742	8.667	10.498	10.62	11.108	11.108	12.817	8.301	11.108	11.108	10.254	10.498	10.6549	2.47789
4.3	10.01	8.545	12.695	9.644	6.714	10.864	8.423	9.399	10.498	8.911	9.277	10.376	11.841	20.386	17.09	9.644	9.888	9.277	9.277	12.817	11.963	8.545	10.132	10.254	9.155	11.23	11.963	10.986	10.62	9.033	11.353	8.667	10.864	10.254	10.498	10.986	12.817	9.277	10.132	10.132	10.01	10.01	10.5823	2.461
4.3	9.399	9.155	12.573	9.521	6.47	10.498	8.545	9.399	11.108	6.958	9.277	9.644	12.207	20.63	16.724	9.888	10.376	9.155	9.766	12.817	12.207	9.766	10.376	10.864	8.179	11.108	11.841	10.498	10.864	9.888	11.353	8.545	10.01	10.62	10.132	10.376	13.306	8.789	10.986	10.132	10.376	9.766	10.5736	2.45898
4.3	9.521	8.301	12.695	10.62	7.202	10.498	8.179	9.766	10.498	7.202	8.911	9.766	12.573	20.752	17.09	9.766	10.01	9.644	10.01	12.207	12.939	9.399	10.498	10.864	8.423	11.108	10.986	10.01	11.108	9.521	11.353	8.911	10.132	10.01	10.986	11.841	13.184	9.399	11.353	9.766	10.132	10.132	10.6492	2.47656
4.3	10.254	8.911	12.695	10.132	7.08	10.01	7.935	8.667	10.742	6.958	9.399	9.277	11.719	20.508	17.212	9.155	9.888	9.644	9.888	11.841	12.573	9.155	10.254	10.62	8.789	11.353	11.597	10.864	10.376	8.911	11.719	9.399	10.986	9.399	10.62	10.864	12.939	9.888	11.108	10.986	9.399	10.498	10.5765	2.45965
4.3	10.254	9.155	12.207	10.01	6.47	10.864	8.545	9.399	9.766	7.324	9.888	10.132	12.207	20.874	16.479	8.911	9.644	9.521	10.62	12.329	12.573	9.277	10.132	10.01	9.277	10.864	11.963	11.475	10.01	9.888	12.207	9.277	10.742	9.888	10.986	11.23	13.428	9.399	11.353	10.62	9.644	10.254	10.6928	2.48669
4.3	9.888	9.644	12.817	9.277	7.08	10.376	8.423	9.277	10.132	7.202	9.644	10.01	11.475	20.63	17.09	9.155	9.766	9.033	9.888	12.817	13.062	9.277	10.62	10.986	9.766	10.986	11.963	10.62	10.62	8.911	11.353	8.789	9.888	10.62	11.108	11.108	13.428	8.423	10.01	10.498	10.132	10.01	10.6143	2.46845
4.4	10.132	8.545	12.329	9.766	6.348	10.986	8.423	9.399	10.62	7.813	9.888	10.498	11.963	20.996	17.456	9.399	8.667	8.911	9.033	13.184	13.062	9.399	10.254	10.742	8.911	10.376	11.23	10.254	11.475	8.179	11.475	8.423	10.742	10.376	11.963	11.23	12.817	8.301	10.01	10.254	10.742	10.376	10.594	2.40772
4.4	10.01	8.545	13.306	10.62	6.47	10.376	7.69	9.399	10.254	8.545	9.766	9.766	12.085	20.508	16.724	9.644	9.277	9.644	9.277	12.817	12.817	9.766	10.376	11.353	9.399	10.864	12.329	10.376	10.986	8.301	10.986	8.423	10.498	10.498	10.864	11.108	13.428	8.911	10.742	10.864	10.986	10.132	10.684	2.42819
4.4	9.888	9.644	12.451	11.108	6.836	10.864	8.057	9.521	11.353	7.935	9.277	9.521	12.451	20.874	16.846	10.254	10.132	9.277	9.766	13.062	12.451	8.301	10.62	10.864	10.01	10.864	12.451	11.963	10.254	9.766	12.207	9.399	11.475	10.01	10.254	10.742	12.695	9.033	11.108	10.376	10.376	10.742	10.8352	2.46254
4.4	9.155	8.667	12.207	10.864	6.836	10.01	7.813	9.766	9.399	7.08	9.888	9.766	12.207	20.63	17.212	8.911	9.521	9.766	10.254	12.573	12.573	9.277	10.62	10.62	8.789	11.108	12.695	10.986	10.132	9.766	11.353	8.911	11.23	10.01	10.254	10.498	12.451	8.911	10.132	10.62	10.254	10.498	10.5765	2.40375
4.4	10.132	9.399	11.719	10.01	6.836	11.108	8.545	9.399	10.01	7.935	10.254	8.179	12.329	20.142	17.578	8.911	10.498	9.766	9.766	12.573	12.939	9.766	10.864	10.254	9.033	10.986	11.719	10.742	10.864	9.033	10.742	8.789	10.742	10.254	10.986	10.498	13.062	9.155	10.376	9.766	10.864	10.498	10.6434	2.41894
4.4	9.399	8.423	12.207	9.888	6.958	9.888	8.545	9.766	9.521	7.568	9.766	9.766	11.963	20.508	17.7	9.155	9.888	9.155	9.521	12.573	12.939	10.864	10.62	10.498	9.277	11.841	11.108	11.108	10.498	8.911	11.23	8.667	10.254	10.254	10.742	11.475	13.184	9.277	10.864	10.498	10.986	10.01	10.6491	2.42025
4.4	10.498	9.888	12.329	10.62	7.202	9.888	8.057	9.155	10.01	7.935	11.108	9.155	12.085	20.874	17.578	8.545	9.644	9.644	9.644	12.695	12.451	9.399	10.376	10.864	9.399	10.864	11.475	11.963	9.644	9.399	10.986	9.888	10.742	10.376	10.62	11.108	13.672	9.277	10.742	10.376	10.376	9.277	10.7102	2.43413
4.4	9.888	8.789	12.451	10.132	7.08	10.132	7.69	9.888	9.888	8.057	8.789	10.132	12.207	21.362	16.724	8.667	9.155	10.132	10.01	12.085	12.573	9.521	9.521	10.376	7.813	10.498	11.719	11.23	9.521	9.888	10.864	8.911	10.62	10.254	10.742	10.498	13.55	8.667	10.498	10.742	10.864	10.62	10.5416	2.39582
4.5	10.254	10.01	12.085	10.62	7.446	10.132	7.202	9.277	11.108	7.813	9.033	9.521	11.841	21.118	17.944	8.789	9.399	9.399	10.132	11.963	12.451	8.911	9.888	11.475	8.057	10.742	11.475	10.864	10.986	9.033	10.254	8.911	11.353	10.498	10.254	11.108	12.695	8.179	9.888	11.23	11.108	10.62	10.5968	2.35485
4.5	10.132	8.667	11.841	10.62	6.958	10.864	7.568	8.911	10.742	8.301	9.033	10.01	12.451	21.362	17.09	9.399	9.399	9.644	10.132	12.207	13.306	9.521	9.644	11.108	9.155	11.353	11.475	10.986	10.62	10.01	10.864	9.399	11.108	10.864	10.498	10.742	12.817	9.155	10.132	10.864	10.01	10.742	10.7072	2.37939
4.5	9.888	9.033	12.207	10.986	7.08	10.01	7.202	9.399	10.62	8.545	8.545	9.521	12.451	20.996	17.212	8.179	10.62	8.789	10.132	12.451	13.184	9.766	9.888	10.62	9.766	11.963	12.207	11.963	10.498	9.155	10.498	9.766	10.864	10.132	10.62	10.62	12.573	9.521	10.62	10.742	9.766	10.132	10.684	2.37423
4.5	9.888	9.033	12.207	10.01	6.958	9.888	7.202	9.155	10.254	7.446	9.033	9.155	12.451	21.729	17.822	8.545	9.644	8.789	10.376	12.817	13.184	9.644	10.132	10.132	8.789	10.742	12.207	11.597	10.498	9.399	10.62	9.399	10.254	11.23	9.766	11.108	12.329	8.423	11.108	10.742	9.644	9.644	10.5475	2.34388
4.5	9.644	9.033	12.451	10.01	6.592	10.01	8.667	9.155	10.498	8.545	9.033	10.62	11.719	21.362	17.456	8.667	10.01	9.155	9.888	13.306	12.817	9.766	10.132	11.23	8.545	10.742	11.841	10.864	10.62	9.399	10.986	9.888	10.864	10.62	10.132	11.353	12.695	8.789	10.498	10.742	10.742	10.01	10.6928	2.37617
4.5	9.888	9.521	12.207	9.644	6.836	10.498	7.568	9.277	9.644	8.301	8.667	9.766	11.963	21.729	17.334	9.155	9.766	9.033	9.888	13.062	12.329	9.277	10.132	11.597	8.789	10.62	11.23	11.353	10.742	8.911	11.108	10.254	10.498	10.132	10.986	10.864	13.55	8.789	9.644	10.742	10.376	10.62	10.626	2.36132
4.5	10.376	9.277	12.085	10.376	6.836	10.864	8.179	9.521	10.254	8.667	8.545	10.132	12.207	21.118	16.724	9.644	10.254	10.01	10.132	12.695	12.085	8.789	9.766	11.353	8.179	10.864	11.597	11.841	10.254	9.277	10.864	9.277	10.986	10.132	10.376	11.23	12.939	8.789	10.498	10.742	9.155	10.376	10.6492	2.36648
4.5	9.033	9.644	12.573	10.498	6.714	10.254	8.057	9.521	10.254	8.179	8.789	9.399	11.719	21.606	18.066	9.888	9.644	9.277	9.277	12.573	12.451	9.155	9.888	9.888	9.033	10.01	12.451	12.085	10.01	9.399	12.085	9.033	10.864	10.498	9.644	11.23	12.817	9.277	11.23	10.986	9.521	9.888	10.6288	2.36195
4.6	10.01	8.423	12.573	10.498	7.08	10.132	8.179	9.399	10.376	7.568	9.033	9.399	12.207	20.996	18.188	9.155	9.644	8.301	10.254	12.939	12.695	8.545	10.376	10.376	8.179	11.353	11.23	10.864	11.23	9.277	11.719	8.301	11.23	10.986	10.376	11.719	13.062	8.911	11.23	11.23	10.864	9.766	10.6636	2.31818
4.6	8.789	8.667	12.817	9.766	7.08	10.376	8.301	8.423	10.498	8.301	8.911	10.132	12.573	21.729	17.578	9.155	10.254	8.301	10.376	12.207	13.306	8.545	9.766	10.986	9.277	11.597	11.475	10.864	10.376	9.155	11.353	8.667	10.62	10.986	10.62	11.353	13.306	9.155	10.864	11.108	10.62	11.23	10.7015	2.32641
4.6	10.376	8.789	13.062	10.01	7.08	9.766	7.568	8.423	9.888	7.935	8.789	9.766	12.329	21.851	16.602	9.766	10.01	9.399	9.766	12.207	13.062	8.911	10.01	11.353	8.911	11.719	11.963	11.719	10.498	9.155	11.23	8.911	10.498	10.376	10.62	11.23	13.306	9.521	10.62	11.719	9.766	10.742	10.6958	2.32517
4.6	10.01	9.888	13.062	9.888	7.446	10.498	8.301	9.277	10.62	8.179	8.667	10.864	11.597	20.508	17.334	8.911	9.399	9.521	9.155	12.329	13.428	9.155	10.01	10.742	8.789	10.864	11.841	12.695	10.254	9.155	11.353	9.277	10.864	10.01	10.132	10.986	13.794	9.644	10.62	10.498	9.888	10.62	10.716	2.32957
4.6	10.62	9.277	11.719	9.888	6.958	10.254	7.813	9.888	11.108	7.446	9.399	10.132	12.817	20.996	17.822	8.911	9.644	9.521	9.521	12.451	12.939	8.911	10.62	10.498	8.545	10.742	11.475	12.085	11.108	9.766	11.23	8.179	10.864	10.498	10.254	10.864	13.062	8.545	12.085	10.01	9.766	10.376	10.6811	2.32198
4.6	9.766	8.789	12.695	10.498	7.324	10.254	8.423	10.01	10.742	7.813	9.644	10.62	12.085	20.63	18.066	9.399	9.521	9.521	9.766	13.306	12.695	8.179	10.132	10.986	8.545	11.475	11.597	11.475	11.108	9.888	11.23	8.667	11.841	10.132	10.742	11.108	13.794	9.277	11.23	10.742	10.254	10.498	10.8206	2.35231
4.6	9.766	9.399	11.475	10.864	5.981	10.498	7.935	9.766	10.62	8.179	9.521	10.742	12.085	21.118	17.212	8.301	10.01	9.521	9.644	12.573	12.695	8.057	10.132	10.742	8.911	11.108	11.353	12.573	10.132	9.155	10.986	8.545	10.01	9.399	11.353	10.376	13.916	9.399	10.742	11.108	9.766	10.498	10.623	2.30935
4.6	9.766	8.789	11.963	11.353	6.958	10.254	8.301	9.521	10.498	7.324	9.766	10.132	11.841	21.118	17.822	9.033	10.254	9.277	9.888	12.573	13.184	8.911	10.742	10.62	8.911	10.62	12.695	13.062	10.01	9.155	11.353	8.789	9.521	9.766	11.597	10.376	13.794	9.766	10.986	11.841	9.644	9.277	10.7393	2.33463
4.7	9.644	9.888	11.719	10.864	6.47	10.864	8.301	8.789	10.864	7.813	10.01	10.376	12.329	21.606	17.7	9.521	10.132	9.277	9.766	12.573	13.428	8.545	10.376	10.864	8.911	11.353	12.085	11.963	10.864	8.911	10.62	8.911	10.376	10.62	11.475	11.108	13.916	8.545	10.498	10.986	10.132	9.277	10.7683	2.29113
4.7	10.132	8.789	12.939	10.376	7.202	10.01	8.789	8.423	10.742	7.69	10.376	9.521	12.573	21.606	17.822	9.521	9.521	8.667	9.644	12.817	13.306	8.911	10.498	11.108	8.789	11.23	10.376	11.841	10.864	7.935	11.108	9.155	11.963	10.742	10.864	12.085	14.038	8.789	10.62	10.742	11.108	10.254	10.7973	2.29729
4.7	10.132	8.301	12.817	10.742	7.202	11.475	8.423	8.545	10.254	8.789	9.644	10.254	12.817	21.362	17.822	9.888	9.277	9.155	9.888	12.451	13.306	8.423	10.376	11.353	9.033	11.475	11.475	12.573	10.742	8.789	10.132	9.766	11.475	10.376	10.254	10.742	14.16	9.644	10.132	10.62	10.498	10.864	10.844	2.30722
4.7	10.01	9.277	13.062	10.986	7.08	10.498	8.301	8.545	10.254	8.667	9.766	8.789	13.428	20.63	18.066	8.789	9.888	9.155	10.01	12.207	12.817	8.789	9.766	10.742	9.521	11.23	12.329	12.207	9.888	9.766	11.23	9.155	11.841	10.498	9.521	11.108	13.306	8.911	11.353	11.23	9.888	10.132	10.777	2.29299
4.7	10.376	9.277	12.085	10.498	7.324	9.766	8.545	8.911	10.254	8.057	9.766	9.766	12.939	20.63	17.334	9.033	9.521	9.399	9.521	13.184	13.062	9.155	10.132	10.62	9.033	10.864	11.719	11.841	9.888	9.888	11.475	9.521	11.597	10.376	9.766	11.108	12.939	8.789	11.23	11.108	9.277	9.399	10.6898	2.27443
4.7	10.376	8.423	12.451	9.766	7.568	10.376	7.446	8.667	10.742	8.301	10.01	10.254	11.963	20.63	18.066	8.423	10.01	9.521	9.888	13.306	13.184	8.911	10.376	11.108	7.08	11.475	10.986	11.841	10.62	9.521	11.23	9.277	11.841	10.986	11.108	11.353	13.428	9.521	11.719	10.986	10.132	10.254	10.7887	2.29546
4.7	10.376	9.155	12.695	10.62	7.69	10.498	7.935	9.155	10.254	8.423	9.644	10.132	12.207	21.118	17.212	8.789	10.62	9.155	10.132	12.695	13.672	9.399	10.254	11.719	8.423	11.841	11.841	11.23	11.23	8.911	11.597	8.545	11.841	10.254	10.986	10.498	14.526	9.033	11.108	11.23	10.01	9.766	10.8671	2.31215
4.7	10.376	9.399	12.329	9.766	7.324	10.376	7.446	8.789	10.376	8.911	8.911	9.888	11.719	21.24	18.066	9.888	10.132	9.521	10.132	13.062	13.062	9.521	9.888	11.23	9.399	11.23	12.329	12.329	10.498	8.423	11.108	9.644	10.742	10.01	10.742	10.986	13.794	9.155	10.62	11.23	9.521	9.766	10.7828	2.29421
4.8	10.498	9.033	12.451	10.01	7.08	10.132	7.568	9.399	10.01	8.301	8.545	10.376	12.695	21.606	17.578	9.277	9.766	9.277	9.888	13.184	13.062	9.277	10.132	11.841	8.423	10.742	12.573	11.841	10.864	8.667	10.864	9.033	10.986	10.864	10.01	10.864	12.939	8.423	10.62	11.108	10.254	10.62	10.7305	2.23552
4.8	10.986	9.155	12.817	10.01	7.202	10.254	8.301	9.155	10.132	7.324	9.155	10.498	12.207	20.752	18.188	10.01	10.864	8.667	10.498	12.817	12.451	9.277	10.01	11.108	7.568	10.864	12.085	11.353	10.742	9.399	11.353	9.277	10.864	10.62	9.277	10.254	12.573	9.521	11.23	10.864	9.277	10.986	10.713	2.23187
4.8	9.888	9.155	12.207	10.132	7.08	9.644	7.935	9.766	10.132	8.179	9.766	9.766	12.451	21.606	17.944	10.01	9.888	9.155	9.888	12.573	11.841	9.033	9.766	10.986	8.179	11.719	11.841	12.207	10.742	8.301	11.108	9.033	11.353	10.62	9.277	11.353	13.916	9.766	11.108	10.742	9.399	9.766	10.6957	2.22828
4.8	10.62	9.399	13.062	10.376	6.592	10.01	8.179	8.789	10.254	7.568	9.399	10.132	12.207	20.996	17.7	10.132	10.498	9.155	9.399	13.062	12.695	9.277	10.132	10.62	9.033	10.864	12.085	12.573	10.132	9.766	11.719	8.667	10.986	10.254	9.399	11.475	14.038	10.01	11.597	10.62	9.155	9.766	10.7712	2.24401
4.8	9.888	9.521	11.719	10.498	6.47	10.01	8.179	10.01	10.254	7.568	9.399	10.01	12.207	20.996	17.212	10.01	10.01	9.766	9.766	12.573	13.062	9.155	10.742	11.108	8.789	10.62	11.963	11.353	10.986	9.766	11.475	8.423	10.376	11.108	10.864	11.108	13.794	8.911	10.742	10.62	9.766	10.498	10.7451	2.23857
4.8	9.521	9.033	13.062	10.01	6.958	10.254	8.423	9.277	10.498	8.179	9.644	9.644	12.451	21.118	17.456	9.888	9.521	9.888	10.498	12.817	12.573	8.667	9.888	11.23	7.568	10.376	11.353	11.23	10.132	9.033	11.475	8.545	10.986	10.376	11.353	11.841	13.428	8.789	10.376	10.986	9.888	10.498	10.6841	2.22585
4.8	10.132	9.155	13.184	10.01	7.813	10.498	7.69	8.911	10.986	7.935	8.789	10.132	11.719	22.339	16.724	9.766	9.766	8.911	10.254	13.062	13.306	8.911	10.01	11.23	7.813	11.108	11.353	11.108	10.864	8.911	12.451	9.277	11.23	10.254	11.108	12.085	14.038	8.789	10.864	11.108	10.986	10.62	10.8381	2.25794
4.9	10.01	9.277	13.306	10.62	7.08	10.62	7.446	9.033	10.01	7.813	9.399	9.521	12.207	21.118	16.846	9.521	10.376	9.644	9.766	11.841	12.573	8.667	9.766	10.986	8.789	10.986	11.841	11.841	10.986	8.667	11.353	8.179	10.864	9.888	10.254	10.254	14.404	9.399	11.841	11.353	10.254	10.864	10.7015	2.18398
4.9	10.132	8.789	12.939	10.254	6.836	10.742	7.813	9.888	10.498	7.08	8.545	10.132	12.451	20.386	16.846	9.277	9.033	10.62	9.521	12.085	12.329	8.789	10.254	10.742	9.277	11.23	11.841	11.597	10.376	9.155	11.23	8.789	10.986	10.254	9.888	10.62	13.062	8.789	11.353	10.498	9.277	10.864	10.5968	2.16262
4.9	10.498	9.521	12.329	10.498	6.714	10.254	7.568	9.033	9.399	7.568	9.033	9.888	12.451	20.63	17.212	10.01	9.521	9.277	9.766	12.939	13.184	9.399	10.498	10.62	9.766	10.62	11.719	11.719	10.742	9.277	11.841	9.521	10.254	10.62	10.132	10.254	13.184	9.155	10.742	11.475	9.399	11.23	10.7014	2.18397
4.9	10.132	8.789	12.695	10.376	7.568	10.986	8.179	9.155	10.254	7.568	9.644	9.888	12.207	21.24	16.846	9.521	9.766	9.277	10.132	13.184	12.817	9.644	10.62	9.766	9.155	11.108	10.986	11.597	11.963	8.667	11.841	9.033	9.399	10.62	12.085	11.475	13.428	9.399	10.742	11.475	9.888	10.254	10.7945	2.20296
4.9	10.62	8.911	12.329	10.376	6.836	11.475	8.057	8.789	9.888	7.813	9.033	9.521	12.695	21.606	16.846	8.545	10.62	9.644	9.766	13.062	12.573	9.766	10.986	10.986	9.155	10.864	12.085	12.085	11.353	9.399	11.963	8.911	10.376	10.376	11.475	11.719	13.306	8.789	10.742	11.475	9.888	10.254	10.8323	2.21068
4.9	10.01	8.667	12.329	9.399	7.69	11.23	8.911	9.521	10.254	7.813	9.888	9.644	12.085	21.729	17.7	9.277	9.399	9.399	9.277	12.939	12.817	9.766	10.498	11.23	9.888	10.498	10.986	12.085	11.353	8.789	11.108	9.155	10.376	9.888	10.864	10.864	13.55	9.277	10.864	10.864	9.277	10.376	10.7508	2.19404
4.9	10.498	9.033	12.695	10.62	6.714	10.986	7.813	9.644	11.475	8.057	8.911	9.399	12.573	20.996	17.212	9.521	10.254	9.888	10.498	12.085	12.207	8.423	9.399	11.23	8.423	10.986	11.23	11.108	11.23	9.033	11.108	9.033	10.864	10.254	10.742	10.986	13.062	8.789	10.864	11.353	10.01	10.01	10.6956	2.18278
4.9	10.132	9.399	12.451	9.766	7.446	10.01	7.813	9.399	10.986	7.935	9.521	9.766	12.817	21.24	17.578	10.132	9.766	9.521	10.132	12.085	12.329	8.301	10.01	10.62	8.667	10.742	11.597	11.108	10.742	9.277	11.108	9.033	10.742	10.376	11.108	11.108	13.306	9.155	10.864	11.353	10.742	10.254	10.7247	2.18871
5	10.254	9.766	12.329	10.62	6.47	10.498	8.057	8.545	10.986	7.202	8.545	9.521	12.817	21.606	17.7	8.545	10.62	9.277	10.01	12.573	12.085	8.789	9.766	10.132	9.033	11.23	11.719	11.719	10.986	8.423	10.986	8.667	11.719	10.62	11.108	10.986	12.939	9.277	10.864	10.986	10.864	11.23	10.7159	2.14319
5	10.132	9.888	12.085	10.498	7.324	10.132	7.568	9.033	10.01	8.423	9.155	10.132	13.306	20.874	17.822	8.789	10.498	8.911	10.742	14.16	12.817	9.155	10.132	10.498	10.62	11.963	12.329	11.475	11.23	8.667	10.742	9.033	11.475	10.376	10.376	10.376	13.062	9.033	10.986	9.888	9.766	10.498	10.809	2.1618
5	10.62	9.277	12.451	11.23	7.813	10.254	8.179	9.277	9.766	8.667	9.644	10.132	13.062	20.996	17.578	8.667	10.498	9.277	10.01	13.184	12.207	9.399	11.108	11.841	10.132	10.864	12.451	11.719	10.376	9.277	10.986	9.277	11.108	10.742	10.376	11.719	13.306	8.667	11.719	10.742	9.644	10.376	10.9195	2.1839
5	11.108	9.277	12.207	9.888	8.179	10.62	7.568	9.155	10.376	8.301	9.033	10.376	11.963	21.484	17.578	8.545	10.498	9.766	11.108	13.306	12.817	9.155	9.766	11.841	8.423	10.742	12.085	10.986	10.986	9.399	10.742	9.888	11.23	11.23	10.498	11.353	13.306	8.667	10.986	11.23	10.376	10.132	10.8613	2.17226
5	9.888	9.277	11.841	10.498	7.08	10.864	8.301	8.789	10.01	8.423	9.277	9.888	12.329	21.851	17.7	9.521	10.498	9.766	10.986	13.55	13.306	9.277	10.132	10.864	9.155	10.864	11.353	12.085	11.475	9.033	11.23	9.399	11.23	10.498	10.01	11.719	13.062	9.277	10.742	10.986	9.399	10.132	10.8468	2.16936
5	9.521	9.033	12.573	10.132	6.714	10.62	7.813	9.521	10.01	8.301	9.644	10.498	12.451	20.996	17.456	10.254	10.254	9.399	10.376	13.672	12.695	8.545	10.376	11.597	9.521	10.864	12.085	11.475	10.376	9.399	11.23	9.399	10.986	10.376	10.254	11.719	12.695	9.644	11.475	11.108	9.888	9.399	10.8177	2.16354
5	9.766	9.033	12.695	10.864	6.958	9.888	7.446	9.521	10.864	8.423	10.132	10.254	13.062	21.484	17.212	9.155	10.376	9.277	10.864	13.428	11.963	8.911	9.766	11.597	8.789	11.108	11.963	11.353	10.62	9.033	10.62	8.789	11.108	10.62	11.108	11.108	13.55	9.521	11.475	10.498	9.766	10.01	10.809	2.1618
5	10.742	9.033	11.963	9.888	6.47	10.62	8.301	9.277	10.498	8.667	9.399	9.766	12.817	21.118	17.944	9.399	10.62	9.399	10.498	13.062	12.451	9.399	10.62	11.597	8.789	10.986	11.108	11.719	11.597	8.667	11.108	9.399	11.23	11.23	10.132	10.864	12.695	9.277	10.864	11.597	10.254	10.62	10.8496	2.16992
5.1	10.62	8.667	11.597	9.888	7.446	10.376	8.179	9.033	10.254	8.423	9.521	9.888	12.695	21.973	18.066	9.277	10.986	9.277	10.864	13.672	12.573	9.033	10.742	11.23	9.644	11.23	11.23	12.207	10.986	9.033	11.475	9.033	10.742	10.376	10.254	11.23	13.184	9.033	10.986	11.23	10.62	11.475	10.9107	2.13935
5.1	11.23	9.399	12.451	9.644	6.47	10.986	9.277	9.644	9.888	8.423	8.423	9.766	12.573	22.339	17.334	9.521	10.742	9.155	9.521	12.939	12.939	9.277	10.62	10.742	8.423	11.353	11.841	11.475	11.719	8.301	11.23	8.667	10.986	11.23	10.01	10.498	13.306	8.667	10.986	10.864	9.888	9.888	10.777	2.11314
5.1	11.108	8.667	12.817	9.644	8.301	10.376	8.789	9.277	10.742	7.446	8.301	10.742	12.451	21.729	18.311	9.155	10.01	10.254	11.108	12.085	13.306	9.277	9.277	10.986	9.277	10.742	11.23	11.841	11.108	9.033	11.108	8.789	10.864	11.353	10.132	10.864	13.184	9.399	11.108	10.986	10.01	10.62	10.8525	2.12795
5.1	10.742	10.01	13.428	10.254	7.324	10.01	8.301	8.423	10.254	8.301	9.888	10.376	12.817	21.973	17.822	9.644	10.254	9.888	10.498	11.719	13.184	9.033	9.399	10.498	8.911	10.864	11.108	11.23	11.963	9.277	12.085	9.888	10.986	10.986	10.376	11.23	13.916	9.033	11.353	11.353	10.01	11.108	10.9456	2.1462
5.1	10.254	9.277	12.451	10.498	7.568	10.742	8.057	9.155	9.888	7.935	9.155	9.888	11.841	20.874	17.09	8.911	9.766	8.911	9.888	12.085	13.184	9.033	10.01	10.986	8.911	11.23	11.475	11.475	11.353	8.545	11.353	8.545	10.864	11.108	10.986	10.62	14.893	9.888	10.986	11.475	9.888	10.498	10.751	2.10803
5.1	10.01	9.277	11.719	10.498	6.714	9.399	8.667	9.399	10.864	8.301	9.155	10.376	12.817	21.729	17.456	9.277	9.521	9.766	9.399	12.329	12.573	8.667	10.742	10.62	9.155	11.23	10.986	12.451	11.353	9.277	11.475	9.155	10.986	10.132	10.62	10.62	14.404	10.132	10.986	10.132	9.521	10.986	10.7828	2.11427
5.1	10.62	8.789	12.329	9.888	6.714	10.742	7.446	9.644	10.132	7.446	9.277	10.01	12.817	22.095	18.311	8.911	10.864	8.911	10.986	12.085	13.306	8.789	9.521	11.963	8.301	11.475	10.742	11.108	10.986	9.155	11.353	9.155	10.376	10.62	10.62	10.132	14.526	9.399	10.986	11.108	9.644	11.23	10.7741	2.11257
5.1	10.986	9.399	11.597	10.376	7.446	10.254	8.301	9.766	10.498	8.423	9.033	10.498	12.085	21.851	18.066	9.399	10.742	9.399	10.01	12.817	13.306	8.911	9.766	11.597	9.399	11.353	10.986	12.329	10.742	9.399	11.719	8.179	9.888	10.986	11.108	10.254	13.916	9.277	11.108	12.329	9.277	11.108	10.902	2.13764
5.2	10.62	9.155	12.817	10.62	8.057	10.742	8.545	8.423	10.498	8.179	9.155	10.01	12.207	21.973	17.334	9.521	9.155	9.521	9.888	12.695	13.672	9.399	10.254	11.475	8.911	10.864	11.23	12.451	11.353	9.155	12.207	8.789	9.888	9.644	10.864	11.353	13.794	9.033	10.62	11.963	10.254	10.498	10.8759	2.09151
5.2	10.986	10.376	12.573	10.62	7.69	10.986	8.545	8.423	10.376	8.179	8.179	10.498	12.817	21.851	17.7	9.399	10.62	9.155	9.766	12.451	13.184	8.789	9.766	10.254	9.521	10.376	10.498	12.573	11.108	10.01	11.719	8.911	10.62	9.766	11.23	11.108	13.428	8.911	11.597	10.864	9.033	10.986	10.8439	2.08536
5.2	10.376	9.277	12.329	10.864	7.69	9.644	8.057	9.155	10.254	7.446	9.521	10.498	12.817	21.362	17.7	9.888	10.376	9.766	9.155	12.451	13.794	8.667	9.155	10.01	9.521	10.742	10.742	11.963	11.597	9.644	10.864	9.521	11.841	9.888	10.132	11.23	13.184	8.667	11.23	10.62	9.766	10.254	10.7538	2.06803
5.2	11.23	9.521	11.963	10.01	7.324	10.498	8.179	8.057	10.742	7.202	9.766	10.254	12.939	20.752	18.433	10.01	10.498	10.132	9.888	12.573	12.695	9.521	10.01	10.62	9.521	10.986	11.108	12.329	11.23	9.399	11.23	9.766	11.719	10.986	11.475	11.353	13.306	7.935	11.719	10.62	10.254	10.986	10.9224	2.10045
5.2	10.132	9.277	11.841	10.498	7.324	10.498	7.813	8.911	10.132	8.057	9.399	9.888	13.184	21.851	17.944	10.132	10.376	9.277	9.521	12.207	13.428	8.423	9.644	11.719	9.033	10.62	11.597	11.719	11.353	9.033	11.475	8.911	10.62	10.742	11.475	11.475	14.526	8.789	10.376	10.742	10.62	11.108	10.8498	2.08649
5.2	10.254	9.155	12.329	10.498	7.69	10.986	8.423	8.911	10.742	8.179	9.155	9.521	13.184	21.606	17.822	9.277	10.254	8.911	9.766	13.184	13.672	8.423	10.132	11.23	8.789	11.353	11.719	12.451	11.23	9.277	11.841	9.399	11.108	10.01	10.742	10.62	14.16	8.545	10.376	10.742	10.254	10.254	10.8613	2.08871
5.2	10.62	9.644	12.573	10.376	7.568	9.644	7.813	8.911	9.644	8.301	8.667	9.399	13.428	21.973	17.944	8.423	10.742	10.62	9.888	12.329	13.428	9.644	10.254	11.719	9.155	10.864	11.597	12.207	10.864	8.423	10.986	9.644	11.475	10.498	10.742	11.353	13.672	8.057	10.864	10.742	10.132	10.498	10.8411	2.08482
5.2	10.498	9.399	13.306	10.376	8.301	10.376	7.202	8.789	10.132	8.057	9.888	10.498	13.306	22.217	17.578	9.766	10.62	9.766	9.888	12.695	13.672	9.277	9.766	11.353	9.155	10.498	11.353	11.963	10.742	9.277	10.62	9.399	11.719	10.62	10.132	10.62	13.306	8.667	11.719	11.108	10.376	10.376	10.9137	2.09879
5.3	11.23	10.254	12.573	10.132	7.08	10.376	8.179	9.033	9.644	8.423	9.155	10.864	12.939	21.606	17.944	9.766	10.01	10.132	10.864	12.085	12.939	9.644	9.521	11.353	10.01	10.01	11.719	11.963	11.353	8.911	11.597	9.155	11.841	10.376	10.01	11.353	14.16	9.155	11.475	11.23	9.766	10.864	10.9689	2.0696
5.3	9.766	9.033	12.329	10.376	7.935	10.62	7.568	8.667	10.254	8.057	9.399	10.132	12.817	21.606	17.944	9.766	10.01	8.545	10.376	12.695	12.695	9.277	10.01	11.108	9.766	11.719	11.719	12.207	10.864	9.033	11.23	9.277	11.475	10.132	10.376	10.986	13.062	8.179	11.108	11.353	10.01	11.719	10.8381	2.04492
5.3	10.254	9.399	12.207	10.01	6.714	10.254	8.057	8.911	11.108	7.935	9.033	10.376	12.695	21.606	17.7	9.888	10.254	9.033	10.01	13.184	12.573	9.277	10.376	10.986	10.01	11.841	11.719	12.695	10.742	9.277	11.108	9.644	11.963	10.254	10.01	10.742	13.062	8.789	10.62	10.254	10.376	10.62	10.8468	2.04657
5.3	10.742	8.057	12.329	10.254	7.324	10.498	7.446	8.423	10.01	8.301	9.155	10.254	12.939	21.484	17.212	9.644	10.742	9.033	10.62	13.184	12.817	9.521	9.888	11.475	8.667	10.498	11.475	12.085	12.085	9.644	11.353	9.644	11.963	11.108	10.498	11.353	13.672	8.545	11.475	10.864	10.376	10.986	10.8963	2.0559
5.3	10.498	9.033	12.085	10.376	7.202	10.986	8.301	9.155	11.108	7.935	9.888	9.888	11.963	21.973	17.578	9.644	10.254	9.033	10.62	13.794	13.428	9.766	9.644	11.475	8.789	10.62	10.864	13.062	11.963	9.888	11.475	9.277	11.841	10.01	10.132	11.23	14.526	9.155	11.475	11.353	10.01	11.719	11.0242	2.08004
5.3	10.742	8.423	12.451	10.01	6.836	10.864	8.301	9.766	10.376	9.399	9.155	9.888	12.817	22.827	17.456	10.132	10.254	9.644	10.376	13.062	12.451	9.644	8.667	10.864	9.277	10.986	11.719	12.573	11.353	9.033	11.963	9.399	11.475	10.986	10.132	9.521	12.939	8.667	10.742	11.108	10.254	10.986	10.8933	2.05534
5.3	9.888	8.789	12.451	10.01	6.714	10.132	7.935	9.766	10.376	8.179	9.155	10.742	13.794	21.118	17.456	10.01	10.62	9.888	9.766	13.184	12.817	9.033	10.376	10.254	8.545	10.986	11.841	12.085	11.353	9.521	11.963	8.301	11.597	10.254	9.277	11.353	13.062	8.545	11.475	10.742	9.766	10.742	10.8062	2.03891
5.4	10.254	9.277	11.963	10.376	6.714	10.498	8.301	9.277	10.376	7.446	9.277	10.62	12.817	21.851	16.968	10.132	10.62	8.667	9.644	13.428	13.184	7.935	10.132	10.986	9.766	11.108	11.475	11.353	10.742	9.888	12.085	9.521	11.23	10.376	10.132	10.986	12.695	8.911	11.597	11.23	10.01	10.742	10.8236	2.00437
5.4	10.498	10.01	11.841	10.132	6.958	10.254	7.69	8.911	10.132	8.545	9.155	10.498	13.55	21.118	17.7	9.888	11.719	8.545	9.521	12.817	11.719	9.155	9.888	10.864	9.521	11.353	11.841	10.864	11.841	9.277	10.254	9.155	11.475	10.62	10.742	10.01	13.794	9.033	10.742	11.353	10.254	11.108	10.8177	2.00328
5.4	10.01	8.423	12.085	10.132	7.324	10.62	8.179	9.155	9.521	8.301	9.888	9.766	12.573	21.606	17.09	10.01	9.888	9.277	9.888	13.184	13.062	8.789	10.498	10.864	8.911	11.23	11.475	11.597	12.329	9.644	11.475	9.277	10.62	10.498	10.254	10.376	14.282	9.155	10.62	12.085	10.132	10.986	10.8352	2.00652
5.4	10.498	9.155	12.695	9.521	8.057	11.23	8.057	8.667	9.766	7.935	9.155	10.62	12.451	21.973	17.944	9.033	9.888	8.789	9.888	13.672	13.672	9.155	10.498	11.23	9.277	11.108	10.864	11.963	11.719	9.644	11.963	10.132	10.742	10.498	10.132	11.108	13.55	8.423	10.742	10.742	10.01	10.62	10.8759	2.01405
5.4	9.766	8.667	12.085	10.376	7.568	12.207	8.423	9.277	9.521	7.568	9.399	9.766	12.939	21.729	16.724	9.155	9.399	9.399	10.254	13.794	13.794	9.399	9.888	11.353	8.911	10.742	10.62	11.23	11.963	9.277	11.719	9.277	10.376	11.597	10.376	11.353	13.306	8.789	11.353	11.23	9.766	10.986	10.841	2.00759
5.4	10.864	8.545	13.062	10.742	6.958	10.986	8.423	9.521	10.376	7.568	10.254	10.01	12.207	22.217	16.968	9.155	9.521	9.277	10.742	12.695	14.038	8.423	9.766	11.963	8.545	10.01	10.986	11.841	11.353	9.277	12.573	8.545	11.719	11.108	11.841	11.23	12.817	8.545	11.353	11.963	9.888	11.108	10.9282	2.02373
5.4	10.498	8.545	12.329	11.23	8.057	10.864	7.935	9.644	10.62	8.423	9.521	9.888	12.939	21.973	17.334	9.521	10.01	9.277	10.62	12.573	12.939	8.545	10.498	11.475	9.888	10.498	10.254	12.451	10.742	9.766	12.695	9.033	10.986	10.01	11.108	10.742	13.062	9.521	11.23	10.864	10.254	9.888	10.9107	2.0205
5.4	10.864	9.521	12.207	10.498	7.202	10.254	8.179	9.399	10.132	8.057	10.132	9.888	13.428	22.583	17.09	9.766	10.132	9.155	9.888	13.062	13.062	8.301	9.155	11.23	9.521	11.108	11.23	11.841	10.376	8.423	10.498	8.667	10.986	10.01	10.254	10.986	13.672	8.789	10.62	10.376	10.62	10.986	10.7654	1.9936
5.5	10.498	9.033	12.451	10.498	6.714	10.132	7.935	9.399	10.986	7.568	9.888	10.498	12.817	21.484	17.944	9.766	10.376	8.911	9.766	12.939	13.672	9.155	10.498	11.23	10.132	10.986	11.475	11.841	11.23	8.911	10.742	8.911	11.23	9.888	10.742	11.719	13.672	8.179	11.23	10.986	10.986	10.864	10.902	1.98217
5.5	10.62	9.399	12.695	9.521	7.446	11.23	8.423	8.667	9.521	8.179	9.277	10.376	12.573	22.095	17.944	9.644	10.254	9.277	10.62	13.306	13.916	9.033	11.353	11.719	9.644	10.62	11.23	10.864	11.719	8.545	11.353	9.155	11.841	10.254	10.742	11.23	13.916	7.935	10.986	10.62	10.498	10.986	10.934	1.98799
5.5	10.132	8.789	12.207	10.62	7.202	10.742	8.911	9.521	10.01	7.935	9.277	10.498	12.085	22.217	17.822	9.399	10.498	8.911	10.62	12.939	14.038	9.155	10.01	11.108	9.766	10.742	11.108	11.841	10.986	9.277	11.841	9.399	11.963	9.888	10.62	10.986	12.695	9.399	11.475	10.742	11.108	10.254	10.9223	1.98587
5.5	10.742	8.911	12.695	10.498	7.568	10.376	8.789	9.644	9.766	8.667	9.033	10.132	13.062	21.729	17.822	9.155	10.254	9.277	10.376	12.451	13.916	8.789	10.376	11.23	9.766	10.498	12.207	11.719	10.742	9.277	11.963	9.521	11.719	9.766	10.864	10.986	13.184	9.033	11.108	10.254	9.888	10.498	10.9107	1.98377
5.5	9.766	9.033	12.817	10.742	7.202	9.888	8.057	9.521	10.376	8.301	9.644	10.254	12.573	22.461	18.188	9.644	10.254	9.033	10.498	12.817	12.817	9.277	10.01	11.353	9.033	10.864	11.108	10.986	10.498	9.644	10.986	9.399	11.353	11.475	10.864	10.498	13.184	9.033	10.62	10.62	11.23	10.498	10.8671	1.97584
5.5	11.108	8.545	11.963	10.864	6.836	10.376	7.935	9.644	10.01	8.301	9.766	9.888	12.817	21.851	17.334	9.399	11.108	9.521	11.108	12.451	13.184	9.521	9.888	11.353	9.277	11.108	11.23	11.108	10.01	9.277	11.108	8.423	11.475	10.742	11.108	11.475	13.672	8.911	11.353	11.108	9.888	10.62	10.873	1.9769
5.5	10.498	9.399	12.085	11.23	8.301	10.132	8.789	8.667	10.498	8.911	9.033	9.766	14.038	22.949	18.066	8.667	10.498	8.179	10.498	12.207	12.451	8.911	10.132	11.475	10.01	10.864	11.841	12.085	10.498	8.423	10.986	8.301	10.986	9.888	10.864	11.719	13.672	9.155	10.254	12.207	10.01	9.766	10.8788	1.97796
5.5	10.986	9.033	12.085	10.864	6.958	10.986	8.179	9.644	11.108	9.399	7.69	9.277	13.428	23.315	18.311	9.399	10.254	9.521	10.864	13.184	12.695	9.033	9.888	11.475	9.888	10.742	11.597	11.597	10.864	9.155	11.23	8.789	11.108	10.01	10.132	10.498	12.939	8.301	10.376	10.986	10.376	10.864	10.8816	1.97848
5.6	10.62	9.277	12.451	9.766	7.69	10.376	8.057	8.789	9.766	9.399	8.667	10.254	13.672	23.438	17.944	9.277	10.376	9.521	11.353	14.038	13.794	9.399	10.986	11.23	9.399	10.864	12.085	11.963	10.864	9.521	11.841	9.155	12.085	10.62	9.277	10.62	12.695	8.301	10.62	11.475	10.742	10.742	11.024	1.96858
5.6	10.62	8.301	13.55	10.01	7.446	10.986	8.301	9.155	9.888	8.057	9.644	10.01	12.695	22.705	17.7	9.766	10.498	9.521	10.376	13.428	13.672	9.277	10.254	10.986	9.277	10.498	12.207	11.719	11.963	9.033	11.23	9.766	10.986	10.864	10.132	11.353	13.184	8.667	11.23	10.864	10.254	10.742	10.9718	1.95925
5.6	10.254	9.277	12.329	10.132	7.568	10.62	8.911	8.911	10.01	9.033	9.033	9.888	12.329	22.461	18.066	9.521	10.254	9.644	10.742	13.428	12.817	9.155	10.376	11.963	9.888	10.01	11.719	10.864	12.207	9.155	11.963	8.667	11.597	10.62	9.888	11.108	13.672	10.01	10.376	10.986	8.667	10.864	10.9282	1.95146
5.6	10.132	8.911	12.085	9.888	6.836	9.766	8.301	9.277	10.254	8.423	9.277	9.644	13.55	21.729	17.578	9.521	9.888	9.888	10.498	13.428	12.085	9.644	9.888	11.23	9.888	10.986	11.963	11.841	10.498	9.521	11.23	8.911	11.719	9.888	10.742	11.475	13.062	9.277	10.498	10.864	9.277	11.108	10.8207	1.93227
5.6	10.01	8.667	11.719	9.766	7.568	10.62	8.301	9.277	10.62	8.057	9.155	9.888	13.672	22.217	17.578	9.521	10.498	9.155	10.01	13.306	13.428	8.667	10.01	11.353	8.545	11.719	12.451	10.62	10.864	10.254	11.108	8.911	10.864	10.498	10.864	10.986	12.817	8.301	11.353	11.108	10.132	11.23	10.8497	1.93745
5.6	10.62	8.423	12.695	9.766	6.592	10.376	8.301	10.01	10.01	8.423	9.033	10.376	12.817	21.729	18.066	9.399	11.353	9.155	10.742	13.184	13.794	9.033	10.498	10.986	9.155	10.742	10.864	11.23	11.108	9.277	10.742	8.667	11.108	10.498	10.498	10.376	13.062	8.911	10.986	11.353	10.742	11.108	10.8526	1.93796
5.6	11.23	8.301	12.207	9.521	7.202	10.742	7.69	9.399	10.498	7.935	9.033	10.864	11.963	22.217	18.188	9.644	10.62	9.521	10.62	13.184	13.428	8.911	10.01	10.742	8.423	11.353	10.62	11.108	10.986	9.155	11.108	8.423	11.841	10.01	10.62	11.108	13.672	9.766	11.475	11.597	9.888	11.353	10.8613	1.93952
5.6	10.986	9.399	11.963	10.254	7.202	10.498	7.935	9.888	10.132	8.789	8.789	10.62	12.695	22.461	17.7	9.033	10.254	10.01	10.376	12.939	13.428	9.033	10.01	10.986	9.521	10.742	10.986	11.719	11.108	8.789	11.963	8.179	11.353	9.888	10.742	11.23	13.428	9.644	11.23	10.742	10.62	11.108	10.9136	1.94886
5.7	10.498	9.888	11.963	10.742	7.08	10.864	8.179	8.789	10.62	8.667	8.179	10.376	12.939	22.217	18.188	9.644	9.888	10.01	10.742	13.062	13.428	9.155	10.62	10.254	10.01	10.62	10.864	11.23	10.986	9.521	11.23	8.667	12.085	9.888	10.01	10.376	13.306	8.789	10.62	10.254	10.254	10.376	10.8352	1.90091
5.7	10.01	9.888	11.963	10.742	7.08	10.742	8.545	9.277	11.597	7.324	8.301	10.01	13.184	21.606	17.456	9.399	10.01	9.766	9.888	13.672	13.184	9.399	10.254	11.108	10.01	10.254	11.475	11.353	11.353	10.498	11.23	8.789	12.329	10.254	10.742	10.864	12.939	8.667	10.864	10.864	10.498	11.23	10.9195	1.9157
5.7	10.376	9.033	12.207	11.108	6.958	10.62	8.179	8.789	10.498	8.423	8.667	10.498	12.939	21.851	17.7	9.644	10.376	9.766	8.789	13.062	13.428	8.545	9.888	10.498	10.742	10.62	10.254	11.841	11.475	9.399	11.108	9.155	11.353	9.766	11.475	11.963	13.794	8.911	10.742	11.108	10.62	11.108	10.8875	1.91009
5.7	10.62	9.766	12.329	11.108	6.958	10.62	8.057	9.033	11.23	8.545	9.033	10.132	12.451	22.583	17.334	9.644	10.254	9.888	9.888	12.817	13.306	8.545	10.01	10.62	10.254	10.864	11.719	12.573	10.742	10.376	10.864	8.423	11.475	10.132	10.742	11.475	14.16	8.789	10.742	10.742	10.01	10.864	10.9456	1.92029
5.7	10.864	9.766	12.085	10.864	7.568	10.498	8.301	8.789	10.498	7.813	8.667	10.498	12.695	22.339	18.311	9.399	10.498	9.521	10.254	13.062	13.794	9.888	10.376	10.864	9.155	10.864	11.353	12.451	10.864	10.254	11.23	8.911	12.085	10.376	10.742	10.254	13.916	8.057	10.986	10.742	10.376	10.376	10.9572	1.92232
5.7	10.742	9.644	12.451	10.498	7.08	10.376	7.69	9.521	10.742	8.301	8.423	10.01	12.695	22.461	18.066	10.254	10.254	9.766	9.888	14.282	14.771	9.521	11.353	10.742	9.033	10.62	11.475	11.963	10.254	8.911	11.353	8.789	12.451	10.62	10.62	10.986	14.038	8.179	10.986	10.864	10.742	11.108	11.0125	1.93201
5.7	10.986	8.911	12.329	10.62	7.568	10.742	8.301	9.766	10.742	7.69	8.789	9.766	12.939	22.339	17.944	9.033	10.62	9.277	9.521	14.648	13.916	8.667	9.277	11.475	9.033	11.23	11.719	11.719	11.108	9.155	11.597	8.911	12.085	10.864	10.742	11.23	14.16	8.057	11.23	11.108	10.132	11.353	10.9833	1.9269
5.7	10.376	10.01	12.695	10.498	7.324	10.742	7.813	8.545	10.62	8.423	9.033	10.254	13.306	22.339	17.456	8.667	10.498	10.01	9.644	13.306	12.451	8.545	10.254	11.719	9.888	11.963	11.353	12.085	10.742	9.521	10.376	9.277	11.475	9.888	10.742	11.23	12.817	8.789	10.986	10.864	10.132	10.62	10.8875	1.91009
5.8	10.376	9.888	12.451	11.23	7.568	10.62	7.935	9.521	10.742	8.179	8.789	10.132	13.55	21.606	17.822	9.644	10.132	9.399	9.644	13.428	12.451	9.521	10.864	11.841	10.254	10.986	11.841	12.207	10.01	9.277	10.986	9.644	11.597	10.498	10.254	10.742	13.062	8.911	11.719	10.986	10.01	10.62	10.9747	1.89219
5.8	11.108	10.132	11.23	10.376	7.202	10.254	8.301	8.911	10.01	8.545	9.277	10.132	12.207	22.339	18.555	9.766	10.376	9.277	10.132	13.672	13.306	9.399	9.766	10.742	9.766	10.864	11.353	11.719	10.986	10.62	10.986	9.399	11.353	10.62	10.01	10.864	13.062	9.033	11.353	11.23	10.376	10.62	10.934	1.88518
5.8	10.62	9.155	12.207	11.23	7.446	10.864	8.545	8.423	10.254	8.667	9.155	9.644	12.695	22.095	17.944	8.911	10.254	8.057	10.132	13.672	13.306	9.155	9.888	10.376	10.01	10.986	11.108	12.329	11.841	9.399	11.108	8.789	11.841	10.132	10.254	11.475	14.16	8.301	10.376	10.62	10.62	10.864	10.8788	1.87565
5.8	10.864	10.01	12.207	10.742	7.324	10.62	8.057	9.155	10.986	8.789	9.277	10.01	12.817	21.729	18.311	9.033	10.132	8.545	10.376	13.062	13.916	9.766	9.888	11.597	9.399	11.108	10.742	12.085	10.986	9.521	11.353	8.911	11.963	10.132	10.62	11.963	13.306	9.399	11.475	10.498	10.498	10.254	10.9863	1.8942
5.8	10.498	10.01	12.451	11.475	6.714	10.864	7.935	9.766	10.62	9.277	9.155	10.498	13.184	22.095	18.433	9.155	10.498	9.033	10.254	13.55	13.184	10.01	9.399	12.817	9.033	11.23	11.841	11.597	10.986	9.399	11.475	8.545	11.963	10.62	9.521	11.108	12.939	9.766	11.841	10.498	9.766	10.62	11.0386	1.90321
5.8	10.864	9.644	12.573	10.254	7.324	10.498	8.179	9.277	10.986	7.935	9.155	10.376	13.062	22.461	18.311	9.521	10.864	9.399	9.888	13.672	13.672	9.399	9.888	10.62	8.911	9.766	11.597	11.841	10.986	8.911	11.23	9.033	12.207	10.62	10.132	10.742	12.207	8.301	11.597	10.986	10.864	10.986	10.9224	1.88317
5.8	11.23	9.399	12.817	10.62	7.202	10.01	8.667	10.01	10.742	9.033	9.277	10.62	12.817	22.339	17.822	10.132	10.01	9.033	9.888	12.817	13.062	8.545	10.254	11.108	9.155	11.353	10.742	11.719	10.864	8.667	11.353	9.033	12.329	10.62	10.986	10.986	12.573	9.399	10.986	11.353	10.376	10.742	10.9688	1.89117
5.8	10.498	8.911	12.695	10.498	7.202	10.498	8.789	9.033	10.498	9.766	8.789	10.498	12.329	22.095	17.944	9.766	10.498	8.667	10.01	13.916	13.184	9.155	9.888	11.597	10.132	11.353	11.719	12.329	11.719	9.155	11.108	8.911	11.719	10.742	10.498	11.23	14.16	9.888	10.376	10.742	9.766	10.62	11.0212	1.90021
5.9	10.742	9.644	11.963	9.766	7.08	10.01	8.423	9.033	11.23	8.301	9.644	11.475	12.695	22.461	18.188	10.498	10.254	8.789	10.132	13.428	13.55	8.911	10.01	11.108	10.01	11.23	12.329	12.695	11.841	8.911	11.108	9.277	11.23	10.132	9.521	10.864	14.16	9.521	12.085	10.864	10.254	10.62	11.0473	1.87243
5.9	11.23	9.399	12.817	10.254	6.592	9.644	9.155	9.033	10.742	8.301	9.155	10.864	12.817	21.851	16.968	9.155	10.132	8.179	10.498	14.038	13.916	9.155	10.132	10.254	9.277	10.864	10.986	11.597	10.742	9.888	11.108	9.033	10.864	10.62	9.033	10.01	13.306	9.277	10.986	11.23	11.23	11.108	10.8438	1.83793
5.9	11.108	8.545	11.841	10.254	7.08	10.62	9.644	9.033	10.498	8.301	9.521	10.864	12.939	22.339	17.578	9.521	10.62	8.789	10.01	13.55	13.916	9.033	10.986	10.376	9.155	10.864	10.864	11.719	11.23	9.399	11.597	8.789	10.864	11.23	10.498	11.353	13.428	9.399	10.62	10.62	10.376	10.864	10.9485	1.85567
5.9	11.23	9.766	12.695	10.01	6.836	10.376	8.423	8.789	9.888	8.545	10.132	10.376	12.573	22.339	17.7	9.766	10.132	9.155	10.132	12.451	12.695	9.155	9.644	10.742	9.277	10.986	11.597	11.719	12.085	9.644	11.963	9.277	11.841	9.644	10.986	11.719	13.672	9.155	10.986	11.353	10.01	10.742	10.9573	1.85717
5.9	10.986	8.789	12.329	10.376	6.836	10.254	9.033	9.033	10.254	8.545	10.742	10.132	13.428	22.339	17.212	10.62	10.132	10.01	10.01	12.085	13.062	9.033	10.01	11.108	9.155	9.888	11.353	11.841	11.108	10.254	11.23	9.033	10.498	9.399	10.62	11.108	13.306	8.911	10.986	11.108	9.521	11.23	10.8787	1.84385
5.9	10.864	9.277	13.672	10.376	6.836	9.521	8.301	8.911	10.62	8.301	10.132	11.23	13.184	22.583	18.066	9.521	10.742	9.277	9.766	12.573	13.55	8.667	9.766	11.23	9.399	10.742	10.986	11.353	10.498	9.399	12.085	9.155	11.108	9.766	10.62	10.742	13.916	8.667	10.986	10.986	10.742	10.742	10.9252	1.85173
5.9	10.376	8.789	12.939	10.986	7.202	10.62	8.667	9.033	11.108	8.667	9.766	11.353	12.817	23.071	17.7	10.132	11.23	8.667	10.132	13.428	13.672	8.545	10.62	11.108	9.766	10.132	10.132	11.108	11.841	9.888	11.597	9.155	10.986	10.254	10.498	10.498	14.404	8.545	10.986	10.864	10.864	11.353	11.0357	1.87046
6	10.376	9.033	12.573	10.864	6.836	9.644	8.545	9.277	10.986	8.301	9.399	11.353	13.184	22.217	16.968	9.644	10.01	9.155	9.399	12.817	13.916	8.789	10.376	10.01	9.888	11.353	10.742	11.475	12.085	9.888	11.475	8.911	11.23	10.01	10.254	10.742	13.672	8.667	10.132	11.597	10.498	10.376	10.873	1.81217
6	10.62	9.277	12.329	10.742	7.568	10.01	8.545	8.911	10.742	9.033	9.521	10.376	12.451	21.729	17.456	9.277	9.521	9.277	10.132	13.062	14.648	9.155	9.766	10.986	9.766	10.986	11.475	11.841	11.719	10.376	12.573	10.376	11.108	9.644	10.132	11.23	13.794	9.155	10.376	11.108	10.132	10.742	10.9921	1.83201
6	10.254	10.01	11.841	10.254	7.813	10.376	8.545	9.521	10.376	8.667	9.644	10.132	12.695	21.973	17.7	9.766	10.01	8.911	10.01	12.573	13.428	9.155	9.155	11.719	9.277	10.132	12.207	12.207	11.353	9.521	11.963	10.132	11.23	10.498	11.108	10.864	13.672	9.399	10.01	10.62	10.742	10.498	10.9515	1.82524
6	10.376	9.277	12.939	10.254	7.08	10.62	8.789	8.911	10.742	8.301	9.155	10.376	13.672	22.461	18.188	10.01	9.766	9.521	9.888	13.428	13.306	8.789	9.888	11.475	8.789	10.864	11.108	11.475	11.475	9.644	11.353	9.277	10.742	9.888	11.475	10.742	14.282	8.423	10.742	11.353	10.864	11.108	10.9718	1.82863
6	10.62	8.789	12.695	11.23	6.958	10.742	8.301	9.888	10.62	9.033	9.766	9.277	13.184	22.217	17.334	10.01	9.766	9.033	9.888	13.306	13.428	8.911	9.888	10.864	9.766	10.986	11.841	12.085	10.132	9.766	10.986	9.155	10.864	9.644	11.475	11.841	14.526	8.057	10.62	11.353	10.742	10.742	10.9602	1.8267
6	10.62	10.01	12.451	10.254	8.179	10.254	8.789	9.521	11.108	8.301	9.155	9.888	13.184	22.461	17.578	9.766	9.888	8.545	9.766	13.062	12.939	9.033	9.766	10.986	9.399	11.23	12.085	12.573	11.108	9.521	11.963	9.399	11.597	10.132	10.01	11.475	13.428	9.277	10.864	10.986	10.498	10.864	10.9979	1.83299
6	10.742	9.033	11.597	10.742	7.324	10.254	8.667	10.132	10.986	8.179	9.399	10.132	13.306	22.339	17.944	10.376	9.644	9.888	9.888	13.306	13.062	8.789	9.521	10.864	9.888	11.353	12.329	11.841	11.108	8.667	11.108	8.911	11.719	10.742	10.01	10.742	13.184	8.911	10.864	11.23	10.742	10.01	10.9398	1.82331
6	10.498	9.766	12.207	10.254	7.813	9.521	8.545	9.521	10.986	8.301	8.667	9.399	12.695	23.438	17.822	10.01	10.01	8.667	10.62	13.062	13.916	8.667	10.01	10.864	9.277	10.742	11.475	11.23	11.353	8.911	11.23	9.399	12.085	10.498	10.254	11.475	14.038	9.644	10.742	11.108	10.986	10.864	10.966	1.82766
6.1	11.475	9.155	12.695	10.742	7.324	10.254	8.179	9.399	11.108	9.277	8.545	10.498	13.916	22.705	18.555	9.399	10.132	8.789	10.498	13.428	13.062	9.033	9.888	10.986	9.521	10.62	11.475	11.353	11.23	9.277	10.986	9.399	12.451	10.01	10.376	11.23	13.062	10.376	10.864	10.742	10.376	10.742	11.027	1.8077
6.1	10.62	9.399	12.695	10.742	7.324	10.376	8.301	9.277	10.62	8.423	9.766	9.644	13.062	22.705	17.822	9.888	9.766	9.155	10.62	12.573	13.306	8.301	9.277	11.353	9.766	11.108	12.695	12.085	11.353	9.033	10.986	9.033	12.451	10.01	10.376	11.108	13.184	9.766	11.23	10.986	9.644	10.132	10.9515	1.79532
6.1	10.742	9.155	12.817	11.23	7.324	10.864	8.301	9.033	9.888	8.179	8.301	10.132	13.672	22.095	17.944	9.521	10.742	9.155	10.254	13.062	13.184	9.644	9.277	11.719	9.521	10.742	11.841	12.207	10.986	9.033	11.108	9.155	11.719	10.986	10.986	10.864	13.794	8.301	11.108	10.498	10.498	10.254	10.9485	1.79483
6.1	11.108	9.155	13.184	11.23	7.08	11.719	7.568	9.155	10.498	8.301	9.033	9.644	13.306	22.461	17.7	10.01	10.376	9.033	10.376	13.916	12.939	9.399	10.01	11.353	10.376	10.132	11.719	11.841	11.23	9.277	11.475	9.155	11.23	10.864	10.62	11.353	13.306	8.667	11.353	10.62	10.864	10.498	11.027	1.8077
6.1	10.742	8.911	12.207	10.986	7.324	10.864	8.301	9.644	10.742	8.057	8.057	10.01	12.573	22.583	17.944	10.742	10.376	9.644	10.742	14.038	12.573	8.545	10.254	10.986	9.644	10.864	11.719	10.864	11.719	9.277	10.986	9.521	11.719	9.888	10.376	12.329	12.817	8.789	11.23	11.353	10.01	11.475	10.9863	1.80103
6.1	10.498	9.521	11.841	10.498	7.08	10.986	7.446	8.301	10.376	8.545	8.667	10.132	13.062	23.438	17.7	10.376	10.62	9.399	10.132	13.184	13.306	8.667	10.01	11.475	8.911	11.23	11.963	10.62	10.986	8.911	11.719	8.545	11.108	9.033	10.132	11.719	13.306	10.254	11.108	10.62	9.888	11.597	10.8788	1.78341
6.1	10.62	9.521	12.817	10.376	6.592	11.108	8.301	9.888	11.597	8.179	8.789	10.132	12.939	22.705	17.456	10.01	10.742	9.766	10.376	13.306	13.184	9.277	10.498	11.353	9.644	11.353	11.841	11.719	10.864	9.033	10.986	9.033	11.353	9.766	10.01	10.62	13.184	9.155	11.719	10.742	10.254	10.498	10.9835	1.80057
6.1	10.132	9.155	12.573	10.376	7.08	10.132	8.423	8.667	10.376	8.301	9.155	10.01	13.062	22.583	16.724	9.888	10.742	10.132	10.498	13.184	13.184	9.521	9.766	11.719	9.277	11.108	10.986	11.108	10.986	9.888	11.353	9.399	10.986	10.132	10.62	11.108	13.306	8.911	11.353	9.766	10.376	10.864	10.8788	1.78341
6.2	10.986	9.033	11.841	10.132	7.446	11.353	8.545	9.399	10.742	7.568	8.667	10.132	13.794	22.949	17.334	10.498	10.376	8.911	10.01	12.817	13.062	8.789	9.766	10.986	9.766	11.108	10.986	11.108	11.353	9.888	12.085	8.667	11.475	9.033	10.01	11.719	13.55	9.399	10.864	10.498	10.01	10.864	10.8933	1.75699
6.2	10.01	9.033	12.451	10.864	7.935	10.986	9.277	9.399	11.23	8.545	9.033	9.888	13.672	22.583	17.7	10.132	9.766	9.766	10.62	13.672	13.55	8.911	10.498	10.986	9.766	10.62	11.108	12.085	10.62	10.01	11.23	9.155	11.841	9.644	10.742	11.475	13.672	9.277	10.132	11.353	10.01	10.864	11.0503	1.7823
6.2	10.376	8.911	12.695	10.498	6.714	10.498	8.667	8.545	10.132	8.667	9.521	10.01	14.038	22.461	17.944	9.399	9.521	9.766	10.376	13.428	13.184	8.545	9.766	11.475	9.644	11.475	11.23	12.085	10.864	10.01	11.353	8.667	11.963	10.132	10.742	11.597	13.428	8.789	10.498	8.423	9.766	10.132	10.8556	1.7509
6.2	10.986	9.521	12.817	11.108	6.592	10.742	7.935	9.155	10.254	7.446	9.399	10.254	12.817	22.705	18.066	9.766	10.498	9.399	10.01	13.672	13.916	9.033	10.742	10.254	9.888	11.23	10.864	11.23	12.085	10.254	11.597	8.423	10.864	10.376	10.864	11.108	13.306	9.155	10.864	10.986	10.376	10.62	10.9804	1.77103
6.2	10.498	9.888	12.817	10.742	6.836	10.01	8.057	9.155	11.108	7.446	8.911	9.521	13.306	22.461	17.7	10.01	10.986	9.399	10.01	13.55	13.306	8.301	10.62	11.108	9.521	10.864	10.498	11.475	11.841	8.789	12.573	8.179	11.23	10.132	10.986	11.841	13.306	10.132	11.841	11.719	10.62	10.742	11.0008	1.77433
6.2	10.132	10.132	12.817	11.719	6.47	10.254	8.179	9.521	10.742	8.057	9.399	10.132	13.184	22.705	17.7	9.888	10.376	9.277	9.888	13.184	14.038	8.545	9.521	10.864	10.01	10.742	11.353	11.841	11.108	9.644	12.329	8.057	11.23	10.62	10.62	10.742	13.306	9.399	11.23	10.742	10.132	10.132	10.9515	1.76636
6.2	10.742	9.277	11.841	10.864	7.08	9.766	8.423	8.789	10.498	8.423	8.789	10.01	13.428	23.438	17.334	10.62	10.498	9.155	9.888	13.306	12.817	8.789	10.132	10.864	10.01	10.62	11.963	12.085	10.986	9.521	11.719	8.789	11.963	9.766	10.132	10.742	13.916	8.789	10.864	10.376	9.277	10.986	10.8875	1.75605
6.2	10.62	9.033	12.573	11.108	6.714	9.888	8.423	8.301	11.108	8.057	8.911	10.62	14.038	22.461	17.334	9.888	10.01	9.399	9.766	12.329	13.184	9.155	10.498	11.108	9.277	10.864	10.864	11.719	10.986	9.277	11.353	9.521	12.451	11.475	10.864	10.62	13.306	8.545	10.864	10.742	10.132	10.864	10.9107	1.75979
6.3	11.23	8.911	12.573	11.108	6.836	10.986	8.789	9.399	11.108	8.423	9.888	10.864	13.428	22.461	17.822	9.644	9.644	8.911	10.01	13.062	13.062	8.423	10.498	10.742	9.521	11.23	10.864	11.841	10.62	9.521	11.23	9.888	11.23	11.108	10.376	10.986	13.794	8.667	10.864	11.353	10.864	10.742	11.0124	1.748
6.3	10.986	9.766	12.573	11.353	7.324	10.742	8.423	9.155	10.742	8.911	9.521	10.254	12.939	23.071	17.822	9.277	8.789	10.132	10.132	13.062	12.817	8.667	10.62	10.742	9.766	11.108	10.986	11.719	10.742	9.521	11.108	9.399	11.963	9.766	10.254	11.23	14.038	8.667	11.353	10.62	9.399	10.376	10.9485	1.73785
6.3	11.475	10.01	12.939	10.864	7.08	10.62	8.911	9.521	10.01	8.911	9.521	10.498	13.428	22.827	18.433	10.01	9.521	9.033	10.254	12.817	13.55	9.033	8.911	10.742	9.521	10.742	11.841	12.695	11.108	9.521	11.475	9.521	11.23	10.376	10.254	11.23	12.573	9.399	11.108	10.742	10.62	9.277	11.0036	1.74661
6.3	10.986	9.521	12.573	10.864	6.592	9.766	7.568	8.301	9.766	8.667	9.766	10.742	13.306	22.705	18.799	9.155	10.62	9.033	10.01	13.672	13.55	9.399	8.789	11.963	9.644	11.475	12.329	12.329	11.23	8.911	11.719	9.521	11.475	10.864	10.864	11.719	13.184	9.155	11.353	11.108	10.01	10.864	11.0445	1.75309
6.3	11.841	9.399	13.062	11.108	6.958	10.01	8.057	9.277	10.01	8.179	9.399	9.399	14.16	23.071	17.578	9.399	10.132	9.277	9.766	13.306	13.184	10.132	10.376	11.475	8.911	10.742	11.108	12.207	11.963	9.033	11.353	9.399	11.475	10.986	11.108	11.108	13.184	10.01	11.475	10.376	10.376	10.742	11.0503	1.75401
6.3	10.986	8.911	12.817	11.353	7.324	9.766	7.568	9.399	10.742	9.033	8.423	9.277	14.526	23.193	17.822	9.888	10.376	8.911	10.132	13.428	13.306	9.277	9.521	10.864	9.277	10.864	11.719	11.841	11.353	9.766	11.108	8.789	11.108	10.864	10.742	10.742	14.038	9.277	11.23	11.353	10.864	10.864	11.0153	1.74846
6.3	10.62	8.911	12.695	10.742	7.446	10.376	8.057	9.399	10.376	9.277	8.423	10.62	13.672	23.438	18.921	10.01	9.644	9.277	9.888	12.817	13.062	8.545	9.766	10.498	9.277	10.62	12.451	12.329	10.864	8.301	11.475	10.01	11.597	10.498	9.644	11.108	14.16	8.667	10.742	10.864	9.521	10.986	10.9427	1.73694
6.3	10.742	9.521	12.817	11.719	7.08	9.521	8.545	9.521	11.23	8.789	8.911	10.742	13.672	23.071	18.555	9.155	10.742	9.155	11.108	13.55	12.817	8.545	8.667	10.986	9.033	11.23	12.085	11.719	11.841	9.521	11.353	10.132	11.353	11.475	10.132	10.132	13.184	9.399	10.62	10.62	10.132	11.108	11.0531	1.75446
6.4	10.864	10.132	12.207	11.23	6.47	10.01	8.667	9.277	10.498	8.301	8.911	10.376	12.451	23.193	18.799	10.132	10.864	8.301	10.742	13.306	12.817	8.789	10.254	11.108	9.521	10.376	10.986	11.353	13.916	10.376	11.23	9.766	12.085	10.742	10.864	11.108	13.794	9.521	11.23	11.963	10.742	10.62	11.1403	1.74067
6.4	10.986	9.888	12.207	10.986	6.836	10.01	9.155	8.423	10.986	9.033	9.399	9.766	12.695	22.949	18.066	9.766	10.742	8.789	10.986	13.306	13.672	8.423	10.498	10.986	9.277	10.742	11.108	11.353	11.963	9.888	11.719	9.888	11.841	9.033	11.108	11.108	13.428	9.521	11.719	10.742	10.864	10.864	11.0647	1.72887
6.4	11.108	9.766	13.062	10.498	6.348	9.888	8.667	9.277	10.376	8.911	9.033	10.254	13.794	23.438	17.456	8.789	10.01	9.277	10.376	12.573	13.062	8.789	9.766	10.742	9.399	11.841	11.841	12.085	11.108	9.277	10.742	10.254	11.23	10.62	10.742	9.766	13.672	9.888	11.475	10.864	10.498	9.888	10.9631	1.71298
6.4	10.864	9.033	12.451	10.986	7.324	9.521	9.277	9.521	10.376	8.911	9.155	10.864	12.573	23.682	18.188	10.376	10.254	9.766	10.62	13.428	12.451	8.911	9.888	10.62	9.155	11.23	11.719	12.451	10.742	9.155	10.986	9.644	11.475	10.132	11.353	10.498	13.306	8.179	11.719	10.864	10.132	11.108	11.0211	1.72205
6.4	10.864	9.033	12.085	11.108	6.47	9.888	8.423	9.399	11.108	8.545	9.399	10.986	13.428	22.827	17.822	10.254	9.888	8.545	10.986	13.306	12.695	8.057	9.644	10.62	8.911	10.986	10.864	12.085	10.742	9.399	11.719	9.399	12.207	10.498	10.132	11.719	13.306	8.789	11.475	11.23	10.254	10.864	10.9514	1.71116
6.4	10.62	9.277	12.085	11.108	7.202	9.155	9.033	10.132	11.719	8.667	8.545	11.108	13.55	23.193	17.334	9.644	10.01	9.521	10.62	13.062	12.695	8.179	10.498	9.888	9.521	9.521	11.108	11.23	11.597	10.132	11.963	9.766	12.207	10.01	10.376	11.108	13.672	9.399	10.376	11.108	10.132	11.108	10.9805	1.7157
6.4	10.742	9.399	12.695	11.597	6.714	9.399	7.568	9.033	10.376	8.911	8.667	10.254	12.573	23.56	17.578	9.644	10.376	9.521	9.888	13.55	12.817	8.667	10.376	10.498	9.888	10.742	12.329	11.719	11.475	10.01	12.207	9.277	12.207	9.033	9.644	11.719	13.184	9.521	10.01	11.23	9.766	10.864	10.934	1.70844
6.5	10.742	9.033	12.817	10.62	7.446	9.521	8.911	9.155	10.132	9.277	8.545	10.62	13.306	22.583	17.944	9.644	10.864	9.155	10.376	13.672	13.306	9.521	10.132	10.376	10.01	10.986	11.597	11.353	12.207	10.132	11.108	9.521	11.841	10.498	10.742	11.353	13.794	9.155	10.254	10.986	10.132	10.986	11.056	1.70093
6.5	10.986	8.911	13.672	10.864	6.958	9.644	8.789	9.155	10.132	8.545	9.521	10.254	13.672	22.705	17.822	9.399	10.864	8.789	10.132	13.916	13.062	9.277	9.888	10.62	10.254	10.376	11.353	11.108	12.085	9.644	11.108	9.644	11.353	10.986	10.62	11.108	14.893	9.766	10.254	11.353	10.864	10.376	11.0648	1.70228
6.5	11.23	9.888	12.817	11.108	7.324	10.132	8.911	9.766	11.23	9.277	9.277	10.864	13.062	22.949	17.334	9.888	9.766	9.644	10.01	12.573	13.428	8.545	10.01	10.62	9.521	11.475	11.23	12.085	10.986	9.399	11.963	9.277	10.864	10.498	10.742	10.864	14.16	9.888	10.132	10.864	10.742	10.376	11.0647	1.70227
6.5	10.376	8.545	12.939	11.597	7.446	10.986	9.155	9.033	10.376	8.667	9.033	10.01	14.038	23.193	17.456	9.277	9.766	9.399	9.277	12.573	13.428	8.545	9.766	10.498	9.399	11.353	11.719	12.817	10.62	9.766	11.23	9.033	11.23	9.644	10.62	10.742	14.893	8.911	11.475	10.986	10.498	10.498	10.9717	1.68796
6.5	10.742	8.911	12.695	11.23	7.935	10.498	8.423	10.132	10.742	8.301	9.033	10.376	13.184	22.339	17.7	9.521	9.399	9.766	9.399	11.841	12.573	9.155	9.644	10.62	9.766	11.108	12.695	11.841	10.986	10.376	10.864	9.399	11.475	10.254	10.742	10.376	14.771	8.667	12.085	11.23	10.376	11.108	11.0066	1.69333
6.5	10.498	8.911	12.817	11.108	6.958	10.498	8.301	9.399	11.108	8.179	9.521	10.742	13.184	22.949	17.578	9.766	10.01	8.911	10.01	12.451	13.184	8.545	9.888	10.254	8.789	11.475	11.23	11.353	10.376	9.888	11.108	9.644	11.719	10.498	11.108	9.399	13.794	9.521	11.353	10.864	10.742	10.864	10.9165	1.67947
6.5	10.742	9.399	12.573	11.719	7.08	10.132	8.179	9.888	11.353	8.301	10.254	9.888	12.817	23.56	17.7	9.644	9.766	8.911	9.888	13.306	13.672	9.521	10.01	10.986	9.399	10.864	10.498	11.719	10.742	8.545	11.841	9.399	11.841	10.132	11.23	10.498	14.282	9.277	10.864	11.963	11.353	10.986	11.0648	1.70228
6.5	10.864	9.766	12.451	11.353	7.324	10.254	8.301	9.277	10.742	9.155	9.155	10.132	13.062	23.071	17.09	9.888	9.399	8.423	9.766	13.55	13.306	9.399	8.789	10.498	9.644	11.23	11.475	11.719	10.986	8.423	11.475	9.399	12.207	10.498	10.376	11.475	13.916	9.277	10.498	11.108	11.353	10.376	10.9631	1.68663
6.6	11.108	9.888	12.451	11.719	7.813	10.986	8.545	9.399	10.864	8.667	8.667	10.254	13.184	23.315	17.578	10.376	9.766	9.033	10.01	12.573	13.428	9.766	8.179	10.864	9.888	11.841	12.207	12.207	11.108	8.667	11.353	9.766	11.475	10.498	10.376	10.376	14.16	9.155	11.23	11.353	10.62	10.132	11.0677	1.67693
6.6	11.719	9.521	12.939	11.475	7.446	10.986	7.69	9.399	10.498	8.423	8.911	10.01	13.55	23.071	18.066	10.498	10.01	8.301	9.399	12.695	13.55	9.521	8.789	10.01	10.01	11.353	11.23	11.353	10.742	9.277	11.23	9.399	10.864	10.986	10.132	10.864	13.306	8.911	11.108	11.108	10.742	9.888	10.9281	1.65577
6.6	10.864	10.376	13.916	11.353	6.592	10.01	8.057	9.277	11.23	8.423	10.01	10.376	13.306	23.56	17.7	9.888	9.644	8.789	10.132	13.062	13.306	9.155	9.155	10.498	9.766	11.963	11.108	11.353	11.108	9.521	10.742	9.399	11.108	10.864	10.986	10.986	13.794	10.132	10.742	10.742	10.986	10.254	11.0532	1.67472
6.6	10.742	10.132	13.428	11.597	6.836	10.986	8.789	8.789	10.742	8.179	8.911	10.01	12.817	23.926	17.944	9.521	9.766	9.888	10.01	13.184	13.062	8.789	9.277	10.742	10.254	11.108	11.963	12.329	10.742	9.521	10.864	9.766	12.573	10.01	11.108	11.475	13.306	9.888	11.23	10.376	10.254	9.521	11.0561	1.67516
6.6	10.498	8.911	13.794	11.719	6.714	9.644	8.423	9.888	10.62	8.301	8.545	10.498	12.695	23.56	17.944	10.01	10.376	9.399	10.62	12.695	12.817	9.644	9.521	11.108	10.498	10.864	12.817	11.963	11.23	9.399	12.329	8.789	11.963	10.864	10.986	10.864	13.306	9.399	10.986	10.864	10.62	9.888	11.0851	1.67956
6.6	10.376	8.789	12.573	11.597	6.714	10.986	8.179	9.521	10.62	8.179	8.423	9.644	13.062	23.56	16.724	10.01	11.108	8.179	10.742	13.184	12.939	9.644	10.254	11.353	9.155	10.986	11.963	12.085	10.864	9.033	11.475	8.545	12.085	10.376	10.498	10.498	13.672	8.179	11.475	10.742	9.888	10.62	10.9166	1.65404
6.6	10.986	8.789	12.939	10.986	5.981	11.108	8.057	9.766	10.742	7.69	9.033	9.033	13.55	23.071	17.456	9.521	11.108	9.399	10.62	12.451	13.062	9.644	10.132	12.085	9.399	11.23	11.597	10.986	11.23	8.667	11.841	8.911	12.085	9.888	10.742	11.108	12.573	9.033	11.108	12.207	10.742	10.376	10.9746	1.66281
6.6	10.376	8.911	11.963	10.986	7.69	11.475	8.301	8.911	9.888	7.813	9.766	9.888	13.55	24.048	16.479	10.498	10.132	9.399	10.254	12.939	13.55	9.521	9.766	11.353	9.766	11.353	12.085	10.986	10.864	9.399	11.23	10.986	10.986	10.254	10.254	10.376	13.428	9.277	10.742	10.864	10.864	10.986	11.0037	1.66723
6.7	10.986	8.789	13.794	10.742	7.08	11.108	8.911	9.399	10.254	7.813	9.277	9.521	13.306	24.048	17.09	10.742	10.864	9.277	11.108	13.428	13.184	9.766	10.254	10.986	9.644	11.353	11.841	11.719	10.742	10.01	11.475	10.01	11.719	10.132	9.399	10.62	13.184	9.521	11.841	10.498	10.62	10.986	11.12	1.65971
6.7	10.62	9.033	12.939	11.23	7.69	10.742	8.789	9.644	10.132	8.667	8.911	10.01	13.55	22.949	17.822	9.888	10.742	8.789	10.376	13.55	12.573	9.521	10.01	10.986	9.277	10.864	11.108	11.475	11.353	10.132	11.475	9.766	11.841	10.864	10.986	10.132	12.817	9.521	12.085	10.986	10.864	11.23	11.0938	1.65579
6.7	10.864	9.399	13.672	10.864	6.714	10.376	9.155	9.033	10.498	8.423	9.277	10.742	13.062	23.193	17.456	9.033	10.62	9.399	10.62	13.306	12.695	9.277	9.644	10.742	8.911	11.353	10.742	10.986	10.864	9.521	11.353	9.521	10.864	10.254	11.108	10.986	13.428	10.742	11.841	10.498	10.132	10.498	10.992	1.6406
6.7	11.23	9.521	13.306	11.108	6.592	9.766	8.179	10.132	10.742	9.155	9.399	9.277	13.428	24.048	17.578	9.399	10.498	9.155	11.475	13.062	13.428	9.888	11.23	10.62	9.888	11.108	10.986	10.986	11.23	10.742	11.108	9.277	10.986	10.376	10.376	11.963	13.672	10.376	10.254	10.986	10.498	11.475	11.1548	1.6649
6.7	10.986	8.911	13.062	10.742	6.47	9.888	8.911	9.277	10.01	9.399	9.277	10.62	13.794	24.536	17.09	9.521	10.742	8.911	10.132	12.085	13.794	9.766	11.108	11.23	9.766	11.23	10.742	11.108	10.498	10.498	11.719	8.789	11.475	10.498	11.108	11.108	12.939	10.01	10.986	10.986	10.864	11.475	11.0967	1.65622
6.7	10.864	8.301	12.817	10.62	6.104	10.01	8.179	10.01	10.62	9.033	8.667	10.01	14.038	24.048	17.456	9.277	10.254	9.521	10.132	12.329	12.695	9.399	9.277	11.353	9.033	10.62	11.475	11.719	11.108	10.01	11.841	8.789	11.963	10.986	10.376	10.376	13.184	8.423	11.353	11.475	10.864	10.742	10.9369	1.63238
6.7	10.498	8.301	13.428	11.108	7.202	9.888	8.057	10.01	10.864	9.033	8.789	10.864	13.428	23.193	17.578	9.766	10.742	9.766	10.376	12.695	12.939	8.911	10.376	10.742	9.277	10.62	10.742	10.986	12.207	10.62	11.475	9.521	11.719	10.864	10.864	10.376	14.038	9.888	10.132	10.986	11.108	11.475	11.0822	1.65406
6.7	11.475	7.935	13.062	11.963	6.348	9.888	8.911	10.62	11.23	9.033	8.789	10.376	13.916	23.804	17.822	10.254	10.498	9.277	10.01	12.329	13.184	10.376	10.742	10.62	9.644	12.207	10.986	11.23	11.719	10.376	11.353	10.01	11.108	10.376	10.376	10.62	13.794	9.766	10.376	11.108	10.986	11.108	11.1811	1.66882
6.8	11.597	9.033	13.672	11.963	6.958	10.01	9.155	9.155	10.986	8.789	8.911	10.01	13.794	23.804	17.7	9.155	8.911	10.132	9.888	11.841	13.306	9.521	10.62	10.498	10.01	11.963	11.719	10.864	11.841	9.766	11.719	9.888	11.719	10.376	10.864	10.986	13.306	9.888	10.864	10.62	10.62	10.132	11.1084	1.63359
6.8	10.742	8.179	12.695	12.085	6.836	10.742	9.155	8.789	10.62	8.423	9.033	10.498	13.672	23.804	18.677	9.399	10.01	9.399	9.399	11.841	14.038	9.277	10.376	10.01	9.399	10.986	11.719	11.23	10.742	9.521	11.841	9.888	11.353	10.376	11.23	10.376	13.062	9.155	11.353	11.23	9.766	11.108	11.0008	1.61777
6.8	10.864	8.545	13.428	10.986	6.348	10.132	8.911	8.545	10.254	7.813	9.399	10.254	13.916	23.926	18.188	8.545	10.132	8.667	10.742	12.329	13.672	10.132	10.498	10.254	9.521	11.108	10.254	10.864	11.353	9.399	11.597	9.644	11.841	10.376	12.085	10.132	13.672	8.301	10.864	11.475	10.864	11.108	10.9747	1.61393
6.8	10.864	8.789	11.963	11.23	7.324	10.498	7.813	9.521	10.376	8.179	10.132	10.01	13.428	24.536	17.822	9.155	10.254	9.766	10.01	12.573	14.16	9.399	9.399	10.498	9.521	11.108	10.62	11.841	11.108	9.033	11.719	9.888	11.841	10.498	11.719	10.742	13.306	9.277	11.23	11.23	10.864	10.254	11.0357	1.62289
6.8	11.23	9.644	13.062	11.475	6.714	10.498	8.179	9.766	11.108	8.545	9.033	10.254	13.306	24.292	18.066	9.277	10.01	9.399	9.399	13.062	13.428	9.521	9.033	10.864	9.766	11.475	12.085	12.207	10.376	9.033	11.23	9.766	11.353	10.132	11.23	11.23	14.16	9.033	10.986	10.986	10.864	9.521	11.0619	1.62674
6.8	10.742	9.155	12.695	11.353	7.568	9.155	7.813	9.888	10.498	8.179	8.667	10.254	13.672	23.804	19.165	9.033	9.644	9.766	9.521	13.184	12.695	9.888	9.644	10.01	8.667	10.986	11.841	11.475	10.742	9.521	10.986	9.399	12.085	10.498	9.888	10.742	14.16	8.911	11.353	10.742	11.23	11.475	10.9689	1.61307
6.8	11.23	9.644	13.916	11.23	7.69	9.521	7.935	10.742	9.888	8.301	8.423	10.498	14.038	24.048	18.921	9.521	10.254	9.399	9.766	13.184	13.306	9.888	10.132	9.155	9.399	10.742	11.841	10.62	11.841	9.521	11.353	9.644	12.451	10.498	11.23	10.62	14.16	9.155	10.498	10.62	10.62	10.376	11.0909	1.63102
6.8	10.742	9.521	12.573	11.108	7.324	10.742	7.935	9.399	10.864	9.155	9.277	10.376	13.306	23.438	18.921	9.766	11.108	9.033	9.888	14.038	13.184	9.888	8.911	10.62	9.644	10.864	11.963	10.986	11.719	10.132	11.353	9.766	11.108	10.132	11.719	10.742	14.038	9.033	10.62	11.719	10.498	11.108	11.1491	1.63957
6.9	10.742	8.789	12.573	11.841	7.69	10.742	8.057	10.01	10.62	9.766	8.667	10.498	13.672	24.048	18.555	8.911	10.498	8.301	10.376	13.428	13.062	9.766	10.132	10.864	9.399	11.353	12.573	12.451	10.62	9.155	11.23	9.888	10.864	10.498	11.353	11.353	13.916	8.911	11.23	11.353	10.376	10.498	11.1578	1.61708
6.9	10.498	8.911	12.573	11.108	7.446	9.888	8.423	9.033	9.888	8.545	9.033	11.23	13.428	23.682	18.555	9.888	11.23	8.667	10.01	13.55	13.306	8.423	9.766	10.864	10.01	11.353	12.329	12.817	10.742	9.888	10.742	9.277	11.841	10.864	10.376	10.986	13.062	8.789	11.108	10.376	10.742	10.986	11.0532	1.60191
6.9	10.254	8.545	12.451	10.986	7.324	10.254	8.423	9.033	10.62	8.301	8.423	10.864	13.672	23.438	18.066	10.01	10.254	9.399	10.254	13.184	12.939	9.277	9.399	11.719	9.033	10.01	10.986	12.695	11.23	10.62	11.597	9.277	12.207	11.108	10.498	11.719	13.428	9.155	12.329	11.719	10.742	10.864	11.1025	1.60906
6.9	10.864	9.277	12.817	10.864	7.813	10.986	7.935	9.277	10.376	8.179	9.766	10.132	13.306	22.827	18.066	10.376	10.742	9.521	10.376	13.55	12.817	9.888	9.277	11.108	9.277	11.108	11.23	11.719	11.841	9.521	11.963	9.888	12.695	10.498	11.597	10.132	13.428	9.033	11.475	10.986	10.132	10.986	11.1345	1.6137
6.9	11.108	8.545	12.817	11.963	6.592	10.132	8.179	9.521	11.719	8.057	9.277	10.254	14.038	23.438	17.578	10.376	9.521	8.423	10.132	12.939	12.817	8.911	10.132	10.62	9.033	11.23	11.475	12.573	10.742	9.521	11.353	9.521	12.329	10.01	11.108	11.108	13.55	9.644	11.108	10.742	10.62	10.376	11.027	1.59811
6.9	11.719	9.399	12.695	11.353	6.836	10.01	9.399	9.521	10.864	8.545	8.423	10.01	13.184	23.315	17.822	9.766	10.376	8.179	10.01	13.672	12.939	9.277	10.742	10.132	9.766	10.986	12.207	12.817	11.108	9.766	11.963	9.155	11.23	9.155	10.742	10.864	13.55	9.277	11.108	10.986	10.376	10.498	11.0415	1.60021
6.9	10.742	9.521	12.573	11.108	7.202	9.399	9.033	9.521	10.742	7.935	8.667	10.376	13.916	23.56	18.433	9.888	10.498	8.301	10.01	13.672	13.672	10.254	11.108	10.62	10.01	10.986	11.475	12.085	12.207	9.766	12.207	10.498	11.719	9.888	11.23	10.62	14.038	9.033	10.254	10.986	10.01	10.742	11.1549	1.61665
7	10.62	9.644	12.817	10.742	7.08	10.132	8.667	9.521	10.498	8.789	8.545	10.62	12.817	22.949	18.188	9.766	10.01	8.911	9.521	12.939	13.428	9.155	10.254	10.132	9.521	11.841	11.963	11.353	11.475	10.01	11.108	10.132	12.329	10.986	11.23	10.864	14.16	9.766	9.399	10.864	10.01	10.986	11.0415	1.57735
7	11.108	9.888	13.55	11.475	7.446	10.254	7.935	9.888	10.254	8.423	7.935	10.254	13.062	23.56	17.822	9.521	10.132	9.521	10.132	13.672	13.672	9.521	10.01	10.62	9.766	11.841	11.475	12.329	11.108	10.254	12.573	10.376	11.597	10.986	10.864	10.864	13.306	10.254	11.23	10.132	10.376	10.376	11.1753	1.59647
7	10.498	8.789	13.306	10.742	6.714	10.132	8.667	9.521	9.888	8.423	8.057	10.986	13.428	23.315	17.578	9.521	9.766	10.132	9.521	12.817	13.794	10.01	9.888	11.353	9.766	10.498	11.719	12.329	10.498	9.888	11.841	9.155	11.719	10.62	10.498	10.62	13.672	9.766	11.353	10.132	10.01	10.132	10.9777	1.56824
7	11.353	9.033	13.794	11.475	6.836	10.254	8.057	9.888	10.498	8.057	8.789	10.62	13.55	23.438	17.578	9.521	10.376	9.888	9.766	13.184	13.062	9.399	10.986	11.23	10.254	10.864	10.864	11.23	10.986	10.01	11.963	9.033	12.207	10.376	11.108	10.498	13.916	9.766	10.986	10.254	10.376	11.23	11.1084	1.58691
7	11.719	8.057	14.526	11.353	6.714	10.376	8.667	10.376	10.376	8.911	8.667	10.62	13.184	23.193	17.456	9.766	10.254	9.644	10.01	12.207	13.428	9.277	10.132	11.23	9.155	10.986	10.864	11.353	10.986	9.155	11.475	8.911	11.841	9.888	11.108	10.498	13.916	9.888	11.475	10.62	10.01	11.23	11.0358	1.57654
7	11.353	9.277	12.695	11.963	6.47	10.742	8.667	9.766	10.986	8.667	9.399	10.01	13.184	22.949	17.822	9.155	10.498	9.155	10.254	12.451	13.184	9.888	10.254	11.108	9.033	10.986	11.597	11.475	10.132	9.399	11.353	8.667	11.23	9.399	10.986	10.376	12.817	9.399	11.353	10.742	10.132	11.23	10.9572	1.56532
7	10.742	9.155	12.939	10.864	6.714	9.888	9.033	10.01	10.498	8.179	9.399	10.01	13.794	24.048	17.334	9.277	9.277	8.911	9.644	13.062	13.306	9.521	10.498	11.963	9.033	11.597	11.353	11.719	10.864	9.277	11.108	9.888	10.986	11.108	10.742	9.888	13.306	9.033	11.108	11.108	10.864	10.986	11.0008	1.57154
7	11.353	8.179	13.062	10.864	7.324	10.742	8.667	10.376	10.864	9.033	10.132	10.742	13.184	24.048	18.433	9.888	9.155	8.667	9.521	12.939	12.939	9.521	10.376	11.23	9.399	11.23	11.108	11.963	11.719	9.399	11.475	10.376	11.719	11.108	10.132	10.132	13.184	8.545	10.986	10.62	10.376	10.01	11.0648	1.58068
7.1	11.23	8.911	13.672	10.986	6.592	10.01	8.667	9.155	9.766	8.179	9.888	10.742	13.672	22.949	17.7	8.789	9.766	9.644	9.766	13.428	13.672	9.766	9.888	10.254	9.155	11.353	9.766	11.475	11.108	9.399	11.353	10.01	11.108	10.01	10.742	10.864	13.306	9.766	11.353	11.475	10.62	10.376	10.9603	1.5437
7.1	10.986	9.399	14.526	11.841	7.202	10.01	8.545	10.01	10.498	8.789	9.766	10.376	14.038	23.682	17.334	9.033	9.644	8.301	9.277	13.184	13.428	9.155	9.521	10.62	8.911	11.719	10.498	11.841	11.108	10.376	11.963	9.766	12.207	9.766	11.108	11.23	13.306	10.01	12.085	11.353	9.766	10.742	11.1171	1.56579
7.1	10.742	10.498	12.817	11.108	7.08	9.766	7.813	8.667	11.23	9.155	8.789	10.01	14.526	23.682	18.066	9.399	9.521	8.911	10.132	13.062	13.062	9.521	10.742	10.01	10.742	12.817	11.353	11.841	11.108	9.888	10.864	9.277	11.719	10.62	10.742	10.742	13.428	9.033	11.353	10.132	10.498	10.376	11.0677	1.55883
7.1	10.742	9.033	13.062	11.475	6.958	9.399	8.301	9.888	10.498	7.935	9.277	10.742	13.794	23.804	17.7	9.766	10.01	8.911	10.376	12.817	13.794	10.254	10.254	10.62	9.766	12.085	10.986	11.475	11.23	9.644	11.353	9.277	11.353	10.864	10.986	11.353	13.672	9.155	10.986	10.132	11.597	10.132	11.0823	1.56089
7.1	10.742	9.277	13.062	11.23	7.568	10.864	9.033	9.766	10.864	8.789	9.155	10.498	13.794	23.804	17.944	9.033	11.108	8.667	10.254	13.184	13.672	9.399	10.742	11.719	10.132	11.108	11.23	11.23	10.986	9.277	10.864	9.033	10.742	11.353	10.864	10.986	14.771	9.521	10.864	11.23	10.742	10.742	11.1867	1.5756
7.1	11.23	8.667	13.794	11.963	7.202	10.62	8.057	10.01	10.132	8.667	8.789	10.742	13.916	24.17	17.578	9.888	9.644	9.766	9.766	13.306	13.184	9.521	10.254	11.475	9.766	12.085	12.085	10.62	10.376	8.423	11.719	9.644	12.207	10.498	10.986	11.108	13.428	9.399	10.864	12.329	10.62	10.986	11.1782	1.57439
7.1	10.986	9.521	13.184	11.719	6.958	10.498	9.033	9.644	10.742	9.277	9.033	10.498	14.038	24.536	17.334	10.254	10.132	9.888	9.888	13.184	13.794	10.01	10.132	10.01	10.62	11.353	12.695	11.23	10.62	9.277	10.742	10.62	12.329	10.62	9.399	10.986	13.428	9.277	10.986	11.475	10.864	11.597	11.2479	1.58421
7.1	10.62	9.399	13.916	10.986	6.958	9.888	8.789	10.01	10.986	9.033	8.667	11.353	13.55	24.17	18.066	10.132	10.498	9.155	10.742	14.038	13.062	9.521	10.742	10.986	9.644	11.23	13.184	11.963	11.108	10.132	11.108	10.376	11.719	10.376	10.132	10.986	12.817	9.277	11.23	10.986	11.108	10.742	11.2711	1.58747
7.2	10.986	9.644	13.428	11.108	7.324	10.01	9.277	9.766	10.132	8.057	9.399	10.742	13.062	24.414	17.944	9.521	10.376	9.399	10.62	13.184	13.428	9.155	10.986	10.986	8.179	11.841	12.207	10.62	11.475	9.644	11.353	10.132	11.475	10.864	10.498	10.864	13.794	8.423	10.864	10.864	10.986	10.132	11.1229	1.54485
7.2	11.108	8.911	12.451	11.108	6.47	10.864	9.155	9.277	10.132	8.911	9.277	10.254	13.916	23.926	17.578	9.399	10.742	9.277	10.864	11.841	13.062	9.155	11.108	10.864	9.644	11.841	11.475	10.864	11.108	9.888	11.597	10.01	11.597	10.254	11.23	10.62	13.428	9.888	11.108	10.742	10.62	11.108	11.1112	1.54323
7.2	10.864	8.789	13.428	10.986	5.859	10.254	9.155	9.399	9.155	7.935	9.766	9.888	14.404	24.414	18.066	8.911	10.376	8.911	10.62	12.939	13.916	9.155	10.742	11.108	9.888	11.963	12.695	12.207	10.986	10.254	12.329	8.911	11.475	9.644	11.475	11.475	13.672	10.132	11.108	10.864	10.864	10.498	11.1781	1.55251
7.2	10.986	9.155	12.695	10.864	6.348	10.62	8.911	9.277	9.644	8.179	9.766	10.254	13.55	24.658	17.7	9.277	10.62	9.277	10.62	13.672	13.306	9.399	10.498	11.841	9.033	10.742	12.817	11.963	10.986	10.864	12.695	10.62	12.207	10.498	10.376	11.23	13.062	9.521	10.498	10.62	11.475	10.498	11.21	1.55695
7.2	10.376	9.399	13.062	10.742	6.714	10.132	8.301	10.132	9.888	8.667	9.521	10.254	13.916	24.536	17.456	9.766	10.986	10.01	10.254	13.55	13.428	9.399	10.254	11.597	9.521	10.864	12.207	10.62	11.841	10.62	11.597	9.766	11.963	10.498	10.864	11.597	14.282	9.399	11.108	10.986	11.353	10.864	11.245	1.56181
7.2	11.23	9.644	13.428	11.475	6.714	10.376	7.69	10.742	11.353	8.789	9.766	10.864	14.282	24.658	17.456	9.644	10.498	10.376	10.498	13.794	13.428	10.01	11.23	10.498	9.399	10.864	10.986	10.864	11.475	10.254	12.329	9.399	11.719	10.254	10.986	12.207	13.55	9.644	11.108	11.23	10.132	10.62	11.3205	1.5723
7.2	10.01	10.01	13.794	11.719	6.47	10.01	7.935	10.376	10.498	8.301	9.155	10.498	14.038	24.658	17.334	10.132	10.498	10.132	10.62	13.184	12.817	10.498	10.742	10.62	9.033	11.719	11.841	11.719	10.742	10.62	11.353	8.545	12.451	9.888	10.132	10.62	12.817	9.766	11.23	10.498	10.62	10.376	11.1433	1.54768
7.2	10.742	9.521	13.672	10.986	6.592	10.132	8.179	9.521	10.742	9.521	9.155	9.888	14.282	23.804	18.188	9.766	10.132	9.644	10.376	12.817	13.428	10.254	10.742	10.498	9.399	10.864	11.963	10.498	10.864	9.644	11.841	9.399	12.207	10.864	11.353	9.888	12.939	9.888	11.719	10.986	11.353	11.23	11.1781	1.55252
7.3	10.498	8.911	13.062	11.108	6.958	10.132	8.545	9.766	10.01	8.301	9.521	10.498	14.526	24.17	16.602	9.399	10.498	8.545	9.521	12.451	14.16	9.521	10.986	10.986	9.399	11.841	11.841	10.742	10.986	9.766	11.353	9.277	11.353	10.986	11.23	10.986	13.062	8.911	11.475	11.23	11.719	11.108	11.0938	1.5197
7.3	11.353	8.545	13.916	11.353	6.836	10.62	7.935	8.911	10.498	8.179	9.399	9.888	14.038	24.414	18.311	8.911	10.254	8.667	10.132	12.939	13.916	9.644	10.986	11.963	10.01	11.963	11.23	11.108	10.376	9.399	11.23	8.911	12.085	11.108	10.498	11.719	14.038	9.399	11.841	10.742	10.742	11.108	11.1694	1.53006
7.3	10.864	8.667	13.062	11.719	7.202	10.62	8.057	9.521	10.376	8.179	9.155	10.498	13.794	25.269	18.311	9.644	9.155	9.277	10.62	12.451	13.916	9.277	10.62	11.475	9.521	11.108	11.108	12.329	10.498	10.01	11.963	9.277	12.207	10.742	11.23	10.864	12.207	9.399	11.597	11.108	10.986	10.376	11.149	1.52726
7.3	11.108	8.911	13.672	11.475	6.714	10.376	7.935	9.644	10.376	7.935	9.277	10.254	13.428	24.78	17.7	9.277	8.911	9.521	9.644	12.695	13.062	9.521	10.742	10.01	9.155	11.23	11.108	12.207	10.986	10.498	11.719	9.888	11.841	10.376	11.963	11.108	12.695	9.888	11.23	10.498	11.475	10.498	11.0793	1.51771
7.3	11.23	9.277	13.306	12.085	6.592	10.254	7.446	9.766	10.498	7.813	8.789	10.376	13.794	24.17	18.188	9.277	9.766	9.033	10.01	13.062	13.55	8.911	10.62	10.498	9.521	10.62	11.963	11.353	10.376	10.01	10.742	9.521	11.475	10.62	11.597	10.864	12.817	9.888	11.353	11.353	11.719	11.108	11.0765	1.51732
7.3	10.864	9.277	12.939	11.719	7.324	10.01	7.813	9.888	9.521	7.935	8.667	10.864	13.672	24.17	18.188	9.766	10.132	8.911	10.132	13.184	13.916	10.376	10.376	11.475	10.01	11.841	11.719	11.597	11.108	9.277	11.353	9.888	10.986	9.399	11.475	11.23	12.695	9.521	11.475	10.986	11.719	10.986	11.152	1.52767
7.3	10.62	10.01	13.062	11.841	6.836	10.62	7.568	8.911	11.108	8.789	8.667	10.01	13.794	24.048	17.578	9.399	10.01	8.667	10.01	13.428	13.794	9.155	10.864	11.23	9.644	12.207	11.353	11.719	10.376	9.521	11.23	10.376	11.108	9.766	11.353	11.353	13.184	8.301	11.353	10.498	10.864	10.01	11.0532	1.51414
7.3	10.864	9.521	13.062	11.23	7.08	10.01	8.789	9.399	10.132	8.545	8.301	10.498	13.428	23.56	18.555	9.521	9.888	9.033	9.155	13.306	14.282	10.376	10.986	10.62	10.62	11.597	10.986	11.841	9.155	9.155	11.353	10.376	11.719	11.353	10.742	11.108	13.55	8.423	11.108	10.376	11.23	10.01	11.0677	1.51612
7.4	11.353	8.911	13.306	11.108	6.714	10.376	8.057	9.766	10.498	8.545	9.277	10.498	13.916	24.292	18.677	9.277	10.01	8.423	9.644	13.428	14.038	10.132	10.01	11.475	9.033	11.719	11.475	11.353	10.01	9.521	10.62	9.766	12.085	11.475	10.498	11.23	13.55	9.155	10.986	10.986	11.475	10.376	11.1201	1.50272
7.4	11.108	9.521	13.55	11.475	7.202	10.986	8.179	9.888	10.742	8.301	9.033	10.132	13.306	24.414	18.555	9.888	9.888	9.888	10.498	13.55	13.794	10.254	9.399	12.085	8.911	11.597	11.719	11.597	10.376	9.521	10.986	9.521	12.451	10.864	11.353	11.841	13.672	9.155	11.23	11.108	10.986	10.132	11.2537	1.52077
7.4	11.23	9.888	13.428	12.207	7.813	11.108	8.301	9.888	10.01	8.179	9.399	10.864	12.695	24.17	18.311	9.766	10.01	9.399	10.742	13.184	13.428	9.521	10.864	11.841	9.766	11.597	11.475	10.986	9.521	9.644	11.719	9.766	11.963	10.376	11.353	11.108	13.184	9.521	12.207	11.597	10.742	10.498	11.2683	1.52274
7.4	10.986	8.911	13.428	11.963	6.714	11.108	8.423	9.155	10.254	8.301	8.911	9.521	13.672	24.414	18.188	9.033	9.521	9.399	10.986	13.184	12.939	9.521	9.399	11.353	10.132	10.498	12.207	11.841	9.399	9.277	12.573	9.399	11.719	10.376	10.62	10.986	13.794	9.766	11.719	10.864	11.23	10.01	11.088	1.49837
7.4	10.986	9.766	12.939	11.963	6.47	9.766	8.057	9.277	10.01	7.69	8.789	10.01	13.428	24.048	18.188	9.888	10.132	8.545	10.864	13.672	13.55	10.01	10.376	11.719	10.01	11.719	11.597	11.597	10.132	9.155	11.841	8.667	11.963	10.62	10.498	11.23	13.55	9.521	11.841	10.742	11.719	10.986	11.1317	1.50428
7.4	10.62	8.423	13.672	11.108	6.47	10.132	8.423	8.301	11.108	8.545	8.789	10.132	12.695	23.682	18.188	9.888	10.254	9.155	10.498	13.794	13.916	10.132	10.254	11.597	8.667	11.963	11.963	11.475	11.108	9.155	11.475	10.01	12.207	10.986	11.108	11.23	13.306	9.521	11.597	11.353	11.353	11.475	11.184	1.51135
7.4	10.742	9.155	13.184	11.963	7.202	10.498	8.911	9.644	10.01	8.179	9.277	10.376	13.794	24.414	18.677	9.033	10.132	8.301	10.01	13.672	13.916	9.521	11.23	11.719	9.644	11.353	12.695	10.864	11.23	9.033	11.963	10.742	12.451	10.864	10.62	11.719	13.916	9.399	11.475	11.108	11.23	11.108	11.3089	1.52823
7.4	11.475	9.155	13.55	11.475	6.47	10.376	8.179	9.399	9.888	7.935	9.033	10.01	14.038	24.658	18.799	10.498	9.644	8.911	9.521	13.184	14.282	9.888	11.108	11.719	9.399	11.23	13.184	11.841	10.742	9.521	11.841	10.376	11.719	12.207	10.742	11.963	13.794	10.132	11.963	10.742	10.864	10.986	11.3438	1.53295
7.5	10.986	10.01	13.916	10.986	6.47	10.376	8.301	9.399	10.498	8.667	8.057	10.01	14.038	23.926	18.433	9.399	10.01	9.766	9.888	12.817	13.184	9.888	9.888	11.23	8.301	11.597	13.184	12.085	11.108	10.376	12.207	9.766	11.719	11.353	10.742	11.108	13.184	9.766	11.23	11.353	10.62	11.353	11.2189	1.49586
7.5	10.986	9.644	13.428	12.207	6.47	9.521	8.423	9.155	10.376	7.69	9.277	9.644	14.038	24.292	18.188	9.644	10.376	8.911	10.376	12.939	13.306	10.132	10.498	11.353	9.766	10.376	11.108	11.719	10.742	10.01	12.207	9.033	11.108	10.376	11.963	11.108	14.282	10.62	10.864	10.864	10.498	10.986	11.1549	1.48731
7.5	11.108	9.644	13.672	11.841	6.348	9.644	9.033	9.888	10.498	8.301	8.179	9.644	13.794	24.292	18.066	10.01	10.498	9.888	10.01	13.062	13.428	9.521	10.254	11.963	9.521	11.719	12.207	12.085	11.108	9.155	11.719	8.667	11.353	10.498	11.353	11.108	14.282	9.888	10.986	10.498	9.644	10.62	11.1666	1.48888
7.5	10.742	9.399	13.306	11.475	7.446	9.399	8.423	9.033	10.864	8.667	8.301	9.521	13.916	24.414	18.677	9.033	9.766	9.644	10.742	13.062	14.038	9.155	10.864	11.108	10.132	10.986	12.085	11.841	10.498	9.888	12.207	9.521	11.108	10.376	11.23	10.986	14.282	9.155	11.475	10.986	9.888	10.132	11.1374	1.48499
7.5	10.986	8.667	12.939	12.085	6.714	9.399	8.667	10.01	10.254	8.667	8.179	10.376	13.428	24.414	18.677	9.155	10.132	9.766	10.498	13.306	14.16	9.277	11.719	11.108	8.789	11.353	11.719	11.719	10.498	9.766	12.329	10.376	11.108	10.986	10.132	11.108	13.794	8.789	11.108	10.986	11.719	11.475	11.1985	1.49313
7.5	11.353	8.423	12.451	11.23	6.348	9.888	8.545	10.132	10.254	8.545	8.911	9.644	13.794	24.414	18.555	9.155	10.01	9.277	10.254	13.184	14.404	9.399	10.742	11.23	8.789	10.986	12.329	10.742	11.353	9.399	11.963	9.888	11.353	10.986	10.742	11.597	13.794	10.132	11.597	11.475	11.353	11.719	11.1985	1.49314
7.5	11.108	8.789	13.916	11.108	7.324	10.62	7.935	10.01	10.62	8.789	9.888	10.376	13.672	24.536	18.311	9.521	9.766	9.888	10.864	12.939	13.672	9.155	10.132	11.719	9.155	10.62	11.841	10.864	11.23	9.888	12.573	10.01	11.23	10.132	10.01	11.108	12.329	10.132	12.085	10.62	9.766	11.353	11.181	1.49081
7.6	11.108	9.888	14.16	12.085	7.202	10.376	8.179	9.399	11.108	8.667	9.155	9.277	13.916	23.315	18.066	9.033	9.399	10.376	10.132	12.817	13.55	9.155	10.376	10.498	10.498	11.719	11.719	12.085	11.108	10.01	12.329	10.132	11.841	10.62	11.475	10.254	13.55	9.277	11.963	9.521	10.254	10.742	11.1984	1.47348
7.6	10.864	9.644	13.672	11.963	7.08	10.62	7.446	8.667	10.742	8.911	9.766	9.521	14.038	24.048	18.188	9.155	9.399	10.01	10.01	13.184	14.771	9.766	10.986	10.132	9.155	11.841	11.475	12.451	11.108	10.498	11.475	10.01	11.597	10.742	11.475	11.108	13.916	8.545	11.597	10.62	10.254	10.376	11.2101	1.47502
7.6	11.841	10.254	12.817	12.329	7.202	10.254	9.155	9.399	10.254	8.179	10.01	10.376	14.282	24.048	18.921	9.888	10.01	8.911	10.62	13.55	14.404	9.644	10.986	10.742	9.033	11.108	12.085	12.695	11.963	9.277	12.085	9.399	10.62	10.376	12.085	11.841	13.672	9.155	10.986	10.986	11.719	10.01	11.3612	1.4949
7.6	11.719	9.399	13.062	12.207	6.47	10.376	8.179	9.521	10.986	8.911	9.766	10.742	14.526	24.048	18.799	9.888	9.644	9.888	10.62	12.695	13.916	9.399	10.498	10.742	9.521	11.841	11.353	11.841	11.353	9.033	11.963	9.033	11.475	10.254	10.986	11.353	13.55	9.033	11.719	10.62	10.864	10.742	11.2508	1.48037
7.6	11.23	10.01	12.817	11.841	6.958	10.254	8.423	9.644	10.376	9.155	9.521	11.108	14.038	25.391	18.188	9.399	9.644	9.155	10.62	12.817	14.038	9.888	11.475	11.353	9.521	11.841	11.23	12.207	10.986	8.789	11.841	9.766	12.817	10.376	11.353	11.597	14.038	9.521	11.108	10.864	10.132	10.742	11.335	1.49145
7.6	11.108	9.644	13.794	11.23	6.836	9.766	8.179	10.498	11.108	8.545	9.644	11.108	13.916	25.024	18.799	9.277	9.888	9.399	10.132	12.939	13.916	9.277	10.742	10.62	9.277	11.353	12.573	12.817	10.376	9.888	11.475	10.498	12.329	11.108	9.766	11.23	13.306	9.521	11.475	10.498	11.23	10.986	11.3118	1.48839
7.6	10.498	10.01	13.428	11.963	6.958	10.132	8.179	9.888	11.353	8.423	8.911	10.986	15.015	24.536	18.311	9.766	10.01	9.766	10.376	12.695	13.062	9.277	10.376	11.108	8.423	10.864	12.329	11.353	10.742	9.277	11.841	9.766	11.475	10.864	10.62	11.475	13.794	8.667	11.108	10.864	11.353	10.498	11.1986	1.4735
7.6	10.986	10.864	14.16	12.329	6.958	10.132	8.057	9.033	10.62	7.935	9.277	10.498	14.526	24.658	18.188	9.399	10.254	9.033	10.254	13.428	13.184	10.01	10.62	10.742	9.766	10.62	12.329	11.108	10.62	9.033	11.841	9.766	12.085	10.62	11.108	11.841	13.794	9.888	11.841	10.864	9.888	10.254	11.2479	1.47998
7.7	11.108	10.498	13.306	12.207	7.324	10.01	8.301	9.888	10.62	8.057	9.033	10.132	14.404	24.292	18.433	10.01	10.498	8.789	10.986	13.306	13.916	8.911	10.62	11.475	9.766	11.719	13.184	11.841	10.62	9.033	10.864	9.888	12.085	10.498	10.742	12.207	14.038	9.277	11.719	10.376	10.254	10.498	11.3032	1.46794
7.7	11.108	10.62	14.038	11.719	7.324	10.62	8.179	9.033	10.132	8.423	8.911	10.376	14.038	24.292	18.799	9.399	10.376	9.155	10.864	13.672	14.16	9.399	10.864	10.986	9.399	11.841	12.695	12.573	10.376	10.01	10.986	9.644	11.963	11.719	9.888	11.719	14.282	9.277	11.597	11.719	10.864	11.108	11.3845	1.4785
7.7	11.841	8.911	13.428	11.841	7.324	9.888	8.179	9.399	10.132	8.911	9.399	10.132	14.282	24.78	18.555	9.521	10.986	9.399	10.376	13.062	14.648	9.399	10.376	11.719	9.766	11.108	12.573	12.207	10.498	9.399	11.963	10.01	11.597	10.986	11.108	11.963	14.038	9.521	10.986	10.498	10.986	10.986	11.3495	1.47397
7.7	11.23	9.644	13.916	11.963	6.958	10.62	9.033	9.155	9.521	8.667	8.911	10.742	13.55	25.024	17.944	9.766	10.254	9.155	10.62	13.306	12.451	8.911	10.498	11.963	8.545	11.108	13.062	11.353	11.108	8.179	12.329	10.01	11.475	11.108	10.742	12.207	13.672	9.888	11.353	11.719	10.254	10.376	11.245	1.46039
7.7	10.62	9.399	13.916	11.597	6.958	10.986	8.301	9.277	10.742	8.423	9.521	10.376	14.038	25.024	18.066	10.01	9.644	10.01	11.23	13.062	13.306	9.277	10.254	11.475	9.033	12.207	12.207	11.841	10.254	9.644	12.207	10.01	11.963	10.254	11.108	11.23	13.306	9.888	11.23	10.742	10.254	10.376	11.2682	1.46341
7.7	10.254	10.376	13.672	11.963	6.714	10.742	8.423	9.521	10.986	8.423	8.789	10.01	13.916	24.414	18.188	9.399	10.254	9.399	10.376	13.794	13.062	9.033	10.132	11.23	10.132	11.475	12.695	12.695	10.376	10.376	12.085	9.766	11.475	10.986	10.01	11.353	12.939	9.888	11.353	11.23	10.742	10.742	11.2711	1.46378
7.7	11.353	9.766	13.672	10.986	6.714	10.864	7.935	9.399	10.986	8.301	8.423	10.01	14.404	25.146	17.578	9.766	11.108	8.911	10.742	13.428	12.329	9.155	10.62	11.841	9.155	11.719	11.597	11.597	11.353	9.766	12.451	10.498	11.353	11.353	10.376	11.475	13.794	9.644	11.597	10.986	11.719	10.498	11.2945	1.46682
7.7	10.986	10.376	13.428	11.353	7.202	11.23	8.423	8.545	10.864	7.813	9.766	10.01	13.306	24.658	18.311	9.766	10.498	9.277	10.62	13.428	13.794	9.277	10.254	11.353	8.545	12.329	11.353	11.23	11.719	9.277	12.329	9.399	11.108	10.742	10.986	11.963	14.282	9.766	10.742	10.62	10.254	10.742	11.2363	1.45926
7.8	11.841	9.521	13.672	11.475	7.324	10.742	9.033	9.155	10.376	8.179	9.399	10.498	14.282	23.926	18.066	9.277	10.376	9.155	10.254	13.672	13.794	9.644	10.01	11.23	8.667	12.085	11.963	11.108	11.108	9.888	12.695	9.033	11.841	10.498	11.475	11.841	14.282	10.986	12.207	10.864	10.254	10.132	11.3292	1.45247
7.8	11.23	9.155	13.672	11.719	7.69	10.864	8.545	8.789	10.01	7.324	9.033	9.888	14.16	25.024	17.944	9.155	10.132	9.888	10.498	13.062	13.306	9.399	9.766	11.353	8.911	10.62	12.085	11.108	10.01	9.521	13.184	9.277	11.963	11.475	11.841	11.23	13.916	9.766	12.451	10.62	10.498	10.498	11.2043	1.43645
7.8	11.23	10.132	14.282	11.719	7.202	10.864	8.179	9.644	10.498	7.446	8.545	10.62	13.916	24.292	18.311	9.888	9.888	10.254	10.498	12.573	13.794	9.766	9.399	11.841	8.911	10.62	11.963	11.23	10.376	10.01	11.475	9.399	12.573	10.864	10.986	11.23	13.062	9.766	12.329	10.376	11.108	10.376	11.2246	1.43906
7.8	10.742	10.132	13.55	10.62	7.69	11.719	8.789	9.277	10.864	7.324	9.521	10.132	14.771	25.024	17.822	9.521	9.766	9.644	10.742	11.841	14.16	9.399	10.62	11.963	9.277	11.353	12.207	11.353	10.864	9.766	11.963	9.155	11.841	10.254	10.742	11.597	13.672	9.888	11.963	10.376	11.108	11.475	11.2973	1.44837
7.8	11.23	10.01	14.16	12.695	6.836	10.498	8.179	9.521	11.353	8.301	9.766	10.132	13.794	24.902	17.578	9.399	10.01	9.521	10.254	12.085	13.672	8.667	10.254	11.353	9.644	10.864	11.108	11.963	10.864	9.399	12.329	9.277	11.23	10.742	10.254	11.108	14.16	10.132	11.108	10.132	11.475	11.475	11.2246	1.43905
7.8	11.841	9.644	13.794	12.085	6.47	9.766	8.057	9.277	10.498	7.813	8.789	10.376	14.282	24.536	18.188	9.277	10.132	9.766	9.644	12.329	14.526	9.888	9.888	10.742	10.498	12.207	11.841	11.841	10.498	8.789	11.597	10.01	10.864	10.498	10.498	10.62	14.038	9.399	10.498	10.498	11.353	10.742	11.1404	1.42826
7.8	11.108	9.399	13.306	11.963	6.47	10.376	7.935	9.155	10.864	8.057	9.399	10.376	14.282	23.804	17.944	9.399	10.132	8.789	10.01	13.062	14.038	10.254	10.376	11.108	9.399	12.085	12.085	11.719	10.986	8.911	11.108	10.498	11.719	10.986	11.475	11.475	13.916	9.277	10.742	10.376	12.085	10.01	11.2014	1.43607
7.8	10.986	9.644	13.55	11.719	7.69	10.376	8.423	9.277	10.62	8.179	9.033	10.01	13.306	23.804	18.555	9.644	9.888	9.277	10.254	12.939	13.916	10.498	9.766	11.475	9.399	11.475	11.353	11.108	11.719	9.399	11.475	9.766	11.597	10.132	11.597	12.207	14.526	9.399	11.841	10.254	11.475	10.742	11.2451	1.44168
7.9	11.719	10.01	13.794	11.963	7.202	11.597	8.057	8.911	10.498	8.179	9.766	9.888	14.282	24.658	17.944	10.498	9.644	9.399	9.521	12.451	13.672	10.376	9.888	11.963	8.789	12.329	13.062	10.62	10.62	9.766	12.207	9.277	12.573	9.888	11.108	12.451	14.404	10.498	11.841	10.376	10.498	10.132	11.3409	1.43556
7.9	11.719	9.644	13.184	11.475	6.714	10.864	8.423	9.155	9.888	7.568	9.521	10.254	14.771	24.048	17.822	9.888	9.644	9.399	10.376	12.573	13.794	9.399	10.132	10.986	8.667	11.23	12.451	10.986	9.766	9.888	11.963	9.521	11.719	10.498	10.742	12.451	14.038	9.766	11.719	10.986	10.864	9.766	11.1491	1.41128
7.9	10.742	9.521	13.184	12.207	7.08	10.62	8.301	9.155	10.986	7.446	9.644	9.766	14.16	24.048	18.799	9.888	10.132	9.521	9.521	12.451	14.038	9.277	10.498	11.23	8.911	10.62	12.695	12.085	10.62	9.033	11.23	9.399	11.719	11.23	10.498	11.963	13.184	9.277	11.23	10.376	11.719	10.742	11.1606	1.41274
7.9	10.742	9.399	13.794	12.085	6.836	10.864	7.446	8.667	10.498	7.935	9.644	10.498	14.16	24.902	18.433	9.766	10.254	9.277	10.376	12.695	13.794	9.888	10.132	11.23	8.545	11.23	11.475	11.475	10.742	9.033	11.719	9.888	11.108	10.864	10.376	11.597	13.306	9.644	11.597	11.475	11.353	10.986	11.184	1.4157
7.9	10.864	9.888	13.794	11.475	7.446	10.498	8.057	8.789	11.108	8.423	9.766	9.888	13.672	24.414	17.7	9.277	10.376	9.033	10.254	12.207	13.794	9.399	10.01	11.963	8.911	12.451	12.085	11.475	11.23	9.155	11.841	10.132	11.719	10.986	10.864	11.353	14.16	10.376	11.475	11.475	10.498	10.742	11.2625	1.42563
7.9	11.108	9.766	13.916	11.963	6.836	11.108	8.423	9.277	10.742	8.545	9.277	10.132	13.916	24.048	18.433	10.254	10.62	9.521	10.498	12.451	14.404	9.399	10.62	11.841	9.521	12.329	13.062	11.475	11.353	8.911	11.963	9.399	12.207	11.108	10.742	11.475	13.794	10.132	11.841	11.353	10.498	10.498	11.399	1.44291
7.9	11.353	9.766	13.672	11.719	6.958	9.644	8.301	9.033	9.888	8.057	10.498	10.132	14.404	24.658	17.822	11.23	9.521	10.01	10.376	12.695	14.404	9.399	10.254	11.108	8.911	12.451	12.573	11.719	10.864	9.277	12.329	9.888	12.329	10.986	10.132	10.864	14.038	9.399	10.986	10.62	10.742	10.864	11.2827	1.42819
7.9	11.719	8.667	14.893	11.475	7.08	10.498	8.179	9.155	10.498	8.179	9.644	9.277	14.282	23.926	18.433	9.766	9.521	10.498	10.01	12.939	14.16	10.498	9.888	11.353	8.911	11.719	13.062	11.353	11.23	8.911	11.353	9.155	12.085	10.742	11.475	11.719	14.893	8.789	11.841	11.963	11.23	10.864	11.3294	1.4341
8	10.376	9.399	13.062	11.719	5.981	10.254	8.057	9.033	10.132	7.813	10.62	9.399	14.404	25.024	18.433	10.498	10.376	9.644	10.01	13.062	14.038	10.376	10.376	11.23	9.033	12.207	12.451	11.108	11.353	8.545	11.963	10.254	12.451	10.986	11.475	11.719	14.404	9.644	12.207	11.719	10.498	10.986	11.3409	1.41762
8	10.986	9.888	14.038	11.719	6.714	10.498	8.545	9.399	10.254	7.446	9.766	9.033	13.916	25.391	18.066	9.888	10.742	9.033	10.132	12.939	14.038	9.033	11.353	11.597	8.911	12.451	12.939	10.864	11.23	10.132	11.963	9.521	11.475	11.841	11.108	12.085	13.794	9.766	11.719	10.986	9.155	11.23	11.3234	1.41543
8	11.108	9.155	13.672	11.719	6.348	9.766	8.545	9.277	10.498	8.301	9.399	9.155	14.771	24.902	18.921	9.888	10.376	9.399	10.254	12.695	13.184	9.155	11.841	10.254	9.521	11.353	12.695	11.475	11.963	10.254	12.451	9.033	10.62	10.864	11.353	11.108	14.282	9.766	12.573	11.23	10.742	10.132	11.2857	1.41071
8	12.085	9.766	14.16	11.353	7.446	9.644	8.057	8.545	10.254	6.958	9.033	9.399	14.771	25.146	18.555	10.254	10.254	9.766	11.108	12.817	14.404	9.033	10.864	10.62	8.545	10.742	12.207	11.719	11.23	8.423	12.329	9.399	10.498	10.864	10.498	11.963	14.404	9.277	11.353	11.475	11.23	10.864	11.2217	1.40271
8	11.963	9.277	14.526	11.23	7.446	10.62	8.301	9.155	10.498	8.301	9.521	9.521	15.015	25.513	18.433	9.521	9.521	9.644	10.742	12.207	13.306	9.644	10.254	11.23	10.376	10.498	11.597	10.864	11.475	9.521	12.207	9.399	11.719	10.376	10.986	12.085	14.526	9.766	12.085	10.864	10.498	10.986	11.3147	1.41434
8	11.475	10.01	13.916	11.963	7.324	9.766	7.813	9.155	10.254	7.813	9.521	10.254	14.526	25.513	17.578	9.888	10.01	10.498	9.521	12.695	13.306	9.521	10.986	11.353	9.521	11.963	11.963	10.864	11.475	10.62	11.23	9.888	12.329	11.108	10.62	11.719	13.794	9.766	11.841	11.23	10.01	11.108	11.3264	1.4158
8	11.23	10.132	13.794	12.085	7.324	10.742	8.179	10.62	10.01	7.69	8.545	9.888	14.526	24.78	17.822	8.667	10.498	10.254	10.376	13.062	13.55	9.399	10.986	10.498	9.033	11.353	12.451	11.108	10.742	10.254	12.451	10.254	11.475	10.864	11.23	11.353	13.306	9.277	12.085	10.62	9.888	10.498	11.2595	1.40744
8.1	11.108	10.864	13.794	12.573	6.836	9.888	7.324	9.399	10.498	7.813	9.033	10.376	15.015	25.146	17.944	9.155	10.132	9.277	10.62	12.817	13.794	9.155	11.353	10.01	10.132	10.986	11.475	11.841	10.986	10.01	12.329	10.254	10.864	10.376	11.719	11.108	14.771	9.399	12.085	11.23	10.376	10.742	11.3002	1.39508
8.1	11.475	9.277	14.16	11.108	7.324	10.986	7.568	9.277	10.742	8.179	9.155	9.644	14.282	25.024	18.555	9.155	10.986	10.01	11.353	13.184	14.771	9.888	11.841	10.01	10.01	11.841	11.353	11.353	11.841	9.888	12.451	9.766	11.719	10.62	10.986	11.719	15.259	9.155	11.719	12.085	10.742	10.254	11.4456	1.41304
8.1	11.841	10.498	14.16	11.353	7.69	10.376	6.714	9.155	10.498	9.155	9.399	10.01	13.794	25.391	18.188	9.033	10.498	10.254	10.986	13.062	14.16	8.911	10.498	11.108	9.888	10.864	11.963	11.841	10.742	9.888	12.695	9.766	10.498	10.376	11.23	12.207	14.16	9.155	10.864	11.841	10.254	10.498	11.3205	1.3976
8.1	11.475	10.132	13.672	11.841	7.446	10.254	7.935	9.155	10.498	8.179	10.01	10.132	14.282	25.879	19.043	9.277	9.155	9.399	9.644	13.794	14.282	8.545	10.498	11.719	9.399	9.521	12.451	12.451	10.986	10.498	12.329	9.155	10.986	11.23	10.62	10.986	13.428	9.766	11.353	11.108	11.23	10.864	11.3002	1.39508
8.1	12.451	9.888	14.16	11.597	7.08	9.399	7.202	9.277	10.864	7.813	9.033	9.644	14.893	24.78	18.433	9.521	9.888	9.644	10.986	12.451	13.184	9.033	10.62	10.498	8.179	10.01	11.841	12.085	11.475	9.277	12.451	9.277	11.353	11.353	11.108	11.23	14.648	9.399	11.353	11.353	11.475	10.742	11.213	1.38433
8.1	11.353	10.376	13.672	11.353	7.568	10.498	8.423	9.521	10.376	8.911	9.155	10.254	15.015	25.146	18.066	9.766	10.498	9.766	10.376	12.695	13.184	9.644	10.864	10.986	9.644	10.498	11.841	11.353	10.498	9.155	12.085	9.766	11.841	10.01	10.742	11.108	14.771	10.132	11.841	11.719	10.986	10.376	11.3293	1.39868
8.1	12.207	10.62	13.672	12.085	7.568	10.742	8.057	9.033	11.719	7.568	9.277	10.254	14.893	25.024	18.555	10.01	10.01	9.277	10.254	13.55	13.306	9.277	10.254	11.841	10.01	10.986	12.085	12.207	11.353	9.644	11.963	9.766	11.841	10.986	11.719	10.864	14.526	9.155	12.085	11.108	10.01	11.597	11.4514	1.41375
8.1	10.864	10.62	13.184	12.451	6.836	10.376	7.446	9.766	10.864	8.423	9.644	9.277	14.771	25.513	18.433	9.521	9.766	8.545	10.498	13.062	14.038	9.644	10.864	11.23	8.911	10.986	12.207	13.062	10.62	8.911	11.841	10.132	12.085	12.085	10.742	11.841	13.916	9.399	11.841	10.986	10.254	10.254	11.3264	1.39832
8.2	11.719	10.498	14.16	12.451	7.935	10.742	7.202	7.935	10.62	7.446	9.155	10.742	14.648	25.391	19.653	9.521	10.62	9.521	10.62	13.306	14.526	9.033	11.108	11.23	9.033	11.353	12.085	12.573	11.108	9.033	11.719	9.155	11.719	11.108	10.986	12.695	14.282	9.521	11.841	11.23	10.986	11.108	11.4599	1.39755
8.2	10.986	10.01	14.282	11.23	7.813	10.376	7.813	8.789	9.277	8.423	9.644	9.521	14.771	25.024	18.921	9.399	10.254	9.521	10.254	13.428	13.794	9.033	10.254	11.23	9.521	10.742	12.085	12.817	9.888	9.155	11.841	9.155	12.451	11.108	11.108	12.207	14.648	9.399	11.963	11.23	11.353	11.353	11.335	1.38232
8.2	11.719	10.62	13.794	12.207	6.714	11.475	7.446	9.155	9.888	8.789	9.155	10.254	14.526	25.146	18.433	8.911	10.376	9.399	10.986	12.939	13.916	8.789	9.888	12.085	9.155	10.986	12.207	11.963	10.742	8.667	12.451	8.789	12.329	10.62	11.353	11.23	14.648	9.521	12.695	10.376	10.498	10.986	11.3292	1.38161
8.2	11.23	10.132	14.038	11.963	6.958	10.498	8.301	9.766	10.132	8.423	9.033	10.864	14.648	24.78	18.799	9.521	10.132	8.911	9.888	12.695	13.794	9.155	10.01	11.841	9.888	11.23	13.062	12.573	10.01	8.911	11.23	9.888	11.963	11.108	11.475	11.475	13.55	9.888	11.719	10.986	9.888	10.864	11.3148	1.37985
8.2	12.329	10.62	13.672	12.207	7.202	10.376	8.301	10.498	10.132	8.667	8.911	9.644	14.282	24.78	18.311	10.132	10.742	9.644	10.01	13.55	13.306	9.155	10.254	11.841	9.644	11.475	13.672	12.451	10.132	8.423	12.085	10.254	11.23	11.719	10.742	11.475	14.038	9.766	11.353	10.986	10.376	10.864	11.4107	1.39155
8.2	11.475	10.376	14.404	11.841	6.226	11.108	7.935	10.376	10.132	8.789	8.911	10.864	14.648	24.658	18.555	9.521	10.742	8.667	10.864	13.794	13.794	9.277	11.353	10.986	9.155	10.986	12.573	12.085	11.23	8.179	11.719	10.864	10.498	11.719	11.23	10.986	15.503	9.644	11.108	10.62	10.254	10.986	11.3961	1.38976
8.2	11.475	9.766	13.916	12.329	7.324	11.108	8.057	9.033	10.254	7.69	9.399	10.132	14.282	24.292	18.677	9.521	10.986	8.911	10.498	13.672	14.404	9.033	10.498	11.23	8.667	11.353	12.573	11.475	11.719	9.155	12.573	9.766	11.719	10.864	10.742	11.719	14.16	10.376	11.353	10.742	9.888	10.864	11.338	1.38268
8.2	11.23	9.888	14.038	11.719	7.324	11.719	8.545	9.277	10.376	8.423	9.155	9.888	13.672	25.269	18.799	10.01	10.254	10.62	10.864	13.794	13.916	9.033	11.108	10.986	8.667	11.353	12.695	12.085	12.329	9.766	12.451	10.498	10.986	10.864	11.353	11.475	14.282	10.742	11.841	10.864	10.01	11.841	11.524	1.40537
8.3	11.353	9.399	13.428	11.597	7.08	11.108	8.911	9.033	10.864	7.813	9.033	10.986	14.282	25.635	19.287	10.132	11.108	9.766	10.742	13.916	14.282	9.277	9.155	12.451	9.399	11.597	12.085	12.695	11.108	9.155	12.817	10.132	11.475	11.475	10.62	11.108	13.794	9.766	11.719	11.719	9.888	11.475	11.492	1.38458
8.3	12.085	9.766	13.428	11.475	7.813	11.108	9.033	8.301	10.132	8.057	9.644	9.521	14.404	24.902	17.822	9.888	11.353	9.521	10.62	13.062	14.771	9.644	10.498	11.719	8.789	10.254	12.085	13.062	11.475	8.911	12.573	9.277	11.23	10.864	10.62	11.719	13.794	9.155	12.329	11.841	10.498	11.23	11.3875	1.37198
8.3	11.475	9.155	13.794	11.23	6.592	11.23	8.545	9.399	10.498	8.667	8.667	10.498	14.771	25.513	18.188	9.277	11.353	9.399	10.376	11.963	13.306	9.644	10.742	11.719	9.277	10.864	11.841	12.329	11.475	9.277	12.329	9.277	11.475	10.986	10.742	11.841	13.916	9.155	11.963	11.353	10.742	10.376	11.3147	1.36322
8.3	11.108	10.132	14.526	12.085	6.714	10.254	9.033	9.277	10.376	7.813	9.766	10.01	14.526	24.78	18.677	9.399	10.498	9.644	10.376	12.329	13.184	9.155	10.498	11.719	10.132	11.353	12.085	12.085	10.864	9.399	11.597	9.521	11.108	11.841	10.254	10.864	14.526	9.399	11.23	11.23	9.888	10.498	11.2798	1.35902
8.3	11.475	9.399	13.672	11.841	7.568	10.864	7.935	9.644	10.742	8.545	9.521	10.376	14.771	24.536	17.944	9.155	10.498	10.132	10.376	13.184	13.794	8.667	10.62	10.986	8.545	11.719	11.719	12.207	12.085	9.888	12.207	10.01	12.085	11.353	10.864	11.353	14.038	9.277	11.841	11.23	10.132	11.475	11.3875	1.37198
8.3	12.085	10.498	13.55	11.353	6.958	10.132	8.789	9.644	11.353	7.935	8.911	10.132	14.526	25.391	17.578	9.277	10.376	10.01	10.864	13.184	14.16	9.277	10.62	11.23	9.155	11.108	11.353	11.597	12.207	9.277	12.695	9.155	11.475	10.62	11.353	11.597	15.015	9.277	11.719	11.23	10.742	11.353	11.3991	1.37338
8.3	11.719	9.399	12.817	11.719	8.057	10.864	7.446	9.033	10.498	8.057	9.766	10.132	14.526	24.78	18.555	9.277	9.766	10.62	10.376	12.695	15.015	9.644	10.864	11.475	9.766	11.23	10.986	11.353	12.207	9.521	12.451	9.766	11.23	9.888	10.01	11.841	14.404	9.399	11.963	10.376	10.376	10.864	11.3031	1.36182
8.3	11.475	9.644	13.672	11.841	8.545	10.132	9.033	9.033	10.376	8.667	9.155	10.376	14.893	25.146	17.7	9.033	10.01	9.644	10.742	13.306	13.916	9.888	10.498	11.23	9.155	11.108	11.719	12.085	12.085	10.62	11.963	9.766	11.841	11.108	10.742	11.719	14.404	9.399	11.963	10.864	11.719	10.62	11.4485	1.37933
8.4	11.475	9.766	13.672	11.597	7.202	10.864	8.667	9.644	10.498	7.568	9.644	10.132	15.625	25.391	17.944	9.888	9.521	9.644	10.132	12.573	14.282	9.033	10.132	11.108	9.277	11.719	12.085	12.207	11.353	10.254	11.108	9.766	11.841	11.841	11.353	11.23	14.893	8.911	12.451	10.498	10.986	10.62	11.3904	1.35599
8.4	11.719	9.766	13.916	11.719	7.324	9.766	8.545	10.132	10.62	8.057	9.766	9.766	15.625	24.536	18.066	9.521	10.132	9.277	10.498	12.085	13.916	8.423	10.498	11.23	9.033	11.108	12.085	12.451	10.864	10.132	11.719	9.766	11.841	10.864	11.23	11.719	14.16	9.521	11.841	10.62	10.62	10.864	11.3176	1.34734
8.4	11.475	9.888	13.55	11.719	6.958	10.864	8.423	8.911	10.742	8.301	9.888	9.766	14.893	25.024	18.311	10.254	9.766	9.033	10.742	12.695	13.672	9.644	11.719	10.986	9.521	11.23	11.963	11.963	11.841	9.033	11.841	10.254	11.841	10.254	11.353	11.841	14.282	9.888	12.085	11.23	10.742	10.986	11.4136	1.35876
8.4	11.353	10.498	13.306	12.085	7.568	10.864	8.423	9.033	10.864	8.423	9.521	9.644	15.015	24.658	18.921	10.376	9.888	9.766	10.986	12.329	14.282	9.521	10.864	11.108	9.521	11.353	11.23	11.719	10.62	9.766	12.329	10.01	11.963	10.742	10.498	11.23	14.038	9.155	11.841	11.353	10.986	11.475	11.4077	1.35806
8.4	11.23	10.742	14.16	12.085	6.836	10.376	7.568	9.033	10.01	8.667	9.277	9.888	15.137	25.146	18.921	10.132	9.521	10.132	10.254	12.939	14.648	9.888	10.376	10.986	8.911	11.719	12.085	10.986	10.376	10.132	13.062	9.888	12.329	11.23	10.132	11.597	13.55	9.033	11.108	11.841	10.498	11.475	11.3787	1.3546
8.4	11.719	9.766	13.55	11.597	8.179	10.376	7.08	8.911	10.254	8.423	9.521	9.644	15.259	25.024	17.944	10.254	10.01	9.888	10.986	12.329	15.137	10.01	10.01	11.475	9.155	12.451	11.841	12.207	11.353	10.742	13.062	9.277	12.329	11.353	10.62	11.353	14.282	9.155	11.108	11.475	10.62	11.108	11.4485	1.36292
8.4	11.108	10.62	13.794	11.841	6.836	10.742	8.423	9.399	9.766	8.545	9.399	9.521	15.015	24.658	18.311	10.254	10.498	9.155	10.986	13.428	14.038	10.01	10.01	11.108	8.911	12.451	12.085	12.085	11.841	9.399	12.329	9.888	12.329	10.742	10.132	11.108	14.282	10.376	11.719	11.108	10.62	10.62	11.4164	1.3591
8.4	11.963	9.766	13.184	11.963	6.592	10.742	6.836	9.399	10.864	8.057	10.01	10.376	15.015	24.78	18.188	10.498	10.132	10.132	10.864	12.451	13.672	9.399	10.376	11.719	9.155	11.963	12.451	11.719	10.742	9.399	12.451	9.644	11.475	11.23	10.376	11.108	14.282	10.132	12.085	10.864	10.254	10.376	11.3496	1.35115
8.5	11.108	10.376	14.404	11.841	7.324	10.986	8.057	9.033	10.01	8.667	9.399	10.01	15.015	24.658	18.799	9.766	10.01	8.301	9.399	12.451	13.916	9.521	10.254	11.108	9.033	12.451	12.207	12.085	10.864	9.521	12.085	9.033	11.475	12.207	11.597	12.085	14.526	9.277	12.329	11.475	10.864	10.986	11.3932	1.34037
8.5	11.841	9.399	14.16	11.475	6.836	11.108	7.69	9.155	10.498	8.057	9.521	10.132	14.404	24.048	18.799	9.766	10.864	9.888	11.475	13.672	13.794	9.399	10.01	11.108	9.277	11.841	11.841	11.841	11.719	10.01	12.207	9.399	12.085	11.23	11.597	11.963	14.038	9.277	11.963	11.841	10.132	10.498	11.4252	1.34414
8.5	10.986	10.01	14.282	11.353	7.813	11.353	8.057	8.789	9.644	8.545	9.766	9.155	14.038	25.757	19.043	9.766	10.62	10.376	11.841	13.55	13.428	9.155	9.766	11.23	10.254	11.475	11.719	11.353	11.841	10.254	12.207	9.277	11.841	10.742	10.864	12.085	14.038	10.01	12.329	12.085	10.742	10.864	11.4834	1.35099
8.5	12.207	10.254	13.306	12.085	7.202	11.23	8.301	9.399	10.742	8.667	9.399	9.399	14.771	24.902	18.799	10.376	10.498	9.155	10.498	12.695	14.282	10.01	10.498	10.376	9.399	11.475	11.475	11.719	11.841	9.399	13.062	9.399	12.451	10.742	10.376	11.841	14.038	9.277	12.329	11.719	10.742	11.23	11.4658	1.34892
8.5	11.108	9.888	14.16	12.451	6.348	10.01	8.179	10.01	10.376	7.935	10.498	10.01	14.526	25.391	17.822	10.01	10.01	9.521	10.498	12.817	13.794	10.254	9.766	10.986	10.254	12.085	12.695	11.963	11.353	9.888	12.695	10.01	12.329	11.719	10.498	11.353	14.282	9.399	12.085	10.742	10.376	11.108	11.4572	1.3479
8.5	12.085	10.376	13.306	11.963	6.714	10.864	8.423	9.277	10.498	7.08	9.644	9.644	15.259	24.536	18.188	9.766	10.864	10.01	10.864	13.428	14.16	9.521	10.62	10.498	10.62	11.963	11.841	11.475	10.986	9.399	11.841	9.399	11.719	11.23	10.376	12.207	14.16	9.399	12.451	11.353	10.498	11.108	11.4194	1.34345
8.5	11.23	10.498	14.16	11.963	7.202	10.864	7.813	9.399	10.742	8.789	9.644	9.644	15.137	24.902	18.799	9.888	10.254	9.033	10.498	12.817	14.282	9.399	10.742	10.62	9.766	11.719	12.573	11.841	11.719	10.376	11.963	9.644	11.719	10.62	11.108	11.963	15.015	9.399	11.475	11.719	10.498	10.742	11.4804	1.35064
8.6	11.597	10.742	14.526	11.841	7.202	11.108	8.667	9.155	10.01	8.423	9.277	10.254	14.16	24.902	18.311	9.277	10.498	10.01	10.864	12.451	13.672	8.545	10.254	10.864	9.521	10.986	12.207	11.353	11.23	9.644	12.573	9.277	11.719	10.742	10.498	11.841	15.137	9.766	11.841	11.475	11.353	10.376	11.3845	1.32378
8.6	11.841	9.521	14.404	11.353	8.057	10.986	8.057	8.423	10.498	8.057	8.667	10.132	15.137	25.391	18.677	8.789	10.01	10.62	10.986	13.184	14.526	9.399	10.742	11.353	10.376	10.986	12.329	12.085	10.62	9.888	12.573	9.277	11.963	10.62	11.841	11.475	14.282	10.01	11.597	11.108	11.108	11.963	11.4979	1.33696
8.6	12.207	10.254	14.282	11.719	7.813	10.986	7.69	9.033	9.644	7.324	9.521	11.108	13.55	24.292	18.555	8.667	10.132	10.986	10.742	12.695	14.038	9.399	9.277	11.23	9.399	11.23	11.353	11.108	11.475	9.033	12.329	9.521	12.207	10.986	11.719	11.23	14.771	9.521	12.085	11.597	10.62	11.963	11.3641	1.3214
8.6	11.963	9.766	12.695	11.475	7.69	10.62	8.057	9.766	9.644	7.568	8.423	10.864	13.794	24.658	18.433	9.521	10.986	9.888	11.719	12.329	13.794	9.399	9.766	10.986	9.766	10.498	11.353	10.864	11.353	9.521	12.085	10.254	12.329	10.498	11.23	11.963	14.404	9.399	11.963	11.597	9.644	11.23	11.2799	1.31161
8.6	11.963	10.742	13.428	12.329	7.69	10.376	7.568	9.399	10.254	8.179	10.01	10.742	14.404	24.902	17.944	10.01	10.498	9.399	10.62	12.573	13.184	9.888	10.01	11.108	9.644	10.864	12.451	11.963	11.475	9.521	12.695	9.766	12.207	10.62	10.864	11.353	14.038	9.521	11.23	11.597	10.62	10.986	11.3961	1.32512
8.6	11.475	10.62	13.428	11.597	7.202	11.108	7.69	9.766	11.108	8.789	9.644	10.742	14.404	25.024	17.944	9.521	10.132	9.644	10.864	13.428	14.526	9.766	9.766	11.108	9.155	10.986	12.207	12.573	11.597	9.399	12.695	10.376	11.108	11.475	10.864	10.742	14.038	9.888	12.085	10.498	10.986	10.864	11.4484	1.33121
8.6	12.329	10.01	14.038	12.085	7.324	10.742	7.935	9.277	10.986	8.301	9.277	10.742	14.648	24.902	18.555	10.376	10.498	9.521	10.498	13.306	13.794	9.766	10.254	11.719	9.155	11.353	12.207	12.207	11.841	9.033	12.207	9.766	11.963	10.864	11.23	10.742	14.282	8.667	11.353	10.986	10.986	10.986	11.4455	1.33087
8.6	11.963	9.766	14.038	10.864	8.179	11.108	8.057	9.033	10.864	7.813	8.789	10.498	14.771	24.78	18.921	9.277	10.254	9.277	10.742	12.817	14.038	9.399	10.376	10.864	8.423	10.742	10.254	11.963	12.451	9.644	12.695	8.789	12.939	11.353	11.719	11.841	14.771	8.545	12.329	10.986	10.742	11.475	11.3845	1.32378
8.7	11.963	10.254	13.794	12.329	8.057	10.132	8.545	9.888	11.23	9.277	8.545	10.498	14.16	25.757	19.287	10.132	10.01	9.766	10.864	12.207	14.893	9.888	9.644	10.742	9.521	10.376	11.475	12.085	12.817	9.521	12.939	9.399	12.207	11.23	10.864	11.108	14.038	9.399	11.841	10.986	10.498	11.108	11.5065	1.32259
8.7	11.719	10.376	13.184	11.719	8.179	10.986	8.057	8.789	10.864	7.813	9.033	10.986	14.771	25.269	17.822	9.644	10.376	9.521	11.108	12.573	14.038	9.521	8.911	11.963	9.399	11.475	12.695	11.353	10.742	9.399	11.841	9.521	12.329	11.841	10.498	11.108	13.916	9.399	12.329	11.23	10.986	11.719	11.4048	1.3109
8.7	11.963	10.742	13.916	12.451	7.08	9.766	6.836	8.545	10.132	8.301	9.155	10.254	15.503	25.146	18.188	9.155	9.399	10.254	10.376	12.695	14.526	9.521	9.644	12.573	9.033	11.23	12.329	12.207	10.498	10.01	11.963	9.521	12.207	11.475	10.864	11.353	15.015	8.667	12.207	11.475	10.254	10.864	11.3641	1.30622
8.7	11.719	10.864	13.55	11.353	7.935	10.864	8.179	9.399	11.108	8.179	9.277	10.132	14.648	25.391	18.188	10.254	9.644	9.766	11.353	13.794	13.916	9.277	9.399	11.475	9.155	10.864	12.085	11.963	10.864	9.521	11.963	10.01	11.597	11.23	11.719	11.841	14.648	9.155	11.719	11.841	10.376	11.841	11.4775	1.31926
8.7	11.719	8.911	14.16	11.475	7.324	10.498	8.423	10.01	10.132	8.789	8.545	9.766	15.015	25.146	17.944	10.132	10.376	8.667	10.986	14.404	14.771	8.911	9.888	10.986	8.789	11.475	11.719	11.719	11.23	9.399	12.085	10.742	12.573	10.376	10.498	11.719	14.16	9.521	11.597	11.23	9.644	11.963	11.3671	1.30656
8.7	11.719	9.888	14.038	12.207	7.446	10.132	8.179	10.132	11.23	9.155	8.911	10.376	14.526	25.757	18.066	9.766	11.23	9.155	10.376	13.672	14.038	8.911	10.132	10.864	9.521	11.475	11.841	12.085	10.986	10.254	11.963	10.254	12.207	11.108	10.01	11.108	14.404	9.766	11.963	10.62	10.498	11.108	11.4542	1.31658
8.7	11.108	10.01	14.282	11.719	6.836	10.376	8.423	9.399	10.62	8.057	9.033	10.01	14.16	25.391	18.677	10.132	11.108	9.888	11.23	13.062	14.526	9.888	10.62	11.353	9.521	11.108	12.817	12.573	10.864	10.132	11.719	10.498	12.207	10.986	10.132	10.986	13.916	9.277	11.841	11.23	10.376	11.597	11.4688	1.31825
8.7	11.719	9.644	14.404	11.841	7.324	10.62	8.545	9.399	10.376	7.935	9.399	9.644	14.526	26.123	18.677	9.399	10.498	9.399	10.986	13.916	14.16	9.155	9.888	11.719	9.644	11.108	12.207	12.085	11.963	9.277	11.963	9.399	12.451	11.23	11.475	11.719	14.893	8.911	12.329	11.353	9.888	11.23	11.4862	1.32025
8.8	11.719	9.399	14.648	11.597	6.958	11.23	9.033	9.033	10.254	8.545	9.644	10.376	14.771	25.391	18.677	9.277	10.254	9.399	10.498	13.55	14.404	8.789	10.864	10.62	9.888	11.108	11.963	11.719	12.085	9.399	12.207	9.399	11.963	10.742	11.353	12.085	14.404	9.033	11.108	10.864	9.888	11.353	11.4165	1.29732
8.8	12.085	10.01	13.794	11.353	6.714	10.62	8.911	9.888	9.766	7.935	9.277	9.277	15.015	25.513	17.456	10.62	10.742	9.888	10.62	13.672	13.794	9.033	9.888	11.475	9.766	12.085	12.451	12.573	10.62	9.766	12.085	10.132	11.719	10.62	10.986	11.841	14.526	9.033	11.841	10.498	10.498	10.986	11.4136	1.297
8.8	11.719	9.888	13.916	11.353	7.446	11.475	8.301	9.033	10.986	8.057	10.01	10.986	15.259	25.635	18.433	10.62	10.986	9.888	10.986	14.282	13.306	9.033	9.644	11.475	9.399	11.353	12.451	13.672	11.23	9.277	12.329	10.986	11.719	10.62	10.254	12.085	14.038	9.033	11.475	11.23	10.742	11.23	11.5676	1.3145
8.8	11.475	10.01	14.282	12.207	6.714	10.62	8.545	10.01	11.719	8.057	9.521	9.888	14.526	25.391	18.188	10.62	11.475	9.766	10.742	14.526	13.672	8.423	10.864	11.108	9.277	11.23	11.475	12.695	12.085	9.644	12.695	10.376	11.841	10.742	10.254	11.841	14.526	9.155	11.23	11.963	10.62	11.719	11.5647	1.31417
8.8	11.353	9.399	14.038	10.986	7.813	10.254	8.789	9.155	10.498	8.911	9.521	9.766	15.015	25.513	18.066	9.888	11.23	9.888	10.742	14.038	14.648	8.667	11.108	11.719	8.789	11.108	12.085	10.986	11.108	9.888	12.695	10.254	11.719	10.01	10.742	11.841	13.916	9.277	12.207	10.864	9.277	11.23	11.4048	1.296
8.8	11.353	9.033	13.794	11.963	7.202	10.376	8.423	9.644	10.254	8.667	8.667	9.399	15.259	26.001	18.066	10.01	10.62	10.376	10.742	12.817	14.16	9.521	10.376	11.23	9.888	10.864	12.329	12.573	11.719	10.132	12.939	10.254	12.207	10.986	10.01	12.085	14.404	9.155	11.475	11.475	10.498	10.986	11.4746	1.30393
8.8	12.085	9.888	13.672	11.719	7.08	10.498	8.911	9.521	10.376	8.057	8.911	10.254	15.503	25.635	18.066	9.277	11.475	9.888	10.864	13.306	14.404	9.888	10.62	11.23	9.888	11.108	12.085	12.451	11.23	9.888	12.329	10.132	12.451	11.475	10.62	11.108	13.916	9.399	11.597	11.353	10.62	10.742	11.5124	1.30823
8.8	11.841	9.644	14.282	11.841	7.202	10.376	8.301	10.132	10.376	8.057	9.033	10.986	15.137	25.879	17.456	10.498	10.132	10.864	10.986	13.306	14.771	9.644	10.62	11.353	9.521	11.23	11.719	12.329	11.841	9.277	12.695	9.399	11.963	10.986	11.353	11.719	15.381	9.155	12.085	12.085	10.01	11.23	11.588	1.31682
8.9	12.329	9.888	14.282	12.085	7.568	10.864	8.545	8.911	10.132	8.667	9.033	10.254	15.259	26.245	18.188	10.62	10.01	9.888	10.742	13.428	14.16	9.155	11.841	11.353	10.01	10.742	11.23	11.841	12.085	9.399	12.573	9.033	12.085	10.62	11.475	12.695	15.137	8.667	11.23	11.475	11.108	10.864	11.5647	1.2994
8.9	12.451	10.132	14.404	12.085	7.813	10.498	8.789	9.277	10.132	8.179	9.521	9.766	15.747	26.001	18.433	10.132	9.766	10.132	11.108	13.428	14.282	9.155	10.376	10.986	10.132	11.963	11.23	12.451	12.451	10.498	12.329	9.644	11.475	10.376	10.742	12.085	14.526	9.155	12.451	10.62	10.986	10.742	11.5821	1.30136
8.9	12.085	10.254	14.771	11.841	8.057	10.01	7.935	9.033	10.864	9.277	9.644	10.132	14.771	25.757	18.799	9.888	10.01	9.766	10.498	13.306	14.404	9.399	10.498	11.719	8.789	11.597	12.329	12.695	11.108	9.766	12.573	9.155	12.085	11.23	10.376	11.719	14.16	9.277	11.353	10.62	10.62	10.986	11.5037	1.29255
8.9	11.353	10.132	13.794	11.597	6.714	10.01	8.667	9.033	11.841	8.545	9.277	10.376	15.015	25.635	18.555	9.766	10.864	9.277	10.376	13.916	14.282	9.399	10.742	11.475	10.62	10.132	11.963	11.475	11.475	8.789	12.817	9.888	12.573	10.62	10.864	10.498	14.038	8.667	11.841	10.986	10.864	11.719	11.4398	1.28537
8.9	11.23	9.644	14.038	11.23	7.202	10.742	8.057	8.911	10.132	9.521	9.277	10.01	14.893	26.123	18.188	9.521	11.23	9.033	10.62	12.939	14.648	8.911	10.132	12.085	9.521	10.498	11.963	11.719	11.23	8.789	12.817	10.376	12.329	10.498	11.23	11.353	14.038	9.277	11.108	10.986	10.376	11.108	11.3698	1.27751
8.9	11.353	10.742	13.794	11.353	7.08	10.01	8.545	8.789	10.01	9.399	8.789	10.132	14.16	25.513	18.433	9.644	10.254	9.277	10.986	12.939	14.648	9.277	10.01	10.376	9.888	11.841	12.573	12.695	11.963	9.888	12.329	10.01	11.475	10.62	11.108	11.353	14.893	9.155	12.085	10.864	10.132	10.498	11.402	1.28112
8.9	11.963	10.498	13.794	12.207	7.813	10.498	6.226	8.545	9.888	8.057	9.155	10.01	15.259	26.001	18.799	10.254	10.132	9.033	10.376	13.55	14.771	9.521	9.888	11.23	10.01	11.719	12.451	12.695	10.498	9.521	12.451	10.132	11.963	11.353	10.986	11.23	14.282	9.277	11.841	11.719	11.719	10.742	11.4775	1.28961
8.9	11.719	11.475	14.282	11.23	8.667	10.864	7.08	9.033	10.132	8.301	9.399	10.864	14.771	25.513	18.677	10.498	10.62	8.545	10.498	12.451	14.282	8.545	9.521	11.597	9.766	11.475	12.085	12.207	10.864	9.399	12.451	9.277	12.085	11.23	11.108	10.742	14.038	8.545	11.841	11.108	11.23	11.353	11.4135	1.28242
9	11.963	9.888	13.672	12.329	7.813	10.254	7.446	8.911	10.376	8.545	9.766	10.62	14.282	25.513	18.799	10.01	10.498	9.033	11.353	13.062	14.038	9.033	9.644	11.841	9.766	11.475	11.719	11.963	10.986	9.644	12.329	8.911	12.329	11.597	11.475	11.353	13.428	8.911	11.719	11.23	10.742	11.108	11.4137	1.26819
9	11.841	10.132	14.16	12.085	8.057	11.23	8.179	9.521	9.644	8.301	9.888	10.01	14.771	25.269	19.043	9.277	10.986	9.399	11.23	13.306	14.404	9.644	9.521	11.719	9.399	11.597	11.475	11.23	10.986	9.155	11.963	8.667	11.963	11.108	10.62	11.23	14.16	9.033	11.719	11.353	10.62	10.62	11.3932	1.26591
9	12.329	10.498	14.16	12.817	7.446	10.742	8.789	8.789	10.01	8.667	8.911	10.01	15.137	25.635	19.287	9.521	11.108	9.644	10.986	13.184	13.794	9.644	9.644	12.207	9.277	11.353	12.451	11.353	10.986	9.766	12.329	9.888	12.573	11.597	10.742	10.742	12.939	9.033	11.353	11.23	10.986	11.353	11.4979	1.27754
9	11.719	10.01	14.648	12.085	7.08	10.986	8.057	9.399	11.108	7.69	9.644	10.498	14.282	25.635	18.433	9.888	10.62	9.399	10.742	12.573	14.526	9.521	9.399	12.451	9.277	10.498	12.329	12.207	10.864	9.888	11.963	9.888	12.573	11.23	9.888	10.742	13.184	9.644	10.62	11.719	11.23	10.742	11.4019	1.26688
9	10.986	10.01	14.282	11.841	6.958	11.719	8.179	8.545	10.62	8.667	8.789	10.742	14.648	25.391	18.311	10.132	10.742	9.155	11.23	13.184	13.916	9.521	9.888	11.353	10.132	9.888	10.986	11.475	11.597	9.888	11.719	10.132	12.085	10.986	10.498	11.841	13.916	9.521	11.353	12.085	11.108	11.475	11.4165	1.2685
9	11.475	10.254	13.916	11.597	7.324	10.742	7.935	9.277	10.864	8.667	9.766	10.376	14.526	25.757	18.921	10.01	10.986	9.033	11.23	12.817	14.16	9.399	9.766	11.353	10.132	11.23	11.597	11.841	12.085	10.376	12.085	9.766	12.695	10.62	10.742	10.986	14.038	9.277	11.963	12.207	10.864	10.864	11.5124	1.27915
9	12.207	11.23	14.771	11.841	6.836	10.742	8.057	9.766	10.62	8.179	9.521	9.888	14.648	25.146	19.531	10.01	10.498	9.277	10.62	13.184	14.526	9.521	9.644	11.353	9.888	11.108	12.817	11.841	11.108	10.498	11.841	9.033	11.963	11.108	10.376	11.475	14.16	9.399	11.841	11.353	11.23	11.475	11.5269	1.28077
9	11.475	10.864	14.648	11.841	6.47	10.864	9.277	8.911	10.376	7.202	8.911	10.01	14.282	25.269	18.799	9.766	10.742	9.277	10.742	13.428	14.526	8.911	10.62	11.353	9.766	11.23	11.23	11.963	10.864	10.62	12.085	9.033	12.085	11.841	10.986	11.353	13.916	9.277	12.695	11.353	11.475	11.597	11.4746	1.27496
9.1	12.085	10.498	14.16	11.597	5.859	10.498	8.545	9.155	10.62	7.324	10.132	9.766	14.282	25.879	19.531	9.399	11.353	10.376	11.719	13.55	14.16	9.521	10.01	11.841	10.01	11.353	11.719	10.01	11.475	10.498	11.719	9.155	11.963	10.986	11.23	10.864	14.16	9.033	12.207	11.23	11.23	12.085	11.4949	1.26318
9.1	11.353	9.766	14.282	12.207	7.324	11.108	9.399	9.521	9.888	8.667	9.277	10.498	14.526	26.245	18.066	9.888	10.498	10.01	11.475	12.695	14.282	9.521	9.888	11.963	9.888	11.719	12.451	11.108	11.108	10.254	12.451	9.888	11.841	10.254	11.108	11.108	14.16	9.521	11.353	11.841	10.254	11.841	11.5356	1.26765
9.1	11.353	10.742	14.282	12.085	6.714	11.719	8.423	9.766	10.132	7.69	9.644	9.888	14.648	25.879	18.066	9.277	10.498	10.376	10.986	12.817	14.038	9.033	10.254	11.719	9.399	11.108	11.841	11.841	11.353	11.353	12.573	10.376	12.329	10.742	11.108	11.597	13.794	9.888	11.841	11.23	10.742	11.108	11.5298	1.26701
9.1	11.719	9.399	14.16	11.353	7.324	10.376	8.179	10.132	10.254	8.057	10.01	10.254	14.648	25.513	18.799	9.521	10.01	10.498	10.742	12.695	14.648	9.399	10.376	11.841	9.644	10.742	11.23	12.085	10.864	9.888	11.963	10.62	11.597	11.23	10.498	10.986	13.428	10.132	11.963	11.108	11.23	11.23	11.4368	1.25679
9.1	11.108	9.888	14.526	12.207	6.836	10.01	7.568	9.277	10.498	8.179	9.399	10.986	14.771	25.513	18.066	10.62	10.498	9.277	10.62	12.573	14.771	9.399	10.254	12.085	9.766	11.353	11.108	11.841	12.939	10.132	12.207	9.277	12.207	10.864	10.498	11.108	13.672	10.132	11.353	10.986	11.719	12.085	11.4804	1.26158
9.1	12.573	9.277	14.404	11.963	7.324	10.254	7.935	9.277	11.23	9.033	10.254	10.498	14.282	25.024	18.433	9.277	10.254	10.01	11.353	12.451	14.648	9.644	10.132	10.864	10.01	10.498	10.376	11.475	12.451	10.742	12.329	9.155	12.695	10.62	11.475	11.963	14.526	9.888	11.353	10.498	10.742	11.23	11.4862	1.26222
9.1	11.719	10.132	14.038	12.207	7.446	10.132	7.813	9.521	10.376	9.155	9.766	10.498	15.503	25.513	19.409	9.521	9.644	9.277	10.498	12.695	14.16	8.789	10.132	11.719	10.376	11.719	11.597	12.085	11.841	10.132	13.062	9.033	12.451	10.864	11.719	11.597	14.16	9.888	11.841	10.254	10.62	10.986	11.5211	1.26606
9.2	12.085	9.888	14.038	11.719	6.836	10.742	8.423	9.399	10.376	8.545	9.277	11.23	14.771	25.757	18.799	9.155	10.376	9.644	10.132	12.939	14.282	9.644	10.01	11.841	10.01	11.475	10.986	12.695	11.353	10.132	12.817	9.766	12.329	11.353	11.23	11.475	14.282	9.033	12.329	10.864	10.986	10.742	11.5182	1.25198
9.2	11.353	10.742	14.038	11.597	7.568	10.498	8.179	9.155	10.742	8.911	9.033	10.742	15.015	26.733	19.165	8.789	11.108	9.766	10.498	12.817	14.282	9.888	10.132	11.475	10.01	10.132	11.23	12.085	10.986	10.01	12.695	10.254	12.451	11.597	11.353	11.841	13.672	8.911	11.719	11.475	11.108	10.986	11.5415	1.25451
9.2	11.719	10.01	13.794	11.841	6.836	10.254	8.423	8.789	10.132	9.521	9.399	10.864	14.648	26.855	18.188	9.888	10.254	10.62	10.62	13.306	14.771	9.521	10.62	11.719	10.01	11.475	11.597	11.597	11.475	9.766	12.207	9.521	11.963	11.23	11.353	12.451	13.916	9.277	12.085	11.475	10.498	10.986	11.5589	1.2564
9.2	12.085	9.644	13.916	11.353	7.813	10.01	8.057	9.766	10.376	8.301	9.521	10.62	15.137	26.611	18.066	10.742	9.766	10.864	10.376	13.306	14.893	9.033	10.986	11.108	9.888	11.475	11.353	12.573	11.719	9.521	11.719	9.399	12.939	10.864	10.864	11.963	14.771	9.277	11.841	11.108	10.498	11.353	11.5589	1.25641
9.2	11.108	10.376	14.282	11.841	7.202	9.644	8.423	9.888	10.132	9.277	9.277	10.01	15.137	25.635	18.677	10.01	10.498	9.521	10.742	13.062	14.771	10.01	10.986	10.986	9.766	11.719	12.451	11.963	11.353	10.01	12.085	9.155	13.184	11.719	10.254	11.963	14.16	8.789	12.451	10.376	10.376	11.23	11.5357	1.25388
9.2	12.207	9.399	13.916	11.719	7.446	10.254	7.813	9.399	11.23	8.667	9.155	10.62	15.625	25.513	18.433	9.888	10.498	8.789	10.864	14.282	14.282	9.521	11.108	10.498	9.888	11.475	11.353	11.719	11.108	10.01	12.085	10.01	12.695	12.085	10.986	11.597	13.428	9.521	12.329	11.108	10.742	11.719	11.5472	1.25513
9.2	11.841	10.376	14.282	12.451	7.324	10.498	8.423	9.277	10.864	9.155	9.033	10.986	15.747	26.733	19.165	9.644	10.498	9.399	11.353	13.672	14.526	10.132	11.353	11.23	10.498	11.841	11.719	11.719	11.719	9.155	12.329	9.521	12.573	11.475	11.23	11.841	14.526	9.521	12.207	12.207	10.742	11.23	11.7623	1.27851
9.2	12.329	9.521	14.893	11.841	7.202	11.475	8.911	9.033	9.644	8.789	9.399	9.766	15.869	26.733	19.653	10.01	10.132	9.277	10.498	13.672	14.648	9.644	10.01	10.864	9.644	11.963	12.817	11.841	11.23	9.766	12.085	10.01	12.451	11.719	10.742	12.207	14.648	7.813	11.963	10.986	9.644	10.864	11.5763	1.2583
9.3	12.817	10.498	14.038	12.207	8.057	10.742	8.911	9.033	10.01	8.545	9.521	10.986	15.747	26.978	19.043	10.376	9.888	9.644	10.62	14.404	14.648	9.644	10.132	11.108	8.667	11.353	12.085	12.451	10.742	10.01	12.939	10.376	12.329	11.475	10.62	12.695	14.771	9.033	11.963	11.841	10.254	10.742	11.7129	1.25945
9.3	12.329	9.766	14.526	12.573	6.958	10.132	8.179	8.301	9.888	8.179	10.01	10.01	15.015	26.001	19.531	10.376	10.254	10.01	10.62	14.16	14.038	9.033	10.01	10.986	10.498	11.23	11.108	13.062	11.353	10.01	12.939	10.62	12.695	11.597	10.742	12.207	14.038	8.789	12.329	12.207	10.864	11.841	11.6432	1.25196
9.3	12.085	10.498	14.038	11.841	7.69	10.62	8.667	9.888	10.498	9.399	9.277	9.644	15.503	26.367	19.409	10.62	10.498	9.155	10.62	13.794	14.038	9.155	10.01	11.353	10.376	11.353	11.841	13.306	12.207	9.277	12.451	9.888	12.329	11.23	10.01	12.085	13.428	9.888	11.23	11.719	11.108	10.742	11.6461	1.25227
9.3	11.841	10.132	14.526	12.451	6.592	10.986	7.69	10.01	10.376	8.911	9.399	10.498	15.625	25.757	18.921	9.766	11.597	9.521	10.742	13.794	13.672	8.667	10.742	11.23	10.132	11.475	12.329	12.451	10.986	9.521	12.939	9.644	12.329	10.62	10.376	11.963	14.282	8.667	11.719	11.108	10.62	11.353	11.5705	1.24414
9.3	11.963	10.376	14.282	12.329	6.714	10.864	8.789	10.132	9.644	8.423	8.911	9.766	15.991	26.245	19.165	10.254	10.498	9.399	11.23	14.038	14.648	8.911	10.864	11.108	9.644	11.353	12.451	12.939	10.254	9.399	12.573	10.254	11.963	11.23	10.498	12.085	14.893	9.399	11.719	11.475	10.498	10.742	11.617	1.24914
9.3	12.329	9.155	14.771	11.841	6.226	10.62	9.155	9.766	11.353	8.423	8.667	10.254	15.625	26.367	18.921	9.888	10.62	9.033	11.475	13.794	13.916	9.521	10.986	11.23	9.155	11.23	12.329	12.695	11.475	9.399	12.573	10.132	12.695	11.475	11.108	11.475	15.137	10.132	11.841	11.963	10.742	10.986	11.678	1.2557
9.3	13.062	9.521	14.038	10.986	7.324	10.986	9.766	10.01	11.23	9.277	8.667	10.498	15.991	26.001	19.043	10.254	10.132	9.888	10.62	13.428	13.794	10.01	10.01	12.085	9.766	11.597	11.963	11.475	12.085	9.399	12.329	10.132	11.841	10.742	10.986	13.306	15.137	9.644	11.719	11.963	10.742	11.23	11.7304	1.26133
9.3	11.841	10.986	14.16	12.451	7.568	11.23	9.399	9.033	10.498	8.545	9.521	9.766	15.137	26.001	18.921	10.62	10.498	10.62	10.986	14.038	13.794	9.521	9.766	11.719	8.789	11.475	12.329	12.817	11.475	9.888	11.963	9.277	11.353	10.864	11.23	11.963	14.526	10.01	11.963	11.963	10.254	10.62	11.6519	1.25289
9.4	12.207	10.254	14.648	12.573	7.446	10.62	9.033	9.766	9.644	7.935	8.911	10.376	15.381	25.757	18.433	10.132	10.132	9.521	10.864	13.55	14.893	8.423	10.62	10.986	9.521	11.23	12.207	13.184	10.986	9.766	12.329	9.277	12.085	10.742	9.399	11.719	14.404	9.888	11.353	11.963	10.01	10.986	11.5037	1.22379
9.4	11.719	9.644	14.404	11.963	6.592	11.23	9.277	9.888	9.888	7.568	9.155	10.62	15.259	26.489	18.433	9.888	10.986	9.277	12.207	13.916	14.404	9.521	10.62	11.841	10.254	11.23	11.597	12.695	11.23	9.277	13.062	8.545	11.963	10.864	10.986	11.841	15.747	9.277	12.329	12.573	10.742	12.329	11.6983	1.2445
9.4	12.939	9.888	15.015	11.841	7.08	10.498	8.545	9.766	10.864	8.179	9.033	9.644	15.259	26.611	18.311	10.01	10.864	9.399	11.963	13.672	13.916	9.033	10.62	11.23	9.521	11.353	10.742	12.085	11.963	10.254	12.939	9.155	12.207	10.742	11.23	12.085	14.404	9.766	12.207	11.108	10.864	11.719	11.6315	1.2374
9.4	12.085	9.766	14.282	11.963	7.324	10.498	8.423	9.644	10.864	8.301	9.155	10.498	15.625	26.245	18.066	9.521	10.742	9.277	10.864	13.428	14.404	8.789	10.01	11.719	10.132	10.864	12.451	11.475	11.475	9.277	13.184	10.01	12.939	10.498	10.742	11.475	14.648	10.132	11.719	11.108	10.864	10.864	11.556	1.22936
9.4	12.207	10.62	14.282	12.817	7.08	10.132	8.423	9.155	10.498	8.789	8.911	10.01	15.869	26.367	18.555	9.766	10.498	9.399	10.01	12.817	13.672	9.399	10.01	10.62	9.888	10.986	12.817	12.085	10.62	9.521	12.695	9.766	13.184	11.108	10.62	11.108	15.259	8.667	11.353	10.986	10.498	11.23	11.4833	1.22162
9.4	11.963	9.644	14.282	12.451	7.69	10.01	8.667	8.911	10.498	7.69	9.399	10.986	15.259	26.367	18.433	9.033	10.01	9.888	9.888	12.695	14.282	9.155	10.498	11.108	9.521	11.23	12.329	12.695	10.986	9.399	12.207	10.01	12.695	10.864	10.742	11.841	14.282	9.399	11.353	10.742	11.23	11.475	11.4716	1.22038
9.4	12.207	10.864	13.794	12.085	7.935	10.132	8.301	8.667	11.23	7.813	9.766	10.864	15.137	25.879	18.555	9.766	10.864	10.132	10.376	13.428	13.794	8.911	10.62	11.719	10.376	11.23	11.475	12.085	12.207	9.766	12.817	9.766	12.451	10.742	11.23	12.085	14.648	9.399	12.207	10.864	11.23	11.23	11.6345	1.23771
9.4	11.963	10.01	14.16	12.329	7.813	10.498	7.813	8.545	10.62	8.911	9.033	10.986	14.893	26.123	17.456	10.01	10.01	9.277	10.62	13.306	14.648	8.789	10.376	11.23	9.888	11.841	12.451	11.963	11.475	10.01	12.451	9.277	12.085	10.376	11.719	11.108	14.771	9.521	11.963	10.864	10.498	10.498	11.4804	1.22132
9.5	12.085	11.597	14.038	11.963	8.179	10.254	8.423	9.033	10.498	8.179	9.155	10.132	14.526	25.391	18.555	10.132	10.132	9.033	10.864	13.062	14.282	8.179	9.888	10.742	10.01	11.719	12.085	12.329	10.498	9.766	11.841	9.399	12.207	11.597	10.62	10.62	12.207	9.399	11.719	11.719	10.986	10.864	11.3787	1.19776
9.5	11.475	10.254	14.038	11.963	7.568	10.742	8.179	8.301	10.132	8.301	9.766	10.376	15.381	26.245	18.677	10.498	10.864	9.521	10.742	12.451	14.16	9.155	10.62	11.963	9.521	11.841	12.085	12.573	10.498	10.376	11.353	9.277	12.329	11.108	11.23	11.23	14.038	9.033	10.62	11.23	11.963	10.498	11.4804	1.20846
9.5	12.085	10.376	13.794	11.475	7.446	10.132	8.667	9.644	10.62	7.935	9.888	10.864	15.015	26.489	18.311	10.62	10.62	8.667	10.986	12.573	14.16	9.644	8.911	12.085	8.545	10.864	11.841	11.353	11.963	10.254	11.597	10.01	12.817	11.719	10.742	11.719	15.137	10.01	12.207	11.841	11.108	11.353	11.5735	1.21826
9.5	12.207	9.521	13.184	12.695	8.057	10.376	8.545	9.155	11.841	9.277	9.888	10.62	15.015	26.611	18.433	10.742	10.254	10.132	10.62	12.695	13.672	8.911	9.399	11.475	9.155	10.742	11.475	12.207	10.864	9.521	12.329	9.766	12.817	10.986	10.498	12.207	14.038	9.888	11.719	11.841	10.132	10.986	11.5356	1.21428
9.5	12.329	10.62	14.16	13.062	7.69	10.498	8.423	9.033	11.108	8.301	9.277	10.376	15.747	25.757	18.677	10.01	10.132	10.132	10.376	12.695	14.16	8.911	9.155	11.597	9.399	11.23	12.817	12.207	10.986	10.132	12.451	10.132	13.428	10.498	9.766	11.23	13.794	9.521	11.963	11.353	10.376	12.207	11.5647	1.21733
9.5	12.085	9.521	13.916	12.451	6.226	10.01	8.179	9.277	10.254	8.911	9.644	11.353	15.747	26.001	18.311	9.888	10.742	9.644	10.864	13.306	15.137	9.399	10.498	10.498	10.254	11.23	12.085	12.207	11.353	10.62	11.353	10.132	12.817	11.108	11.108	10.742	13.306	9.521	11.963	11.353	10.498	10.986	11.5357	1.21428
9.5	11.841	10.62	14.282	12.085	6.836	10.01	8.667	9.155	10.864	8.423	8.911	11.475	15.869	26.245	19.287	10.01	11.23	9.399	11.23	13.428	14.648	8.667	10.132	11.719	10.01	10.376	10.986	11.719	12.573	9.888	11.963	10.01	11.963	10.498	10.864	10.986	14.404	9.888	11.841	10.498	11.108	10.864	11.5589	1.21672
9.5	12.573	10.376	14.893	11.475	6.714	10.62	8.423	10.01	10.62	8.179	9.277	11.23	14.893	25.513	18.188	10.498	10.742	8.911	10.742	13.428	14.16	9.277	10.62	11.719	10.132	10.986	11.353	11.475	11.23	9.521	12.207	10.132	12.329	10.742	10.986	11.841	14.526	10.254	12.451	10.986	10.62	11.475	11.5792	1.21886
9.6	12.573	10.498	13.428	11.841	7.813	10.742	9.033	8.545	10.742	8.667	9.155	10.742	15.381	26.123	19.409	10.742	10.986	9.155	10.62	13.428	14.16	8.545	9.644	11.23	10.254	11.841	12.817	11.963	11.353	9.277	12.573	10.376	12.085	10.62	11.108	11.475	14.16	9.399	12.207	11.597	11.353	11.597	11.649	1.21344
9.6	12.085	9.521	14.282	11.23	6.226	10.62	9.155	9.766	10.132	8.179	9.399	10.62	15.015	26.489	18.311	11.108	9.888	9.644	10.742	12.573	13.672	8.179	10.254	11.23	9.644	11.23	12.329	12.085	10.864	10.498	11.841	10.376	12.695	11.353	10.742	11.353	14.038	9.399	11.719	11.353	10.986	11.841	11.492	1.19709
9.6	11.353	8.545	14.404	12.573	6.47	10.498	9.277	8.789	10.742	7.446	9.766	10.864	15.137	26.245	17.7	10.498	10.376	10.01	11.23	12.085	14.038	8.667	10.376	12.085	8.789	10.864	11.719	11.475	11.963	10.132	12.573	8.911	13.062	11.108	10.62	12.085	14.282	9.644	11.719	11.108	10.986	12.329	11.4891	1.19678
9.6	12.085	11.108	14.038	12.939	6.226	10.376	8.911	10.01	11.23	8.667	9.277	10.62	15.381	26.611	18.066	10.132	10.498	10.01	10.498	12.939	13.184	9.644	9.766	11.353	10.01	11.963	11.353	11.353	11.963	10.376	12.817	10.254	12.451	10.742	10.62	11.841	14.16	9.521	12.085	11.23	10.864	11.719	11.6403	1.21253
9.6	12.329	9.888	14.771	12.451	6.836	10.498	8.423	9.766	11.353	8.423	9.521	10.742	15.015	25.879	19.043	9.766	10.498	9.888	11.108	13.306	14.893	9.521	9.766	11.23	9.521	12.207	11.23	10.498	10.62	10.498	13.184	9.888	12.207	10.498	10.498	10.864	13.916	10.742	12.207	10.864	10.132	10.62	11.5502	1.20314
9.6	11.963	10.132	14.648	12.207	5.859	10.132	8.911	9.888	10.498	8.423	9.644	10.254	15.137	26.123	18.433	10.132	10.01	8.057	10.864	13.672	14.282	9.399	10.132	11.23	9.521	12.329	12.207	11.475	10.986	9.766	12.695	9.277	12.207	10.864	11.719	10.864	14.893	9.644	11.475	11.475	11.353	10.864	11.5153	1.19951
9.6	11.719	9.277	14.16	11.963	6.104	10.01	8.667	8.545	10.01	9.399	9.277	10.986	15.259	26.245	18.555	9.644	10.376	9.033	10.742	12.939	14.16	9.155	10.01	10.864	9.644	10.742	11.963	12.695	10.498	10.62	12.817	9.277	12.207	10.864	11.23	11.963	14.282	8.179	11.108	10.742	10.986	10.742	11.3728	1.18467
9.7	12.939	10.01	14.282	12.085	6.348	10.62	8.423	8.667	10.498	8.911	10.254	10.254	15.625	26.611	18.433	10.01	10.498	10.62	10.132	12.939	13.672	9.399	9.766	11.963	10.254	10.376	11.597	11.353	11.719	9.766	12.939	9.644	12.695	10.742	10.986	11.475	14.526	9.521	11.963	11.108	11.23	10.254	11.5502	1.19074
9.7	12.329	9.521	14.16	12.573	6.836	11.108	8.789	9.277	10.742	9.277	8.545	10.742	15.137	26.611	18.677	9.644	10.376	10.498	10.742	13.062	14.282	9.888	9.521	11.841	10.376	11.23	11.963	11.475	11.23	10.132	12.817	9.521	12.207	10.986	10.864	11.963	14.16	9.521	12.329	10.01	10.864	10.864	11.5879	1.19462
9.7	12.207	10.742	14.893	12.451	7.202	10.254	8.911	9.888	11.475	9.399	9.888	10.742	15.503	25.757	19.287	10.01	10.864	9.888	10.254	12.817	14.282	8.789	10.01	11.353	10.254	11.23	12.573	12.207	10.742	10.254	12.207	9.766	11.841	10.986	10.376	11.23	14.038	9.521	11.963	10.742	10.864	10.986	11.6344	1.19943
9.7	11.23	9.888	14.648	12.207	6.836	9.521	8.545	9.521	10.62	9.155	9.399	10.01	15.381	26.123	18.799	9.888	10.986	9.155	10.986	13.55	14.16	9.644	10.376	10.62	9.888	11.23	11.475	11.353	11.353	10.132	12.451	9.888	12.329	10.986	11.353	11.597	14.526	9.399	12.207	10.376	11.719	11.353	11.5444	1.19014
9.7	11.597	10.01	14.282	12.695	6.592	9.888	8.057	9.399	10.986	8.423	9.277	10.376	15.137	26.123	18.433	10.498	10.986	8.667	10.864	13.184	14.648	9.644	11.963	11.963	10.01	12.451	11.597	11.719	12.085	10.01	12.695	9.766	12.695	10.132	10.742	10.986	14.282	9.399	12.695	10.864	11.963	10.864	11.6345	1.19943
9.7	11.963	10.254	14.16	12.451	7.202	10.986	9.033	9.644	11.23	9.399	9.033	10.498	15.137	26.245	18.677	9.888	9.888	9.155	10.864	13.062	13.916	10.254	10.742	10.986	10.01	12.329	12.451	11.475	11.475	9.766	11.963	9.766	12.329	10.62	11.475	11.475	14.771	8.789	12.085	10.132	10.62	10.254	11.5822	1.19404
9.7	12.207	9.521	13.672	12.573	7.568	10.62	8.423	9.277	11.108	9.888	8.789	10.62	15.503	26.733	18.433	10.742	10.498	9.644	10.132	13.916	13.916	10.498	10.498	10.62	9.155	11.719	12.573	12.085	9.888	9.521	11.841	9.644	13.55	10.864	10.498	11.108	14.526	9.277	12.085	10.498	11.108	10.376	11.5646	1.19223
9.7	11.23	10.376	14.038	12.329	7.69	10.742	9.155	10.01	9.766	9.399	10.132	11.23	15.747	26.123	18.311	9.888	10.254	9.766	11.108	13.428	13.794	9.644	10.01	11.353	9.521	10.742	11.475	12.573	10.62	10.376	12.451	9.766	12.817	10.864	10.986	10.742	13.916	9.644	12.329	11.963	11.353	11.23	11.6403	1.20003
9.8	11.719	10.62	14.648	12.817	8.301	10.132	8.423	9.399	9.766	9.033	8.911	10.132	16.235	26.123	18.555	10.01	10.498	10.132	11.353	13.306	14.526	9.155	9.644	11.353	10.01	10.376	11.353	11.719	11.23	10.376	12.695	9.399	12.695	11.475	11.353	11.963	14.526	9.644	12.207	10.254	10.986	11.597	11.6345	1.18719
9.8	11.963	10.376	15.137	12.939	7.202	10.498	8.911	9.888	10.742	9.155	9.277	10.62	15.259	26.367	19.409	10.01	10.376	9.766	11.597	13.672	14.038	9.644	9.766	10.742	10.498	11.475	12.695	11.963	10.986	9.766	12.329	10.254	13.55	10.376	11.353	12.329	14.648	10.62	11.719	10.986	10.62	11.597	11.7885	1.20291
9.8	12.939	11.23	14.526	12.939	6.836	10.01	8.301	10.01	11.23	9.033	8.301	9.888	15.381	26.245	19.409	10.498	10.254	9.277	11.719	13.794	14.282	9.155	10.742	10.498	10.742	11.719	12.817	12.451	10.986	10.01	12.207	10.62	12.451	11.597	9.888	10.864	14.038	9.399	11.963	11.353	10.62	11.475	11.7071	1.1946
9.8	11.841	10.62	14.648	12.939	7.08	9.766	8.667	9.888	10.986	9.277	9.399	10.742	15.869	26.489	19.287	9.521	10.254	8.667	10.864	14.038	14.282	9.521	10.132	11.475	9.399	11.475	12.329	11.841	11.108	9.521	12.207	9.888	12.573	12.329	10.864	10.864	15.137	9.399	11.108	10.986	10.986	11.597	11.6634	1.19014
9.8	12.207	10.376	14.16	13.184	6.958	10.498	8.911	9.033	10.254	8.789	8.911	10.986	14.771	25.879	19.165	10.132	10.986	9.521	10.498	14.526	14.526	9.888	10.254	11.23	9.399	10.986	11.963	11.719	11.963	9.888	12.085	10.376	13.184	11.353	11.108	11.108	14.893	9.766	11.597	12.451	11.597	10.986	11.7158	1.19549
9.8	11.963	10.132	14.038	13.428	7.568	11.108	8.789	9.521	10.986	9.155	8.423	10.742	15.869	26.978	18.799	9.888	10.254	9.766	11.353	13.55	13.55	9.033	10.01	11.108	9.277	11.108	12.329	12.207	12.207	10.01	12.207	10.132	12.451	10.498	10.376	11.108	14.038	10.254	12.329	11.23	10.864	10.986	11.6577	1.18956
9.8	11.963	10.376	14.526	12.085	7.568	10.742	8.911	9.888	10.742	8.423	8.789	9.888	15.137	26.978	18.066	10.01	10.01	10.01	10.742	12.573	13.55	8.423	10.498	10.864	9.766	11.475	12.207	11.963	11.475	10.864	12.695	9.766	12.451	11.719	10.864	10.62	14.038	9.033	13.062	11.353	10.864	11.719	11.588	1.18245
9.8	11.963	10.254	14.404	12.451	7.813	11.23	8.423	10.62	11.23	7.69	9.033	10.986	15.625	26.245	18.921	10.498	10.376	10.376	10.986	13.184	14.038	8.789	10.254	10.986	10.01	11.23	12.451	12.451	11.719	10.498	12.451	10.01	12.573	11.23	10.986	11.719	14.282	9.644	13.062	12.085	10.864	11.841	11.7972	1.20379
9.9	12.207	9.277	14.893	12.451	6.47	11.23	8.667	10.498	10.498	7.568	9.277	10.132	15.869	26.367	18.188	9.277	10.376	9.277	10.864	14.038	14.526	9.033	10.376	11.23	9.277	11.475	11.475	12.695	11.963	9.399	11.963	10.498	12.329	10.742	10.742	11.475	14.404	10.376	12.451	12.329	11.108	11.23	11.6314	1.17489
9.9	11.841	9.766	14.038	12.573	6.714	10.376	8.667	9.644	11.23	7.568	8.911	10.986	14.771	27.1	18.555	9.521	10.864	8.545	10.498	13.428	14.16	8.667	10.132	10.254	9.399	10.742	11.475	11.963	11.475	9.033	12.573	9.888	11.963	10.254	11.23	12.207	14.16	10.498	11.719	11.841	10.986	10.62	11.4485	1.15641
9.9	12.329	9.766	14.526	12.329	5.615	10.498	9.033	10.01	11.475	8.667	8.423	10.254	15.137	27.344	18.433	9.766	10.62	10.01	10.132	13.672	13.916	9.521	9.888	11.108	9.888	12.451	12.695	11.475	10.62	9.888	12.451	10.132	12.695	10.864	10.742	11.353	14.526	9.399	11.475	11.597	10.742	9.888	11.556	1.16728
9.9	12.451	9.644	14.404	12.573	6.836	10.498	8.667	9.644	10.986	8.667	9.155	10.742	14.893	28.076	18.433	9.888	10.132	10.132	9.888	14.648	14.526	9.888	10.01	11.23	8.911	11.475	11.963	11.719	11.963	9.277	12.329	10.254	13.184	11.23	10.986	11.353	14.771	9.033	12.451	10.498	11.353	11.719	11.6781	1.17961
9.9	12.207	10.01	14.771	12.573	6.836	10.254	8.911	9.766	11.23	7.935	8.423	10.376	15.137	26.245	18.433	9.888	10.498	9.888	10.376	14.038	14.404	8.911	10.376	10.62	9.644	10.742	10.986	11.719	12.695	9.033	12.573	10.01	12.451	11.23	11.475	11.963	13.916	9.766	11.841	11.353	11.108	11.597	11.5764	1.16933
9.9	12.207	10.254	14.648	13.062	6.348	10.742	8.423	9.766	11.719	8.789	9.033	10.132	16.479	26.489	18.677	10.01	9.644	9.277	10.986	13.062	14.282	8.667	10.01	11.108	10.376	11.963	11.719	11.353	12.207	10.742	12.329	10.132	12.085	10.986	11.597	11.841	14.16	9.888	12.207	10.254	10.864	11.23	11.6606	1.17784
9.9	12.085	10.498	14.771	13.062	7.202	10.01	8.057	9.888	11.475	7.568	8.423	10.132	15.137	26.733	18.311	8.789	9.521	9.644	10.376	13.184	14.404	8.545	10.132	10.62	10.62	11.353	11.963	11.597	11.23	10.62	12.207	10.132	12.695	11.108	11.475	10.986	14.16	10.376	11.597	10.376	10.742	10.742	11.4892	1.16052
9.9	10.986	10.62	13.794	13.428	6.958	9.644	8.423	9.033	11.353	7.08	8.789	10.742	15.015	26.367	19.043	9.766	10.742	9.277	10.132	13.306	14.038	9.277	10.62	10.986	10.62	11.719	11.963	12.085	11.23	10.132	11.963	9.766	12.573	11.353	11.719	10.742	14.038	9.399	11.108	11.23	11.475	10.498	11.5008	1.16169
10	11.719	10.01	13.794	12.817	7.813	10.254	8.423	9.888	10.864	7.813	9.155	10.986	14.771	26.855	18.921	10.132	10.742	8.545	10.742	13.428	14.648	9.644	10.742	11.108	8.911	11.475	11.353	12.695	11.719	9.155	12.329	9.888	12.695	10.132	10.62	11.597	15.137	9.766	11.841	11.719	11.353	10.01	11.5764	1.15764
10	12.573	9.644	13.916	12.695	7.324	10.498	9.033	9.155	10.254	7.568	9.766	10.62	15.625	26.855	18.433	9.766	9.766	9.644	10.986	13.794	13.916	9.644	10.254	11.841	9.644	11.841	11.597	11.353	11.108	9.033	11.719	10.132	13.062	10.498	10.62	11.23	14.648	10.376	11.719	11.108	11.719	10.864	11.5676	1.15676
10	12.207	9.766	14.038	12.451	7.568	10.254	8.423	9.399	10.864	8.423	9.399	9.888	14.893	26.855	18.799	10.254	9.644	9.644	10.498	12.695	14.526	9.521	10.376	10.864	9.521	11.719	12.207	12.329	11.108	10.01	12.085	10.986	13.062	11.108	11.108	11.353	14.404	9.644	11.597	10.376	11.719	10.864	11.5821	1.15821
10	11.719	9.888	14.282	12.573	7.324	9.766	8.301	9.888	10.62	8.301	9.277	10.01	15.015	26.245	18.677	9.277	10.376	10.498	10.864	12.573	14.038	9.888	10.254	11.108	9.033	12.085	12.939	13.062	11.23	9.521	12.329	10.62	13.184	11.108	11.963	10.864	14.282	9.033	10.864	10.742	11.23	10.376	11.553	1.1553
10	11.719	10.01	14.648	12.695	7.446	10.01	8.423	10.01	10.62	8.545	9.521	10.742	15.625	26.123	19.287	10.254	10.498	10.376	10.376	13.184	14.526	10.01	10.864	11.23	9.766	12.207	11.719	12.329	10.742	10.254	12.085	10.498	13.428	10.62	11.963	11.23	13.794	9.155	10.742	10.864	10.864	11.841	11.6867	1.16867
10	11.719	10.132	14.16	12.451	7.202	10.376	8.911	9.399	10.62	9.155	9.766	10.62	15.747	26.489	18.799	10.132	10.742	8.179	10.254	13.672	14.893	9.521	10.376	11.841	9.644	13.184	11.353	12.207	11.23	10.498	12.085	9.521	13.672	10.62	11.719	12.207	14.038	9.277	10.986	11.23	10.864	11.353	11.6868	1.16868
10	12.817	10.01	14.16	12.695	7.202	9.766	8.667	8.789	9.888	9.277	8.667	11.108	15.381	26.855	18.433	10.376	10.132	9.155	11.597	13.306	14.404	9.155	10.986	10.864	10.254	12.207	12.085	12.817	10.376	10.498	12.451	10.376	13.062	11.23	11.353	12.207	14.038	9.277	11.475	10.864	10.62	10.864	11.6606	1.16606
10	12.085	10.254	14.282	12.207	7.935	10.254	8.667	9.033	10.376	9.277	9.399	11.108	15.381	27.344	19.531	10.132	10.376	9.888	10.742	12.329	13.794	9.155	9.888	11.108	10.132	12.329	12.573	13.306	9.766	9.521	12.207	10.742	13.55	11.353	10.986	10.864	13.794	10.01	11.475	10.986	10.986	10.498	11.6577	1.16577
10.1	12.207	9.766	14.771	12.573	7.324	10.376	9.033	9.155	10.62	9.033	8.911	10.864	15.381	27.71	19.287	10.742	10.498	9.399	11.23	12.573	14.282	9.399	9.766	11.963	9.155	12.085	12.207	11.963	11.23	9.644	12.695	10.62	12.939	10.254	11.353	10.62	13.916	9.155	10.986	11.108	11.353	10.742	11.6402	1.15249
10.1	11.963	9.155	14.771	12.451	6.592	10.132	8.545	10.01	10.132	9.033	9.399	10.01	15.747	26.855	18.066	10.132	10.132	9.766	11.23	12.695	14.16	9.277	10.62	11.719	9.644	11.353	12.573	12.695	10.132	9.766	11.353	10.742	12.573	10.132	11.475	11.475	14.16	10.01	10.986	10.62	10.62	10.864	11.5182	1.14042
10.1	12.207	9.766	15.137	13.306	6.714	10.864	9.644	9.766	10.864	9.155	8.545	10.01	15.625	26.978	18.066	9.521	11.108	9.399	10.864	13.428	14.16	10.132	10.986	11.719	9.888	11.719	12.085	11.841	10.986	9.644	11.719	10.864	12.695	10.62	10.864	11.475	13.794	9.766	11.841	11.353	10.498	10.498	11.6694	1.15538
10.1	11.963	10.254	15.015	13.062	6.348	10.01	8.911	10.62	10.864	8.545	9.033	10.132	15.747	26.367	18.921	9.766	11.108	9.399	10.742	13.184	14.404	9.399	11.353	11.353	9.399	12.451	12.329	11.719	10.986	9.766	12.695	10.254	12.451	11.719	11.108	11.23	13.794	10.01	12.207	10.986	10.132	11.23	11.6897	1.15739
10.1	12.451	10.62	14.648	13.306	6.104	10.864	9.521	9.521	10.742	8.423	9.399	10.132	15.137	26.855	19.287	10.254	11.108	9.033	10.742	13.794	14.282	9.644	11.23	11.108	9.521	12.207	12.207	11.963	11.719	9.888	12.939	9.888	11.719	11.108	11.841	11.963	14.648	9.277	11.841	10.62	10.864	11.353	11.7565	1.16401
10.1	12.085	9.644	14.771	12.695	6.226	10.986	9.033	9.155	10.62	8.423	9.399	11.23	15.137	26.611	19.043	10.132	10.742	9.033	10.498	12.817	14.893	10.254	10.498	11.719	9.033	11.719	11.963	11.841	12.329	10.01	12.085	10.62	11.719	10.62	11.719	11.719	14.771	10.742	12.085	11.719	11.108	11.108	11.7275	1.16114
10.1	11.963	9.521	15.259	12.573	6.714	11.23	9.521	9.644	10.132	8.911	10.254	11.23	14.893	26.611	18.677	10.254	10.01	10.01	10.864	12.939	14.648	10.498	9.277	11.719	9.888	12.329	12.085	11.841	11.23	10.376	12.451	10.01	12.207	10.864	12.085	11.108	14.16	10.254	11.23	10.742	10.376	11.23	11.71	1.1594
10.2	11.841	10.132	15.259	12.817	6.47	10.62	8.423	9.888	10.62	8.911	8.911	10.376	15.503	26.245	18.311	10.498	9.521	10.01	10.132	12.695	13.916	9.521	10.254	11.108	11.108	11.963	12.451	12.695	10.62	10.62	12.939	9.888	11.475	10.742	10.864	11.108	14.404	10.498	11.23	11.475	11.108	10.132	11.6024	1.13749
10.2	12.329	10.986	14.893	12.451	6.47	10.01	8.667	10.62	11.108	7.935	8.911	10.01	15.381	26.733	18.433	9.766	10.498	9.155	10.62	12.451	13.916	10.376	10.742	10.986	10.498	11.719	11.719	12.085	11.108	10.376	12.573	10.01	11.719	10.62	11.23	10.986	14.038	9.766	11.353	11.475	11.23	11.353	11.6025	1.1375
10.2	11.963	10.498	14.771	13.306	6.47	10.742	7.813	10.132	11.353	9.155	8.423	9.766	14.771	26.367	19.043	9.521	10.376	9.521	10.132	11.841	14.893	10.132	10.62	10.986	9.277	11.841	11.841	11.108	12.085	9.888	12.695	10.498	12.329	11.108	11.719	11.108	14.282	10.498	11.353	11.108	10.498	11.841	11.6112	1.13836
10.2	11.841	9.766	14.404	13.916	6.836	10.62	8.301	10.864	11.475	8.545	8.911	10.01	15.259	26.855	18.433	9.399	10.742	8.423	10.62	13.062	14.648	9.033	10.864	11.23	9.399	12.451	12.573	11.23	11.23	9.766	12.817	10.62	12.085	11.23	11.353	11.23	14.282	11.108	11.23	10.986	11.108	11.108	11.6634	1.14347
10.2	11.108	10.132	14.648	12.817	6.47	10.62	8.423	9.399	11.108	8.911	8.545	10.254	14.771	27.466	18.555	8.789	10.864	9.399	10.254	13.062	14.526	10.376	10.864	11.108	10.132	12.329	12.573	11.963	11.719	9.888	12.451	9.888	12.695	11.108	10.742	10.62	14.526	10.376	11.719	10.254	11.841	10.986	11.6257	1.13977
10.2	11.719	9.888	14.282	13.184	7.568	10.01	8.423	10.01	10.742	7.935	8.789	10.376	14.404	27.832	18.311	10.01	10.498	9.644	10.62	12.329	14.648	10.132	10.498	11.475	9.644	11.719	12.085	11.841	11.841	10.132	13.672	9.766	12.329	11.353	10.742	11.108	13.794	9.766	12.451	11.23	11.475	11.475	11.6607	1.14321
10.2	11.353	9.399	14.771	12.817	6.958	10.986	8.545	9.766	11.23	8.423	9.277	10.01	14.526	26.733	17.944	10.132	10.132	10.01	10.864	12.573	14.404	9.766	9.399	11.108	8.789	11.719	11.23	10.864	11.108	10.132	12.939	10.498	12.329	10.864	11.963	11.353	14.526	10.01	12.573	10.986	11.23	10.864	11.5501	1.13236
10.2	12.451	9.277	14.282	12.451	7.446	10.132	7.935	10.132	10.864	8.911	10.01	10.132	14.282	27.1	18.677	10.62	10.01	9.155	11.108	12.085	14.038	10.376	10.498	11.475	9.888	11.23	11.841	11.475	11.108	9.521	12.573	10.254	11.475	11.597	10.986	11.108	14.771	10.132	12.085	10.498	10.986	10.62	11.5618	1.13351
10.3	11.353	11.353	14.648	13.184	7.813	10.376	8.789	10.01	10.376	8.057	9.521	10.376	15.869	26.611	17.822	9.277	10.132	8.789	11.719	12.207	13.428	10.254	10.01	11.475	10.376	11.353	12.573	12.085	10.742	10.254	11.353	11.108	12.329	11.719	11.108	10.742	14.16	10.132	12.207	10.376	10.864	11.108	11.62	1.12815
10.3	11.719	10.864	14.893	12.451	7.446	10.254	7.69	9.766	11.108	10.01	9.277	10.62	15.869	26.733	18.677	10.254	10.376	9.277	10.62	13.062	14.038	9.888	10.864	11.108	10.254	11.719	12.085	11.963	10.62	10.742	11.963	11.108	12.695	11.475	10.864	10.742	14.282	9.644	12.085	11.841	11.108	11.23	11.7449	1.14028
10.3	11.353	10.376	14.16	12.817	7.446	10.62	8.423	9.399	10.986	9.766	9.766	10.254	15.259	27.466	19.043	9.521	10.742	8.789	9.888	13.062	14.648	10.376	10.742	11.108	9.399	11.719	11.719	11.841	12.451	9.521	12.207	10.864	12.451	10.864	10.986	11.719	14.648	9.888	11.23	11.353	11.108	11.108	11.6925	1.1352
10.3	11.841	9.888	13.916	12.329	7.568	10.498	7.69	10.498	10.62	9.155	8.545	10.62	15.625	26.855	18.188	10.132	10.376	9.521	10.254	13.184	14.282	10.864	10.132	11.353	9.033	11.475	11.841	10.498	12.451	9.521	12.329	10.01	12.329	10.986	10.742	11.475	14.648	10.254	11.841	11.963	11.719	11.719	11.6373	1.12984
10.3	12.329	10.498	14.648	13.184	7.324	10.498	8.667	9.521	10.132	9.033	9.155	11.108	15.747	27.71	17.578	10.62	10.376	9.766	10.132	12.939	14.16	10.376	9.888	10.742	9.277	12.207	12.085	10.864	10.986	10.254	12.573	10.62	13.428	11.719	10.498	11.597	14.404	9.521	11.841	10.986	11.108	10.986	11.6925	1.13519
10.3	12.573	10.498	15.015	12.817	7.08	10.132	7.568	10.254	10.62	9.033	8.423	10.62	15.991	27.71	18.188	10.01	10.742	9.766	10.742	13.428	13.916	9.766	10.864	10.864	9.888	11.353	12.207	12.573	11.23	10.01	13.062	10.864	13.672	11.719	11.597	10.742	13.672	10.01	12.207	11.475	11.23	11.353	11.7972	1.14536
10.3	11.719	10.498	14.771	13.306	6.714	10.01	8.911	10.62	10.254	8.301	8.911	10.498	15.991	27.954	18.921	10.132	10.498	10.254	10.376	12.695	14.404	9.521	10.498	11.353	8.789	10.986	12.573	11.841	11.719	9.644	11.719	9.766	12.695	10.864	11.475	11.597	14.404	10.01	12.207	11.841	10.864	10.742	11.6868	1.13464
10.3	12.085	9.766	15.259	13.184	6.47	11.108	8.179	9.277	10.62	8.179	9.399	9.521	15.625	26.611	19.775	10.498	10.376	9.521	10.498	11.841	14.16	10.01	10.986	10.742	9.277	11.108	12.451	10.986	11.841	9.888	11.719	10.254	12.573	11.475	10.62	11.963	13.794	10.132	11.23	11.719	11.475	10.864	11.5966	1.12589
10.4	11.963	9.644	14.648	12.207	6.348	11.475	8.911	9.644	9.888	7.935	9.155	10.254	15.381	27.588	19.531	9.399	10.742	9.644	10.986	12.695	14.648	9.277	11.353	10.376	10.254	11.841	12.695	11.475	10.986	10.376	12.939	10.742	12.207	10.864	10.864	11.23	13.916	9.277	11.963	11.963	10.62	10.742	11.6344	1.1187
10.4	12.207	9.888	15.137	12.329	6.714	11.963	8.789	9.521	10.01	8.057	9.766	10.742	15.137	27.832	18.311	9.277	10.864	9.766	10.498	13.794	14.526	9.766	11.597	10.986	9.033	11.963	12.207	12.085	11.108	9.155	12.695	10.62	12.817	11.353	10.742	11.475	14.282	9.521	12.695	12.329	11.841	11.108	11.774	1.13211
10.4	11.963	10.01	14.526	12.939	7.202	11.108	8.667	9.521	10.986	8.301	8.789	10.864	15.381	27.344	18.555	9.399	10.498	10.254	10.742	13.306	14.893	9.521	10.864	10.62	9.644	11.353	11.841	11.963	11.719	9.888	13.184	11.353	12.817	10.986	11.719	12.085	13.916	9.888	12.817	11.108	11.719	11.841	11.8118	1.13575
10.4	11.841	10.132	14.893	12.085	7.08	11.841	8.911	10.254	10.01	9.033	9.277	10.742	15.869	27.588	18.188	10.376	10.132	10.01	10.498	13.428	14.16	9.399	10.132	10.376	9.033	11.719	11.963	11.23	11.963	10.498	12.451	11.23	12.451	10.498	11.719	12.329	13.55	10.376	12.207	10.986	10.986	11.23	11.7303	1.12792
10.4	12.695	9.888	14.771	13.062	6.592	9.888	8.301	10.254	10.62	8.667	8.423	10.376	16.357	27.954	18.311	10.132	10.132	10.254	10.986	13.794	14.648	9.155	12.207	10.254	10.62	12.085	12.451	12.329	11.108	10.498	12.573	10.376	12.695	11.108	12.451	11.353	14.038	9.521	11.475	10.376	10.62	11.719	11.7885	1.13351
10.4	12.207	10.742	14.893	13.062	6.104	9.399	8.301	10.498	10.62	8.667	8.545	10.498	15.991	26.978	18.921	9.644	10.986	9.399	10.742	13.428	15.503	9.399	10.986	10.376	9.888	12.573	12.695	12.329	10.742	9.766	13.184	9.766	12.695	10.986	11.353	11.108	14.404	9.644	11.963	11.108	10.864	11.108	11.7158	1.12652
10.4	12.573	10.132	15.625	12.817	6.226	10.62	8.667	10.132	10.986	8.545	8.911	10.498	15.503	27.71	19.653	9.399	10.62	9.644	10.986	13.794	15.625	9.277	11.108	10.864	9.521	11.475	12.207	11.597	11.108	9.521	13.184	10.254	12.085	10.62	11.963	11.23	15.259	9.766	12.207	12.085	10.498	11.719	11.8146	1.13602
10.4	11.475	10.864	14.771	12.695	6.836	10.376	8.911	9.155	10.864	7.446	9.277	10.254	15.625	27.954	19.043	9.033	10.498	9.399	10.62	13.672	14.771	9.766	11.108	10.742	9.766	11.475	11.841	11.719	10.742	9.766	12.573	10.376	12.695	10.742	11.475	11.841	14.893	10.62	10.986	10.864	11.108	10.986	11.6577	1.12093
10.5	12.573	10.01	15.137	13.062	7.08	10.986	9.155	9.033	10.864	9.033	9.399	10.498	15.259	27.71	19.165	9.033	9.399	9.521	10.742	13.062	14.893	10.376	10.376	11.353	10.498	11.475	12.451	11.353	10.864	9.888	12.817	10.254	13.062	10.254	10.986	12.451	14.16	9.399	12.085	10.62	11.23	10.376	11.7129	1.11551
10.5	12.451	9.888	14.648	13.672	7.324	10.132	9.155	9.033	9.888	8.179	8.911	9.888	15.747	28.442	18.677	9.399	10.498	10.498	10.498	13.184	15.015	10.01	10.742	11.719	10.132	12.329	11.841	12.695	10.376	9.766	12.939	11.23	13.428	11.353	11.475	10.742	14.038	9.155	12.207	11.108	10.986	11.475	11.7827	1.12216
10.5	11.719	9.888	14.893	13.672	7.446	10.498	8.667	9.277	10.01	8.789	9.399	10.62	15.747	27.1	18.188	9.033	10.742	9.521	10.254	12.939	14.16	9.155	11.23	11.353	9.277	11.719	12.207	12.329	10.498	9.521	12.451	11.23	12.451	11.597	12.939	10.742	13.428	9.521	11.963	10.986	11.475	11.719	11.6751	1.11191
10.5	12.207	10.01	15.259	13.184	7.324	10.742	8.789	9.155	11.108	8.057	9.766	10.01	16.357	26.733	19.287	10.254	9.766	10.01	10.62	13.428	15.015	10.254	11.475	10.986	9.277	12.085	12.451	12.573	11.475	8.667	12.207	10.498	13.184	10.376	11.963	10.498	14.893	9.399	11.841	10.254	11.108	11.353	11.7595	1.11995
10.5	11.841	10.01	15.503	12.451	6.348	10.498	8.789	9.399	9.888	8.667	9.277	10.254	16.235	26.489	19.165	8.911	10.498	8.667	10.01	13.794	14.771	9.644	10.376	10.742	10.498	12.695	12.573	12.695	10.498	9.521	12.573	11.23	12.939	11.23	11.353	12.207	14.038	10.132	11.597	11.23	11.108	10.498	11.6867	1.11302
10.5	12.085	10.376	15.381	13.672	6.836	9.766	8.301	9.521	10.01	9.399	9.033	10.864	15.991	27.466	19.653	9.521	10.742	8.301	10.498	13.916	15.137	9.277	11.841	10.864	9.155	11.841	12.207	12.451	10.254	10.01	12.939	10.376	12.573	11.719	11.475	11.23	14.893	10.498	11.23	11.23	12.085	10.864	11.7972	1.12354
10.5	12.207	10.132	14.526	12.817	7.446	10.01	8.301	10.01	10.742	9.155	8.911	10.864	15.503	26.978	19.775	10.01	9.888	9.521	11.841	14.282	14.404	9.399	10.742	11.841	9.155	12.329	12.695	11.963	10.498	9.644	13.062	10.498	12.695	10.864	12.329	11.719	14.16	9.521	11.353	12.085	11.353	11.353	11.8234	1.12603
10.5	11.841	10.376	14.771	12.817	7.935	10.132	8.789	9.521	11.108	9.277	9.766	11.108	14.893	27.954	19.287	9.644	10.376	10.62	11.597	14.038	13.794	9.644	10.498	11.353	9.277	11.841	12.329	12.085	10.986	9.155	12.207	10.01	13.062	9.521	10.986	12.573	13.916	10.01	11.841	11.108	10.742	11.108	11.7594	1.11995
10.6	11.719	10.498	14.893	12.451	7.08	10.986	9.155	9.644	10.376	8.423	9.155	10.986	15.869	27.344	18.677	10.132	10.132	9.766	10.742	13.306	14.648	9.521	10.01	12.085	9.521	12.329	12.695	12.085	10.62	9.155	12.451	10.376	12.695	10.742	11.353	11.353	14.893	10.498	11.475	10.62	10.742	10.742	11.7129	1.10499
10.6	11.841	10.132	15.015	12.817	6.47	10.376	8.789	10.132	10.376	8.667	8.423	9.888	16.235	28.076	18.677	10.01	9.766	10.01	10.742	13.184	14.282	9.888	10.62	11.23	9.155	11.841	12.451	12.695	10.376	9.888	11.963	11.108	12.817	11.963	10.986	10.742	14.404	10.01	10.864	10.986	11.353	11.353	11.681	1.10198
10.6	12.573	9.888	15.381	13.062	7.202	10.864	8.667	9.766	10.498	8.911	9.644	10.254	15.747	27.1	18.921	9.888	10.864	10.62	10.254	14.648	14.771	9.644	10.376	11.23	9.399	11.841	12.451	12.573	10.376	9.033	12.817	10.62	11.841	11.23	11.475	11.475	14.771	9.399	11.841	11.475	11.963	11.353	11.8263	1.11569
10.6	11.963	9.399	15.747	12.573	6.958	10.864	9.033	10.498	10.376	8.545	9.399	10.498	15.015	27.1	19.165	9.033	11.108	9.766	11.108	14.404	14.771	9.888	10.986	11.475	9.155	12.329	12.207	11.719	11.475	9.155	12.451	10.376	12.451	11.23	10.986	11.475	13.916	9.033	11.841	11.841	11.108	11.963	11.771	1.11047
10.6	13.184	9.155	15.991	12.817	7.813	10.498	8.301	9.277	11.108	9.277	9.888	10.498	15.015	27.71	18.677	9.644	9.399	9.155	11.23	13.916	14.771	9.399	10.864	11.108	9.155	11.841	12.573	11.475	11.475	9.888	13.55	11.108	12.817	10.864	10.986	11.23	13.672	9.888	12.085	11.108	10.376	11.475	11.7681	1.1102
10.6	11.963	10.254	14.771	12.329	7.324	11.23	8.667	9.033	10.01	8.423	8.667	11.23	15.015	27.222	19.043	9.033	10.01	9.888	11.719	13.306	14.526	9.399	9.521	11.108	9.521	12.329	13.184	11.719	10.498	10.62	12.939	10.376	12.695	11.475	10.62	10.498	14.038	10.254	12.573	10.62	11.108	10.864	11.6577	1.09978
10.6	12.085	9.888	15.625	13.306	7.08	10.742	8.545	10.132	10.864	7.568	8.667	10.62	15.381	26.611	18.677	9.888	9.766	10.62	12.085	14.038	14.648	9.399	10.01	11.719	8.789	11.719	12.085	11.841	10.62	10.864	13.184	10.986	12.451	10.864	11.841	11.475	12.695	9.888	12.207	11.475	11.353	11.108	11.7478	1.10829
10.6	11.475	10.742	15.015	12.451	6.348	11.23	8.911	10.132	10.498	7.69	9.521	10.864	15.381	26.733	18.921	9.888	10.62	10.62	10.742	12.817	14.16	9.521	10.864	11.108	9.888	12.085	12.207	12.207	11.108	10.254	11.597	10.132	12.573	10.864	11.597	12.085	14.282	10.132	11.841	11.23	10.864	10.986	11.7187	1.10553
10.7	11.963	10.62	15.381	12.695	6.104	10.742	8.545	9.766	10.62	7.446	9.155	10.498	15.381	27.344	18.799	9.888	10.498	10.132	10.864	13.184	13.794	9.399	11.841	11.108	10.376	12.085	12.329	12.085	11.597	10.01	12.939	10.864	12.573	10.498	11.353	12.085	15.015	9.521	12.573	10.62	10.864	11.353	11.774	1.10037
10.7	11.841	10.498	15.259	13.184	6.836	10.742	8.301	10.132	10.62	7.935	9.033	10.864	15.381	28.076	18.433	9.521	10.376	9.888	10.742	13.428	15.015	9.644	11.23	11.23	9.521	12.207	11.597	11.597	11.841	10.986	12.695	10.864	12.329	10.864	11.353	11.475	14.16	10.132	11.963	10.742	10.864	11.963	11.7943	1.10227
10.7	12.451	9.399	14.282	12.695	6.714	10.01	8.179	10.01	10.498	8.423	8.667	10.376	16.113	27.222	19.287	9.033	10.62	10.01	10.498	13.672	15.015	10.01	10.376	10.986	9.399	12.329	11.841	12.329	12.085	10.498	12.451	11.23	11.475	10.742	11.353	11.23	13.916	10.376	12.573	10.986	12.085	11.108	11.7274	1.09602
10.7	11.353	10.132	14.404	12.695	7.202	10.132	8.301	10.01	11.108	7.568	8.667	10.132	15.625	28.564	19.165	9.644	10.376	10.742	10.62	13.428	15.015	9.888	10.742	11.23	8.911	11.841	11.963	11.841	11.475	10.132	12.573	10.864	12.573	10.742	11.475	11.963	14.526	9.766	11.963	11.719	11.23	11.23	11.7507	1.0982
10.7	11.841	10.376	14.282	12.451	7.446	10.498	8.545	10.01	10.986	8.423	9.399	10.01	15.137	28.076	19.287	9.644	10.254	11.353	11.108	12.939	15.015	9.888	10.986	11.963	10.01	11.841	11.963	11.841	12.573	10.254	12.817	10.376	12.939	10.376	11.475	11.841	14.648	10.132	12.207	10.864	10.132	11.475	11.8495	1.10743
10.7	12.329	10.498	15.869	12.695	7.202	10.62	8.423	8.911	9.888	8.057	9.766	10.132	15.991	27.466	18.921	9.277	9.521	10.62	10.376	12.207	15.015	10.01	10.498	12.085	9.766	12.573	12.695	11.963	11.108	10.498	12.207	9.888	12.695	10.62	11.23	11.841	14.038	10.376	11.475	10.62	10.986	10.742	11.7071	1.09412
10.7	11.719	10.376	15.869	13.062	6.836	10.62	8.423	9.399	10.498	7.935	9.399	9.888	15.381	27.588	18.799	10.376	9.888	9.033	10.864	12.085	14.526	9.888	10.498	11.108	10.01	11.841	11.963	12.573	10.742	10.254	12.573	9.521	12.573	10.742	11.841	10.376	14.16	9.521	11.353	11.719	12.085	10.742	11.6345	1.08733
10.8	12.207	9.399	15.869	12.817	7.446	10.376	8.301	9.277	10.742	7.813	9.521	10.498	15.381	27.344	19.043	10.132	10.132	9.521	10.376	13.306	15.381	9.399	11.353	11.963	10.498	10.986	11.841	11.108	11.475	10.376	12.207	10.498	12.695	11.353	12.085	11.23	13.916	9.766	12.085	11.353	11.353	10.742	11.742	1.08722
10.8	12.085	9.766	15.137	12.939	6.714	10.986	9.033	9.766	9.766	7.935	9.888	10.376	15.869	27.588	18.921	9.277	10.01	8.667	11.23	12.451	14.526	9.888	10.62	11.353	10.376	11.719	11.841	11.353	12.085	10.01	11.353	10.62	13.184	10.864	10.986	11.841	14.893	10.254	12.817	11.108	11.597	10.864	11.7275	1.08588
10.8	11.841	10.62	14.16	13.428	6.958	10.62	8.057	9.277	10.62	9.644	9.644	10.62	15.381	27.588	18.799	9.766	9.521	10.132	10.62	13.428	15.015	10.132	10.62	11.719	10.742	11.719	12.573	11.719	10.62	9.277	12.573	10.62	13.062	11.353	10.986	12.085	13.794	9.521	12.817	9.888	10.864	10.498	11.7362	1.08669
10.8	11.841	10.498	14.282	13.306	6.714	10.254	8.301	10.498	10.376	8.667	9.521	10.986	16.235	28.076	18.677	10.132	9.888	9.888	10.01	13.184	14.526	10.254	10.01	11.963	9.521	12.207	12.817	12.207	10.498	10.254	13.306	10.742	13.916	11.353	11.475	11.353	13.794	9.766	12.207	10.62	11.353	10.742	11.8147	1.09396
10.8	11.475	10.742	14.16	13.184	6.958	10.62	9.033	9.155	10.376	8.301	9.155	10.742	16.357	27.954	19.043	10.254	11.108	9.644	10.864	12.939	14.648	10.742	10.376	11.108	9.766	11.597	11.475	11.963	11.23	9.521	12.817	10.132	12.451	11.475	11.841	11.23	14.404	9.399	11.719	11.23	11.108	10.742	11.739	1.08694
10.8	12.451	11.108	15.381	14.038	7.69	10.62	7.935	9.766	10.498	8.911	9.888	11.353	16.357	27.466	19.165	10.62	10.62	9.155	10.498	12.207	15.381	9.888	10.498	11.841	10.01	11.841	12.085	11.963	10.742	9.888	12.695	10.132	13.184	11.353	12.085	12.085	14.893	9.521	12.207	10.986	10.864	10.986	11.9251	1.10418
10.8	12.329	11.353	15.259	12.695	6.958	10.62	8.667	8.423	10.254	9.033	9.033	9.888	16.724	28.442	19.287	10.254	10.01	10.132	10.62	12.207	14.648	9.766	10.742	11.719	10.132	11.841	11.963	11.719	10.62	9.888	13.062	9.521	12.329	12.085	10.742	12.207	13.916	9.521	12.573	10.864	10.986	10.742	11.7565	1.08857
10.8	12.573	10.132	15.747	12.085	7.202	10.376	7.813	9.155	10.132	8.667	10.864	10.742	15.991	28.076	19.897	10.01	10.254	9.155	10.986	13.428	15.259	9.644	10.498	11.719	9.399	11.353	11.719	12.207	10.01	10.376	12.695	10.498	12.695	12.085	10.62	11.475	13.306	8.911	12.085	11.23	11.353	11.108	11.7507	1.08803
10.9	12.939	10.01	15.991	12.817	6.47	10.62	9.277	9.033	10.01	8.911	9.033	10.376	16.235	28.076	19.897	9.399	9.766	9.521	10.376	13.184	14.648	10.254	10.62	11.841	9.277	11.719	12.329	10.986	10.498	9.644	13.184	10.742	13.184	12.329	10.742	11.719	12.939	10.01	11.841	10.986	11.597	10.742	11.7565	1.07858
10.9	12.695	10.01	16.724	12.695	6.836	11.108	8.667	9.277	9.521	8.911	10.01	10.498	16.479	28.931	19.653	10.01	10.864	9.766	10.986	12.573	14.404	9.155	10.742	11.353	9.644	10.986	11.963	10.132	11.353	9.399	12.695	10.498	13.428	11.108	12.085	11.719	13.306	10.62	11.841	11.108	11.963	11.719	11.8437	1.08658
10.9	12.817	10.742	15.991	12.573	6.47	10.498	9.033	9.521	10.742	9.521	10.132	10.376	15.747	27.71	18.677	10.132	10.742	10.01	10.132	12.817	13.794	10.01	10.498	10.742	10.376	12.085	12.085	11.23	11.108	9.521	12.695	10.986	12.573	10.498	11.108	11.719	14.771	10.132	11.841	10.986	10.498	11.719	11.7942	1.08204
10.9	11.963	10.62	15.015	12.695	6.836	11.475	8.179	9.888	10.254	8.667	9.766	9.644	16.113	27.344	18.799	9.888	9.644	10.376	10.742	13.55	15.625	9.644	10.376	11.963	9.277	11.963	13.184	12.085	10.986	9.521	12.695	10.498	12.085	10.864	11.23	11.719	14.404	9.888	11.963	10.986	10.62	10.864	11.7595	1.07885
10.9	12.329	10.254	15.381	13.55	5.859	10.864	8.301	10.498	10.376	8.301	9.521	10.62	15.869	27.71	18.066	9.521	10.132	10.132	10.864	13.428	15.137	9.155	10.62	11.597	8.911	11.719	11.963	12.451	11.353	10.132	12.695	10.132	11.963	11.23	12.207	11.963	13.55	9.766	11.475	11.475	11.23	10.986	11.7449	1.07751
10.9	12.207	10.254	15.137	13.062	6.104	10.62	9.033	9.766	10.62	9.277	9.155	10.498	15.747	27.466	19.653	9.888	10.132	9.399	11.108	13.306	15.015	9.277	10.986	10.986	10.132	11.475	11.719	12.207	11.108	9.521	12.817	9.766	11.719	10.62	11.963	12.329	14.771	10.01	12.451	11.475	10.986	10.986	11.7798	1.08071
10.9	12.451	10.254	15.381	13.306	6.714	11.108	9.277	9.644	10.376	8.911	10.498	10.742	15.625	28.32	19.653	9.766	10.864	9.766	10.742	13.306	15.015	9.644	11.475	10.986	10.132	11.963	11.353	11.597	10.498	10.864	13.184	10.01	12.573	10.742	11.108	12.695	14.893	10.254	12.329	11.719	11.353	10.986	11.9542	1.09672
10.9	12.329	10.986	15.137	13.306	6.226	10.742	8.789	10.376	10.498	8.423	9.644	10.376	15.015	28.32	19.165	9.399	10.132	9.888	10.498	12.695	15.015	9.766	10.376	10.986	10.254	12.085	11.841	11.597	10.254	9.888	12.695	10.01	13.062	10.986	10.864	10.742	14.771	9.521	12.451	11.23	10.986	10.864	11.7188	1.07512
11	11.841	10.132	15.015	12.451	8.057	10.986	8.301	10.498	10.376	8.179	9.766	10.498	15.869	28.076	19.287	9.521	10.864	10.132	10.498	13.428	13.428	10.376	10.376	10.986	9.399	11.23	11.963	11.963	9.277	9.521	13.794	10.376	12.573	11.963	10.742	11.841	14.038	9.155	12.085	10.62	11.353	11.475	11.7216	1.0656
11	12.085	10.498	15.747	13.306	7.324	10.376	8.545	9.644	11.108	8.057	9.155	10.742	15.991	28.198	18.799	9.033	10.742	10.376	10.132	13.062	14.648	10.376	10.864	10.986	10.01	12.085	11.597	12.329	10.62	9.521	13.062	10.864	12.695	10.62	11.841	12.085	15.137	9.399	12.207	11.23	11.353	10.986	11.8437	1.0767
11	13.184	10.742	15.625	13.184	7.202	11.108	8.545	9.644	10.742	8.667	9.888	10.864	15.869	27.466	18.677	9.399	9.644	10.498	10.742	13.184	15.137	9.155	11.475	10.864	9.888	11.963	11.963	11.841	10.376	10.132	12.939	10.132	12.817	11.353	11.23	12.695	15.625	9.644	12.329	11.108	11.108	11.108	11.899	1.08172
11	12.329	10.742	15.503	14.038	6.226	9.277	8.545	9.277	10.254	8.545	9.644	10.498	16.357	27.344	19.897	9.521	9.399	10.132	10.132	12.695	15.137	9.399	11.23	11.23	9.399	12.085	13.306	11.841	10.864	10.376	13.184	9.888	12.817	11.353	10.498	11.841	15.137	9.033	12.085	10.498	11.23	11.23	11.7623	1.0693
11	12.207	11.108	15.503	13.184	6.836	10.376	7.935	9.277	11.719	8.911	8.545	10.498	15.259	27.466	18.921	9.521	9.888	10.01	11.23	12.817	14.526	9.399	11.108	11.23	8.789	11.475	11.719	12.329	11.23	10.742	13.428	10.62	12.329	12.451	10.986	12.085	14.526	9.766	12.329	10.376	10.376	12.207	11.7914	1.07194
11	11.963	10.986	15.869	12.695	7.08	10.376	9.277	8.789	10.62	8.179	9.033	10.254	15.991	27.71	19.043	9.033	10.254	9.277	11.108	13.672	14.893	10.01	11.108	12.329	9.888	12.329	12.695	12.329	11.841	9.888	12.329	9.521	12.451	11.841	11.963	12.329	14.16	10.254	12.573	10.986	10.62	11.23	11.8756	1.0796
11	12.207	11.23	14.893	12.695	7.446	10.376	8.179	10.01	10.864	8.667	9.033	10.498	15.747	27.1	19.043	9.521	9.766	10.742	10.01	12.695	14.526	10.62	10.498	11.841	10.01	12.451	12.939	11.841	11.475	9.521	12.817	10.376	12.817	11.108	12.085	12.329	14.893	10.01	12.817	10.132	10.864	11.475	11.8611	1.07828
11	12.939	10.498	14.526	13.184	7.324	10.986	8.667	8.423	10.254	8.667	9.399	10.742	15.259	27.832	19.043	9.888	9.766	9.888	10.986	12.817	14.404	10.01	10.376	10.742	9.644	12.695	13.428	12.085	10.742	9.766	12.451	10.132	12.939	11.841	10.742	12.451	14.893	9.766	13.306	11.108	11.108	11.719	11.8437	1.0767
11.1	11.597	10.62	14.038	13.55	7.202	10.01	8.423	9.766	10.376	9.033	9.766	10.62	16.357	27.832	19.165	10.864	10.498	9.399	10.01	13.672	14.282	9.277	10.742	11.475	10.01	12.573	13.184	13.184	10.742	9.277	12.573	10.376	12.573	11.719	10.62	11.23	14.771	9.399	12.451	11.963	11.841	11.353	11.867	1.0691
11.1	11.963	10.498	15.259	13.062	7.324	10.498	8.911	9.399	10.742	8.545	9.399	10.742	15.259	28.076	19.653	10.376	10.254	9.033	10.498	14.038	14.771	9.644	10.254	11.963	9.399	12.329	12.451	12.085	11.841	9.033	12.573	10.01	13.184	10.986	11.719	11.353	15.259	10.498	12.085	11.719	11.23	11.475	11.8902	1.07119
11.1	12.085	10.62	15.137	12.817	7.202	10.132	8.545	10.132	10.62	8.667	9.277	10.986	16.235	27.588	19.043	9.888	11.108	9.766	11.719	13.672	14.771	9.277	10.62	10.864	8.911	11.841	12.451	12.451	10.864	9.521	12.939	10.254	12.817	11.108	10.864	11.475	14.771	10.376	12.573	11.475	10.742	11.353	11.8466	1.06726
11.1	12.573	9.766	16.479	12.451	6.714	10.254	7.935	10.498	10.864	8.667	9.521	10.498	16.113	28.32	19.897	9.155	10.986	10.01	11.23	13.062	14.893	9.033	11.108	11.23	9.277	11.597	13.306	12.085	10.986	10.01	12.817	10.864	13.184	10.864	10.742	11.353	14.16	10.498	12.451	10.62	11.23	10.62	11.8553	1.06804
11.1	12.451	9.399	15.259	12.451	7.446	9.277	8.667	9.277	10.498	7.935	9.277	10.864	16.479	28.076	20.264	10.62	10.01	9.766	11.23	12.939	14.526	9.521	10.254	12.085	9.521	12.085	12.451	11.719	10.742	9.766	12.207	10.62	13.306	12.207	11.108	11.719	13.184	10.132	12.329	11.108	11.23	10.62	11.7768	1.06097
11.1	13.062	9.766	15.381	12.329	7.324	10.742	8.545	9.888	10.742	8.057	9.644	10.376	16.113	28.564	19.287	9.399	9.644	9.399	11.719	12.695	14.404	10.376	10.254	11.719	8.667	11.719	12.817	11.23	10.62	9.521	12.207	10.864	12.939	12.329	12.207	11.597	14.038	9.888	12.207	11.108	11.353	11.719	11.8205	1.06491
11.1	12.695	9.888	14.648	12.329	6.836	11.963	9.155	9.521	10.62	8.301	10.01	10.376	16.235	28.076	18.188	9.766	10.62	10.498	10.986	13.428	14.893	10.132	10.498	11.108	9.155	11.963	12.695	11.719	10.742	10.01	12.695	11.353	12.451	11.841	11.353	12.207	15.869	9.521	11.963	11.597	10.742	10.498	11.8844	1.07066
11.1	12.695	10.62	15.625	13.184	6.47	10.864	8.911	9.277	10.62	7.813	8.911	10.498	16.479	27.71	18.555	10.376	9.399	9.766	11.23	14.282	14.404	9.521	11.963	11.475	10.01	12.085	12.451	12.451	11.475	9.521	12.573	11.23	12.695	10.742	10.62	12.451	14.282	10.01	12.207	11.108	10.498	10.62	11.8495	1.06752
11.2	12.207	10.376	15.259	13.184	6.226	11.108	9.155	9.888	10.742	8.179	9.155	9.521	16.235	27.588	18.921	10.01	9.888	9.277	10.864	13.306	14.526	9.155	11.475	11.108	9.521	12.451	12.939	12.573	11.23	10.01	12.939	9.399	12.573	11.353	10.742	11.475	14.038	9.399	13.306	11.719	11.23	11.475	11.803	1.05384
11.2	12.329	10.132	15.503	13.672	6.714	10.986	8.423	9.766	10.864	7.813	9.033	10.986	15.991	27.588	19.531	9.644	10.742	9.888	10.864	14.16	14.648	8.667	11.23	10.742	9.521	11.841	12.207	12.085	10.986	9.521	12.695	10.498	12.329	11.108	10.864	11.475	13.55	9.277	12.451	11.108	11.719	12.085	11.7913	1.0528
11.2	12.695	9.888	15.991	13.184	6.592	10.864	8.911	10.132	11.23	7.324	9.888	10.498	15.869	28.198	19.287	9.766	9.888	9.888	10.742	14.16	14.404	9.766	11.475	11.353	9.399	11.108	11.719	11.353	11.108	10.01	12.939	10.498	12.939	10.864	11.353	11.719	14.526	10.376	13.184	11.108	10.986	10.986	11.8611	1.05903
11.2	12.329	10.498	15.869	12.695	7.202	10.62	8.789	9.644	11.108	7.935	9.033	9.888	16.357	28.32	19.409	9.766	10.376	10.132	10.986	12.817	14.16	10.376	10.62	11.475	9.399	11.353	12.451	11.597	10.986	10.254	13.916	10.62	12.817	10.498	11.719	12.573	14.771	10.376	12.939	11.23	9.766	10.864	11.8698	1.05981
11.2	11.963	10.498	15.747	13.55	6.592	9.888	8.545	9.521	10.742	7.324	10.254	10.986	16.724	28.687	19.531	9.155	9.399	10.498	11.108	13.062	14.404	9.766	10.986	12.085	8.911	12.085	12.695	12.329	9.766	10.742	12.573	10.01	12.451	10.742	11.719	12.695	14.893	9.155	11.963	11.597	10.986	10.742	11.835	1.05669
11.2	11.963	10.62	15.625	13.306	6.592	10.376	9.033	9.033	10.864	7.202	9.644	10.62	16.235	27.954	19.043	9.277	9.155	10.132	10.864	13.672	15.015	9.399	11.108	11.353	8.911	11.475	12.085	12.573	10.864	9.888	13.062	10.132	13.062	11.719	11.108	12.207	14.16	9.277	12.085	11.963	11.597	10.986	11.7914	1.0528
11.2	13.306	10.132	16.113	13.794	7.08	10.62	9.155	10.132	10.62	7.935	9.277	10.01	16.602	28.32	19.043	9.155	8.911	9.766	11.353	13.306	15.381	9.399	10.742	11.475	9.155	11.353	11.719	12.085	11.353	9.888	13.306	10.01	12.207	11.841	11.841	12.207	14.648	10.742	11.841	10.864	11.23	11.108	11.8815	1.06085
11.3	12.939	10.254	15.259	13.55	6.104	10.498	8.301	9.399	10.62	8.423	9.644	10.254	16.113	28.198	19.653	9.277	10.01	9.521	11.353	13.184	15.137	9.521	10.864	11.475	10.01	11.841	12.451	11.841	11.719	9.888	13.306	10.254	12.329	11.841	11.108	12.085	15.381	9.888	11.841	10.986	11.597	11.353	11.8874	1.05198
11.3	12.573	9.888	15.625	13.184	6.714	10.01	8.789	9.521	11.23	8.057	9.155	9.888	16.602	28.076	19.775	9.399	9.277	9.155	10.132	12.695	15.747	9.521	11.108	11.475	9.766	12.207	13.55	11.597	10.864	9.888	12.695	10.62	12.329	10.864	11.841	11.841	14.648	10.864	12.329	11.353	12.085	10.864	11.8524	1.04889
11.3	11.719	10.132	15.137	13.428	6.836	10.01	9.033	9.155	10.254	8.423	10.01	10.376	16.968	28.076	19.165	9.521	9.521	9.399	10.498	12.817	14.282	10.498	10.498	12.085	9.277	12.207	12.451	12.207	10.986	9.766	12.207	9.888	12.573	11.108	12.329	12.329	15.137	10.254	12.207	11.23	11.23	10.376	11.8001	1.04425
11.3	12.329	11.108	15.015	13.184	6.226	10.62	8.789	8.667	10.498	8.545	10.132	10.742	16.602	28.076	19.165	9.155	10.498	9.888	11.23	12.573	14.282	9.644	10.376	12.085	10.376	11.963	12.573	12.573	10.864	9.644	12.329	10.864	12.085	10.986	12.451	12.451	14.893	9.521	12.451	10.498	10.986	10.132	11.835	1.04734
11.3	12.573	11.108	15.015	13.672	6.592	10.376	9.033	9.155	10.62	7.69	10.01	11.108	16.602	27.344	18.921	9.155	9.644	9.277	9.888	13.062	14.038	10.01	10.864	11.963	10.01	12.207	12.695	11.963	10.864	9.888	12.817	10.62	12.573	12.329	10.864	11.963	15.015	9.888	12.207	10.132	11.108	10.132	11.7856	1.04297
11.3	12.329	11.23	15.259	13.55	7.202	10.01	8.911	9.277	11.108	7.935	8.789	10.986	16.479	27.588	19.531	9.521	10.132	9.766	10.498	13.184	15.015	10.254	11.108	11.108	9.888	12.451	12.329	12.207	10.864	9.521	12.573	10.498	12.085	12.329	11.719	12.207	14.771	10.132	12.329	11.23	10.742	10.742	11.8902	1.05223
11.3	12.329	10.62	14.771	13.916	7.446	10.742	9.033	9.766	10.62	7.935	9.399	10.742	16.113	27.832	20.264	9.521	10.986	8.911	10.986	12.573	14.771	9.399	10.864	11.23	9.277	12.451	12.207	12.451	10.376	9.277	12.695	10.376	12.573	12.085	11.719	12.207	14.282	10.254	12.573	11.23	11.108	11.719	11.8959	1.05274
11.3	12.451	10.742	15.625	12.817	7.202	10.376	8.545	9.277	10.864	7.813	9.399	10.254	16.235	28.198	19.653	9.521	10.498	9.155	11.23	13.184	14.648	9.644	11.108	12.085	9.033	11.597	12.207	11.353	11.597	9.033	12.207	10.01	12.695	11.353	11.23	12.329	14.282	10.254	11.963	11.353	10.742	10.742	11.7739	1.04194
11.4	12.695	11.108	15.015	12.939	7.813	11.23	9.033	8.301	10.254	8.057	9.644	10.498	16.602	27.832	19.653	9.399	10.62	9.644	10.742	13.184	14.16	9.521	10.01	12.207	9.766	11.353	12.695	11.719	11.353	9.155	12.817	10.864	12.817	11.719	10.01	12.573	14.404	9.399	13.062	10.62	10.254	10.62	11.7943	1.03459
11.4	12.939	10.986	15.747	12.695	7.69	11.108	8.667	9.277	10.742	9.033	10.01	10.01	16.846	28.687	19.775	9.155	10.864	10.01	10.742	13.062	14.648	9.766	10.132	11.841	9.644	11.353	13.916	11.719	10.132	10.01	12.573	10.864	12.573	12.207	10.742	11.719	14.282	10.01	12.451	10.986	10.864	11.23	11.9454	1.04784
11.4	11.963	10.986	15.625	13.428	7.568	10.254	8.301	9.521	10.864	9.155	9.277	10.132	17.334	28.076	19.165	9.888	10.742	9.888	10.376	13.184	14.282	9.277	10.864	11.475	9.399	11.963	12.939	12.573	10.864	9.277	13.062	10.62	12.573	11.841	11.963	12.939	14.038	9.644	12.451	10.986	11.353	12.085	11.957	1.04886
11.4	12.817	10.254	15.625	12.939	7.202	10.742	8.667	9.155	10.864	8.179	9.399	10.498	16.113	27.71	19.409	9.644	10.376	9.399	11.108	13.306	14.526	9.277	10.742	11.963	9.277	10.498	12.695	12.085	11.475	9.277	13.062	10.498	12.573	11.719	11.719	12.695	14.282	10.376	12.207	12.085	10.864	11.719	11.8814	1.04223
11.4	12.451	10.986	15.259	13.306	6.226	11.108	7.813	9.766	10.864	8.911	8.911	9.766	17.09	27.832	19.897	10.864	10.376	9.644	11.23	12.573	14.893	9.766	11.475	11.23	8.545	11.841	13.062	12.207	11.719	10.498	13.794	10.376	12.573	10.864	11.719	12.573	14.16	10.376	12.085	11.353	10.864	11.719	11.9658	1.04963
11.4	12.817	10.62	15.747	13.428	6.714	10.986	8.545	9.277	10.986	7.813	9.399	10.254	15.869	28.076	18.433	10.01	10.01	9.521	10.864	12.939	14.893	9.521	10.864	11.353	9.399	12.451	13.55	12.207	11.719	10.62	13.306	9.644	13.306	10.986	11.23	11.963	14.282	10.254	12.817	11.23	11.841	11.841	11.9425	1.04759
11.4	12.573	10.376	15.015	13.428	6.958	11.475	8.545	9.277	11.108	7.202	9.155	10.132	16.113	28.809	19.409	9.888	10.254	9.521	11.475	13.794	14.771	9.644	9.888	11.23	9.033	11.475	12.207	11.963	10.254	10.62	12.817	10.742	12.085	11.108	11.841	12.085	14.771	10.132	12.695	10.986	10.986	11.353	11.8379	1.03841
11.4	13.428	10.742	15.381	13.672	6.592	10.742	8.301	9.399	10.01	8.057	10.01	10.742	16.113	28.442	19.043	9.766	10.62	10.742	10.986	13.184	14.648	9.033	10.62	12.207	8.911	11.23	12.085	10.986	10.376	9.888	13.062	10.376	12.939	11.108	11.353	12.085	15.381	10.742	12.207	11.353	10.986	10.986	11.8699	1.04122
11.5	12.817	10.498	15.259	13.184	6.836	10.864	8.667	9.888	10.864	7.446	9.888	10.742	16.235	28.564	18.799	10.376	11.475	10.376	10.132	12.939	15.259	8.545	10.62	11.841	9.033	11.475	11.963	11.353	11.23	9.888	13.672	10.864	12.085	10.864	10.864	12.085	14.771	10.132	13.306	11.353	10.498	11.475	11.8815	1.03318
11.5	11.475	10.254	15.259	13.794	6.47	10.742	8.423	10.132	10.62	7.935	9.521	11.23	16.968	28.32	19.409	10.01	10.01	10.01	10.864	12.329	14.648	9.277	10.62	10.986	9.277	12.329	12.451	11.963	11.23	10.132	13.672	11.353	12.939	11.23	10.864	12.085	14.893	10.01	12.573	10.742	11.23	12.207	11.9163	1.0362
11.5	11.841	10.986	15.747	14.282	6.714	10.498	7.935	9.277	11.108	8.057	9.277	10.742	17.334	28.564	20.142	9.888	10.376	10.498	10.742	13.184	15.381	10.132	10.864	11.23	9.644	11.841	12.329	12.207	10.986	10.01	13.062	10.254	13.062	10.62	10.62	12.085	15.015	10.132	12.207	10.742	11.719	12.573	11.9978	1.04329
11.5	12.817	10.376	16.113	13.306	6.47	10.742	8.179	9.155	11.108	7.446	8.423	10.132	15.991	28.564	18.677	10.01	9.766	9.888	10.62	12.817	15.747	9.766	11.108	11.353	8.789	12.085	11.23	12.329	10.62	10.01	13.794	10.498	12.451	10.864	12.085	12.085	14.771	10.498	12.329	11.841	11.353	11.475	11.8495	1.0304
11.5	12.939	11.841	15.137	14.16	6.592	10.986	7.568	9.155	10.01	8.057	9.644	10.376	16.968	28.564	19.043	9.155	10.376	10.132	10.62	12.939	15.015	9.399	10.62	11.597	9.644	11.841	11.719	12.085	10.864	9.888	13.306	10.498	13.062	11.719	11.719	12.573	16.113	10.986	12.695	11.475	11.353	11.353	11.9949	1.04304
11.5	13.184	10.376	15.137	13.306	6.714	10.864	8.179	8.545	10.742	7.813	8.789	11.108	16.724	28.564	18.921	9.155	10.62	10.62	10.62	12.451	15.747	9.277	10.498	10.986	9.888	11.353	12.695	11.841	10.864	10.498	12.695	10.742	12.695	11.23	11.475	11.353	15.259	9.155	13.306	10.62	10.742	11.475	11.8292	1.02863
11.5	12.573	10.254	15.503	13.428	6.836	10.254	8.301	9.399	10.376	7.813	10.498	10.742	16.113	28.076	19.531	9.521	9.155	9.521	10.62	12.817	15.137	9.277	10.62	11.353	10.01	11.719	12.329	12.329	10.132	10.376	13.184	10.986	13.062	11.841	11.841	11.841	15.503	9.277	11.963	11.353	11.475	11.841	11.8757	1.03267
11.5	12.817	10.254	15.015	13.184	7.08	11.108	8.423	9.155	10.864	7.935	9.521	10.498	16.357	28.076	19.165	10.01	9.766	10.254	10.742	12.329	14.893	9.766	10.742	12.451	9.521	12.329	12.207	12.451	11.108	9.766	12.817	11.841	12.573	12.207	11.353	12.451	15.381	10.01	12.451	11.475	10.864	11.963	11.9803	1.04177
11.6	13.062	10.986	15.381	13.794	6.47	10.864	8.179	9.399	10.132	6.958	10.01	10.254	16.724	28.076	19.165	10.132	10.254	9.888	10.62	12.695	14.771	8.667	10.864	12.085	9.521	11.963	12.451	12.329	11.719	10.742	12.817	10.864	12.207	11.475	11.108	12.207	15.259	11.108	12.573	10.986	11.475	11.841	11.9542	1.03053
11.6	12.085	10.376	15.259	14.038	6.958	10.864	8.057	8.667	10.864	8.423	9.521	9.766	16.846	28.076	18.799	10.01	10.498	9.155	10.986	12.817	14.771	8.545	10.742	10.62	10.01	11.23	12.207	12.451	11.108	10.254	13.184	10.864	12.695	11.23	11.23	11.597	15.259	10.254	13.062	10.986	10.62	11.23	11.8146	1.0185
11.6	11.963	11.23	14.893	13.55	6.836	10.376	7.813	9.155	10.498	8.179	9.033	10.132	16.846	28.198	19.531	9.521	10.254	9.888	10.742	12.573	15.625	9.644	10.498	12.085	9.521	13.062	12.695	13.062	11.108	9.766	12.695	10.01	13.428	11.963	10.62	11.475	14.404	10.742	12.939	10.742	10.376	10.986	11.8728	1.02352
11.6	12.207	10.986	15.015	13.672	7.446	10.132	8.057	9.399	10.376	7.202	9.033	10.01	16.113	27.832	19.775	9.766	9.888	9.399	10.864	12.695	15.137	10.254	10.376	11.963	9.033	12.451	12.207	13.306	11.475	8.911	12.085	10.01	13.062	11.719	11.719	12.085	15.137	9.155	12.085	11.841	11.353	10.376	11.8002	1.01726
11.6	13.184	10.62	14.404	12.451	7.446	10.132	8.179	8.789	10.01	7.935	10.376	10.376	16.846	28.32	19.043	9.766	10.376	9.399	10.376	12.939	15.137	10.132	10.01	11.841	8.179	11.23	11.597	12.085	11.108	9.644	12.573	10.742	13.55	11.841	11.841	12.451	14.893	9.644	12.817	11.963	11.475	10.986	11.8263	1.01951
11.6	12.695	11.353	15.625	13.062	6.836	10.498	9.277	9.033	10.376	8.423	10.01	10.376	16.602	28.442	20.02	9.766	10.498	10.01	10.742	13.55	14.526	9.155	9.888	12.085	9.399	11.353	12.695	12.451	11.108	10.01	12.573	10.864	13.428	12.329	10.742	12.573	15.015	10.376	12.817	11.108	10.742	10.498	11.9745	1.03228
11.6	13.062	10.254	15.503	13.184	7.202	10.62	8.667	9.521	10.62	8.667	9.644	10.986	16.968	27.832	18.921	10.254	10.376	10.376	10.742	12.695	15.503	9.155	10.986	11.475	9.888	11.719	12.817	13.306	11.23	9.521	12.573	10.864	13.428	12.329	10.742	11.353	14.648	10.254	12.329	10.986	10.742	10.742	11.9687	1.03178
11.6	13.428	11.108	15.259	13.55	7.08	10.986	9.399	10.498	10.498	8.667	9.644	10.498	16.479	28.442	19.897	10.254	10.376	9.399	10.986	13.428	14.404	8.423	10.742	12.329	9.644	11.475	12.573	11.963	11.108	8.545	12.695	10.864	13.184	12.695	11.475	11.963	14.526	9.766	12.207	11.719	11.475	11.108	12.0181	1.03604
11.7	13.184	10.742	15.747	13.428	7.446	11.23	7.935	10.498	10.742	8.057	9.644	10.742	15.991	28.687	19.165	9.766	10.864	9.399	12.085	13.916	15.259	9.155	10.62	12.207	9.766	12.085	12.207	11.597	11.719	9.644	13.184	10.986	13.062	11.353	10.742	11.841	14.404	10.498	12.329	11.108	10.986	11.23	12.0298	1.02818
11.7	12.695	11.23	15.503	13.428	6.836	11.23	8.545	9.155	10.498	8.179	9.033	10.742	16.846	27.954	18.921	10.132	10.742	9.399	11.353	13.672	15.625	9.277	11.719	11.475	9.888	11.963	12.939	11.108	11.108	9.644	12.695	10.62	13.184	11.841	11.475	12.451	15.259	10.376	12.085	11.841	11.963	11.108	12.0414	1.02918
11.7	12.695	10.01	14.893	13.794	6.592	10.498	8.179	9.521	10.62	7.568	9.399	10.498	16.479	27.588	18.433	9.766	10.132	10.498	11.23	13.794	14.526	9.766	11.353	11.108	8.667	12.085	13.062	12.329	10.742	9.521	12.817	10.254	12.207	11.841	11.108	11.475	15.137	10.01	12.451	12.085	11.475	11.23	11.8437	1.01228
11.7	12.817	10.864	15.747	13.306	6.592	10.742	8.911	9.155	10.742	7.813	9.888	10.986	15.991	27.71	19.409	9.766	9.521	10.742	10.62	13.794	14.648	9.399	11.353	12.573	8.911	11.963	13.306	12.817	10.742	10.01	13.062	10.498	12.939	12.085	11.23	12.817	15.137	9.766	12.695	12.207	10.62	11.353	12.0297	1.02818
11.7	13.794	10.254	15.137	13.672	6.592	11.475	8.911	10.01	11.23	7.202	9.033	10.498	16.724	28.32	19.409	10.498	10.132	9.888	11.23	14.038	14.771	8.911	11.353	12.085	8.545	11.475	12.573	11.719	11.719	9.644	13.672	10.498	12.939	11.23	11.719	12.451	15.137	9.888	12.695	12.329	11.108	13.062	12.085	1.03291
11.7	12.939	11.108	15.869	13.062	7.568	10.864	9.033	9.888	11.23	7.08	9.766	10.864	15.991	28.198	19.775	10.132	10.62	10.132	11.108	12.695	14.282	9.033	11.108	11.719	9.521	11.963	12.817	11.963	11.719	9.888	13.794	10.376	12.817	10.986	11.841	11.597	15.137	10.986	12.085	11.23	10.986	11.108	12.0209	1.02743
11.7	12.085	11.108	15.747	14.16	7.08	10.742	9.033	9.888	10.498	7.446	8.911	10.864	16.113	27.954	19.165	9.766	9.644	10.498	11.963	13.062	15.137	9.399	11.719	10.254	10.376	12.207	12.695	12.207	9.888	9.888	13.184	10.864	12.817	11.23	11.719	11.475	14.893	10.498	12.573	11.475	10.62	10.132	11.928	1.01949
11.8	11.963	10.986	16.113	13.672	6.592	10.254	7.935	10.376	10.864	7.568	9.766	10.01	16.113	28.564	18.799	9.644	10.132	9.644	11.719	12.451	14.893	9.033	11.475	11.719	9.888	11.597	12.817	12.695	10.986	9.155	13.794	10.376	12.695	11.353	11.353	12.451	15.259	10.132	11.841	11.597	10.864	10.62	11.899	1.00839
11.8	12.451	10.986	14.893	13.306	6.714	10.254	8.301	10.132	10.132	8.667	9.399	10.498	15.991	28.687	19.409	9.033	10.742	10.01	11.475	13.306	15.381	9.155	10.742	11.841	10.01	11.353	12.451	12.207	10.742	8.789	13.916	10.498	12.085	11.23	11.353	12.329	15.747	10.986	12.207	11.108	11.719	11.475	11.9455	1.01233
11.8	12.695	10.62	15.991	13.184	6.348	10.376	8.179	10.376	10.864	9.033	9.766	10.864	16.968	28.564	18.677	9.399	9.888	11.23	10.986	12.939	15.625	10.01	11.108	12.085	9.033	11.963	12.817	11.597	10.742	10.132	13.062	10.62	12.695	11.475	11.475	12.207	16.724	10.742	12.207	11.108	11.353	10.864	12.0617	1.02218
11.8	12.207	10.986	14.771	13.55	6.714	10.254	8.057	10.498	12.085	7.935	9.277	10.376	17.212	27.954	18.555	9.521	10.132	10.498	9.644	13.428	14.771	9.521	10.62	11.719	9.766	11.963	12.573	11.353	10.864	9.766	12.817	10.498	12.939	11.963	11.963	12.207	15.625	10.01	12.085	12.085	10.864	11.353	11.9281	1.01085
11.8	12.085	10.62	16.113	13.672	5.615	10.498	8.057	10.132	11.475	8.423	9.399	10.254	17.09	27.954	19.531	10.62	10.62	10.62	10.62	13.306	14.771	9.033	11.23	11.841	9.521	12.207	12.817	12.329	11.353	10.01	13.428	10.132	11.963	12.207	12.451	11.841	15.015	10.132	12.573	11.719	10.254	10.986	12.0123	1.01799
11.8	12.939	10.986	15.137	14.16	6.958	10.254	8.423	9.033	11.108	7.813	9.155	9.644	16.479	28.32	19.165	10.01	10.742	10.132	11.23	13.184	14.771	9.521	11.597	12.207	9.399	12.085	12.695	12.695	11.963	10.132	13.55	10.376	12.573	10.986	12.451	11.963	15.137	10.132	12.329	12.207	10.742	10.864	12.0297	1.01947
11.8	12.817	10.742	15.381	14.282	7.324	10.742	8.179	9.155	10.376	8.057	10.01	10.132	15.991	28.198	19.897	8.789	10.498	9.644	11.23	13.062	14.282	9.521	10.498	12.085	10.254	12.085	12.573	12.207	11.353	9.399	12.817	11.353	12.451	11.23	11.475	12.329	15.259	10.376	12.573	10.986	11.108	10.254	11.928	1.01084
11.8	12.329	11.108	14.526	13.916	7.568	10.498	7.568	8.301	10.376	7.568	10.132	10.376	17.09	28.931	18.921	9.399	10.62	9.399	11.475	13.428	14.648	8.911	9.399	12.207	9.644	13.184	12.695	12.451	11.108	9.033	12.817	10.62	12.695	11.963	10.742	12.085	14.526	10.132	12.329	12.085	11.475	10.254	11.8698	1.00592
11.9	11.841	10.864	15.625	13.306	7.202	10.132	8.789	9.033	10.498	7.202	9.155	10.132	16.235	28.32	19.165	9.888	11.23	9.888	11.23	13.306	14.526	9.766	10.01	11.963	8.911	12.695	12.451	13.55	10.986	9.155	12.817	10.864	12.451	12.329	11.23	12.085	14.771	9.521	12.451	11.108	10.864	11.108	11.8727	0.997705
11.9	12.573	10.864	15.259	12.573	8.057	10.254	7.935	8.667	9.766	9.277	9.277	9.888	16.968	28.809	19.287	10.01	11.719	9.644	10.376	12.329	15.381	9.521	10.132	12.085	9.277	11.963	12.207	13.306	11.719	9.766	12.573	11.597	13.306	11.841	11.353	12.573	14.771	9.766	12.085	10.986	10.864	10.986	11.9426	1.00358
11.9	12.573	11.108	15.625	13.428	7.69	10.62	7.935	9.766	10.376	8.423	9.155	10.742	16.724	27.954	18.677	8.911	11.719	9.888	10.864	12.695	14.648	9.155	10.498	11.963	8.545	11.353	13.062	12.207	11.841	10.742	13.672	11.475	13.55	11.597	11.108	13.306	14.526	10.376	11.963	10.864	10.986	11.719	12.0007	1.00846
11.9	12.451	11.23	15.381	13.672	7.813	10.254	7.324	10.498	9.644	8.911	9.521	9.888	17.578	28.442	18.433	9.521	10.376	9.888	11.841	13.428	15.381	9.766	11.108	12.573	9.888	11.597	13.184	11.963	11.963	10.742	12.939	11.719	13.306	11.597	10.742	12.329	14.648	10.498	12.817	10.742	10.376	10.62	12.0617	1.01359
11.9	12.329	10.986	15.625	13.794	7.69	10.254	8.057	9.399	10.498	8.179	9.277	10.498	16.479	27.954	19.043	10.01	11.597	10.132	11.841	13.55	15.381	9.521	11.108	11.719	9.277	11.719	12.817	12.817	10.864	10.132	12.939	10.986	13.184	12.329	11.475	11.23	14.893	9.888	12.695	11.841	10.62	11.841	12.0588	1.01334
11.9	12.573	10.986	14.771	13.55	7.568	10.498	8.423	9.277	9.644	9.399	9.033	10.376	16.479	28.32	18.799	9.521	10.986	9.888	12.207	13.306	16.235	10.01	10.376	12.695	9.033	11.841	12.573	12.939	12.085	9.399	13.428	10.986	13.184	10.864	10.986	12.207	14.526	9.888	12.573	11.475	10.498	11.108	12.0122	1.00943
11.9	13.306	10.498	15.015	13.306	7.568	10.498	7.935	8.789	10.01	8.179	10.01	9.399	16.113	29.053	19.287	10.254	11.23	9.521	11.597	13.184	15.747	10.254	10.742	12.939	10.01	10.986	13.184	12.329	11.841	9.888	13.306	11.23	13.306	10.986	10.742	12.817	14.893	10.376	12.207	11.353	11.719	10.864	12.0588	1.01335
11.9	13.062	10.986	14.648	14.038	7.202	11.108	8.179	9.521	10.376	7.935	9.399	10.132	16.724	29.053	19.653	10.498	11.23	9.888	11.353	12.939	14.893	9.399	10.742	12.085	9.033	11.841	12.939	12.207	11.353	9.888	12.817	11.841	12.573	10.864	10.986	12.451	13.672	10.01	12.817	10.864	10.742	11.597	11.989	1.00748
12	12.939	10.498	14.893	13.794	6.714	11.108	8.789	9.766	9.766	7.813	10.376	10.254	16.602	29.175	19.409	10.376	10.62	9.766	10.864	13.306	15.137	9.521	10.742	10.986	10.01	11.597	13.184	11.719	10.132	9.399	13.062	11.108	13.672	11.353	10.742	11.719	14.526	10.498	12.451	11.841	11.108	12.085	11.9862	0.998849
12	12.451	10.498	15.503	13.062	6.226	10.986	8.301	10.376	11.23	7.813	9.155	10.62	16.602	28.687	19.165	10.376	11.353	8.911	11.841	12.817	15.015	9.644	11.841	10.986	9.033	10.986	11.841	11.963	11.108	9.888	13.428	10.254	13.306	11.597	11.719	12.451	14.648	10.132	12.085	11.719	10.498	12.329	11.963	0.996913
12	13.062	10.132	15.747	13.794	6.226	11.353	8.911	9.399	10.62	7.446	9.399	9.766	17.456	28.931	19.775	10.01	11.23	9.888	10.986	13.428	15.991	9.277	10.986	11.23	8.789	11.841	11.963	12.329	11.719	9.277	14.16	10.376	12.695	10.864	11.719	12.451	15.015	10.376	11.963	10.742	10.864	10.742	11.9745	0.997873
12	12.207	10.132	15.015	13.428	6.836	10.742	8.545	9.399	10.62	7.813	9.277	10.376	16.846	28.564	19.775	9.277	10.62	10.01	10.864	12.939	16.357	10.01	11.353	11.475	9.033	11.597	13.062	11.475	11.23	10.01	13.306	10.498	13.184	11.23	11.108	12.695	14.771	9.521	11.963	10.986	10.864	11.108	11.9076	0.992304
12	12.329	10.62	15.991	13.428	6.958	10.986	8.057	9.644	10.132	7.446	9.888	10.742	16.235	29.297	19.165	9.521	10.132	9.399	10.864	12.451	16.113	9.766	10.62	11.841	9.644	11.353	12.573	12.085	10.864	10.376	14.526	10.742	13.428	11.963	10.742	12.695	15.259	9.521	12.329	11.597	11.353	11.108	11.9948	0.999569
12	12.695	10.498	15.381	13.184	6.592	10.742	8.667	8.911	10.376	8.423	9.399	10.01	17.212	28.442	19.165	9.399	11.23	9.644	10.864	12.817	15.991	8.667	10.62	11.841	9.521	11.719	11.963	12.085	11.23	9.766	13.55	10.986	12.817	11.719	10.986	9.399	16.113	9.521	12.695	12.817	9.888	11.841	11.8901	0.990845
12	13.062	10.254	16.357	13.184	7.08	11.841	8.301	9.399	10.742	8.423	9.644	10.254	16.235	28.442	18.921	10.132	9.521	10.132	11.353	11.963	16.113	9.033	11.23	11.597	10.01	11.719	11.841	11.719	10.986	10.01	12.939	10.62	12.695	11.719	11.108	10.986	15.015	10.01	12.573	12.451	11.108	11.475	11.9571	0.996423
12	12.329	10.498	15.381	13.916	7.69	10.864	7.935	9.521	10.254	8.179	9.277	10.742	16.724	28.687	18.921	9.888	10.498	9.644	10.864	12.451	14.648	9.766	11.841	11.841	10.742	12.695	12.207	12.085	11.108	10.132	13.062	10.742	13.55	12.207	11.108	12.817	15.015	9.521	12.573	10.62	10.986	12.207	12.0413	1.00344
12.1	12.207	11.353	15.137	14.771	7.69	10.742	7.813	10.01	10.498	7.324	9.766	11.108	16.602	28.198	19.409	9.399	10.986	9.888	11.475	12.695	15.381	10.01	11.719	11.841	10.498	12.695	12.329	11.353	10.62	10.01	13.184	10.498	12.695	11.719	11.475	12.085	15.015	9.888	12.207	11.475	10.986	11.475	12.0531	0.996122
12.1	12.695	10.62	15.991	13.916	7.08	11.597	7.935	9.277	11.23	7.69	8.423	10.01	16.479	28.198	19.775	9.521	10.742	9.521	10.864	12.939	15.137	9.644	11.475	11.963	10.01	11.475	12.085	12.085	11.475	9.155	13.184	10.62	13.184	11.108	12.329	12.207	15.747	9.644	11.963	12.573	10.376	12.207	12.0035	0.992029
12.1	12.329	10.986	15.503	14.16	6.714	10.498	8.789	9.399	11.108	7.568	9.155	9.521	16.113	28.931	19.165	9.521	10.376	9.888	11.108	13.306	15.503	10.254	10.864	11.719	9.644	11.23	10.986	12.085	12.207	9.277	13.062	10.254	12.329	10.864	12.085	12.451	15.991	9.644	12.329	11.475	10.498	11.719	11.9192	0.985061
12.1	12.939	10.498	14.771	13.672	7.324	11.353	8.301	8.911	10.376	8.667	9.399	10.254	17.09	28.32	19.653	10.01	10.62	10.132	11.23	13.184	14.893	9.277	10.254	12.207	9.399	11.963	12.085	12.329	11.719	9.644	13.428	10.864	12.573	11.108	10.986	13.062	15.503	10.254	12.573	11.597	11.719	10.62	12.0181	0.993233
12.1	12.451	11.475	15.137	13.916	8.301	10.62	8.545	8.667	10.742	7.324	9.399	10.864	16.479	28.198	20.02	9.277	10.62	9.399	11.108	12.695	14.771	9.888	10.01	12.085	10.01	11.475	12.695	12.817	10.986	9.888	12.817	10.254	12.695	12.329	10.864	12.207	15.259	10.132	12.573	11.841	11.719	10.742	11.9832	0.990346
12.1	12.939	10.742	15.625	13.794	8.301	10.986	8.667	10.132	10.498	8.179	9.766	10.376	17.212	28.076	19.165	10.01	11.108	9.155	10.864	13.428	14.404	8.667	10.498	11.475	8.789	11.353	12.573	13.062	10.864	9.766	13.55	10.498	13.428	11.475	11.719	12.329	15.381	9.033	12.329	11.963	10.254	11.475	11.9978	0.991555
12.1	13.306	10.986	15.991	13.062	8.179	10.864	8.789	8.911	10.376	8.667	9.399	10.132	17.09	27.954	20.02	10.01	11.108	9.277	11.23	13.428	14.404	9.277	10.62	11.963	9.888	11.475	11.963	11.963	11.475	10.01	12.695	11.108	12.329	11.719	11.841	11.719	15.747	10.01	12.329	11.963	10.498	11.719	12.0356	0.994675
12.1	12.329	10.742	15.137	13.184	8.179	10.742	8.911	9.644	9.644	8.667	9.644	10.742	16.724	28.076	19.409	10.132	11.475	11.23	11.353	12.573	15.259	9.399	11.23	11.963	9.888	12.573	11.963	11.475	11.353	9.155	12.817	10.986	12.573	10.864	11.963	12.817	15.381	10.132	11.963	10.986	10.376	10.986	12.0152	0.992993
12.2	12.451	11.23	15.625	13.55	7.568	10.376	8.423	9.399	10.498	8.423	9.399	10.254	16.479	28.809	18.799	10.132	11.841	10.376	10.986	13.55	14.771	9.155	10.742	11.963	9.888	12.329	12.939	11.841	11.108	9.277	12.817	10.986	13.428	12.085	12.207	12.329	15.015	10.01	12.085	11.353	11.597	12.085	12.0995	0.99176
12.2	13.55	10.742	15.259	13.428	7.69	10.498	8.545	9.888	9.399	9.033	8.911	11.23	16.968	28.564	19.409	10.376	11.475	10.132	11.597	14.282	15.381	9.033	9.888	11.475	10.254	10.986	12.207	12.695	11.108	9.033	12.939	10.864	13.428	11.841	12.207	11.841	15.625	9.644	12.695	11.475	10.864	12.329	12.114	0.992951
12.2	14.16	10.986	15.259	13.184	7.202	10.986	8.301	9.888	10.498	8.911	10.132	10.62	16.235	29.053	19.043	9.766	10.986	10.254	10.742	13.428	14.648	9.399	10.498	12.329	9.766	11.841	12.085	11.963	11.108	10.254	13.062	10.62	13.062	11.597	11.841	12.817	15.625	10.132	12.207	11.841	10.742	12.329	12.1286	0.994145
12.2	13.306	10.742	15.625	13.184	7.568	10.864	9.766	9.888	10.62	8.789	9.644	10.742	17.334	28.32	18.677	10.254	10.376	9.888	11.597	13.306	15.259	9.521	10.376	11.475	9.399	11.719	12.207	12.329	11.108	10.01	12.695	10.254	12.817	11.353	10.742	12.451	15.259	10.376	12.939	11.23	10.01	11.719	12.0414	0.986998
12.2	12.695	11.23	15.137	14.16	7.08	11.23	8.057	10.132	10.376	8.179	9.888	10.742	16.602	28.442	19.043	9.888	10.742	9.888	11.475	13.672	15.381	9.399	11.108	11.841	9.277	11.475	13.062	12.573	11.353	9.888	13.672	10.62	12.817	11.475	11.475	11.353	14.404	10.864	12.695	11.23	10.864	11.719	12.0763	0.989858
12.2	12.695	10.498	15.869	14.16	7.446	11.353	8.301	10.132	10.376	7.446	9.766	9.766	16.235	28.076	19.165	10.132	11.23	9.644	11.353	14.038	15.015	9.766	11.23	10.986	9.766	10.864	11.841	12.207	11.719	9.399	13.794	10.132	12.573	11.353	11.475	11.597	14.893	9.888	12.695	11.108	10.498	11.963	11.9629	0.980568
12.2	12.573	10.62	15.381	13.184	7.08	11.23	8.545	9.888	10.742	8.057	10.376	10.62	16.479	28.687	19.653	9.644	11.719	10.376	11.475	13.794	15.747	9.277	10.986	10.62	10.132	10.498	12.451	12.085	11.597	9.399	13.428	11.353	12.451	10.986	11.353	12.573	15.625	10.62	11.719	11.353	10.62	12.817	12.0908	0.991048
12.2	12.817	10.132	16.235	13.062	7.08	11.719	8.911	9.644	10.986	8.545	10.376	9.888	16.479	29.053	19.287	9.888	11.475	10.254	10.986	14.16	15.381	9.399	10.62	11.353	9.644	10.986	12.085	11.963	11.963	9.644	13.672	11.23	14.038	11.108	10.62	13.306	15.137	10.132	12.329	10.01	10.62	11.841	12.0966	0.991526
12.3	12.939	10.986	15.625	14.038	7.935	10.864	7.202	9.766	10.864	8.301	9.155	10.01	17.09	28.687	18.188	10.62	10.62	10.132	10.62	14.038	15.015	9.033	10.132	11.719	9.399	11.353	12.695	11.353	11.23	10.01	14.16	10.864	13.306	11.719	11.108	12.329	15.137	10.01	12.573	10.864	10.62	12.207	12.0123	0.976609
12.3	13.306	11.108	15.381	13.672	6.958	10.742	7.446	10.498	11.353	8.301	9.399	10.742	16.846	28.442	19.409	10.01	10.62	9.888	11.353	13.062	15.625	9.766	10.376	10.376	8.911	11.597	12.817	11.841	11.23	9.644	14.16	10.498	13.672	11.353	11.963	11.841	15.381	10.498	12.451	11.353	11.108	12.207	12.0763	0.981812
12.3	13.062	10.132	15.259	13.306	7.324	10.864	7.568	10.01	11.23	8.057	9.033	10.132	17.578	28.931	19.287	10.498	10.62	10.132	11.475	13.55	15.625	9.399	10.376	11.719	9.033	11.597	11.719	12.695	12.207	9.521	13.55	10.62	13.306	10.864	11.719	11.963	15.991	10.62	13.184	10.864	10.742	11.841	12.0763	0.98181
12.3	13.306	11.475	15.259	14.526	6.836	11.353	9.033	10.254	11.841	8.301	9.155	10.376	17.578	28.687	19.165	9.521	10.864	10.376	11.841	13.306	15.015	9.766	10.376	12.329	10.132	12.085	12.207	12.451	11.475	10.376	14.038	10.376	13.916	10.62	10.864	12.207	15.259	9.888	12.329	10.742	11.108	11.108	12.1838	0.990554
12.3	12.329	12.085	14.893	13.184	7.202	10.132	8.057	10.254	10.864	8.545	9.888	10.01	16.357	28.442	19.287	9.399	10.62	9.766	11.597	13.306	15.625	10.62	9.888	11.719	10.62	11.963	12.329	13.062	11.963	9.644	12.939	10.498	12.817	10.62	10.864	12.207	14.771	8.911	12.695	10.498	10.864	11.23	11.9658	0.97283
12.3	12.207	10.864	15.015	14.526	6.958	10.864	8.667	9.033	10.132	7.568	9.277	10.62	16.357	28.809	19.531	9.399	10.62	10.498	11.353	13.55	15.259	10.376	10.498	12.207	10.498	11.719	12.329	12.573	11.23	10.01	14.16	11.108	13.184	12.085	11.475	11.475	14.771	9.033	12.939	11.719	11.23	10.986	12.0646	0.980859
12.3	12.573	10.742	15.381	13.428	6.958	11.23	8.545	9.521	11.23	8.667	9.033	10.498	17.09	29.053	19.165	9.766	10.986	9.766	11.23	13.672	15.869	9.888	9.888	11.963	10.376	10.62	12.573	12.817	11.719	9.277	14.16	11.353	13.428	11.841	11.475	11.719	15.625	10.376	12.329	11.719	10.742	11.353	12.1344	0.986535
12.4	13.062	10.498	15.259	13.916	7.202	11.23	8.667	9.277	10.864	9.033	9.521	10.62	16.235	29.297	18.799	10.132	10.742	9.644	10.742	13.55	14.893	9.399	9.888	11.353	10.132	11.963	11.841	12.329	11.353	9.521	13.428	10.986	13.428	11.841	12.207	12.573	15.137	10.254	12.085	11.23	10.498	11.841	12.0588	0.972485
12.4	12.573	11.108	16.113	13.428	7.813	11.719	9.033	9.155	10.62	8.667	8.789	11.597	16.724	28.564	19.287	10.132	10.742	10.01	11.353	12.817	15.015	9.155	10.132	11.353	10.864	12.451	12.939	12.573	12.085	9.766	12.695	10.864	13.428	11.719	10.986	12.451	15.259	8.911	12.817	10.498	10.742	11.963	12.1169	0.97717
12.4	12.207	11.23	15.259	13.794	6.714	9.888	8.789	8.911	10.376	7.813	9.033	10.376	17.578	28.564	19.287	10.986	10.498	10.01	11.23	14.404	15.747	9.399	10.864	11.23	10.01	12.329	13.672	12.573	10.498	9.888	13.672	10.01	13.428	11.841	11.841	11.719	15.747	10.01	12.329	10.376	11.353	10.254	12.0414	0.971077
12.4	12.329	11.23	15.381	13.672	7.446	10.498	7.446	8.911	10.376	8.423	8.911	10.254	16.968	28.076	19.897	10.132	10.986	9.277	10.864	13.55	15.259	9.766	10.498	11.963	8.667	11.719	12.695	12.085	11.841	9.888	13.184	10.864	12.573	11.963	12.695	11.963	15.503	9.644	12.207	11.963	11.108	10.864	11.989	0.966857
12.4	12.817	10.864	15.381	12.939	7.69	9.888	8.789	8.789	10.376	8.667	9.644	9.888	16.724	29.297	19.531	9.766	10.986	9.155	11.23	13.55	15.259	9.644	9.644	11.963	9.155	11.475	12.329	12.451	11.353	9.521	13.062	10.986	13.428	10.864	11.841	12.207	14.893	9.888	13.062	11.841	10.742	10.498	11.9542	0.96405
12.4	12.817	11.841	15.869	13.794	8.301	10.864	9.521	9.277	10.01	9.033	9.277	10.01	15.625	28.931	19.043	10.62	10.132	9.521	11.719	13.428	15.503	9.277	10.498	12.085	9.521	11.353	12.939	12.207	11.23	10.01	12.329	10.986	12.695	11.353	11.23	11.963	15.747	10.254	12.329	11.719	10.376	10.864	12.05	0.971776
12.4	13.184	10.864	15.747	13.062	7.813	10.986	9.033	8.911	10.01	8.057	9.521	10.254	16.724	28.687	19.165	10.498	10.376	9.399	12.207	13.794	15.259	10.132	10.498	12.329	9.399	10.864	13.184	11.841	10.742	10.376	12.573	10.864	13.672	10.01	10.742	12.085	14.282	10.376	12.573	11.719	10.986	11.353	12.0036	0.968032
12.4	12.939	11.108	16.113	12.939	6.836	10.986	9.277	9.277	10.01	8.301	9.155	10.498	16.724	28.687	18.799	10.62	10.864	10.01	12.207	13.794	14.771	9.277	10.376	12.207	10.498	11.108	12.085	11.963	10.62	9.766	12.939	10.498	13.672	11.23	12.085	11.841	15.747	10.01	12.451	11.719	11.353	11.475	12.0675	0.973185
12.5	13.306	10.986	15.991	12.939	7.446	10.742	8.911	10.01	10.254	8.423	9.399	9.155	16.846	28.687	18.799	11.353	10.864	9.888	11.963	13.916	14.282	9.033	10.132	11.963	9.766	10.742	11.719	12.573	11.23	9.399	12.939	10.742	13.428	10.62	12.573	12.939	14.771	9.766	12.451	10.62	10.254	12.085	11.9977	0.959819
12.5	12.817	11.23	15.503	13.672	6.592	10.132	9.644	10.376	10.864	9.277	10.498	10.01	17.09	28.931	19.287	10.498	10.498	9.644	12.085	13.55	15.137	9.155	11.108	12.695	10.62	11.475	12.329	12.329	12.207	9.155	12.695	10.742	13.916	11.108	10.62	12.573	14.893	9.766	12.695	11.719	10.864	10.498	12.1547	0.972375
12.5	13.184	11.108	15.747	13.672	6.348	10.742	9.277	10.376	10.742	8.911	9.399	10.376	17.456	28.687	20.142	10.132	11.108	9.888	11.108	14.526	15.869	9.155	11.353	11.597	10.01	11.963	12.573	12.085	11.23	10.01	13.062	11.23	13.55	11.719	10.498	13.062	14.893	9.766	12.207	12.451	10.742	11.841	12.2332	0.978657
12.5	12.207	10.62	15.015	12.329	7.324	10.498	8.545	8.911	10.864	8.911	9.521	9.888	16.846	29.053	19.775	9.766	10.498	10.376	11.353	13.916	15.991	9.521	10.864	11.23	8.789	10.742	11.963	11.963	11.963	10.864	14.526	10.986	12.939	11.841	11.475	12.695	15.137	10.01	12.207	11.108	11.475	11.23	12.0413	0.963305
12.5	12.695	10.62	15.869	13.184	6.958	10.986	9.644	9.644	10.62	8.667	9.521	10.62	16.968	28.687	19.043	10.132	10.986	10.864	11.597	13.672	15.259	9.521	10.498	11.963	9.888	10.132	12.085	12.329	12.085	10.498	14.404	10.376	12.939	11.353	10.864	13.184	15.137	9.888	11.963	11.719	10.986	11.23	12.1257	0.970053
12.5	13.184	10.254	15.869	13.184	6.836	11.23	9.033	8.911	11.23	9.155	9.277	9.888	16.846	29.419	18.921	10.132	11.353	10.01	11.23	12.817	15.259	8.667	10.864	11.475	10.376	11.353	11.963	12.817	11.108	10.376	13.428	10.132	12.817	10.986	10.498	12.939	14.893	9.644	12.207	12.207	10.864	11.719	12.0326	0.962611
12.5	12.817	11.23	15.137	13.672	7.202	10.498	9.277	9.888	10.62	7.446	9.155	10.742	17.7	28.564	19.531	10.742	10.742	9.766	11.719	13.428	15.259	8.911	11.23	10.864	10.986	11.719	12.695	12.207	11.108	10.132	13.306	10.254	13.428	11.475	10.01	11.963	14.16	9.644	12.085	11.841	10.986	11.963	12.05	0.964004
12.5	12.573	10.01	15.381	13.428	6.714	10.986	8.545	9.521	11.108	8.545	9.399	10.742	17.7	28.32	19.409	10.62	10.376	10.254	10.864	13.916	15.625	9.277	11.108	11.108	10.376	11.475	11.963	11.719	11.23	10.254	13.55	10.132	12.817	11.353	11.353	12.329	14.893	9.888	12.085	12.085	10.62	12.451	12.05	0.964004
12.6	12.451	10.01	15.259	13.55	7.446	10.986	8.789	10.01	10.132	8.545	9.521	10.742	16.846	27.954	19.287	9.277	11.108	9.644	10.62	13.916	15.503	9.033	10.498	11.23	10.132	11.475	10.62	11.719	12.085	9.766	13.306	10.132	12.817	12.207	11.841	12.817	15.259	10.742	12.451	11.841	10.986	11.963	12.0123	0.953356
12.6	12.939	11.23	15.869	13.916	6.958	11.108	8.545	9.888	11.108	9.033	8.789	10.498	17.456	29.175	19.287	10.01	10.742	10.132	10.62	14.526	15.747	9.399	11.108	11.719	11.108	11.719	11.353	11.719	11.841	9.888	14.16	10.254	13.306	11.597	10.986	11.353	14.648	10.376	11.108	10.62	10.62	11.475	12.0936	0.959813
12.6	12.329	10.986	15.259	14.16	6.592	10.376	8.423	9.277	11.23	8.423	9.766	10.742	16.846	28.564	19.287	9.766	10.132	10.742	11.23	12.817	15.381	8.789	11.23	11.475	11.108	12.085	12.329	12.329	11.108	10.01	13.428	9.766	13.794	11.23	11.108	12.085	15.869	10.254	12.085	11.475	11.23	12.085	12.0762	0.958428
12.6	12.939	11.353	15.747	14.038	6.836	10.498	7.568	9.399	11.353	7.69	9.155	11.963	16.602	29.297	18.799	10.132	10.498	9.766	10.986	12.817	15.503	8.789	10.498	11.353	10.132	11.23	10.376	11.963	10.742	10.132	13.306	10.254	13.794	10.986	11.23	12.451	15.137	9.766	12.817	11.23	10.498	11.475	11.9309	0.946897
12.6	12.329	10.864	15.381	13.794	7.324	10.986	8.057	9.766	11.475	7.813	10.01	11.23	17.334	28.198	19.653	10.254	10.62	10.376	10.62	12.939	14.282	9.277	10.01	11.23	9.033	11.841	11.475	12.085	11.719	10.376	13.184	10.376	13.184	10.62	10.986	11.841	15.869	10.62	12.085	11.108	10.376	11.23	11.9483	0.94828
12.6	12.939	11.475	15.015	13.794	7.446	10.254	8.667	9.521	10.986	7.446	9.888	10.254	17.212	28.931	19.287	10.498	10.986	9.888	11.23	12.695	14.771	10.01	11.353	12.207	11.108	12.207	11.597	11.719	11.963	10.498	12.939	11.353	13.062	10.498	10.62	12.573	15.259	9.521	13.184	10.62	10.376	11.475	12.0792	0.958664
12.6	12.817	11.597	15.381	14.648	7.08	10.498	8.545	9.399	10.498	8.057	9.521	10.864	17.7	28.442	20.508	9.888	11.719	9.521	10.742	12.817	15.259	9.521	10.132	11.841	11.475	11.719	12.695	12.695	10.254	9.888	12.817	10.62	13.062	11.353	10.864	12.085	15.015	9.399	12.329	10.62	10.742	11.108	12.0413	0.955659
12.6	12.817	11.475	14.893	13.55	7.813	10.62	9.033	9.033	10.742	8.179	9.888	10.376	17.212	28.32	20.142	9.888	11.23	9.888	10.132	13.916	15.015	10.376	10.254	11.719	9.644	11.475	12.451	11.719	11.475	9.888	12.695	11.23	13.794	11.475	11.475	12.085	14.893	9.399	12.085	11.719	11.353	12.085	12.0822	0.958902
12.7	13.062	11.353	16.113	13.184	6.348	10.62	8.179	8.789	10.498	8.301	9.277	10.62	16.602	28.442	19.531	10.62	11.353	10.132	10.376	14.893	15.503	9.766	9.888	11.719	9.033	11.475	11.353	12.329	11.841	8.911	12.817	10.864	14.16	11.963	11.597	12.695	15.747	10.254	11.963	10.986	10.742	11.475	12.0327	0.947458
12.7	13.062	10.62	15.137	13.428	8.057	10.376	9.399	8.911	11.108	9.033	9.766	10.132	17.334	29.053	19.409	10.742	11.719	10.498	11.353	13.672	14.893	9.644	9.644	12.695	9.277	11.353	12.329	12.695	11.719	10.132	13.306	11.108	14.16	11.719	11.719	12.573	15.259	10.742	13.062	10.986	10.132	11.353	12.2216	0.962334
12.7	13.428	10.864	15.137	13.672	7.935	10.986	8.789	9.399	10.254	8.423	9.399	11.353	16.846	28.809	18.921	10.62	10.498	9.888	11.23	13.428	14.648	9.521	9.399	12.207	9.888	12.451	12.817	12.939	11.108	10.376	13.55	10.498	13.55	11.23	11.108	11.963	15.259	9.644	12.573	11.597	10.742	11.353	12.1024	0.952943
12.7	12.451	10.62	16.113	13.794	6.714	10.498	8.423	9.888	10.62	8.545	9.766	11.353	16.602	28.931	19.531	10.62	10.742	10.01	11.108	13.062	15.503	9.644	10.01	11.475	9.766	12.451	13.062	12.817	11.23	9.277	14.16	10.62	14.16	11.353	11.719	11.597	14.771	9.521	12.451	11.963	11.475	11.353	12.1374	0.955697
12.7	13.672	10.864	15.137	12.939	7.08	10.376	7.813	10.01	11.23	8.301	9.399	10.62	16.846	28.809	19.775	10.376	11.23	9.644	11.23	13.428	15.015	9.521	10.254	11.23	9.766	10.742	11.841	12.939	12.085	10.254	13.428	11.23	12.695	10.864	11.108	12.085	14.893	9.888	12.451	12.451	11.475	12.207	12.0762	0.950883
12.7	13.55	10.864	15.381	14.16	7.446	10.986	8.667	9.399	11.475	9.033	9.888	11.719	16.724	29.297	19.531	9.888	11.108	10.01	11.475	13.672	15.503	9.888	10.132	12.207	10.01	10.864	11.719	13.062	12.817	8.789	13.916	11.23	13.794	10.742	10.986	12.573	14.771	9.766	12.695	11.475	11.108	11.353	12.2303	0.963016
12.7	13.794	11.475	15.747	14.038	7.446	11.23	9.277	9.033	11.353	8.301	9.399	10.62	16.724	29.175	19.775	10.01	11.353	10.132	11.475	14.16	15.625	9.277	10.742	11.719	10.132	11.719	12.939	12.451	11.963	10.376	13.672	11.719	13.428	11.719	10.986	12.207	15.259	10.01	12.329	11.353	10.376	12.085	12.3001	0.96851
12.7	13.306	10.62	15.625	14.282	6.958	10.742	9.399	9.521	11.23	8.423	9.766	11.719	16.235	29.907	19.165	10.132	11.353	9.766	11.841	14.282	14.893	9.033	10.254	10.864	10.742	11.23	13.428	11.963	11.23	10.864	12.695	10.986	14.038	11.841	10.62	11.963	14.893	10.132	12.329	11.719	11.475	11.963	12.2245	0.962555
12.8	13.55	10.498	15.137	12.939	7.813	11.353	8.423	10.376	10.254	7.935	8.667	11.108	16.235	29.663	19.287	10.376	11.353	9.521	11.23	13.916	15.747	10.01	9.766	10.864	9.644	11.23	13.062	11.841	12.329	10.254	13.184	10.864	14.038	11.108	11.719	12.695	15.259	10.986	12.451	11.719	11.108	12.085	12.1809	0.951631
12.8	13.55	10.864	15.625	13.55	7.324	11.719	8.423	9.155	10.986	7.935	9.521	10.62	16.724	29.297	19.409	9.888	11.353	10.254	10.742	13.428	14.893	9.399	10.132	10.864	9.888	11.23	12.329	12.573	11.841	9.766	13.916	10.986	13.916	10.62	11.719	12.329	15.503	10.376	12.817	11.108	10.864	11.353	12.114	0.946408
12.8	13.062	10.986	15.381	13.306	6.714	10.986	8.789	10.01	10.864	8.911	9.644	10.376	16.357	28.198	19.287	10.132	11.353	10.132	10.986	12.817	15.991	9.033	10.62	10.742	10.376	11.23	13.184	11.719	12.085	10.132	13.062	10.742	13.306	10.62	11.108	10.986	14.16	10.376	12.085	11.108	11.23	11.963	12.0035	0.937777
12.8	12.573	10.742	15.259	13.184	6.836	10.498	8.545	9.521	11.108	8.423	9.888	10.01	16.968	27.954	20.02	10.498	9.521	10.742	11.597	13.55	16.602	9.399	10.742	10.864	9.399	11.719	12.573	12.207	11.353	11.475	13.062	10.742	12.939	11.108	10.986	10.864	15.625	9.644	12.085	11.23	11.475	11.597	12.0268	0.939596
12.8	12.817	9.888	15.137	13.794	7.935	10.742	8.911	9.766	11.23	8.301	9.766	10.986	16.846	28.564	19.165	9.766	10.864	9.766	11.353	13.672	15.869	8.667	10.254	11.353	9.766	10.986	11.597	11.963	11.23	11.963	13.794	10.498	13.672	11.841	11.353	11.963	15.015	10.254	12.695	11.963	11.475	11.719	12.1228	0.947096
12.8	13.062	10.254	15.625	13.306	7.69	11.475	8.301	9.399	10.864	8.789	9.766	10.986	16.968	29.175	19.287	10.254	10.864	10.01	12.085	13.794	15.503	10.01	9.521	12.085	9.521	10.376	11.963	11.475	11.963	9.888	12.817	11.23	14.526	10.62	11.719	12.451	14.526	10.498	11.963	11.23	10.742	12.329	12.1169	0.946633
12.8	12.817	10.498	14.893	13.672	7.202	10.864	9.888	9.644	11.108	8.423	9.766	11.353	17.334	29.541	19.287	10.376	10.01	10.01	11.475	14.404	15.381	9.766	10.376	11.841	11.23	11.23	12.329	12.451	11.597	10.254	12.939	10.864	14.038	10.864	10.132	11.841	15.259	10.376	12.085	11.23	10.62	11.841	12.1693	0.950724
12.9	13.062	11.841	15.625	14.038	6.836	10.742	8.911	9.888	11.108	8.789	9.277	10.986	16.846	29.297	18.921	10.01	9.888	10.01	11.23	13.184	14.771	8.911	10.376	11.23	11.23	11.353	12.329	12.939	9.888	10.254	12.817	10.254	13.062	11.353	10.742	11.963	15.015	9.766	11.963	10.62	11.597	11.597	12.0124	0.93119
12.9	12.329	10.986	14.893	14.282	6.958	10.864	9.766	10.254	11.108	9.521	9.033	11.23	17.212	28.442	19.775	9.888	10.986	9.888	11.353	13.306	15.381	8.667	10.742	10.864	9.888	12.451	11.841	13.184	11.719	10.986	13.062	10.498	13.672	11.353	12.085	12.085	16.235	9.155	12.817	10.864	11.719	11.108	12.2012	0.945829
12.9	12.573	10.376	15.259	14.404	6.958	10.986	8.423	9.521	11.353	8.911	9.155	11.108	17.09	28.564	20.02	10.01	10.986	9.644	11.23	14.282	15.625	9.277	10.498	10.864	10.254	11.841	12.207	12.451	12.207	10.132	13.184	10.254	13.428	11.719	11.597	11.719	15.747	9.888	12.329	11.841	10.864	10.742	12.1315	0.940423
12.9	12.207	11.108	15.625	13.672	6.958	10.01	8.789	10.132	12.085	9.766	9.033	10.864	17.578	28.931	19.287	10.376	10.742	9.888	10.864	13.916	15.015	9.644	10.62	12.085	10.01	11.108	12.451	12.207	11.108	9.888	13.672	9.888	13.794	11.23	11.475	12.573	15.747	10.01	12.451	10.986	10.498	11.353	12.1344	0.94065
12.9	12.451	10.864	16.113	13.916	7.202	10.376	9.277	9.521	11.108	8.301	8.301	11.841	16.846	28.564	19.287	10.132	10.498	9.888	12.085	13.428	14.404	9.521	9.644	12.573	10.132	12.329	12.695	11.841	10.742	9.766	12.695	10.132	13.794	12.939	11.353	12.329	15.137	10.132	12.573	11.719	11.475	11.108	12.1198	0.93952
12.9	13.306	11.23	15.869	13.672	6.592	10.498	9.766	10.01	10.742	9.033	9.033	11.108	17.212	28.442	19.531	10.864	10.498	10.01	11.719	13.672	15.137	9.155	10.62	11.841	9.888	12.329	12.451	12.695	11.719	10.62	13.062	10.132	13.55	12.207	11.353	12.451	15.625	10.498	12.207	11.353	11.23	11.108	12.239	0.94876
12.9	13.55	10.986	15.869	14.16	7.202	10.62	9.644	9.521	10.986	9.277	9.155	10.864	16.357	29.175	19.043	10.742	10.62	10.254	10.864	14.038	14.038	9.155	11.475	12.207	9.766	11.719	11.841	12.085	10.742	10.376	13.306	11.353	14.526	10.742	10.742	12.207	15.991	10.498	12.329	11.353	11.108	11.108	12.1808	0.944249
12.9	13.428	11.353	15.259	14.404	7.935	10.864	9.766	9.277	10.986	9.033	9.766	10.132	16.846	29.419	19.287	10.986	9.399	9.766	10.62	13.916	14.282	9.277	10.376	11.963	10.01	12.451	12.695	12.207	10.986	9.766	12.207	10.132	13.55	10.864	11.841	12.207	14.526	10.62	11.963	11.353	10.864	11.353	12.0937	0.937495
13	13.428	11.23	15.503	14.648	6.714	11.475	9.277	10.376	11.108	9.277	9.399	10.132	17.334	29.053	19.409	10.986	11.108	9.277	10.864	14.404	15.137	9.766	10.498	11.719	10.01	13.062	13.062	12.817	11.719	10.01	12.817	10.62	13.306	11.841	12.085	12.207	15.625	11.23	13.55	12.207	10.986	11.353	12.3959	0.953533
13	14.16	11.475	15.381	14.16	6.47	10.62	8.179	9.033	10.498	9.155	8.911	10.498	17.334	28.442	19.653	10.254	11.23	9.766	12.207	14.038	15.259	9.399	10.986	11.353	9.399	12.085	12.329	12.573	11.719	9.399	13.062	10.62	13.184	11.475	11.963	12.451	15.381	10.62	12.573	10.864	11.23	11.841	12.1721	0.936317
13	12.939	10.742	16.357	13.428	7.08	10.01	8.789	9.521	10.742	8.789	10.01	10.986	17.212	29.297	19.653	10.498	11.353	9.521	10.742	14.038	14.648	9.399	10.62	11.963	9.644	10.986	13.062	11.841	12.085	9.033	13.062	10.864	13.672	11.23	10.498	12.573	15.869	10.742	12.695	11.719	10.986	11.353	12.1488	0.934526
13	13.184	11.108	15.991	13.306	6.836	10.864	8.667	9.644	10.986	8.911	9.521	10.62	17.334	30.273	19.043	11.108	11.108	9.888	11.841	14.038	14.893	9.521	10.864	12.573	9.521	11.23	12.085	11.719	11.963	10.742	12.695	10.864	12.939	10.864	10.62	12.695	15.625	10.62	12.939	11.353	10.62	10.742	12.1895	0.937652
13	13.428	10.864	15.747	14.16	7.446	9.888	10.742	10.864	10.498	8.301	10.01	10.986	17.09	29.175	18.555	10.62	11.108	10.986	11.597	13.794	14.282	9.033	10.132	12.573	9.644	11.353	12.329	12.207	11.108	10.498	13.062	10.742	13.916	11.108	10.986	12.451	15.015	10.742	11.23	11.719	10.742	11.108	12.1866	0.937434
13	13.306	10.864	15.259	13.428	7.202	10.62	9.888	10.376	10.986	8.057	9.033	10.376	16.724	29.053	19.165	11.108	11.353	10.742	10.742	14.038	15.015	9.521	10.986	11.353	9.644	11.108	13.428	12.573	11.719	10.254	13.062	10.986	13.184	11.108	11.963	12.329	14.893	10.742	11.353	11.963	10.864	10.742	12.1693	0.936099
13	13.306	10.498	15.747	13.794	7.08	9.888	9.033	10.498	10.742	8.301	9.155	10.254	17.578	29.297	18.921	11.475	11.475	10.742	10.986	13.794	15.137	9.277	11.23	11.23	9.888	11.353	12.329	12.451	11.841	10.01	13.306	11.719	13.062	11.353	11.353	12.207	15.137	10.132	12.329	11.963	10.986	11.841	12.2071	0.939007
13	12.695	11.353	14.771	14.038	6.348	10.254	9.155	9.521	11.23	8.179	9.277	10.376	16.724	28.564	18.677	10.62	11.841	9.766	11.23	13.794	15.625	9.033	11.23	11.23	10.498	11.841	12.207	12.329	12.329	10.864	12.451	10.62	13.428	11.108	11.719	11.963	15.015	10.498	11.23	11.353	11.597	11.475	12.0966	0.930505
13.1	12.695	10.498	16.357	14.038	5.615	10.986	8.789	10.01	11.719	8.545	9.033	10.01	17.334	29.297	19.409	10.62	10.742	9.033	11.108	13.062	15.869	9.766	11.108	11.719	10.376	11.475	12.451	12.085	11.719	11.23	13.428	11.108	14.282	11.353	11.353	12.939	15.259	10.498	11.719	11.353	10.986	12.207	12.2186	0.932721
13.1	12.695	10.742	15.381	13.672	6.47	9.766	9.155	9.888	10.986	7.446	8.423	10.254	16.846	29.541	19.653	9.888	10.742	10.498	11.23	12.573	15.137	9.033	11.475	11.963	9.521	10.864	12.085	10.986	11.719	10.864	13.916	10.498	14.282	11.108	11.23	11.719	15.869	10.498	12.451	11.475	12.085	12.451	12.0733	0.921625
13.1	12.817	10.62	16.479	13.916	7.69	10.01	8.423	9.644	11.963	8.301	8.911	10.498	17.212	29.663	19.165	10.132	10.864	9.644	10.62	13.062	15.137	9.888	10.62	11.353	9.888	11.353	12.207	11.963	11.841	10.376	13.672	10.742	13.55	11.108	11.719	12.573	15.503	10.01	12.695	11.23	11.475	11.841	12.1519	0.927623
13.1	12.573	10.864	15.137	14.526	7.813	9.888	8.789	9.155	11.108	8.057	9.521	10.986	17.7	29.297	18.677	9.521	10.742	10.01	10.254	13.062	15.259	9.644	10.864	11.108	10.376	11.719	11.475	12.085	11.108	10.498	14.038	10.986	14.16	10.62	11.475	12.451	14.404	9.888	12.451	10.742	10.376	12.451	12.0442	0.919407
13.1	13.062	11.108	16.113	14.648	7.08	10.498	8.545	9.766	11.108	8.301	9.277	10.62	17.212	29.541	18.921	10.132	10.742	10.376	10.986	13.672	15.381	9.033	10.376	10.254	10.254	11.841	12.207	12.207	11.23	11.353	14.038	11.23	13.062	11.23	11.108	11.963	14.893	10.498	12.085	11.108	10.498	11.353	12.1169	0.924955
13.1	12.817	10.864	15.137	14.771	6.958	9.766	8.911	9.888	11.353	8.301	9.399	10.62	17.334	29.175	19.531	10.132	10.742	10.01	10.986	13.062	15.747	8.911	10.132	11.108	10.132	11.719	12.817	12.207	11.597	10.742	13.794	11.963	13.672	11.719	11.353	11.841	15.259	9.888	11.963	11.475	11.23	10.742	12.1373	0.926514
13.1	12.695	11.108	14.771	14.282	7.324	10.01	8.789	8.667	11.23	7.568	8.789	10.742	17.334	29.297	19.165	9.644	11.108	9.766	10.742	12.695	15.381	9.888	11.841	10.986	9.766	11.108	12.085	12.085	11.963	10.01	13.306	11.353	14.16	10.498	11.841	12.085	15.015	10.01	12.451	11.597	11.963	11.719	12.0675	0.921187
13.1	12.817	10.986	15.503	14.038	7.568	10.864	9.033	8.789	10.986	8.423	9.766	11.841	17.456	29.663	19.653	9.644	10.742	9.033	11.719	13.55	15.747	9.888	11.108	11.841	10.864	10.62	11.963	11.963	10.742	10.01	12.695	10.62	14.038	10.864	11.353	12.207	14.526	10.132	12.329	10.376	11.108	11.353	12.1053	0.924066
13.2	12.695	10.986	15.991	14.282	7.202	10.986	9.399	9.277	10.376	8.911	9.277	10.62	16.846	29.785	18.433	10.01	10.376	9.277	11.23	13.062	14.282	9.399	10.132	12.207	9.644	11.841	13.428	10.498	11.963	9.033	13.55	10.62	14.404	11.719	11.23	11.23	15.259	10.254	12.573	10.864	10.376	10.62	12.0035	0.909356
13.2	12.817	10.498	16.602	13.916	6.47	10.498	8.789	8.789	11.475	7.935	9.277	10.864	17.578	29.053	19.531	9.766	10.254	8.789	10.742	12.817	14.648	9.521	9.277	12.451	10.132	12.085	12.329	12.207	10.62	10.864	13.306	10.62	14.404	11.719	11.963	11.841	15.015	10.01	11.963	11.841	11.108	12.085	12.0588	0.913544
13.2	12.695	11.353	15.991	13.916	6.714	10.498	9.644	9.766	10.986	8.057	9.766	10.742	17.7	28.809	20.264	10.376	10.864	9.277	10.864	13.428	14.404	10.01	9.155	11.23	9.766	11.719	12.207	13.672	11.353	10.498	13.306	10.864	13.55	11.597	11.719	11.963	15.625	11.23	12.573	10.986	11.841	11.841	12.21	0.924998
13.2	13.306	11.719	14.893	13.916	7.202	10.742	8.789	9.277	10.986	9.033	9.033	10.62	17.456	29.785	19.165	10.498	10.254	9.766	10.742	12.573	15.259	9.155	9.644	11.108	9.888	11.475	12.207	13.184	12.207	9.888	13.062	11.719	13.672	10.986	11.108	12.207	14.526	10.742	12.573	11.719	10.254	10.864	12.0762	0.914867
13.2	13.184	11.23	15.503	13.794	6.592	10.376	8.789	9.521	10.864	8.179	9.155	10.498	16.968	30.151	20.142	10.254	10.132	9.155	10.986	13.794	15.625	9.521	10.132	11.841	10.132	12.695	11.23	13.062	11.841	9.766	13.184	10.986	13.672	11.353	11.108	12.573	15.259	10.132	12.085	11.719	10.742	10.62	12.1082	0.917289
13.2	13.306	11.597	14.526	13.916	6.958	10.01	8.667	9.888	10.62	9.399	9.033	9.766	17.334	30.029	19.653	10.376	10.742	8.545	11.108	14.648	14.771	9.888	10.376	11.108	10.254	11.353	12.817	12.695	10.864	10.01	13.916	11.353	14.526	11.719	12.573	11.719	14.893	9.766	12.939	10.864	11.353	10.986	12.1634	0.921472
13.2	13.428	11.108	15.747	13.794	7.935	10.01	8.911	9.521	10.376	8.179	9.399	11.597	16.846	29.419	19.775	9.644	10.498	9.521	11.108	13.55	15.015	9.277	10.132	11.719	10.498	11.108	12.207	12.329	12.329	10.62	13.428	11.353	14.526	11.841	12.085	12.207	15.869	10.62	13.184	11.841	11.597	12.207	12.2942	0.931382
13.2	14.16	10.864	15.503	14.282	7.935	10.01	9.033	9.399	10.132	9.277	9.033	10.864	16.968	29.419	20.142	10.498	10.986	10.01	11.23	13.794	14.893	10.254	10.742	11.841	10.498	12.451	12.451	12.451	11.475	10.742	12.329	10.376	13.794	11.719	11.963	12.817	16.357	10.132	13.428	12.207	10.498	11.108	12.3349	0.934461
13.3	12.573	10.742	15.747	14.038	7.446	10.62	8.301	9.766	10.376	8.301	9.644	11.108	17.09	29.053	19.531	10.132	11.597	10.01	11.353	13.672	13.794	9.766	10.864	10.864	10.498	12.695	12.329	11.719	11.23	8.667	12.817	10.986	13.306	11.353	11.353	13.184	15.625	10.62	12.695	11.23	10.986	11.353	12.1199	0.911267
13.3	12.939	10.864	15.381	14.771	6.592	10.62	9.155	8.301	10.62	7.813	8.667	10.742	16.235	29.175	19.775	10.01	10.742	9.766	10.864	13.55	14.771	9.155	9.888	11.475	10.62	11.963	12.085	12.207	11.841	9.644	13.184	11.23	12.939	11.475	11.353	12.695	15.625	9.766	12.207	11.475	10.986	12.085	12.0298	0.904495
13.3	13.184	10.376	15.747	13.916	6.348	10.742	9.277	10.01	10.864	8.667	8.789	11.23	16.846	29.907	20.752	10.62	10.986	10.132	12.085	14.282	15.381	9.033	10.986	11.841	9.888	10.742	12.085	12.573	11.597	10.864	12.695	10.62	12.573	11.841	11.963	12.207	15.747	10.62	12.695	11.475	11.475	12.207	12.2826	0.923502
13.3	13.916	10.864	15.991	14.038	7.568	10.498	9.521	9.399	10.864	8.179	8.423	11.23	16.357	28.687	19.653	10.376	11.353	10.376	11.475	13.672	15.503	9.277	11.23	11.597	9.155	11.597	11.719	11.353	11.719	10.62	13.062	10.986	12.939	11.719	11.963	12.451	15.137	10.498	12.573	10.742	11.719	12.451	12.2012	0.917383
13.3	13.306	10.864	15.625	13.794	6.836	10.986	8.911	9.766	11.23	8.423	10.01	11.108	16.724	29.785	19.897	10.254	10.01	10.498	11.963	13.428	15.259	10.01	10.864	11.475	10.376	10.986	12.329	11.23	11.353	10.864	13.184	11.23	13.916	11.108	11.475	12.817	15.381	10.742	12.451	11.108	10.742	12.207	12.2506	0.921097
13.3	13.672	10.986	16.479	14.526	7.69	10.498	9.277	9.766	10.986	8.057	10.254	11.108	17.09	30.029	19.653	9.766	10.376	10.376	11.475	13.794	15.015	9.766	11.23	12.085	10.132	11.475	12.573	12.451	10.864	10.986	13.062	10.864	14.404	10.62	11.597	12.329	15.137	9.644	13.062	11.475	11.719	12.451	12.3524	0.928749
13.3	12.695	11.108	16.113	14.038	7.324	9.766	9.277	10.62	11.23	8.423	9.399	11.108	16.846	28.931	19.409	10.376	11.353	10.742	11.23	13.794	14.893	9.277	9.766	11.597	10.01	11.719	11.963	12.207	11.353	10.742	13.306	11.719	12.817	10.742	10.986	11.963	15.259	9.521	12.329	11.475	11.963	11.353	12.1605	0.914325
13.4	12.939	10.498	16.235	14.526	7.08	10.742	8.911	10.864	11.719	8.545	9.155	10.986	17.212	29.663	19.531	10.132	10.864	10.01	10.864	13.916	15.381	9.277	10.376	10.742	9.766	12.085	12.085	12.573	11.719	12.085	13.306	10.864	12.817	11.841	11.719	12.207	15.503	11.23	12.207	11.475	11.353	12.573	12.3232	0.919645
13.4	13.062	12.085	15.381	15.015	6.958	10.376	8.423	9.277	11.23	9.033	8.911	10.864	17.334	30.273	19.043	9.766	10.62	10.62	10.986	13.428	15.625	9.766	11.841	11.475	9.033	12.329	11.841	12.329	11.108	10.864	13.306	10.62	13.306	12.329	10.864	12.451	15.625	10.376	12.207	10.986	10.742	11.963	12.2303	0.912706
13.4	13.184	11.353	15.137	14.648	6.836	9.521	8.545	9.888	11.963	8.911	8.667	10.864	17.7	29.541	18.433	9.277	10.498	10.01	10.986	14.038	16.235	8.789	11.353	11.475	10.01	11.475	12.207	12.451	11.719	10.986	13.184	11.23	13.672	12.085	10.864	11.841	15.747	10.742	12.207	11.353	11.23	11.353	12.1954	0.910107
13.4	11.963	11.719	15.381	14.16	6.714	9.033	8.911	10.62	11.719	8.789	8.789	11.475	16.968	29.663	19.531	10.254	10.132	10.01	11.719	14.282	15.869	9.766	10.62	11.719	8.789	12.329	11.963	13.062	11.841	9.399	13.184	11.23	13.794	11.719	11.23	11.841	15.625	10.376	12.817	12.085	11.841	12.085	12.2623	0.915096
13.4	13.428	10.376	15.625	13.916	7.202	10.01	8.423	10.376	10.62	8.545	9.155	11.475	17.944	30.151	18.799	10.986	10.132	9.644	11.108	14.648	15.137	10.132	10.62	11.719	9.521	11.841	12.329	13.428	10.864	10.498	13.062	11.108	13.794	10.864	11.719	12.085	15.625	9.766	12.573	11.23	11.841	11.841	12.2419	0.913575
13.4	12.939	11.597	15.259	14.648	7.446	10.254	9.521	9.521	11.475	8.423	9.766	10.864	17.334	28.564	18.799	9.766	10.742	9.888	10.986	13.794	14.16	9.277	11.108	11.963	10.132	12.085	12.207	12.695	10.498	10.498	13.184	11.23	14.16	11.475	11.108	11.719	15.259	9.888	12.695	11.353	10.742	11.23	12.1489	0.906631
13.4	13.062	10.864	15.747	14.282	5.615	11.23	9.277	9.399	10.62	8.789	10.498	10.742	17.822	30.029	18.921	10.986	10.864	9.521	10.986	13.672	14.648	9.155	10.498	11.353	10.742	12.817	12.817	12.085	10.742	10.498	13.062	11.719	13.428	11.719	10.986	12.451	15.747	10.498	12.817	11.719	10.742	11.475	12.2534	0.914435
13.4	13.184	11.108	15.015	14.893	7.324	10.62	9.277	9.155	11.108	8.545	9.766	10.498	17.822	29.053	19.287	10.132	11.353	9.399	9.888	14.16	15.015	10.01	10.498	11.353	10.376	12.573	11.841	12.451	11.841	9.766	12.817	11.475	14.282	11.841	11.475	11.597	16.113	10.62	11.963	12.207	10.986	11.963	12.2536	0.914446
13.5	13.062	10.864	16.113	14.282	6.47	10.01	8.911	9.888	11.23	8.423	9.521	11.108	17.212	29.541	19.531	9.521	10.132	9.399	10.376	13.916	14.771	9.155	10.254	11.475	10.254	12.939	11.353	12.695	11.963	9.766	13.794	11.353	13.794	11.108	12.085	11.719	14.893	10.864	12.695	11.353	10.376	12.207	12.1518	0.900134
13.5	13.306	10.986	15.869	14.771	5.981	10.986	8.545	9.644	11.108	8.179	9.521	11.108	17.334	29.663	19.165	10.986	10.62	8.911	11.719	13.916	15.259	9.766	10.864	11.841	9.521	13.672	13.062	12.085	12.085	10.01	13.672	10.986	14.404	11.23	11.353	12.207	15.381	10.254	12.573	10.498	10.986	11.963	12.2855	0.910035
13.5	13.184	11.353	15.991	14.893	6.47	10.498	7.935	9.399	10.986	7.813	8.911	11.23	16.968	30.273	18.799	10.62	10.742	9.277	11.353	13.794	14.771	9.766	11.475	11.719	10.254	13.184	12.939	12.207	11.597	10.254	13.916	11.108	14.16	11.841	11.475	11.475	15.015	9.888	12.329	11.23	10.376	11.475	12.2129	0.904661
13.5	13.794	10.498	15.747	14.526	7.446	10.62	8.423	9.033	10.986	8.057	8.911	11.475	17.212	29.053	19.165	10.132	11.108	10.376	10.01	14.16	14.16	9.277	10.01	11.353	10.01	12.695	12.451	12.573	11.108	10.498	13.428	11.719	13.916	11.963	12.207	12.085	14.893	10.498	12.085	11.23	10.62	10.864	12.1518	0.900132
13.5	13.306	11.475	15.503	14.16	6.958	11.475	8.911	9.888	10.01	8.179	9.399	11.108	17.822	30.029	19.287	10.62	11.353	9.766	11.23	13.916	14.893	8.911	10.132	11.475	9.521	12.207	12.817	12.817	11.597	10.254	13.184	12.207	13.55	10.986	11.963	12.451	15.869	10.742	11.963	11.23	10.742	12.207	12.2884	0.910252
13.5	13.428	11.719	15.137	13.55	7.08	11.475	9.277	10.742	10.498	7.813	9.521	10.132	17.578	29.419	18.921	10.254	11.108	10.132	11.719	14.038	14.648	9.277	10.742	11.719	9.766	11.963	12.451	12.085	11.841	9.888	13.184	11.597	13.794	10.864	11.597	13.062	15.503	11.108	12.329	11.23	11.23	10.986	12.2477	0.90724
13.5	12.817	11.353	15.015	14.893	7.446	10.742	9.521	9.644	10.62	7.935	8.057	10.62	17.09	29.541	18.677	10.742	10.376	9.766	11.963	13.794	14.893	9.277	10.498	11.475	9.644	11.963	12.451	11.719	11.841	10.742	13.672	11.963	14.16	11.108	10.742	13.184	15.259	11.841	12.451	11.353	11.353	11.108	12.2216	0.905307
13.5	12.695	10.498	15.991	13.794	6.592	11.108	9.277	9.521	10.498	8.179	8.667	10.132	16.846	29.297	19.287	10.498	10.986	10.01	11.353	13.55	15.259	9.521	10.376	11.353	10.132	11.597	12.085	12.573	10.986	10.498	13.916	11.23	13.794	10.498	11.841	12.329	15.625	10.498	11.597	11.719	11.353	11.475	12.1199	0.897767
13.6	12.817	10.864	15.259	14.648	6.714	11.353	8.789	9.888	10.62	8.179	8.423	10.376	17.212	29.663	19.287	10.62	11.841	9.888	11.963	13.794	14.404	8.789	11.108	10.986	10.01	11.841	12.939	12.085	10.986	9.888	12.817	11.23	14.404	11.23	12.451	11.841	15.869	9.644	12.451	11.963	11.963	11.841	12.2128	0.898001
13.6	13.306	9.888	15.869	14.16	6.714	11.23	9.155	9.277	10.986	8.301	9.399	10.864	17.212	29.907	18.921	10.62	10.742	10.01	11.108	13.428	14.526	10.132	10.62	11.841	9.521	11.841	12.329	11.841	11.597	9.888	12.817	11.475	14.282	10.986	12.085	11.719	15.259	10.498	11.841	11.353	11.475	11.353	12.1518	0.893515
13.6	12.695	11.23	15.869	14.893	7.324	11.353	8.911	10.01	11.475	8.545	10.01	10.498	17.578	29.785	19.531	9.888	11.23	10.254	10.742	12.695	15.259	9.155	11.353	11.963	9.888	12.207	12.817	11.719	11.475	10.864	13.55	10.864	13.916	11.353	11.719	12.329	15.137	10.742	12.085	10.986	10.986	11.108	12.2855	0.903346
13.6	12.085	10.742	15.625	14.648	8.057	10.132	9.277	10.254	11.353	8.179	8.789	10.864	16.724	29.907	19.653	10.376	11.475	10.254	11.108	13.55	15.015	8.667	11.475	11.475	10.01	11.353	12.573	11.841	10.742	11.597	13.916	11.841	13.306	11.719	11.841	12.451	15.259	10.62	11.963	11.353	12.085	11.475	12.2769	0.902712
13.6	12.329	10.498	15.381	14.893	6.714	10.742	8.789	10.376	10.986	8.179	8.911	11.353	17.334	29.541	19.775	10.742	10.742	10.376	10.986	13.672	16.357	9.521	10.742	11.353	9.277	11.841	11.353	11.963	11.23	10.742	13.672	10.742	14.282	10.62	12.451	11.719	15.747	10.62	11.841	11.597	11.963	11.841	12.2332	0.899498
13.6	12.451	10.62	14.771	14.16	7.202	10.376	8.911	9.766	10.986	8.179	8.301	11.841	17.334	30.029	20.264	10.376	11.475	9.521	11.108	12.573	15.869	9.644	11.108	11.597	10.376	11.963	11.353	12.329	11.475	10.132	13.306	11.108	14.282	11.23	11.963	12.451	15.259	9.521	12.085	11.597	11.841	10.986	12.1838	0.895867
13.6	12.939	11.108	15.625	15.015	7.568	10.376	8.911	9.766	10.132	8.667	9.521	10.742	17.09	30.273	19.287	9.766	10.742	10.254	10.498	12.451	15.625	9.521	11.719	11.963	10.864	11.963	12.817	11.23	10.986	9.888	13.428	10.864	14.404	11.108	12.207	12.207	15.381	10.986	12.451	10.986	10.864	11.719	12.236	0.899706
13.6	12.329	10.986	15.381	15.381	8.301	10.01	8.789	9.888	11.23	9.033	9.277	11.353	17.334	29.541	18.921	9.277	10.742	9.521	10.498	13.306	15.625	9.888	11.353	11.597	9.277	11.353	13.306	11.353	11.108	10.498	12.939	10.864	14.16	11.475	11.841	10.986	16.113	10.254	11.841	10.376	10.742	11.108	12.1227	0.891378
13.7	12.695	10.62	15.869	14.16	7.568	10.62	9.399	9.766	11.23	8.667	9.277	10.62	16.846	30.029	19.531	9.521	10.864	9.521	11.108	12.573	14.526	9.766	10.742	11.963	9.399	10.742	12.085	12.573	10.01	10.376	13.55	10.254	13.672	11.108	11.719	12.207	15.503	10.132	11.841	11.108	10.986	12.207	12.0703	0.881044
13.7	13.428	10.498	15.381	14.771	6.714	10.62	8.301	9.521	11.719	9.155	8.789	10.742	17.09	29.053	18.799	10.498	10.986	10.376	11.353	12.207	14.771	9.155	10.498	12.085	9.521	11.841	12.085	12.451	11.353	10.62	13.184	11.719	14.282	11.353	11.353	12.085	15.625	10.132	12.573	11.353	11.23	11.353	12.1577	0.887423
13.7	12.939	10.986	16.357	14.648	6.592	10.254	9.277	9.521	11.963	8.911	9.155	10.498	18.066	30.029	18.921	10.01	10.01	9.521	11.23	12.573	14.771	9.644	11.108	12.207	10.01	11.719	13.184	11.353	10.864	10.864	13.306	11.719	13.794	11.841	11.841	11.23	14.648	10.01	12.695	10.986	11.719	11.597	12.2041	0.890808
13.7	12.695	10.62	16.602	15.503	6.836	10.986	8.057	10.376	11.719	8.179	8.789	10.498	16.846	29.175	19.775	10.742	10.864	9.033	11.353	13.428	15.259	10.132	10.62	11.841	9.766	11.963	12.451	12.085	11.475	10.62	13.184	10.864	13.306	11.353	12.207	12.451	14.16	10.62	12.695	11.719	11.963	11.23	12.239	0.893361
13.7	12.085	12.207	14.893	14.526	7.446	9.766	8.423	9.644	11.23	8.667	8.789	10.742	16.968	30.151	19.775	9.766	9.888	9.155	11.108	13.062	14.893	10.132	10.986	11.719	9.766	12.207	12.085	12.329	10.742	10.498	12.695	11.841	14.282	10.864	12.207	12.207	14.526	11.353	12.451	11.841	11.475	11.108	12.1547	0.887205
13.7	13.672	11.597	15.625	14.038	6.592	10.132	8.667	10.132	10.254	8.789	8.789	10.742	16.602	29.785	19.531	10.132	10.01	9.033	11.597	13.306	14.16	10.01	11.108	11.841	10.376	12.451	11.963	12.085	11.108	10.62	13.062	11.841	13.306	10.986	12.451	12.695	15.259	10.986	12.573	12.085	11.719	11.475	12.2187	0.891875
13.7	13.062	11.353	15.015	14.282	7.08	9.766	9.033	9.521	10.498	9.033	9.521	10.62	17.09	29.541	19.043	10.62	11.23	9.644	10.376	14.16	14.893	10.742	10.132	11.963	10.132	12.817	12.695	12.573	11.353	9.888	13.062	11.23	12.939	11.353	12.573	12.451	15.259	10.62	11.963	11.475	11.353	10.986	12.2129	0.891449
13.7	13.428	11.475	16.113	14.282	6.592	10.376	9.155	10.498	10.498	9.399	9.399	11.475	18.311	29.419	19.165	10.498	10.864	9.399	10.01	14.282	14.771	10.01	10.132	11.23	9.766	13.55	12.939	12.695	11.963	10.01	12.451	10.986	14.526	12.451	11.719	11.719	15.503	10.498	12.207	11.841	11.841	11.841	12.364	0.90248
13.8	12.817	10.986	15.747	14.404	6.592	10.376	9.277	9.888	11.108	8.789	9.033	10.62	18.188	29.541	20.264	10.01	10.864	9.277	10.62	13.916	14.771	9.521	10.376	10.986	9.277	12.207	12.695	12.939	11.475	10.742	13.794	11.108	14.16	12.451	11.963	12.207	14.771	11.108	12.329	11.23	11.353	11.841	12.2767	0.889615
13.8	13.184	11.353	15.015	14.404	6.47	10.62	8.911	9.521	11.23	8.667	9.155	11.597	17.7	29.785	20.02	10.62	11.23	9.766	11.353	14.282	15.259	9.277	10.132	11.597	9.766	11.597	11.23	12.329	11.963	10.132	13.55	11.353	13.306	11.23	12.207	12.939	15.625	10.62	11.719	11.353	10.986	11.841	12.2594	0.888361
13.8	13.062	11.841	15.869	15.137	6.958	10.376	9.521	9.399	11.475	7.813	9.277	10.498	17.334	30.273	19.165	9.766	10.376	8.789	11.475	14.282	15.137	9.888	10.376	11.108	10.132	11.353	11.719	12.207	12.085	10.986	13.672	11.353	13.184	11.108	11.841	12.695	15.259	10.864	12.451	10.986	11.963	11.475	12.2507	0.887729
13.8	13.794	10.742	15.747	14.771	6.348	10.254	8.911	10.01	10.986	8.301	8.789	10.986	17.09	31.128	19.165	10.132	10.986	10.742	11.597	13.062	14.771	9.521	10.62	11.23	10.498	12.573	13.062	11.963	11.108	10.132	13.794	11.475	13.672	10.986	11.841	11.719	15.137	10.254	12.451	11.23	11.841	11.353	12.2565	0.88815
13.8	13.062	10.864	15.259	14.771	7.08	10.254	9.766	10.132	10.498	8.057	10.01	11.23	16.235	30.029	19.165	10.254	11.23	9.888	11.23	13.794	14.771	9.766	10.986	11.23	9.888	11.597	12.207	12.207	11.719	10.254	13.672	11.597	13.794	11.353	10.986	12.207	15.015	10.01	11.841	11.597	12.817	12.207	12.2507	0.887731
13.8	13.55	10.498	15.137	14.16	6.958	10.986	9.399	10.62	10.742	8.667	9.766	10.864	17.822	30.396	19.409	10.62	11.108	10.742	11.353	14.282	14.893	9.644	10.498	11.353	10.01	12.085	12.573	12.817	11.108	10.62	13.184	12.085	13.916	11.23	12.207	12.085	14.648	11.353	12.085	10.864	11.353	11.841	12.3698	0.896361
13.8	13.55	10.62	15.625	14.282	6.348	10.742	9.888	9.888	10.132	8.911	9.277	12.085	16.846	30.518	19.043	9.766	10.986	10.01	10.62	14.038	15.747	8.911	11.719	11.23	9.888	11.963	12.695	12.695	11.353	10.742	13.672	11.23	14.648	10.742	13.184	12.939	15.747	11.353	11.963	10.62	10.498	11.841	12.3465	0.894677
13.8	12.695	10.986	15.625	14.16	6.958	10.986	9.033	10.254	10.742	8.423	9.155	10.986	17.212	30.029	19.165	10.132	10.62	10.498	11.108	13.794	15.015	9.399	11.353	10.62	9.888	11.353	12.573	12.451	11.353	10.498	13.672	10.742	13.794	10.62	12.085	11.841	15.381	10.62	12.939	11.23	11.597	11.719	12.2215	0.885618
13.9	13.428	11.108	15.625	14.648	6.348	10.01	8.667	10.742	11.475	8.789	9.399	11.108	16.724	30.151	20.264	10.01	11.23	10.376	11.475	14.038	15.747	9.521	11.108	10.742	10.62	11.719	12.329	12.085	12.085	10.986	13.672	10.742	14.648	10.376	12.085	12.085	14.893	10.01	12.573	11.475	11.597	12.207	12.3552	0.888866
13.9	12.329	11.353	15.259	14.038	6.836	10.864	8.789	9.644	10.986	8.911	9.644	11.108	16.968	30.518	19.043	9.766	11.353	9.521	11.475	14.404	15.869	9.766	11.23	10.742	9.644	11.23	12.573	12.695	11.475	10.498	13.55	11.963	14.16	11.475	12.085	12.695	15.747	10.376	12.695	11.353	10.864	11.841	12.3175	0.886151
13.9	12.695	10.62	15.259	14.16	6.958	10.132	8.179	10.742	11.353	8.423	9.399	10.62	16.724	30.396	18.433	9.277	11.719	10.254	10.498	13.672	15.747	10.132	10.498	11.719	10.498	11.719	11.475	11.841	12.207	10.986	14.16	12.085	13.672	11.108	11.475	12.573	15.747	10.864	12.573	10.498	10.864	11.23	12.2187	0.879041
13.9	12.817	10.742	15.381	14.893	7.202	10.62	8.667	10.132	10.62	9.277	9.399	10.986	16.968	29.907	18.921	10.01	10.498	11.353	11.597	14.282	15.259	10.01	9.277	11.353	9.766	12.085	12.573	12.207	10.986	10.62	14.038	11.963	14.038	10.864	11.719	12.451	15.137	11.108	13.062	11.719	11.719	10.742	12.3088	0.885522
13.9	13.062	10.254	15.015	14.648	7.568	10.986	9.277	9.888	12.207	8.545	10.01	10.62	17.334	30.273	19.165	10.132	10.742	10.254	10.742	14.893	14.893	10.132	10.376	10.986	9.521	12.085	12.695	12.329	11.23	10.01	13.55	11.475	14.404	10.742	12.207	11.963	15.991	9.644	11.963	12.451	12.085	11.719	12.3349	0.887403
13.9	13.062	10.864	16.113	14.16	7.813	10.376	9.033	9.888	12.085	8.789	9.277	11.23	17.09	30.396	19.043	9.399	11.353	9.888	11.719	13.672	15.625	10.62	11.23	10.864	10.498	11.719	12.085	12.207	11.475	9.766	13.306	11.841	13.916	11.475	12.207	11.23	14.648	10.376	11.963	12.085	11.23	12.573	12.3378	0.887614
13.9	13.184	10.742	15.747	14.648	7.324	10.742	8.911	10.254	11.841	8.911	9.521	11.108	16.846	30.273	18.555	10.376	11.23	8.545	11.108	13.672	15.747	9.521	10.62	11.353	10.62	11.23	11.23	11.719	11.963	9.277	13.794	11.841	14.526	10.742	12.695	11.719	15.137	10.62	11.841	10.864	10.742	11.475	12.2099	0.878407
14	13.062	10.986	15.747	14.893	6.958	10.864	8.789	9.888	11.108	8.545	9.644	10.498	16.113	29.907	19.165	9.521	10.62	9.521	10.864	13.306	15.015	10.01	11.719	11.963	10.62	13.306	12.817	12.085	11.719	9.888	13.672	11.353	14.404	11.475	12.207	12.085	15.015	10.742	12.573	11.475	11.963	11.23	12.3175	0.879821
14	12.817	10.62	15.747	15.137	7.202	10.254	8.423	10.01	11.475	8.423	8.301	11.108	16.846	29.419	19.653	9.888	10.742	10.01	11.108	13.306	14.893	9.766	11.23	11.23	9.521	13.672	12.939	13.184	11.353	10.498	13.794	11.353	14.404	11.475	11.841	11.963	15.137	10.132	12.329	10.864	12.207	12.085	12.2943	0.878162
14	12.939	10.62	16.235	14.404	6.714	11.23	9.277	9.888	11.108	8.301	9.033	10.376	17.456	29.907	19.653	9.277	10.986	9.888	11.353	13.306	16.235	10.498	11.23	10.864	9.521	12.085	11.963	12.695	11.597	10.498	13.672	11.597	14.038	10.864	13.062	12.085	15.625	9.521	11.963	11.963	11.475	12.329	12.3174	0.879815
14	12.817	10.742	15.259	14.282	7.324	10.986	9.155	10.132	10.864	9.277	9.155	11.719	16.968	30.151	19.287	9.521	10.864	9.277	11.108	13.55	14.893	9.277	11.108	12.207	10.864	11.719	11.841	13.306	10.864	10.01	13.306	12.451	14.404	10.986	12.451	13.062	15.137	10.01	11.963	11.23	11.23	11.353	12.2883	0.877738
14	13.062	11.353	15.869	14.038	6.958	11.108	10.01	9.888	11.108	8.911	10.01	11.23	17.09	30.151	19.775	10.376	10.742	9.399	11.353	13.55	14.648	9.521	10.254	11.23	10.62	12.817	12.695	12.207	10.986	10.376	13.306	11.963	13.306	11.353	12.329	12.329	15.259	10.864	12.573	10.864	10.62	11.353	12.3203	0.880024
14	13.184	10.742	15.503	15.137	7.69	10.742	9.155	9.766	10.01	8.423	9.155	10.376	17.578	29.785	19.653	10.742	10.864	10.254	11.353	13.916	14.648	10.254	10.498	10.864	10.132	13.062	12.695	12.207	10.986	10.376	13.062	11.353	14.404	11.23	12.085	12.085	15.869	10.01	11.963	11.23	11.108	12.573	12.3029	0.878779
14	12.451	10.742	16.235	14.16	7.813	11.23	9.277	10.62	10.742	8.423	8.545	11.353	17.212	30.396	19.531	10.254	10.742	10.254	11.719	14.038	14.893	10.376	11.23	12.207	11.353	12.207	12.695	12.817	10.742	9.888	13.184	11.597	14.16	10.62	12.573	12.695	15.381	9.888	12.207	12.085	11.108	12.085	12.4221	0.887293
14	13.306	11.23	16.235	14.526	7.202	11.353	9.277	9.033	11.108	8.545	8.789	9.766	17.212	30.396	19.775	10.01	10.742	9.033	11.963	14.16	14.526	10.498	11.108	12.207	10.742	11.963	12.939	12.085	11.108	10.254	12.939	11.719	14.282	10.498	12.451	12.817	15.869	10.498	12.207	11.108	10.498	11.963	12.3319	0.88085
14.1	12.573	10.986	16.235	14.282	7.446	11.963	9.766	9.888	11.108	8.667	8.911	10.132	17.09	29.419	19.287	9.277	10.254	10.01	11.719	13.184	14.771	9.399	10.376	12.451	10.376	12.451	12.817	11.108	10.986	10.132	12.939	10.986	14.16	10.742	12.085	12.329	15.747	10.498	12.207	10.986	11.353	11.719	12.2099	0.865949
14.1	13.062	10.62	16.357	14.771	6.714	11.475	9.399	9.888	10.62	8.301	9.033	10.498	17.09	30.029	18.921	10.01	10.498	10.498	11.353	13.306	14.404	9.521	10.864	11.841	9.644	12.817	12.939	12.451	10.864	10.132	12.573	11.23	13.916	11.963	12.207	12.451	15.137	10.132	12.207	11.597	12.329	11.475	12.2652	0.86987
14.1	13.672	10.742	16.846	14.038	6.836	10.742	10.376	9.521	10.376	8.423	9.033	10.742	17.334	30.273	19.653	10.254	10.376	9.766	12.573	13.306	15.137	9.644	10.742	11.719	9.644	12.085	12.451	12.573	10.864	10.498	13.916	11.353	13.916	11.108	12.573	12.451	15.991	10.62	12.573	11.353	11.597	11.963	12.3727	0.877496
14.1	13.672	10.498	16.235	14.526	6.47	10.986	9.521	9.766	10.376	9.399	9.155	10.742	17.7	30.273	20.752	9.766	11.108	10.132	11.353	13.062	15.869	9.521	11.475	11.353	9.888	11.23	12.817	12.695	11.23	10.864	13.428	10.864	13.672	11.108	12.329	13.184	16.968	11.23	12.329	11.475	11.108	11.23	12.4133	0.880377
14.1	12.817	11.108	15.869	14.526	6.958	10.254	9.399	9.766	11.23	9.155	9.644	10.742	17.578	31.006	19.409	10.132	10.254	11.23	11.475	13.916	16.113	9.155	11.475	11.841	9.888	12.329	12.695	12.207	11.23	10.498	13.306	10.62	14.282	10.742	11.719	12.817	15.747	10.986	12.817	11.475	11.353	11.841	12.4191	0.88079
14.1	12.085	11.719	16.235	14.404	6.714	10.376	8.667	10.376	10.864	9.521	10.01	10.986	17.7	30.273	19.897	8.911	10.864	9.888	11.353	13.916	16.357	9.521	11.841	12.085	10.62	12.573	12.817	11.963	10.864	10.864	13.672	10.864	14.038	10.742	12.451	13.062	15.381	10.986	11.963	10.864	11.475	11.353	12.4075	0.879965
14.1	13.062	10.986	15.991	15.137	7.08	10.498	10.01	10.01	11.719	8.545	10.254	10.254	17.456	30.64	19.653	10.376	11.108	10.01	10.986	13.55	15.991	10.132	11.353	11.719	9.888	12.085	12.939	12.451	11.108	9.888	13.672	11.23	13.794	11.108	13.062	12.207	15.991	11.108	11.719	11.475	11.719	11.719	12.4686	0.884301
14.1	13.184	11.353	16.113	13.916	6.958	10.986	9.399	10.62	11.108	8.789	9.399	11.719	18.555	30.518	19.165	10.254	10.986	10.01	10.986	13.428	16.846	9.399	11.475	11.719	10.376	11.841	11.963	11.597	11.353	10.742	13.428	10.62	13.794	11.597	12.939	11.841	16.235	11.108	11.963	10.864	11.23	11.108	12.4163	0.880588
14.2	14.038	10.62	15.869	14.893	7.446	10.254	9.033	10.254	10.864	8.789	9.521	10.864	17.822	30.884	20.142	10.01	10.62	10.62	10.864	13.184	15.991	10.01	10.254	11.597	9.888	11.963	12.573	11.719	10.864	10.498	13.55	11.841	13.794	12.451	11.475	11.841	15.625	10.498	12.573	10.254	10.742	11.23	12.3291	0.868246
14.2	12.573	11.353	16.724	14.648	7.202	9.888	8.911	10.742	11.23	8.301	9.521	11.719	17.822	30.396	20.264	9.888	10.254	10.376	11.353	13.55	15.381	9.277	10.376	11.353	9.766	12.085	13.428	11.841	10.742	10.864	13.794	11.719	13.672	12.695	11.353	12.207	15.259	10.01	11.841	10.864	11.108	10.864	12.3146	0.867227
14.2	13.062	11.475	16.602	15.625	6.592	10.132	8.545	10.62	11.108	9.033	9.155	11.23	17.334	30.396	18.799	9.766	11.23	10.01	11.353	13.428	15.259	9.399	10.986	10.742	9.644	11.353	11.963	11.353	11.23	10.742	13.794	11.23	13.428	11.963	12.329	12.329	14.16	10.254	11.963	10.742	11.108	11.719	12.2187	0.860471
14.2	13.062	11.108	16.602	14.771	6.714	9.888	8.789	10.62	11.108	8.789	9.277	11.108	17.578	31.372	19.531	8.911	10.986	10.254	11.475	12.695	15.625	9.644	11.719	12.329	9.888	11.963	12.085	12.573	11.108	10.62	12.817	11.597	13.794	11.108	12.329	12.573	14.893	10.376	12.451	10.864	11.23	11.353	12.3233	0.867835
14.2	13.062	10.864	15.503	14.648	6.348	10.254	8.667	9.521	11.108	8.911	8.789	10.62	16.968	30.151	18.677	9.277	10.376	9.277	10.986	13.062	15.015	9.399	11.23	12.207	10.132	12.573	12.695	12.939	10.62	10.498	12.695	10.986	14.282	10.498	11.108	11.475	15.259	10.742	12.329	10.986	11.23	11.353	12.079	0.850637
14.2	12.573	10.864	16.602	14.526	7.446	10.132	8.667	9.399	10.62	9.521	9.277	10.986	17.456	30.64	18.921	10.132	10.132	9.644	11.353	13.55	15.015	9.155	10.376	11.23	10.62	12.207	13.672	12.573	10.742	11.108	12.695	11.963	14.282	11.475	11.475	11.719	15.015	10.498	12.451	11.23	11.353	11.475	12.2564	0.863129
14.2	12.695	12.451	16.113	14.16	6.47	10.01	9.033	9.521	10.62	7.813	9.155	10.986	17.822	30.273	19.287	10.742	10.986	9.521	10.986	13.794	15.015	10.01	9.888	11.719	9.766	12.207	13.428	12.451	10.742	10.498	13.306	11.353	14.16	11.719	12.085	12.207	14.893	10.01	12.451	11.475	11.475	11.963	12.2681	0.863949
14.2	13.55	11.23	15.747	14.893	7.08	10.498	8.545	9.521	10.498	8.667	9.766	10.986	17.822	30.029	19.653	10.498	10.986	9.399	11.841	13.55	15.137	10.254	10.376	11.353	10.01	11.963	13.184	13.062	11.597	10.132	13.184	11.353	14.038	11.719	12.085	12.939	14.893	9.399	12.573	10.498	11.353	10.986	12.3059	0.866611
14.3	13.184	11.841	16.357	14.404	6.958	9.766	8.057	10.62	10.986	8.667	9.155	10.864	18.066	30.396	20.142	10.62	11.23	9.644	11.23	13.672	14.648	10.132	10.864	11.108	9.888	13.062	12.329	12.329	11.108	10.62	13.306	12.451	14.16	11.719	11.719	13.184	15.015	10.986	12.817	11.108	10.62	10.742	12.3756	0.865425
14.3	12.695	11.719	16.235	15.503	6.104	9.766	8.667	10.132	10.864	8.911	9.277	10.132	18.066	31.25	20.02	10.254	11.353	9.521	11.475	13.916	14.771	10.376	10.986	11.23	10.01	11.353	12.695	12.451	11.353	11.963	13.916	11.475	14.16	11.719	10.742	12.695	15.137	10.254	12.573	11.108	11.108	10.986	12.3553	0.864004
14.3	12.085	11.841	16.113	15.015	6.47	9.644	8.423	10.742	11.841	8.545	10.132	10.864	17.456	31.128	19.775	10.01	11.108	10.01	10.498	13.916	15.137	10.498	10.498	11.719	10.132	12.207	13.306	12.207	11.108	10.132	13.794	12.085	13.916	12.207	11.841	11.841	15.381	10.498	12.329	12.329	11.719	11.719	12.4338	0.869496
14.3	13.062	12.207	15.625	14.771	7.202	9.766	9.888	9.888	9.155	8.423	9.399	9.888	17.334	31.738	19.165	10.132	10.498	10.498	11.23	13.794	15.259	10.498	10.132	11.23	9.644	12.329	13.184	12.451	11.108	10.132	13.306	12.085	13.794	11.841	12.207	12.085	15.137	10.254	12.817	12.085	10.986	12.085	12.3408	0.86299
14.3	13.428	11.841	15.625	14.526	7.08	10.742	9.277	8.911	10.498	8.057	10.498	9.766	17.334	31.494	19.287	10.376	10.864	10.01	12.207	13.306	15.503	10.01	10.62	11.108	9.521	11.23	12.329	12.085	10.742	10.132	13.428	11.963	14.038	10.498	11.108	12.695	15.259	10.742	12.085	11.353	10.498	11.719	12.2332	0.855466
14.3	13.428	11.108	15.991	15.015	6.958	10.742	9.155	9.644	9.888	8.667	10.01	10.742	17.334	30.273	20.02	10.132	10.742	10.254	11.475	12.817	15.259	10.254	10.498	10.62	10.986	12.085	12.817	11.963	10.864	10.742	12.939	10.132	14.282	11.841	11.841	13.306	15.381	10.864	12.207	10.986	12.207	11.841	12.3407	0.862987
14.3	13.916	10.742	16.602	14.16	6.714	10.376	9.644	10.01	10.742	7.813	9.766	10.254	17.822	30.64	19.897	10.376	10.986	10.742	11.719	13.306	15.747	9.644	10.62	11.475	9.888	12.573	12.695	11.353	11.23	10.132	13.55	11.108	14.038	11.963	12.451	12.451	14.648	10.864	12.939	11.108	12.085	11.719	12.393	0.866647
14.3	12.573	11.23	16.357	14.648	6.592	10.132	9.277	9.888	10.498	7.935	9.155	10.132	17.7	30.151	19.653	9.888	10.986	10.01	11.353	13.672	16.235	10.132	11.719	10.62	9.521	12.451	12.329	12.207	11.23	10.132	13.184	11.23	13.672	11.475	12.695	12.695	15.259	10.62	12.329	10.986	12.085	11.597	12.2913	0.859529
14.4	12.939	11.23	15.991	13.916	6.714	11.108	8.911	10.498	10.498	8.057	9.033	9.644	17.7	30.518	19.897	10.254	11.23	10.498	10.742	13.672	15.747	10.742	11.841	11.353	10.01	11.841	12.695	12.207	11.719	10.864	13.916	11.963	13.672	10.986	12.085	12.939	15.137	11.353	13.062	10.498	10.498	10.742	12.3552	0.858003
14.4	13.062	11.719	15.625	14.648	6.226	10.864	8.667	10.254	11.719	8.423	9.521	10.376	17.334	30.64	19.409	9.888	10.986	9.888	10.742	13.916	15.259	9.644	10.742	10.864	9.399	12.329	12.939	11.963	10.62	11.597	13.672	11.841	13.794	11.23	11.23	13.062	15.625	11.475	11.719	11.963	11.108	11.475	12.3204	0.855584
14.4	13.916	10.986	16.357	14.282	5.981	10.986	8.911	10.376	11.108	8.545	9.155	10.986	17.578	30.273	20.02	9.766	10.376	10.498	10.864	13.306	15.991	9.888	10.864	10.986	9.766	11.841	12.817	12.817	10.498	11.23	13.428	11.841	13.428	11.23	12.085	12.573	16.113	10.986	12.817	11.841	11.841	11.108	12.3871	0.860217
14.4	12.695	11.719	15.991	14.038	7.324	10.986	8.911	9.521	10.498	8.301	9.155	10.986	17.212	30.273	20.142	9.521	10.742	10.498	10.986	12.939	15.015	9.766	10.986	11.23	9.888	12.207	11.841	13.428	10.498	9.888	13.428	12.085	14.282	11.108	12.207	13.184	15.747	10.986	11.963	11.841	11.719	11.23	12.3087	0.85477
14.4	13.916	10.742	16.235	14.771	6.958	10.986	8.789	10.01	11.475	7.202	9.277	10.254	17.944	30.518	20.02	9.766	11.108	9.888	11.108	12.939	15.259	10.62	10.742	10.864	10.254	11.841	12.695	12.085	11.719	9.766	13.672	11.353	14.404	10.742	12.207	12.573	15.137	11.108	12.695	12.329	11.353	11.841	12.3611	0.858408
14.4	12.695	11.108	15.991	13.916	7.813	11.23	8.667	10.742	10.986	8.545	9.277	10.742	18.066	30.884	20.142	9.766	10.864	10.62	11.108	12.695	16.357	10.01	10.986	11.353	11.23	12.451	12.817	11.963	11.108	10.62	13.184	10.62	14.16	11.719	11.963	12.939	15.015	10.986	12.817	11.353	10.62	11.353	12.4162	0.862237
14.4	13.184	11.841	16.724	15.503	7.324	10.498	8.301	9.521	11.841	8.179	9.277	10.01	17.334	30.029	19.775	9.521	10.62	9.888	10.498	13.794	15.747	10.864	11.963	11.841	10.864	12.573	12.817	11.719	10.742	10.376	13.306	11.23	13.916	11.841	11.963	11.963	15.625	10.01	11.963	11.719	11.597	11.23	12.3698	0.859013
14.5	13.428	10.742	16.113	14.282	6.958	10.864	9.033	9.888	11.108	8.057	9.644	11.108	16.846	30.762	19.165	9.155	10.62	10.376	11.108	14.648	15.625	9.888	10.986	11.841	9.644	11.597	12.207	11.963	10.62	9.888	13.55	11.353	14.038	12.207	12.573	12.207	16.113	10.62	12.695	11.475	11.353	10.986	12.3175	0.849481
14.5	12.939	10.986	15.747	13.794	7.935	10.498	8.667	9.399	11.108	8.423	9.766	10.742	16.846	30.64	19.409	9.888	10.742	10.376	11.108	13.428	15.259	10.132	10.986	11.963	9.888	11.719	12.207	12.207	11.475	10.62	13.428	11.719	14.038	11.353	12.573	12.329	16.113	11.23	12.695	12.329	10.742	11.353	12.3524	0.851887
14.5	13.428	10.742	16.235	14.648	7.813	10.498	9.277	9.521	11.353	7.813	9.277	12.085	17.7	30.396	20.142	9.399	9.888	10.132	11.23	13.306	15.015	10.376	11.475	11.963	10.132	13.062	12.085	12.939	10.742	10.62	13.55	11.23	13.672	10.986	11.719	13.184	15.259	10.498	12.817	11.841	11.475	11.23	12.3989	0.855095
14.5	13.062	10.864	16.357	14.648	7.08	10.01	8.423	10.254	10.864	9.033	9.155	10.986	17.212	30.64	20.02	9.766	10.01	10.254	11.353	13.428	15.015	10.254	11.23	11.353	10.132	12.817	12.573	12.817	10.62	11.353	14.404	11.475	13.916	11.108	11.719	11.963	13.916	9.888	12.817	11.23	11.353	11.963	12.3175	0.849483
14.5	14.282	11.719	16.357	15.015	8.057	10.376	8.911	9.888	11.353	7.935	9.399	11.353	16.968	30.396	19.897	10.01	11.353	10.132	11.108	13.794	15.625	9.888	11.353	12.207	10.376	12.817	12.573	13.062	10.132	10.62	14.16	11.475	13.672	11.719	12.817	12.207	15.259	10.01	12.573	11.353	11.108	11.841	12.5036	0.862315
14.5	13.672	11.597	16.113	14.648	7.813	10.864	8.667	9.521	10.986	8.179	9.766	11.108	17.334	30.64	20.386	10.498	12.085	9.766	10.986	14.16	15.015	10.254	12.085	12.207	9.521	12.573	12.329	12.939	10.742	10.742	13.672	11.353	13.794	11.353	12.939	12.329	16.113	10.986	12.451	11.841	10.01	11.23	12.5064	0.862507
14.5	13.184	11.353	16.357	14.893	7.935	10.864	9.521	9.521	10.986	8.301	9.521	10.62	17.456	30.273	20.264	10.62	11.23	9.521	11.841	14.038	15.991	10.254	12.207	12.207	10.376	12.695	12.817	12.817	10.742	9.644	13.428	11.23	14.16	11.841	11.719	12.451	16.357	10.498	12.695	11.23	10.864	10.864	12.5092	0.862703
14.5	12.329	11.841	16.479	15.503	7.324	10.864	9.155	9.888	10.742	8.057	9.644	11.963	17.456	30.64	19.775	10.01	11.108	10.498	11.475	14.282	15.015	10.01	10.742	11.353	9.644	12.329	13.062	12.207	9.888	9.766	13.672	11.108	13.306	11.475	11.719	12.939	16.724	10.864	12.695	11.475	11.597	11.23	12.4251	0.856901
14.6	13.184	11.353	16.724	14.648	7.446	10.864	10.498	9.766	10.864	9.155	9.277	10.62	18.433	30.64	19.897	10.01	10.62	10.986	11.353	13.184	15.015	9.888	10.986	11.719	9.155	12.329	13.55	12.329	10.132	10.498	13.428	12.085	13.794	11.597	11.963	13.062	15.869	10.62	13.428	11.23	11.963	12.207	12.5326	0.858397
14.6	13.794	11.353	16.602	15.381	7.08	10.986	9.521	9.888	10.986	8.179	9.155	10.376	16.968	31.494	19.897	10.62	9.399	10.498	11.719	14.404	15.503	9.888	11.353	12.085	9.521	12.573	12.695	12.573	11.353	10.864	13.428	11.475	14.16	11.963	11.963	12.939	15.381	10.376	13.306	10.742	10.376	12.085	12.4977	0.856005
14.6	13.306	10.986	16.724	14.648	6.226	11.841	9.277	10.376	11.23	8.423	9.033	10.254	17.822	30.151	20.142	9.033	10.498	10.742	11.963	13.306	15.015	8.911	10.864	11.719	9.888	12.085	13.55	12.695	10.864	10.132	13.428	10.742	14.16	10.864	11.719	12.207	15.625	10.986	12.695	11.23	10.376	11.963	12.3262	0.844258
14.6	13.306	11.475	16.968	15.015	5.981	11.475	9.277	10.254	10.986	8.545	9.399	10.254	18.433	30.029	20.02	10.498	10.986	10.132	11.475	13.55	15.869	9.521	11.23	12.451	10.62	12.207	13.55	12.573	10.986	9.521	13.55	11.353	13.184	11.475	11.719	12.207	15.259	10.62	13.55	11.23	11.597	11.353	12.4686	0.854017
14.6	13.428	10.864	16.602	14.648	5.615	11.597	9.155	9.277	11.353	8.301	9.277	10.742	17.212	30.518	19.897	10.376	9.521	10.132	11.23	14.16	16.357	9.277	11.719	12.329	9.888	12.939	12.817	11.841	11.719	9.766	13.428	11.353	13.916	11.841	11.841	12.329	15.625	10.742	12.817	11.353	12.451	11.841	12.4308	0.851425
14.6	13.062	11.719	16.235	14.526	5.737	11.108	10.01	9.277	10.376	8.301	10.132	10.864	18.188	31.372	19.409	10.254	10.132	9.521	11.841	14.771	15.503	10.376	11.475	12.573	9.766	13.062	12.939	12.695	11.719	9.644	14.282	11.23	14.16	11.353	12.817	12.817	15.259	11.475	12.329	11.475	11.719	12.085	12.5616	0.860385
14.6	13.794	11.475	16.602	14.16	6.348	11.475	10.01	10.01	10.742	8.545	9.521	10.742	17.944	31.494	19.897	9.644	11.353	9.644	10.62	13.55	15.869	9.521	11.108	10.864	9.888	11.963	13.794	12.207	11.23	10.01	13.428	10.986	13.794	12.207	12.451	13.062	16.235	11.475	12.329	11.353	10.742	12.207	12.4832	0.855011
14.6	13.306	11.353	16.846	15.137	6.958	10.864	10.254	9.399	10.864	8.423	10.254	10.742	18.311	31.372	20.02	10.376	10.986	10.376	10.498	14.16	15.625	9.766	10.986	11.597	10.01	12.207	12.329	12.085	11.841	9.644	13.062	10.864	13.184	11.475	11.841	13.062	16.479	10.864	12.817	11.108	10.742	11.23	12.4599	0.85342
14.7	13.428	11.23	16.846	15.625	6.836	10.498	8.545	10.986	11.475	8.667	10.376	10.742	18.677	31.006	19.653	10.132	10.254	10.62	11.475	14.16	16.113	8.911	11.108	11.475	10.132	13.794	12.573	11.963	11.719	10.62	13.428	11.353	14.282	11.475	12.329	11.475	15.625	10.986	13.062	11.108	10.742	11.23	12.5413	0.853149
14.7	13.306	10.864	16.235	14.771	6.47	10.864	9.155	10.254	11.841	8.911	10.01	10.742	18.433	31.372	20.264	10.498	10.986	10.498	11.597	13.306	16.113	10.01	11.23	11.108	9.399	12.451	12.695	12.939	11.963	10.986	13.916	11.475	13.184	11.841	12.817	11.719	15.381	10.62	13.062	10.986	10.986	11.475	12.5413	0.853147
14.7	12.695	11.719	16.724	15.747	6.47	10.986	8.545	10.132	11.475	8.301	10.01	10.864	18.433	31.25	20.386	9.521	11.353	10.864	11.23	13.062	16.602	10.01	11.719	11.963	9.766	11.963	12.573	12.451	10.864	10.742	13.062	11.475	13.428	11.475	11.841	12.695	15.381	10.742	12.329	11.108	10.498	10.742	12.457	0.847418
14.7	13.062	11.108	16.113	15.381	6.592	11.108	9.399	9.766	11.719	7.568	9.766	10.62	18.433	31.006	20.63	9.155	10.864	10.376	11.353	13.794	16.113	9.766	11.108	11.475	9.766	10.864	12.817	11.963	10.498	10.376	13.062	12.085	14.404	11.719	11.23	12.329	15.625	10.376	11.963	10.742	11.475	11.108	12.3495	0.840099
14.7	13.306	11.597	16.846	15.015	7.08	10.864	9.399	9.521	10.986	8.789	9.399	11.108	18.921	30.273	20.264	9.277	10.62	10.254	11.963	13.55	16.479	9.399	10.62	11.841	10.254	11.719	12.695	11.963	10.742	9.277	13.672	12.207	14.282	12.695	12.329	12.451	14.404	10.01	12.451	10.986	12.817	11.963	12.483	0.849187
14.7	13.672	11.23	16.724	14.893	6.958	11.719	8.667	9.766	11.719	8.301	10.132	10.864	17.334	31.128	19.653	10.01	11.23	10.254	11.841	12.817	15.991	10.376	10.864	11.23	9.888	11.353	12.817	12.207	10.62	10.132	13.672	12.573	14.771	12.085	12.817	12.329	15.747	10.498	12.329	11.108	11.719	12.207	12.5296	0.852357
14.7	13.306	11.841	16.968	15.381	6.958	11.23	8.911	9.766	11.108	8.301	9.155	11.23	17.944	31.006	19.409	9.888	9.888	9.888	12.085	13.55	15.015	10.01	10.742	11.719	10.742	12.085	12.329	12.573	11.475	11.108	13.428	12.085	15.015	11.841	12.207	12.085	15.747	10.62	12.817	11.353	10.376	10.62	12.4715	0.848405
14.7	13.794	11.475	15.747	14.526	7.813	10.376	8.789	9.888	11.353	8.423	9.277	10.376	17.822	30.273	19.531	10.498	10.132	10.254	11.841	13.55	16.357	9.888	10.742	11.841	10.498	13.55	13.428	12.573	11.719	11.23	13.55	11.353	13.794	11.597	11.719	13.062	14.893	10.376	12.573	10.132	11.23	10.376	12.4338	0.845836
14.8	13.184	11.353	16.357	15.137	6.836	11.23	8.545	9.766	11.597	8.423	8.911	10.742	17.7	30.151	20.142	10.132	10.742	9.766	11.353	13.428	15.747	10.01	11.23	11.597	9.521	12.695	12.817	12.573	9.888	10.498	13.916	11.841	14.282	11.719	12.207	12.817	16.357	10.498	13.184	10.62	11.23	11.841	12.4425	0.840706
14.8	13.672	11.719	15.747	14.526	6.592	10.376	8.911	10.254	11.353	7.935	9.888	10.376	18.066	30.64	19.653	9.888	11.23	9.766	11.475	13.916	15.259	9.888	11.841	12.573	9.766	12.451	12.695	12.939	10.254	9.766	14.16	12.085	15.625	11.23	11.719	12.939	15.747	10.498	13.672	11.719	11.841	11.353	12.5239	0.846208
14.8	13.672	12.085	16.113	15.137	6.836	10.62	8.789	9.277	10.742	9.155	10.254	10.132	18.066	31.372	19.775	10.132	10.986	9.766	11.963	13.794	15.137	10.742	10.864	11.963	9.277	11.353	13.062	13.184	10.62	9.399	13.794	12.329	14.526	11.719	12.329	13.428	15.991	10.986	13.428	11.841	11.108	11.719	12.5587	0.84856
14.8	12.939	11.23	15.991	15.381	8.057	10.498	9.033	9.277	10.376	9.155	10.01	11.353	18.433	30.518	20.752	10.254	11.108	9.766	12.085	13.916	15.381	9.644	10.742	12.329	10.01	12.451	12.573	12.817	10.376	10.01	13.184	11.841	14.16	11.597	11.719	13.184	16.235	11.719	12.573	11.353	10.498	10.986	12.5122	0.845421
14.8	13.916	11.23	16.235	14.893	7.813	10.986	8.667	9.033	10.376	8.179	9.644	9.521	18.311	30.64	20.02	10.864	10.62	10.01	11.719	12.573	15.137	10.742	10.742	11.841	9.644	12.085	12.817	12.329	10.498	10.864	13.672	11.23	14.16	12.207	12.329	13.428	16.602	10.864	12.939	11.719	11.108	10.742	12.4512	0.841295
14.8	13.794	11.353	16.724	15.381	6.958	11.108	9.033	10.01	10.864	7.813	9.766	10.254	18.311	30.64	19.409	10.62	10.376	10.498	11.597	12.939	15.747	10.254	11.108	11.719	9.888	12.451	12.451	13.428	11.108	9.888	13.428	11.23	14.526	11.719	12.451	13.428	15.747	10.498	12.207	11.353	12.207	11.719	12.5239	0.846208
14.8	13.062	11.963	16.968	14.893	6.836	10.376	8.667	9.399	10.986	7.935	9.888	10.254	17.212	30.029	20.02	10.62	11.719	10.376	11.841	13.55	15.625	9.277	10.864	12.695	10.742	12.817	13.306	12.817	11.963	10.254	13.428	11.475	14.038	11.963	12.329	12.695	16.846	11.719	12.695	11.475	10.498	12.329	12.582	0.850135
14.8	13.794	11.719	17.334	15.137	6.958	10.986	9.155	10.01	10.986	8.057	8.667	9.521	18.311	30.396	19.653	10.986	11.108	10.498	11.597	13.184	16.113	10.01	10.986	11.353	9.521	12.085	13.672	12.085	11.597	10.62	14.282	12.329	13.55	11.475	11.841	13.062	16.357	11.841	12.451	10.986	10.498	11.841	12.5384	0.847188
14.9	13.55	10.864	16.724	14.526	7.568	10.376	9.277	9.888	10.864	8.301	9.277	10.498	17.7	30.64	19.775	9.277	10.376	10.01	11.475	13.184	15.503	10.01	10.986	11.841	9.399	12.329	12.939	11.963	11.719	11.841	13.916	11.597	13.672	12.695	11.841	13.306	16.602	11.963	12.329	11.719	11.475	12.207	12.5239	0.840527
14.9	13.428	10.62	16.357	14.893	6.47	11.475	8.545	9.644	10.376	7.813	10.01	10.376	17.334	31.006	20.63	9.766	10.986	9.644	11.23	13.428	15.503	10.01	9.766	12.573	9.399	12.695	12.817	12.329	10.62	10.742	14.038	11.108	14.16	11.719	12.085	13.428	15.381	11.353	13.428	11.719	11.23	12.329	12.4396	0.834872
14.9	13.428	10.742	16.235	14.038	7.202	11.353	9.399	9.277	10.742	7.568	9.766	10.742	18.311	30.884	19.897	10.376	11.108	9.888	11.475	12.695	15.625	10.01	10.986	12.329	8.911	12.085	12.451	12.451	11.23	10.01	14.16	11.353	13.794	11.23	12.207	13.062	15.991	11.475	13.672	11.719	10.376	11.719	12.4279	0.834088
14.9	13.062	10.986	16.968	15.381	7.08	10.986	8.545	9.277	10.986	7.446	10.01	10.01	18.921	31.372	19.287	10.132	11.23	10.376	10.742	12.573	15.137	9.521	11.353	11.353	10.01	12.451	13.062	12.695	11.23	10.498	14.038	10.986	13.428	10.986	11.353	13.306	15.991	11.719	13.062	10.62	11.108	11.23	12.393	0.831747
14.9	13.306	11.353	16.602	14.771	8.179	11.23	8.911	9.155	10.986	8.301	8.545	10.254	18.433	30.64	20.02	10.62	10.986	10.864	11.475	13.062	15.747	9.399	10.986	11.719	10.132	12.451	13.306	12.085	11.108	10.254	13.184	10.132	13.55	11.841	12.817	12.573	15.869	11.108	12.451	11.597	11.108	11.841	12.4512	0.835652
14.9	13.306	12.207	16.968	15.015	7.324	10.132	8.423	8.789	10.742	6.592	9.399	10.498	18.188	29.663	19.531	9.888	12.085	10.376	10.864	13.672	16.357	9.033	11.475	11.108	9.766	12.329	12.573	12.207	12.085	10.376	13.672	10.986	13.428	11.475	12.939	12.573	16.846	9.766	12.573	11.719	11.353	12.329	12.396	0.831943
14.9	13.184	11.963	16.846	14.282	7.446	10.864	7.813	10.01	11.353	7.568	9.521	10.132	17.822	30.884	19.775	8.911	11.353	9.277	10.864	13.306	15.747	9.521	11.353	11.719	9.521	11.963	12.207	12.695	11.841	10.132	13.306	11.475	14.648	11.719	12.207	13.184	15.869	10.742	13.184	11.475	10.742	11.475	12.3785	0.830775
15	13.55	11.108	16.968	15.381	7.568	10.132	8.789	10.132	10.742	8.301	9.766	11.353	17.822	30.884	19.531	9.277	10.864	10.376	11.353	12.939	15.381	9.521	10.376	11.841	9.277	12.207	12.573	12.573	11.23	10.864	13.428	10.986	13.916	11.353	11.23	13.55	15.503	11.108	13.062	10.742	10.742	11.353	12.3727	0.824844
15	13.062	10.986	16.846	15.259	7.69	10.742	8.667	9.766	11.23	7.813	9.155	10.742	18.311	30.518	19.775	9.399	10.62	11.108	11.841	13.184	16.602	9.766	11.108	12.085	10.254	12.207	13.306	12.329	10.864	10.376	13.916	11.963	14.282	12.207	11.963	12.939	15.991	10.62	13.184	11.23	11.719	11.475	12.55	0.836667
15	13.428	11.353	16.724	16.235	7.935	10.864	8.545	10.01	11.23	7.935	9.277	10.742	17.456	31.25	19.043	8.911	10.62	10.62	11.475	13.55	15.747	9.277	11.108	11.23	10.01	12.085	12.939	12.695	10.864	10.62	13.55	11.841	14.893	11.841	12.207	12.695	15.869	10.62	13.306	12.695	11.353	11.475	12.5267	0.835116
15	13.428	11.841	16.846	15.015	7.08	10.742	8.179	9.399	11.719	8.179	9.521	11.23	17.578	31.982	19.775	9.155	10.132	9.766	11.841	14.282	15.381	9.155	12.329	11.475	10.01	12.329	12.817	11.963	11.475	10.498	13.916	11.963	14.771	11.475	11.719	12.207	16.357	10.376	13.306	11.719	10.498	11.719	12.5035	0.833568
15	13.306	12.695	17.212	15.015	7.935	10.254	8.301	10.01	10.62	7.08	9.888	10.986	18.677	31.006	20.264	10.376	11.597	10.62	10.742	13.306	15.625	9.644	12.207	11.719	9.521	12.451	12.817	13.062	10.986	10.01	13.306	11.23	14.648	11.963	12.329	12.817	15.747	11.23	12.817	11.23	11.841	11.475	12.5849	0.838992
15	13.672	12.085	16.357	15.137	7.568	10.132	8.789	9.521	11.597	8.179	9.644	11.108	17.334	30.762	19.775	9.766	11.23	10.132	11.108	14.282	16.113	10.742	11.963	11.963	10.01	12.817	13.428	13.184	10.742	9.277	13.55	11.841	14.282	12.939	12.207	12.939	15.869	10.01	13.062	12.451	11.841	10.986	12.6284	0.841895
15	13.306	11.963	16.602	14.526	7.813	10.62	8.423	9.521	10.132	8.423	9.155	10.376	17.822	31.128	20.142	9.888	11.108	10.132	10.62	13.794	15.625	10.01	12.207	11.841	9.277	12.939	13.672	12.573	10.864	10.864	14.038	11.963	14.404	11.719	11.475	13.184	16.235	10.742	13.062	12.329	11.597	11.475	12.5616	0.837443
15	13.794	11.23	16.724	15.015	7.08	9.399	9.155	9.521	10.498	8.423	9.766	10.498	18.433	30.762	19.897	10.01	10.864	10.01	11.597	13.306	15.381	9.521	11.353	11.841	8.789	11.719	13.306	13.184	11.23	10.376	14.038	11.719	13.306	11.841	11.108	12.817	15.381	11.353	13.672	11.353	10.742	11.719	12.4222	0.828144
15.1	13.916	12.329	17.09	14.648	7.202	10.864	8.301	9.888	10.864	8.911	10.254	10.742	18.555	30.762	20.142	9.644	12.085	10.132	12.329	14.771	16.113	9.155	10.742	11.719	9.155	12.207	12.451	12.573	11.108	10.132	14.526	12.085	14.038	11.108	11.719	13.55	15.747	11.841	13.428	11.23	11.475	11.108	12.6343	0.836706
15.1	13.55	12.085	15.625	14.893	7.08	10.254	9.033	10.01	10.62	8.057	9.277	9.888	18.188	30.762	19.897	9.766	11.108	9.766	11.719	13.916	15.747	9.521	11.719	11.353	9.521	12.817	12.573	13.794	11.108	9.888	13.916	12.573	14.16	11.353	11.719	13.184	16.235	10.132	12.573	11.719	10.376	11.108	12.4425	0.824003
15.1	13.062	12.573	16.968	15.137	7.08	10.62	8.545	10.254	10.864	8.423	9.644	10.132	18.188	30.762	20.02	10.01	10.986	10.62	11.841	14.282	15.747	10.132	10.62	11.108	9.888	11.597	12.695	14.038	11.108	10.01	14.038	12.451	14.038	12.085	12.817	12.695	15.991	10.498	12.573	12.085	10.986	11.475	12.5878	0.833627
15.1	13.062	12.695	15.869	16.113	7.446	10.864	8.423	9.888	10.742	8.545	9.155	10.498	18.066	30.884	19.897	10.01	12.329	9.644	11.963	14.282	15.747	9.521	10.986	11.963	9.277	11.963	12.573	12.573	11.475	10.62	13.916	12.085	14.282	11.719	12.573	12.939	16.846	10.864	12.817	12.573	11.353	11.353	12.6284	0.836318
15.1	13.55	12.573	16.724	14.526	7.324	10.62	8.179	9.644	10.742	8.301	9.644	10.986	18.433	31.372	19.653	10.254	10.986	8.911	11.963	13.916	15.869	9.888	11.719	11.963	10.01	12.207	13.916	11.719	11.475	10.742	13.672	12.207	14.282	11.475	11.963	13.672	16.602	11.23	12.695	11.841	10.986	11.841	12.6256	0.836132
15.1	13.672	11.963	16.724	14.648	8.057	11.108	9.399	10.01	10.132	8.545	9.644	10.62	17.822	31.372	19.653	10.254	11.23	10.01	11.841	13.794	15.625	9.399	10.986	12.573	10.132	12.085	13.916	12.817	11.719	10.132	14.16	11.719	13.428	11.353	12.085	13.672	16.479	11.353	12.573	11.597	11.841	11.597	12.6605	0.838441
15.1	13.55	11.108	16.602	14.648	6.714	10.742	9.521	9.521	10.376	8.545	8.911	10.132	18.188	30.884	19.409	10.254	11.353	9.277	11.963	13.916	15.991	10.132	11.108	11.963	9.521	12.451	12.939	12.695	10.986	10.376	14.038	11.719	14.282	11.23	12.085	12.939	15.991	11.108	13.184	11.719	10.62	11.963	12.4918	0.827269
15.1	13.184	11.23	16.113	15.015	6.714	11.23	8.545	10.254	10.62	7.324	9.644	10.62	17.822	31.25	20.386	9.888	11.108	10.132	11.353	13.062	16.235	10.498	11.23	12.085	10.01	12.085	12.817	13.672	11.841	9.766	13.062	11.963	14.404	11.719	12.207	13.794	16.357	11.23	13.55	11.841	10.498	12.207	12.5849	0.833436
15.2	14.038	11.23	16.846	15.503	6.958	10.376	8.667	10.01	11.23	8.301	9.399	10.498	18.433	31.372	20.02	10.01	10.986	9.033	11.108	13.306	16.479	9.521	11.475	12.085	9.644	12.085	12.451	12.939	12.817	10.01	13.428	11.719	13.184	10.62	12.085	13.672	16.235	11.475	12.939	11.841	11.23	11.963	12.5529	0.825847
15.2	13.306	11.475	16.602	14.648	6.836	10.742	9.155	10.498	11.841	7.568	10.01	11.23	18.066	31.372	20.142	9.521	11.108	10.62	11.353	13.55	15.747	9.399	10.986	12.695	9.888	12.939	12.817	13.184	11.719	10.498	12.573	12.329	13.672	11.719	11.963	12.939	16.602	11.108	12.085	11.841	10.498	11.353	12.5761	0.827376
15.2	13.672	11.108	16.479	15.137	6.958	10.254	9.155	10.132	11.475	7.324	8.545	10.01	18.677	29.663	20.63	9.888	11.108	10.498	12.939	14.282	16.235	9.277	11.23	11.597	9.277	12.207	13.306	12.329	11.108	10.498	13.428	11.963	14.282	11.963	12.451	13.55	16.113	10.498	13.306	11.963	11.353	11.23	12.55	0.825655
15.2	13.306	11.353	17.09	14.771	6.836	11.108	9.277	9.277	10.62	8.301	9.521	10.62	17.944	31.616	19.531	9.277	11.475	10.864	11.475	13.428	16.479	9.521	10.986	11.475	9.521	11.353	13.306	13.062	11.108	10.498	13.184	12.207	14.282	11.963	13.306	14.16	16.602	10.864	12.695	11.719	11.108	11.841	12.5936	0.828524
15.2	13.55	11.719	16.357	14.771	8.057	11.353	9.277	9.277	10.986	9.155	9.399	10.62	17.944	31.006	20.63	10.132	10.864	10.254	11.108	13.428	15.747	9.521	11.108	12.329	10.62	11.963	13.306	12.817	11.353	10.498	12.817	11.963	14.526	12.451	12.573	13.55	15.991	10.62	12.329	10.986	10.62	11.841	12.6051	0.829286
15.2	13.55	11.841	16.357	14.648	7.935	11.475	8.667	9.766	11.841	9.033	9.521	10.742	18.555	30.64	19.287	10.132	11.23	10.498	11.475	13.672	15.991	9.399	11.353	11.841	10.62	12.085	14.038	12.695	11.108	10.742	13.184	11.841	14.648	11.475	12.451	14.282	15.991	10.132	11.719	10.864	10.62	11.719	12.611	0.829673
15.2	13.916	12.085	16.602	16.235	7.813	11.353	8.301	10.498	11.719	8.057	9.888	10.742	18.311	30.64	20.264	9.644	10.864	10.986	11.353	13.306	15.747	9.033	11.353	11.841	10.498	12.695	13.916	12.817	11.23	9.888	13.428	11.353	14.404	11.597	12.939	12.573	17.944	10.742	12.451	11.841	11.23	12.207	12.7215	0.836942
15.2	13.184	11.597	16.235	15.747	7.813	10.62	8.179	9.888	12.085	8.423	9.399	10.376	17.578	30.518	20.142	9.521	11.353	10.62	11.353	13.794	15.747	9.521	11.719	12.451	9.521	11.963	12.939	13.062	11.353	9.277	14.16	11.963	13.306	11.597	12.695	12.939	17.822	10.742	12.695	12.207	12.329	12.573	12.643	0.831776
15.3	13.428	11.353	16.968	15.381	7.568	10.864	9.277	10.254	11.353	8.423	9.766	10.742	18.066	31.25	19.531	9.521	10.986	10.498	12.085	13.672	16.113	10.132	11.963	13.306	8.911	11.841	12.695	12.207	11.475	9.277	14.404	11.353	14.526	10.986	11.597	13.062	16.479	10.864	12.817	11.841	12.207	11.23	12.6255	0.825198
15.3	13.184	11.719	16.357	15.137	6.958	10.742	8.301	9.277	11.475	8.301	9.521	10.132	18.188	31.128	19.775	9.888	11.23	10.742	11.719	13.672	15.381	10.132	10.986	12.329	9.521	11.841	13.916	12.329	11.108	10.01	14.038	11.719	14.893	12.329	11.108	13.062	16.235	10.742	12.939	10.864	10.742	11.719	12.5093	0.817599
15.3	14.16	11.841	16.846	15.259	7.935	11.108	9.277	10.254	11.23	8.057	9.277	10.254	17.578	31.25	20.02	10.254	10.132	10.864	11.23	13.306	15.625	9.766	12.329	12.329	9.277	12.939	13.794	12.451	9.644	10.498	14.648	11.719	14.282	11.719	11.963	13.184	15.625	10.376	12.329	11.23	10.986	11.963	12.5907	0.822919
15.3	14.16	11.841	16.724	15.015	7.446	10.864	9.033	9.277	11.353	7.568	10.498	10.01	17.7	31.006	19.897	10.742	10.986	9.888	11.963	13.428	15.869	9.888	10.986	12.085	9.033	12.695	13.428	13.062	10.742	10.742	13.306	12.207	14.771	11.108	12.817	12.207	16.846	11.719	13.55	11.719	10.864	11.353	12.6285	0.825391
15.3	14.038	12.207	16.602	15.381	7.69	10.986	8.911	9.521	10.864	8.789	10.01	10.132	18.799	31.25	20.02	10.864	11.597	10.376	11.841	13.55	15.015	9.644	10.742	12.085	9.888	12.939	12.817	12.329	11.23	9.888	14.038	11.963	13.916	11.23	12.695	12.695	16.602	10.742	12.939	11.353	11.353	11.841	12.6517	0.826909
15.3	13.55	12.939	16.846	15.625	7.69	11.353	8.179	9.399	11.353	7.813	9.888	10.498	17.7	31.25	20.264	10.498	11.353	11.108	11.841	14.526	15.259	9.888	10.864	12.207	9.521	12.573	12.573	12.695	11.23	10.498	13.428	11.353	13.916	11.23	11.597	13.55	16.113	10.62	13.062	11.719	10.986	12.085	12.6343	0.82577
15.3	13.672	12.207	16.846	15.137	6.592	10.986	8.667	9.277	10.498	8.179	9.766	10.132	18.311	30.273	20.508	10.498	11.23	10.62	11.963	13.55	15.991	9.155	10.986	12.329	9.766	12.939	12.695	12.695	11.23	10.132	13.916	12.207	14.16	11.353	11.475	12.695	16.235	11.108	13.184	11.719	11.108	11.841	12.5674	0.821399
15.3	13.062	12.207	16.724	15.869	6.958	10.62	8.911	9.277	11.23	8.423	9.521	10.986	17.578	31.006	20.508	10.498	10.864	10.254	12.085	14.526	15.625	10.498	10.986	11.475	9.521	12.085	13.062	13.428	11.353	10.864	14.282	11.841	14.404	11.719	11.841	12.573	16.968	10.864	12.939	11.963	10.986	12.085	12.6778	0.828617
15.4	14.282	11.963	16.968	14.404	7.202	11.475	8.667	9.521	10.01	8.301	9.521	10.986	18.433	31.616	20.264	10.742	11.719	10.376	12.207	13.672	15.625	9.888	10.62	12.573	9.033	11.963	12.817	11.719	11.841	10.864	14.16	12.451	14.038	11.719	11.841	12.573	16.724	11.353	13.184	11.963	10.132	11.353	12.6372	0.820598
15.4	14.282	11.963	16.479	15.137	6.836	10.864	8.911	10.498	10.254	9.033	9.644	11.23	18.188	31.616	20.142	11.108	11.475	11.108	12.085	13.794	15.259	10.376	10.986	12.939	10.376	12.695	13.306	12.451	11.23	10.376	13.794	11.475	15.015	11.353	11.963	12.573	16.113	11.841	12.817	12.207	10.132	11.23	12.7418	0.827387
15.4	13.916	11.963	16.479	15.625	7.202	11.353	8.179	9.521	11.475	7.69	9.277	10.742	18.311	31.372	20.02	10.132	10.986	10.62	11.841	13.428	16.113	9.888	10.498	11.963	10.62	13.184	13.55	12.817	11.353	10.254	14.404	10.986	14.038	11.108	12.329	13.306	16.113	11.108	12.085	11.719	10.376	12.329	12.6255	0.819841
15.4	13.428	11.841	17.09	15.991	6.958	11.108	8.789	10.62	9.888	7.446	8.667	10.254	17.456	31.372	20.02	10.376	11.475	10.132	12.451	13.428	16.235	9.155	10.498	11.841	9.888	12.207	13.428	12.695	11.963	10.254	14.893	11.841	14.282	10.986	12.939	12.817	15.991	10.132	12.207	12.695	11.719	11.719	12.5994	0.818143
15.4	13.428	11.841	16.846	15.381	6.836	11.353	8.667	9.521	10.376	7.446	9.155	11.108	18.066	31.494	19.897	11.108	11.841	10.132	11.719	14.038	15.869	9.766	10.62	12.329	10.254	11.963	12.695	13.184	12.451	9.399	14.648	11.963	14.16	10.986	12.695	13.184	16.235	10.62	12.329	11.719	10.498	12.329	12.6226	0.819649
15.4	13.916	12.451	16.968	15.991	6.836	11.108	8.667	8.911	10.62	8.545	9.766	10.986	18.188	31.616	20.142	10.132	11.23	10.376	11.841	13.672	15.991	9.644	10.498	11.963	10.864	11.475	12.939	12.573	12.573	9.766	14.282	11.353	13.672	10.864	12.085	13.916	16.846	11.23	11.841	11.108	10.986	11.963	12.6284	0.820028
15.4	13.672	12.451	16.724	15.259	6.836	11.23	9.033	9.155	10.498	8.301	8.911	10.986	17.944	31.25	20.508	9.644	11.475	10.742	11.719	13.672	15.991	9.155	10.62	11.23	10.498	11.23	12.695	12.573	12.207	10.01	14.16	11.108	14.16	11.841	11.108	13.428	16.235	10.742	13.184	10.986	11.23	11.719	12.5267	0.81342
15.4	13.306	12.329	16.968	14.893	7.568	10.62	8.179	9.521	11.353	8.423	9.521	10.62	18.433	31.372	19.897	9.888	11.475	10.986	10.62	12.817	15.259	9.399	10.498	10.376	9.521	11.353	13.184	12.939	11.719	10.376	14.771	11.841	14.404	11.719	11.719	12.451	16.113	10.376	12.695	11.475	10.864	11.841	12.4686	0.809651
15.5	12.573	12.573	16.968	14.648	7.08	11.108	8.179	10.254	10.864	8.179	8.667	10.498	18.799	30.884	19.165	10.01	11.719	10.01	11.23	13.184	15.869	10.498	10.376	12.207	9.766	11.23	12.939	12.451	11.23	10.864	14.038	11.23	14.893	11.108	12.329	13.184	16.235	11.353	12.207	11.23	10.742	10.986	12.4656	0.804235
15.5	13.306	12.329	16.235	15.137	7.568	10.986	8.301	10.742	11.841	8.667	9.888	10.864	17.822	32.349	19.287	10.132	11.719	10.132	12.085	13.428	16.235	9.521	10.376	11.475	10.742	11.353	12.695	12.451	11.719	10.742	14.526	11.963	14.038	11.108	12.695	14.282	16.235	10.742	12.329	11.23	11.963	11.353	12.6807	0.818112
15.5	13.184	13.184	16.968	16.113	6.958	10.986	8.301	10.742	11.108	8.057	9.399	10.986	17.7	31.372	20.508	10.132	11.597	10.254	12.207	13.794	15.625	9.644	10.864	11.23	10.62	11.719	13.916	12.329	11.475	10.132	13.794	11.963	14.893	12.451	12.085	13.062	15.991	10.742	12.573	12.329	12.085	12.085	12.7418	0.822054
15.5	13.672	11.353	16.357	15.015	7.446	10.986	9.033	9.521	10.864	9.277	9.766	11.108	17.578	31.006	20.142	10.986	11.963	10.376	12.329	13.428	15.625	9.888	10.864	11.719	10.742	11.841	14.038	12.939	11.841	9.766	14.893	11.23	14.404	12.085	11.963	12.939	16.357	11.108	12.573	11.841	11.475	12.085	12.7243	0.820925
15.5	13.062	11.841	16.968	14.771	7.813	10.864	9.155	9.155	11.108	8.423	10.254	10.864	17.7	31.86	19.775	10.376	11.475	10.864	12.451	13.306	15.991	10.742	10.376	12.085	10.864	11.597	12.329	12.451	11.597	10.01	13.794	11.23	13.794	11.353	12.451	12.817	16.602	12.085	13.062	11.719	11.23	12.451	12.6837	0.818303
15.5	14.282	11.353	16.479	15.137	7.568	10.986	9.155	9.644	10.986	8.545	9.888	10.376	18.311	31.494	20.02	9.888	12.207	10.376	11.963	13.306	15.625	10.742	10.62	11.963	9.399	11.841	13.184	12.451	11.475	9.766	13.428	11.353	13.794	11.841	12.207	12.817	16.235	11.597	12.695	11.353	10.742	12.085	12.5995	0.812868
15.5	13.916	12.817	17.09	15.137	6.958	10.864	9.644	10.376	11.841	8.545	9.888	10.986	18.311	31.494	19.531	10.254	10.742	10.62	11.108	13.672	16.113	10.498	10.864	12.329	10.864	13.184	13.794	12.573	11.108	10.864	13.55	12.207	15.015	11.719	12.085	12.695	16.113	11.475	13.062	10.864	10.62	11.841	12.7912	0.82524
15.6	13.55	11.719	16.602	15.869	7.324	10.62	8.423	9.888	10.742	7.813	9.644	10.864	18.677	31.25	20.02	9.521	11.719	10.62	11.353	13.062	15.625	10.01	10.62	11.963	10.132	12.329	13.672	12.939	11.719	10.132	13.794	12.451	13.794	11.719	11.963	12.817	15.991	9.888	12.939	11.23	10.62	11.963	12.5617	0.805235
15.6	13.794	12.085	15.869	15.259	6.836	10.132	8.057	10.254	11.719	8.667	9.521	10.62	18.677	31.25	20.142	10.498	12.329	9.766	12.085	14.526	15.991	9.766	10.742	12.085	9.277	11.719	12.817	13.672	10.864	10.132	14.16	11.353	14.16	12.085	12.451	12.939	16.357	10.132	12.939	12.451	10.62	11.719	12.6314	0.809702
15.6	13.184	12.817	16.357	15.747	8.179	11.841	8.789	8.667	10.986	9.277	9.277	10.376	17.578	31.494	20.142	10.132	12.573	9.766	11.841	13.672	15.625	10.376	10.864	12.207	10.62	11.597	12.817	13.672	11.719	10.01	14.282	11.719	14.526	11.841	12.573	13.306	16.846	10.864	12.573	12.695	10.376	11.597	12.7476	0.817155
15.6	13.916	12.939	16.968	15.869	7.324	11.108	8.789	9.888	10.864	8.545	9.155	10.376	18.188	31.616	19.775	10.864	11.841	10.376	11.719	14.038	16.235	10.01	10.62	12.207	9.888	11.963	13.184	11.23	11.475	10.864	14.282	12.207	14.526	11.597	11.719	14.404	16.113	11.475	12.573	11.841	10.742	11.108	12.7243	0.815661
15.6	13.306	13.062	16.724	14.648	7.324	10.742	9.277	9.033	10.742	9.033	9.277	9.766	17.09	31.86	19.165	10.62	11.963	10.132	11.597	13.794	15.625	9.766	10.62	11.719	10.132	12.451	13.428	12.329	11.23	10.498	14.16	12.207	14.404	11.963	12.207	12.695	16.479	11.353	12.939	11.719	12.207	12.085	12.6517	0.811006
15.6	14.648	10.62	16.968	14.526	8.545	11.108	8.423	10.498	10.132	8.789	9.155	10.742	17.944	31.25	19.531	11.719	10.742	10.376	11.963	14.16	14.648	10.01	10.498	12.085	10.01	12.329	13.184	13.184	11.23	10.498	13.672	12.451	14.282	11.353	12.573	13.306	16.968	10.986	12.817	11.719	10.62	12.451	12.6836	0.813054
15.6	14.648	12.085	16.479	14.526	7.446	11.597	8.789	10.254	10.62	8.911	9.644	9.766	18.066	31.25	19.653	10.498	11.963	10.62	11.963	13.672	15.625	10.62	10.864	12.939	9.888	11.963	13.184	12.939	11.841	9.888	13.184	11.353	14.648	10.498	12.573	13.306	16.968	11.108	12.695	12.329	10.01	11.719	12.6808	0.812869
15.6	13.794	11.963	16.357	15.259	8.789	10.742	9.521	9.277	11.23	8.911	9.644	10.864	18.433	31.25	20.142	10.864	11.719	10.254	11.353	14.282	16.235	10.132	10.498	11.719	9.766	11.963	12.573	13.062	12.085	10.254	13.306	11.963	14.526	11.108	12.329	14.16	16.113	11.23	11.963	11.719	10.376	11.841	12.704	0.814361
15.7	12.817	11.719	17.212	15.625	7.202	10.986	8.911	9.521	11.23	8.301	9.399	11.353	18.188	31.86	20.264	10.62	11.841	10.254	11.963	13.794	15.869	9.888	11.353	12.207	10.132	12.085	12.939	12.695	11.108	11.353	14.648	11.963	14.893	11.108	11.719	14.038	17.09	10.986	12.573	12.207	11.475	12.817	12.8144	0.816206
15.7	13.428	11.841	17.212	15.747	7.69	10.986	8.911	8.911	10.742	7.813	8.789	10.986	17.944	31.494	19.897	10.742	11.841	10.254	11.841	13.794	15.625	9.644	10.498	11.963	9.766	10.986	11.23	13.55	11.719	10.62	14.404	11.475	14.16	11.108	12.939	13.916	16.479	10.742	13.062	11.963	10.498	11.719	12.5935	0.802137
15.7	14.038	11.353	17.09	14.771	7.935	11.23	9.277	9.399	11.353	8.423	8.911	10.498	18.311	31.86	19.287	10.254	11.963	11.23	12.573	12.939	16.113	9.644	10.376	12.329	10.01	11.108	11.963	12.695	12.817	10.01	13.916	11.719	14.771	10.376	12.573	13.55	16.235	11.719	12.817	11.963	10.254	12.329	12.6662	0.806767
15.7	14.16	11.353	16.602	15.869	7.813	10.864	9.888	10.376	11.353	8.057	9.399	10.376	18.677	32.471	19.165	10.132	11.108	10.742	11.353	12.939	15.747	10.132	10.864	12.329	10.01	11.719	13.062	12.939	11.719	10.498	14.282	11.719	14.771	11.23	12.573	14.038	16.479	10.742	13.062	11.841	11.963	12.207	12.7767	0.813805
15.7	13.794	11.719	17.578	15.381	7.69	10.254	9.644	9.644	11.23	8.057	10.132	10.62	18.066	31.372	19.043	10.62	11.475	10.498	11.108	13.672	15.503	9.155	10.864	12.207	10.62	12.817	13.428	12.573	11.597	10.742	14.404	11.108	14.282	11.108	13.062	13.184	17.456	10.62	12.817	11.719	11.841	12.329	12.7389	0.811394
15.7	13.672	12.085	17.212	15.869	8.057	10.864	9.033	10.62	12.207	7.813	9.155	10.986	19.287	31.494	19.043	9.888	11.841	10.498	12.207	13.672	15.381	10.01	10.986	11.108	10.254	13.794	13.306	13.184	12.329	10.864	14.038	11.963	14.038	11.475	12.451	12.695	18.188	10.376	12.817	11.841	11.353	11.719	12.8494	0.81843
15.7	13.794	10.986	16.968	14.648	8.545	11.23	9.155	10.62	10.986	8.423	9.521	10.742	18.677	31.25	19.531	10.01	11.475	10.62	12.207	12.817	15.747	9.399	11.108	11.23	10.132	12.085	12.085	12.573	12.329	10.132	13.428	11.719	14.526	11.475	12.573	14.16	17.456	10.376	13.062	11.719	10.376	12.329	12.672	0.807134
15.7	13.794	12.817	16.724	16.235	7.935	11.353	9.155	10.498	11.597	8.911	9.155	11.597	17.822	31.494	20.752	10.01	10.986	10.498	11.963	13.794	16.113	9.277	11.719	12.817	10.254	11.475	12.695	13.062	12.329	10.498	14.282	11.963	14.282	11.841	11.353	13.794	16.602	10.376	12.451	11.353	10.376	12.451	12.8203	0.81658
15.8	13.794	10.864	17.334	15.503	7.08	10.986	9.277	10.376	11.597	8.423	8.667	10.498	18.188	31.128	20.142	10.254	10.62	10.62	12.695	14.038	15.991	10.132	10.62	12.451	10.742	12.085	13.916	12.329	11.23	10.742	14.404	11.719	14.038	11.719	12.207	12.939	16.357	10.742	12.817	11.841	11.841	11.475	12.7243	0.805336
15.8	13.672	11.719	16.968	15.625	7.08	10.498	9.033	10.62	11.353	7.69	9.155	10.254	18.433	31.982	19.775	9.766	11.23	10.986	11.963	14.16	16.113	10.498	10.864	11.963	10.498	12.085	13.428	12.695	10.986	10.986	14.282	11.719	14.16	11.108	13.184	12.451	16.968	9.766	12.695	11.963	11.597	11.597	12.704	0.804051
15.8	14.16	10.742	16.968	15.015	7.69	10.376	9.277	9.888	11.963	8.545	9.399	10.62	18.311	32.104	19.531	9.888	11.23	10.376	11.841	13.184	15.625	9.399	10.62	11.719	10.01	12.085	12.817	13.672	11.353	10.62	13.916	11.963	14.282	10.376	12.817	12.329	17.7	10.742	13.062	10.986	10.742	12.085	12.6197	0.798716
15.8	13.794	11.963	16.846	15.259	7.568	11.23	9.155	10.254	11.719	8.667	10.62	10.254	18.311	31.372	19.775	10.254	10.01	10.498	11.23	13.916	15.259	8.667	10.742	11.841	10.498	12.329	13.916	13.184	12.207	10.864	14.282	12.207	14.648	11.475	12.085	13.184	16.846	10.498	12.329	10.864	10.742	12.451	12.7098	0.80442
15.8	14.038	12.085	17.7	15.381	7.813	11.23	9.033	9.888	11.841	8.667	10.132	10.742	17.944	31.616	20.264	9.766	10.376	10.254	11.719	14.282	15.259	9.766	10.742	12.085	11.23	12.451	13.55	13.184	11.963	10.01	13.916	11.719	14.282	12.207	11.841	13.55	16.846	9.888	12.207	11.719	11.23	11.963	12.7709	0.808287
15.8	13.55	11.963	16.846	15.381	6.592	11.353	8.301	9.521	11.597	8.789	9.521	10.498	17.578	31.982	20.874	10.01	11.475	10.132	12.207	13.794	15.869	9.155	11.353	11.841	11.23	12.695	13.55	11.963	11.353	10.254	15.015	12.817	15.015	12.085	11.841	12.817	17.09	10.986	12.451	12.207	12.451	11.963	12.8087	0.810677
15.8	13.672	11.719	16.724	15.259	7.446	10.986	9.033	9.521	11.23	8.911	9.155	10.254	17.09	31.494	19.775	10.498	11.353	10.498	12.451	15.137	14.771	10.498	10.742	11.353	10.498	12.207	12.329	12.817	11.719	10.01	14.648	12.207	14.771	10.498	12.207	12.329	16.602	10.742	13.428	12.085	10.132	11.719	12.6314	0.799454
15.8	13.428	11.353	16.602	15.381	6.592	11.353	9.033	9.521	11.23	8.423	9.399	10.376	18.677	32.471	20.02	10.376	11.719	11.108	12.329	14.038	15.747	10.376	10.498	13.062	9.888	12.207	11.963	12.207	11.719	9.766	14.404	12.085	14.648	10.864	11.353	12.817	17.334	11.353	13.428	10.742	10.864	11.353	12.6692	0.801849
15.9	14.038	11.963	17.456	15.137	7.935	10.498	8.667	9.766	11.475	8.545	9.766	11.108	18.311	31.25	19.409	10.864	11.841	10.498	12.573	14.282	15.381	9.644	10.742	12.817	9.888	12.573	13.794	12.207	10.62	9.644	13.794	11.963	15.137	11.23	12.207	12.573	16.479	11.475	12.817	11.108	11.23	11.963	12.7302	0.800641
15.9	14.038	12.207	16.846	14.771	7.202	10.986	8.545	9.521	10.986	8.545	9.277	11.108	18.188	31.372	20.63	10.864	11.353	10.132	11.597	15.015	15.259	8.911	10.62	11.841	10.62	12.573	13.428	12.817	10.986	10.376	14.038	12.207	14.893	10.62	11.719	12.695	17.578	10.864	12.817	12.451	10.742	11.963	12.6953	0.798444
15.9	13.672	11.963	17.09	15.381	6.714	11.108	9.399	10.376	11.353	8.545	9.766	10.62	18.433	31.616	20.752	10.132	11.108	10.498	12.207	14.16	15.625	10.01	10.986	12.085	10.62	12.207	12.451	13.306	12.329	10.62	14.16	11.963	14.893	11.23	12.207	13.062	16.724	11.963	12.573	11.353	10.132	11.719	12.7884	0.804299
15.9	13.55	12.695	17.334	15.259	7.324	11.475	9.766	10.01	11.475	8.789	9.888	10.254	18.555	32.471	20.02	10.376	11.353	10.62	13.184	14.282	16.235	9.399	11.841	11.841	10.742	11.597	12.573	12.207	12.085	10.498	13.428	12.817	14.526	11.353	12.451	12.817	16.113	10.864	12.329	10.62	10.864	11.23	12.7883	0.804298
15.9	12.695	12.207	16.968	15.137	6.592	11.23	9.155	9.399	11.108	9.155	9.155	11.841	18.311	31.982	20.264	10.01	11.719	10.254	12.329	14.771	15.625	9.766	11.475	11.719	12.085	11.108	12.817	12.207	11.719	10.254	14.404	12.573	14.526	11.353	11.475	12.817	16.357	11.719	12.085	11.475	11.475	11.841	12.7418	0.801373
15.9	14.893	12.085	17.09	14.893	6.958	10.986	9.399	9.277	11.475	7.935	9.277	10.864	17.456	31.982	20.02	9.766	10.62	10.01	12.207	13.794	15.503	10.864	10.132	10.742	10.864	11.475	13.184	12.451	11.719	10.01	15.015	12.329	14.771	11.353	12.329	12.817	16.724	10.62	12.695	11.841	10.986	12.207	12.6576	0.796074
15.9	14.16	12.329	17.334	15.015	6.348	11.23	9.033	10.498	10.986	8.789	9.277	10.62	18.311	31.86	18.677	10.132	11.841	10.986	12.329	13.306	15.869	10.376	11.108	11.963	10.01	11.108	13.062	11.719	11.963	10.254	13.916	11.963	14.16	10.132	12.695	12.939	16.724	11.841	12.085	11.719	10.62	12.085	12.6517	0.795705
15.9	13.55	12.329	17.212	15.259	7.202	10.742	8.911	10.376	10.864	8.301	9.399	10.742	18.066	31.25	19.165	10.254	11.719	10.498	11.963	13.916	15.747	9.277	11.719	11.841	10.254	11.597	12.329	12.695	12.695	9.888	13.794	11.475	14.404	10.62	11.597	13.306	17.212	10.01	12.207	11.475	11.353	12.085	12.6023	0.7926
16	13.184	12.695	16.846	15.137	6.836	11.719	9.033	10.498	10.986	8.545	10.498	11.23	18.555	31.372	19.775	10.376	11.353	10.742	10.864	14.404	15.991	9.277	11.108	10.742	10.742	11.597	12.817	12.329	11.353	10.864	13.184	12.329	13.916	11.353	11.719	13.672	16.602	10.742	11.475	11.475	10.986	11.353	12.6256	0.789098
16	13.794	12.207	16.479	15.625	7.202	10.376	9.033	9.766	11.108	8.423	9.888	10.498	17.822	31.128	19.775	10.498	11.719	9.766	11.597	13.184	16.113	9.033	11.353	11.23	10.498	11.23	12.939	12.207	11.719	11.597	13.916	11.475	14.648	11.475	12.573	12.207	16.968	11.108	12.451	12.573	11.719	12.451	12.6517	0.790731
16	13.306	12.451	17.09	14.282	7.69	11.353	9.033	9.277	11.841	9.155	10.376	10.376	17.334	31.616	19.897	10.986	12.207	10.62	11.719	14.16	16.357	9.033	11.353	11.841	10.376	11.841	13.184	12.207	11.353	10.864	13.916	10.498	14.526	11.23	13.184	13.428	17.334	11.963	12.939	11.963	10.498	11.963	12.7767	0.798542
16	13.306	12.207	16.846	15.137	8.423	11.23	9.033	10.132	11.475	9.521	9.399	10.62	17.944	31.738	19.653	10.62	11.475	10.742	11.841	13.672	15.503	10.62	10.132	11.353	9.888	10.986	12.817	12.573	12.207	10.01	13.794	10.986	14.771	11.597	12.329	13.306	16.846	11.719	13.306	10.986	10.742	12.329	12.7099	0.794366
16	13.428	12.451	17.09	14.893	7.568	10.986	9.155	9.888	10.742	9.277	10.132	10.254	18.311	31.738	19.653	10.62	11.353	10.132	11.353	13.306	15.503	10.376	9.766	11.719	10.986	11.23	13.55	12.207	10.986	10.376	13.184	11.23	14.526	10.742	12.207	12.817	16.113	10.986	12.573	11.719	11.108	11.841	12.5732	0.785826
16	13.306	12.573	16.602	15.503	7.324	10.62	8.789	10.376	11.597	9.033	9.766	10.742	17.822	31.86	20.142	10.62	10.986	10.498	11.841	12.939	16.235	10.376	10.254	11.963	10.498	11.963	12.817	12.939	10.864	11.23	13.916	11.23	14.648	10.986	12.207	13.184	16.968	10.986	12.695	12.207	11.841	12.085	12.7388	0.796177
16	13.672	11.841	16.357	15.259	7.568	11.108	9.033	9.644	11.108	9.277	10.01	10.742	17.7	31.128	20.142	10.742	10.742	9.644	12.207	13.672	15.137	9.766	9.644	12.573	9.644	11.475	12.207	12.939	11.841	10.62	13.672	11.475	14.526	11.108	12.329	13.062	17.944	10.498	12.329	10.986	10.132	12.207	12.5645	0.785283
16.1	14.038	11.597	16.602	15.869	8.423	11.719	9.033	9.888	11.841	9.277	10.132	10.62	18.677	31.616	19.897	11.23	11.963	10.498	11.475	13.306	15.869	9.644	10.742	12.573	10.864	11.475	12.573	13.184	12.451	11.108	14.038	11.23	14.648	11.719	12.207	13.062	17.334	10.376	12.573	10.986	10.62	11.963	12.8319	0.797013
16.1	13.672	10.986	17.09	15.625	7.202	11.108	9.033	10.132	12.329	9.155	9.888	10.864	18.311	31.25	19.775	10.986	12.207	10.986	11.963	13.428	16.602	9.888	11.719	12.207	10.498	11.475	12.695	12.329	12.451	11.475	13.672	11.963	15.015	11.353	11.597	12.695	16.235	10.742	12.573	11.475	10.864	10.864	12.7709	0.793222
16.1	13.794	11.841	17.09	15.625	7.935	10.498	8.667	10.62	11.23	8.545	9.521	10.62	17.334	31.128	20.508	11.108	11.719	9.766	12.207	14.16	16.113	10.376	10.254	12.085	10.254	11.353	13.306	12.207	11.108	10.742	14.404	12.085	14.893	11.597	12.207	12.451	16.479	11.108	12.207	11.719	11.353	11.23	12.7011	0.788889
16.1	13.55	12.207	16.357	15.381	7.202	10.742	9.277	10.01	11.353	8.667	9.033	10.376	17.578	31.006	20.02	10.254	11.475	9.521	11.353	14.282	15.381	9.521	10.62	11.963	9.277	11.963	13.184	12.939	11.719	10.986	14.16	11.475	14.16	11.353	12.695	12.939	17.334	10.62	12.695	11.963	10.498	11.719	12.5907	0.782029
16.1	14.16	12.695	17.09	15.259	7.568	11.23	9.644	9.521	10.986	9.155	9.521	10.132	18.311	31.006	19.775	10.742	12.207	9.644	11.841	13.794	15.625	9.277	11.108	12.329	10.498	12.573	13.672	12.817	12.085	11.353	13.428	11.719	14.404	11.841	11.963	13.306	17.578	11.353	12.817	11.475	10.62	11.719	12.8057	0.795387
16.1	13.306	12.207	17.578	15.259	8.423	11.841	10.01	9.888	11.353	8.179	10.01	9.888	17.456	31.86	20.63	10.62	11.353	10.376	11.597	14.038	15.015	9.766	11.23	12.329	11.108	12.939	12.817	12.207	11.23	10.376	13.184	12.085	14.893	11.475	11.841	13.184	16.968	10.986	13.306	11.841	11.23	12.329	12.8145	0.795935
16.1	14.648	11.597	17.09	14.16	7.813	11.23	9.766	9.521	11.475	8.423	9.277	11.719	18.555	30.762	19.775	11.108	11.108	10.01	11.719	13.916	15.259	9.521	10.864	12.207	10.132	12.695	13.306	12.939	11.963	10.742	13.794	11.963	14.282	11.353	12.085	12.573	17.09	10.62	12.573	12.329	11.23	11.597	12.7331	0.790874
16.1	13.184	11.108	17.334	14.893	7.69	10.62	9.399	10.254	10.864	8.667	9.277	10.254	17.7	31.616	20.142	10.986	11.841	10.254	12.329	13.306	15.503	9.888	10.62	12.085	9.644	10.864	13.184	12.573	11.841	12.085	14.038	11.108	15.015	11.475	11.475	13.184	16.724	10.742	12.451	12.085	10.986	12.085	12.6517	0.785822
16.2	13.55	11.963	16.846	15.137	6.714	11.353	9.277	10.254	11.23	9.399	9.766	10.742	17.7	31.372	20.63	11.108	11.719	10.742	11.841	14.404	15.625	10.132	10.742	11.597	9.521	10.864	12.329	12.939	12.207	11.963	13.794	11.353	14.893	10.62	11.108	12.939	16.235	10.986	12.207	12.451	10.498	12.085	12.6865	0.78312
16.2	13.794	11.719	17.456	15.991	7.69	10.498	9.277	10.132	11.597	9.033	9.155	11.475	17.944	31.86	20.386	11.108	10.864	10.132	11.963	14.038	15.747	10.254	10.376	12.085	10.132	12.451	13.672	12.573	12.085	11.475	14.282	12.451	14.404	10.986	12.817	13.428	16.479	10.864	12.085	12.329	10.864	11.963	12.8551	0.793524
16.2	13.916	11.963	16.846	15.503	7.08	10.498	9.277	9.521	11.108	8.911	9.521	11.353	17.944	31.616	20.264	10.742	11.23	10.132	11.597	13.428	15.137	9.033	10.742	11.963	10.864	11.963	13.306	12.207	11.719	10.376	13.916	12.329	14.771	10.742	11.475	14.038	16.235	10.986	12.695	12.451	11.841	11.475	12.6837	0.782942
16.2	13.794	11.841	17.456	15.625	6.958	10.132	10.01	9.521	10.62	8.667	9.644	11.108	17.212	32.104	20.02	10.986	11.475	10.864	11.841	13.916	14.893	9.766	10.376	10.132	10.864	11.841	13.062	13.062	11.475	10.62	14.16	12.085	14.648	10.62	12.207	13.672	16.602	10.986	12.695	12.573	11.963	12.451	12.7273	0.785636
16.2	13.794	11.963	17.212	15.503	7.568	10.864	9.155	9.644	10.864	8.911	9.521	10.498	18.188	31.982	19.409	10.376	11.841	10.376	11.719	13.062	15.991	9.033	10.742	11.108	10.376	12.085	12.207	12.817	11.963	11.353	14.282	11.353	15.015	11.23	12.451	13.428	17.334	10.864	13.184	11.23	10.986	12.329	12.7098	0.784555
16.2	14.404	11.841	17.212	15.747	7.813	10.864	10.498	10.376	10.864	8.423	9.644	11.353	18.311	31.494	20.142	9.644	11.719	10.376	11.719	13.55	15.991	8.545	11.23	11.23	10.986	11.719	12.207	12.573	11.963	10.62	13.672	11.475	14.893	11.108	12.207	13.794	16.968	10.62	13.184	11.23	10.254	11.963	12.7244	0.785459
16.2	13.428	11.597	17.578	15.625	7.446	10.986	9.521	10.254	11.475	8.301	8.667	10.986	18.311	31.738	20.02	11.108	11.353	10.498	11.23	14.16	16.113	9.888	11.719	11.353	10.498	11.841	13.184	13.062	10.864	10.376	13.428	11.475	14.893	12.085	12.451	13.062	17.09	11.23	12.695	11.108	11.353	11.841	12.7593	0.787612
16.2	13.794	11.597	17.334	15.015	6.958	11.23	10.01	9.766	12.207	8.423	8.911	11.475	18.188	31.982	19.653	9.888	10.864	10.864	11.719	13.794	16.235	9.521	11.353	11.719	10.254	11.475	12.695	12.695	11.23	10.132	13.672	11.23	14.526	12.329	12.695	13.306	16.602	10.986	12.329	12.329	10.376	11.963	12.6982	0.783839
16.3	13.916	12.695	17.7	16.235	7.568	10.132	10.376	10.62	11.841	8.545	8.667	10.986	18.066	31.86	20.386	10.132	11.841	10.254	11.963	13.428	15.991	10.132	10.62	11.475	10.01	12.329	12.207	12.817	11.719	10.254	13.794	11.23	15.015	11.353	12.207	12.817	17.7	10.986	12.573	11.963	11.475	11.963	12.8057	0.785628
16.3	13.306	11.841	17.212	15.015	8.301	10.742	10.01	10.01	11.841	8.789	9.155	11.963	18.799	32.227	19.287	10.742	11.108	10.376	11.108	12.939	15.381	10.01	10.376	11.23	9.888	12.451	13.062	13.672	11.963	10.01	13.55	11.963	15.015	10.498	11.963	13.55	16.968	10.986	13.062	11.963	10.498	12.695	12.7506	0.782245
16.3	13.428	12.451	16.846	15.747	7.202	10.132	9.766	10.498	11.108	9.033	9.766	11.353	18.188	31.494	20.02	10.376	10.498	10.376	11.963	13.184	15.747	9.521	10.01	10.742	10.864	11.719	13.306	12.817	11.597	10.62	13.184	12.451	15.015	11.719	12.207	12.939	17.7	10.498	12.817	11.597	10.986	12.207	12.707	0.779568
16.3	14.282	11.963	16.968	15.259	7.202	10.498	9.277	10.376	11.963	8.301	9.888	10.986	18.433	32.227	20.142	9.888	10.376	10.01	12.085	14.16	15.259	9.766	10.62	11.353	10.62	12.451	12.817	13.306	10.742	10.864	13.672	12.085	14.404	12.085	12.939	12.451	16.357	10.376	12.817	11.719	11.719	12.329	12.7389	0.781529
16.3	13.794	11.719	17.09	15.503	7.324	10.376	9.399	10.742	11.719	9.033	9.521	10.742	17.944	31.982	20.02	10.01	12.207	9.766	11.475	14.038	15.991	10.132	9.888	11.597	10.864	11.841	12.085	13.428	11.719	10.254	13.794	11.719	14.648	11.353	12.573	12.695	16.846	10.498	12.573	12.207	11.108	12.085	12.7215	0.780459
16.3	13.916	11.963	17.212	16.235	7.324	11.841	9.277	10.01	12.329	9.155	8.911	10.742	18.188	31.616	20.508	9.888	11.353	10.132	11.719	14.404	16.357	10.132	10.376	11.23	11.23	11.353	12.573	13.428	12.085	10.376	13.916	12.207	15.015	11.353	11.475	12.451	16.602	10.986	12.573	11.23	10.01	10.742	12.7244	0.780635
16.3	13.428	11.963	17.212	15.503	6.714	10.864	10.01	10.01	12.451	9.155	9.277	10.864	18.555	31.616	19.775	10.01	11.108	10.498	11.963	14.404	15.625	9.888	10.742	12.085	10.986	12.695	13.428	13.062	10.864	10.742	13.306	11.841	15.137	11.23	11.963	12.695	17.334	11.108	12.573	10.62	11.23	11.597	12.765	0.78313
16.3	13.794	11.963	16.968	15.869	7.446	10.864	9.277	10.01	11.719	8.545	9.277	10.742	18.433	31.128	20.142	9.521	11.353	10.376	11.963	14.038	15.259	10.498	10.62	12.573	10.62	12.939	13.794	12.451	11.108	11.108	14.038	11.963	15.259	11.353	12.085	12.573	17.7	10.376	12.695	11.963	12.329	11.719	12.8203	0.786519
16.4	13.672	11.23	16.724	15.137	7.324	10.742	9.521	9.766	12.085	9.155	9.155	11.23	18.555	31.738	20.142	10.01	10.986	10.498	12.085	14.526	15.381	9.766	10.986	11.475	9.766	12.207	12.573	13.184	11.353	10.498	13.306	12.207	14.771	11.475	11.963	13.062	16.479	10.254	13.184	12.329	11.475	12.329	12.7215	0.775703
16.4	13.672	11.963	16.724	15.381	6.836	10.986	9.399	10.376	11.963	9.155	9.277	10.742	18.555	30.64	20.142	10.498	11.475	10.376	11.963	14.16	15.259	9.399	10.742	11.353	10.01	12.329	12.573	12.939	11.23	10.864	13.184	12.451	14.648	11.353	12.817	12.695	16.479	10.62	13.062	11.719	10.864	11.23	12.6691	0.772507
16.4	13.428	11.108	17.334	14.771	6.836	10.864	8.911	9.888	11.963	8.911	9.888	10.864	18.066	31.86	20.142	10.376	10.498	9.888	12.207	14.282	15.625	9.521	11.23	11.719	10.132	12.207	13.306	12.085	11.23	9.888	13.794	12.207	15.747	11.841	11.475	13.184	17.212	11.963	12.695	11.475	11.108	11.719	12.7011	0.77446
16.4	13.916	12.085	17.09	15.625	6.958	10.986	8.911	10.132	11.719	8.911	8.911	10.742	18.677	31.738	20.63	10.742	10.864	9.521	12.207	14.16	14.771	10.254	11.597	12.329	10.376	12.451	13.428	12.573	10.742	10.62	14.038	11.719	15.747	12.451	12.329	12.817	17.7	11.353	12.329	11.475	12.207	11.719	12.8464	0.783319
16.4	14.282	12.329	17.456	15.137	7.446	10.376	9.033	9.766	10.986	8.301	9.277	10.132	18.311	31.738	20.142	10.132	11.841	10.132	12.573	14.526	15.381	10.132	11.963	12.207	9.888	12.085	12.329	12.939	11.475	10.864	14.038	11.963	15.381	10.986	13.306	13.428	16.602	10.986	12.695	11.597	10.62	11.23	12.7622	0.778181
16.4	13.916	11.597	17.578	15.381	7.08	11.353	10.01	10.254	11.108	9.521	9.277	11.719	17.822	31.738	20.142	10.132	11.597	10.376	11.841	14.648	16.357	10.01	11.23	11.475	10.742	12.207	12.817	13.306	11.719	11.353	13.794	12.451	15.015	11.108	12.329	13.916	16.846	11.108	12.817	11.353	10.742	11.353	12.8842	0.785624
16.4	13.916	11.963	17.578	15.747	6.836	11.23	9.766	10.132	10.986	8.789	10.254	11.719	17.578	31.86	19.531	9.644	11.23	10.132	11.963	14.526	15.381	9.155	11.719	12.329	10.254	12.817	12.451	12.817	11.108	10.864	13.794	12.329	14.893	11.108	11.841	13.306	17.578	10.62	13.184	11.353	11.108	12.207	12.7999	0.780482
16.4	14.16	11.353	17.334	16.235	6.592	11.108	9.644	10.254	11.353	9.155	9.766	11.108	18.311	31.494	20.63	9.888	11.841	10.498	11.719	13.672	15.381	8.667	10.864	11.597	10.132	11.23	13.794	12.695	11.475	11.841	14.526	12.695	14.526	11.23	12.085	13.062	17.334	11.23	12.695	11.23	11.475	12.207	12.8116	0.781193
16.5	14.282	11.841	16.846	15.991	7.446	10.864	9.521	9.888	12.085	8.545	9.033	10.742	18.433	31.616	19.409	10.498	11.475	10.986	12.085	14.771	16.235	9.033	10.498	11.475	9.888	12.207	12.573	13.428	12.085	11.108	14.282	11.841	14.16	10.742	12.817	13.306	16.968	10.864	12.573	11.108	10.864	12.573	12.7854	0.77487
16.5	13.916	11.841	17.578	15.869	7.202	11.353	9.399	10.254	12.207	8.057	10.254	11.719	18.188	31.25	19.775	10.132	11.597	10.254	12.085	14.16	15.625	8.911	11.23	11.719	9.644	11.719	12.085	12.573	12.207	10.742	13.428	11.719	15.381	10.864	12.695	13.55	16.968	12.329	12.329	12.451	11.719	11.841	12.829	0.777517
16.5	13.428	12.329	17.212	15.259	7.08	10.742	9.521	10.01	11.719	9.155	8.911	10.864	18.066	30.762	19.897	10.01	10.62	10.498	11.719	14.16	15.625	9.888	12.207	12.085	10.254	11.719	12.939	11.841	12.329	10.498	13.794	11.353	14.771	11.475	13.184	12.695	17.212	10.986	12.207	12.329	11.23	11.475	12.7157	0.770646
16.5	13.428	11.719	17.456	15.747	7.446	11.108	9.644	9.766	11.841	9.033	9.766	10.986	18.188	30.762	19.775	10.132	10.498	10.864	12.207	13.306	15.747	8.789	10.742	11.719	9.766	11.963	13.794	11.719	11.108	10.986	14.771	10.864	14.648	11.841	13.306	13.184	17.822	10.376	12.939	12.207	10.864	11.597	12.7244	0.771175
16.5	13.794	12.573	17.09	15.137	7.446	11.475	10.01	10.742	11.475	8.911	10.254	11.23	17.944	31.494	20.508	10.254	10.864	10.498	11.475	13.184	15.625	9.277	10.132	11.963	10.376	11.597	13.062	12.573	10.986	10.254	13.794	11.23	14.648	11.23	13.794	12.817	18.921	10.742	12.695	12.085	11.963	11.963	12.8115	0.776457
16.5	13.794	11.108	16.602	16.113	7.568	11.719	9.033	9.766	11.963	9.155	10.01	11.597	18.066	31.86	20.264	11.108	10.132	10.254	11.719	12.939	15.991	9.766	10.132	11.719	10.376	12.573	12.695	13.184	11.719	11.353	13.672	10.254	14.282	10.498	12.451	13.306	17.212	10.864	12.451	11.353	10.254	11.597	12.6779	0.768358
16.5	13.916	11.475	16.479	15.259	7.324	10.986	9.644	10.864	11.719	9.155	9.766	11.475	18.555	31.982	19.775	10.986	10.742	10.62	11.963	13.428	16.235	9.644	10.986	12.207	10.498	13.062	13.062	12.939	12.207	12.451	14.282	12.329	14.526	10.376	11.841	13.184	17.212	11.108	12.695	11.963	11.108	10.986	12.8813	0.780684
16.6	14.16	11.841	17.456	15.747	7.08	10.498	8.789	10.254	11.23	9.155	9.766	10.742	17.822	32.104	20.264	10.376	11.475	10.62	11.963	13.794	15.869	9.155	10.742	11.353	10.376	11.475	12.817	11.841	11.475	11.475	14.526	11.475	15.381	10.498	11.353	11.963	16.357	10.742	13.55	11.841	11.841	11.597	12.6866	0.764254
16.6	14.16	11.963	17.212	15.991	7.324	10.376	9.033	9.766	12.085	8.667	9.888	11.108	17.822	31.982	20.508	11.108	11.841	9.888	10.986	13.672	16.235	9.521	9.766	10.986	10.742	12.207	12.939	13.062	11.108	10.864	14.038	12.085	14.526	10.742	11.719	11.963	17.212	10.986	13.062	11.353	11.963	12.329	12.733	0.767051
16.6	13.306	11.719	17.09	15.991	7.324	10.864	9.521	9.521	11.353	8.545	9.644	10.742	17.09	32.227	20.508	10.01	12.451	9.399	11.841	13.916	16.113	8.911	10.742	11.963	9.888	12.207	12.085	13.306	11.353	11.108	13.794	12.329	14.526	10.986	11.963	12.207	17.212	11.108	12.817	11.475	10.986	10.986	12.6459	0.7618
16.6	13.306	12.085	16.846	15.503	7.08	10.986	9.766	9.888	10.742	9.155	10.254	10.864	17.7	31.738	20.02	10.62	11.841	10.62	11.108	14.404	15.259	8.911	10.742	11.719	11.353	11.719	12.573	13.794	11.719	10.864	14.16	12.207	14.771	11.963	12.329	13.428	16.479	11.108	12.695	11.23	10.864	11.23	12.7534	0.768277
16.6	14.282	12.573	17.334	15.991	8.545	11.23	9.155	9.888	11.841	8.789	9.766	11.353	17.822	31.25	19.531	11.108	11.23	10.376	12.451	14.771	15.259	8.789	10.62	12.085	10.742	12.695	13.428	12.451	11.23	11.475	13.55	12.939	14.893	11.719	12.451	12.939	16.357	11.353	12.451	11.719	10.62	11.475	12.8697	0.775281
16.6	14.282	11.841	16.846	16.113	7.69	11.23	10.132	10.01	11.475	9.277	9.766	10.864	18.433	31.372	19.653	10.254	11.597	10.62	11.719	13.916	15.259	8.301	10.62	11.719	10.254	12.695	13.184	12.817	12.329	11.108	14.16	12.329	14.404	11.23	12.573	12.207	17.09	10.742	12.451	12.451	11.475	11.841	12.8174	0.77213
16.6	13.306	11.963	17.212	15.991	7.813	11.353	9.155	9.521	11.841	8.301	9.766	10.864	18.433	31.372	20.508	10.986	12.329	9.521	11.963	14.282	15.381	9.277	10.864	11.23	10.132	12.085	12.817	14.282	11.963	10.864	13.428	12.817	14.771	11.597	11.841	12.085	17.09	11.108	13.306	11.719	10.864	11.23	12.7912	0.770555
16.6	13.916	11.475	16.968	15.747	7.324	11.719	9.277	9.399	12.207	9.277	9.277	10.62	18.799	31.25	20.264	11.475	11.841	9.888	11.963	14.282	15.503	9.766	11.353	11.841	11.23	11.963	12.695	13.062	11.841	10.742	14.038	12.085	15.381	12.085	11.475	12.817	16.846	11.23	13.55	11.841	11.353	11.475	12.8843	0.776162
16.7	14.16	12.207	17.212	16.113	6.592	11.108	9.155	10.376	11.719	8.301	9.766	11.108	18.066	31.372	20.02	10.132	12.207	10.254	12.085	13.428	15.625	9.888	11.108	12.573	10.62	11.963	13.916	13.184	11.475	11.475	13.428	13.062	15.625	11.353	12.085	12.695	16.724	11.475	12.939	12.329	11.963	11.475	12.9134	0.773255
16.7	13.916	11.597	17.334	15.991	7.568	11.475	9.155	10.376	11.23	9.399	8.789	10.742	17.944	31.86	19.897	10.62	11.23	10.01	11.719	14.16	15.381	9.521	11.108	12.085	9.766	11.475	13.306	12.695	11.719	11.841	14.038	11.963	15.137	11.353	11.963	13.062	16.602	12.207	12.207	12.451	11.108	11.963	12.8086	0.766985
16.7	14.038	12.085	17.334	15.137	7.324	11.23	10.132	9.766	10.742	9.277	9.033	11.719	17.456	31.86	20.02	9.888	11.963	10.132	11.719	14.16	14.648	10.01	10.254	11.841	10.62	12.085	12.817	12.939	12.207	11.475	13.916	12.451	15.015	10.498	11.963	13.428	17.09	11.23	13.184	12.451	11.108	11.963	12.8145	0.767334
16.7	13.794	11.719	16.968	16.113	6.958	10.742	9.277	9.644	11.108	8.667	9.399	11.475	18.311	32.104	20.02	10.498	12.085	10.62	11.963	14.282	14.893	10.376	10.742	12.451	10.742	10.986	12.329	13.062	12.329	10.742	13.428	11.963	14.648	11.23	11.108	13.428	16.113	11.719	13.184	11.353	10.254	12.451	12.7447	0.763157
16.7	13.916	12.085	17.7	15.503	6.958	10.254	9.033	10.01	11.23	8.667	9.277	10.986	17.822	31.982	20.02	11.108	11.719	10.132	12.207	13.55	15.381	9.766	11.353	12.207	10.742	12.207	12.573	12.329	11.719	10.864	13.062	11.841	14.893	11.353	11.23	12.695	16.357	12.573	12.451	11.475	10.986	12.695	12.736	0.762633
16.7	14.282	12.207	17.578	16.602	6.958	10.986	9.277	9.888	10.62	8.789	9.033	11.23	18.555	31.372	19.287	10.62	11.23	10.498	11.475	14.404	15.625	10.01	11.597	11.963	9.888	12.085	12.939	12.329	12.207	10.01	13.916	11.353	15.625	11.23	12.451	12.573	17.334	10.986	13.184	11.719	11.841	13.55	12.8406	0.768899
16.7	14.16	11.719	17.334	15.747	6.958	10.986	9.399	10.376	11.108	8.301	9.033	10.864	18.433	31.982	20.02	10.498	12.207	10.01	11.963	14.648	14.526	9.521	10.864	11.963	10.498	12.085	12.939	13.184	12.085	10.132	13.428	11.963	15.137	10.986	12.329	12.817	17.212	11.475	12.939	11.23	10.986	12.085	12.765	0.764371
16.7	13.062	11.475	16.968	15.503	6.836	10.864	9.521	10.498	11.475	9.521	9.521	10.498	18.066	30.64	19.775	10.254	11.475	10.62	12.207	13.428	15.259	9.888	10.986	12.817	10.01	11.475	12.939	13.306	11.719	11.353	13.062	12.085	14.771	11.719	11.963	12.939	16.724	11.719	12.695	11.963	10.132	12.329	12.7157	0.76142
16.8	13.794	11.841	17.334	15.137	6.958	10.498	9.888	10.986	11.719	9.033	9.155	10.62	18.433	32.349	19.897	10.498	11.108	10.742	10.986	13.916	15.381	10.254	11.719	12.451	10.742	11.841	13.184	12.207	11.353	11.597	13.672	12.329	15.381	10.986	12.085	13.306	16.724	11.108	12.817	12.817	10.376	12.695	12.8552	0.765188
16.8	13.428	12.573	16.968	15.381	7.08	10.254	8.667	10.254	12.207	8.545	9.644	10.742	18.433	31.86	19.287	11.108	10.62	9.888	10.986	13.672	14.526	10.01	10.742	12.085	10.132	12.329	13.306	12.207	11.597	10.498	13.672	12.817	14.771	11.353	11.963	13.428	17.212	10.986	12.573	12.573	11.353	11.719	12.7012	0.756022
16.8	13.916	13.062	17.334	15.015	7.324	10.62	9.399	10.498	12.085	8.667	9.521	10.62	18.433	32.227	20.508	10.376	11.108	9.766	10.62	13.306	15.503	10.01	10.01	11.353	10.864	11.841	12.451	12.451	10.986	10.376	13.794	12.085	15.015	11.353	12.695	13.428	17.578	11.475	12.573	11.597	11.353	12.207	12.7477	0.758791
16.8	14.16	11.475	17.578	15.869	6.714	10.498	9.277	10.376	11.841	8.301	9.155	10.254	18.433	31.982	19.897	10.742	11.353	10.01	11.475	13.672	15.869	10.01	10.864	11.841	11.108	11.719	12.085	12.695	11.719	11.108	13.184	11.597	15.137	11.719	12.085	13.428	17.822	11.841	12.817	11.475	10.742	12.451	12.7709	0.760173
16.8	14.038	11.963	17.578	15.381	7.813	10.742	9.277	10.132	11.841	9.155	8.789	10.62	18.311	32.104	19.653	10.62	10.986	9.277	10.986	13.55	15.625	10.376	10.986	12.329	11.963	12.695	12.695	12.695	11.719	10.864	14.038	11.963	15.625	11.841	12.695	13.184	16.968	11.23	13.55	11.963	10.742	11.963	12.8696	0.76605
16.8	13.428	12.207	17.822	16.479	7.69	10.376	9.033	10.132	10.864	8.545	8.789	10.864	18.188	32.104	19.531	9.521	10.742	10.254	9.521	13.672	15.869	10.254	10.01	12.207	10.498	12.329	13.062	13.062	10.986	11.23	14.16	11.963	14.893	11.353	12.573	13.428	17.578	10.864	12.695	11.719	11.353	11.23	12.6923	0.755496
16.8	13.916	12.207	16.846	15.869	8.301	9.888	9.277	10.132	11.353	8.545	9.521	10.986	17.578	31.25	19.165	10.01	10.986	10.864	11.353	14.893	14.893	9.888	10.62	11.597	9.888	12.451	12.939	13.428	11.23	11.108	13.672	12.695	14.893	11.963	11.963	13.672	17.456	10.742	12.329	12.207	11.963	12.085	12.7767	0.760519
16.8	13.062	12.085	16.968	16.113	7.324	10.254	10.132	9.521	12.085	8.789	9.155	10.864	17.944	31.86	19.531	10.376	11.475	10.62	12.451	14.038	15.259	9.766	10.254	11.719	10.62	12.085	11.719	13.55	11.841	11.841	12.329	12.573	15.137	11.23	12.329	12.695	17.822	10.742	12.939	11.963	11.23	12.207	12.7737	0.760342
16.9	13.916	12.329	16.479	15.869	8.423	10.01	9.033	10.01	11.963	9.399	8.911	10.742	18.555	31.86	20.508	10.498	10.986	10.742	11.719	14.282	15.259	9.644	10.254	12.695	10.62	11.963	12.817	13.184	11.963	11.108	13.306	11.23	15.137	11.353	11.597	12.573	16.235	11.108	12.817	12.207	11.108	11.963	12.7708	0.755671
16.9	13.794	12.085	16.968	15.869	7.813	10.132	9.888	9.888	11.963	8.301	8.545	10.498	17.944	31.616	19.897	10.742	11.719	9.766	12.695	14.16	15.259	8.789	11.475	12.573	9.766	13.184	13.062	12.573	10.864	10.254	13.062	11.841	14.771	10.62	12.573	12.573	16.479	10.986	12.329	12.329	11.719	12.573	12.7128	0.752236
16.9	14.404	12.207	17.212	16.846	7.568	10.62	8.545	10.254	11.353	7.935	8.545	10.498	18.311	30.762	20.63	10.864	10.986	10.132	12.085	14.282	15.503	9.033	11.23	12.207	9.521	13.306	13.184	13.062	10.62	10.254	13.062	12.085	15.259	11.108	13.062	12.207	17.212	11.108	12.573	11.841	12.085	12.329	12.7593	0.754987
16.9	14.282	11.597	17.334	15.137	7.935	10.742	9.033	9.033	12.085	8.301	9.033	10.62	18.066	31.006	19.531	10.864	11.719	10.254	12.207	14.648	15.991	9.766	10.62	12.573	10.01	12.939	13.184	13.062	11.353	10.376	13.184	12.207	15.381	10.864	12.817	12.695	17.334	11.353	13.916	11.23	11.597	11.841	12.8029	0.757566
16.9	14.038	11.719	16.846	15.869	7.324	10.62	9.521	9.644	11.23	9.033	9.277	10.62	18.677	31.372	20.386	10.376	11.841	9.644	12.451	14.771	14.893	10.742	11.597	12.695	9.766	12.329	13.428	13.794	11.475	11.353	13.672	12.817	15.747	11.719	11.719	13.062	17.212	11.353	13.672	11.108	11.108	11.597	12.9075	0.76376
16.9	14.771	11.597	17.09	15.503	7.935	10.254	9.521	10.62	10.742	9.155	8.911	10.742	18.555	31.25	20.264	10.864	10.62	10.132	12.817	13.916	15.381	10.01	11.719	12.573	9.888	12.085	12.817	13.062	11.719	12.085	14.282	12.329	14.771	10.986	11.841	13.184	16.357	11.719	12.817	11.475	10.986	12.695	12.8581	0.760834
16.9	14.771	12.329	17.334	16.113	7.446	10.132	9.521	10.254	11.108	8.911	8.911	11.475	18.066	32.104	20.508	11.353	11.108	10.376	12.085	13.55	15.625	9.766	11.353	12.085	9.644	12.695	13.672	13.428	11.963	11.963	13.916	12.817	15.625	11.23	11.963	13.428	16.846	11.841	12.207	12.329	11.353	12.695	12.9976	0.769088
16.9	14.038	11.841	17.334	15.259	7.446	10.986	9.277	10.498	11.475	8.789	8.789	11.475	17.7	33.325	20.142	10.864	11.963	9.766	12.939	14.282	15.381	9.399	11.23	12.451	9.888	12.939	12.451	13.428	12.085	11.108	14.282	12.451	15.381	11.108	11.719	12.817	16.602	11.963	12.573	12.573	11.963	12.329	12.9597	0.766848
17	13.794	11.963	18.066	15.625	7.324	9.888	9.521	10.62	11.108	8.667	9.277	12.207	17.456	32.104	20.264	10.864	11.963	9.155	12.451	14.648	15.259	9.155	12.207	12.207	10.742	12.207	11.719	12.939	11.23	10.62	13.672	12.329	14.893	11.23	12.573	13.306	16.846	12.085	12.207	12.451	11.353	12.207	12.8667	0.756866
17	14.648	11.841	18.188	16.846	7.08	10.132	9.155	10.62	11.23	8.667	8.667	10.986	17.212	31.494	19.775	11.108	12.207	10.498	11.719	14.771	15.991	8.911	11.108	12.085	10.01	12.451	12.939	12.573	11.719	10.62	13.794	11.841	15.503	11.108	12.939	13.306	17.334	11.108	12.695	11.963	11.108	11.841	12.8522	0.75601
17	13.428	11.719	18.311	15.991	6.958	10.498	9.766	10.864	11.108	8.423	9.399	11.108	17.7	31.86	20.02	10.376	11.353	9.888	11.841	14.893	15.503	9.155	10.986	12.085	9.766	12.451	14.038	13.306	11.353	10.01	13.062	11.841	15.259	10.498	13.306	13.672	17.456	10.986	12.451	11.475	11.597	11.963	12.8029	0.753113
17	13.55	12.207	17.456	15.747	7.08	10.986	10.01	10.01	11.841	8.545	9.888	11.23	17.944	31.738	18.799	10.498	11.597	10.376	13.428	14.282	16.113	8.423	11.963	11.108	9.888	12.695	13.184	14.16	11.719	10.742	14.404	12.695	15.015	11.23	11.963	13.55	17.578	10.742	12.451	11.475	11.719	11.841	12.9017	0.758922
17	13.428	11.108	17.212	15.259	6.714	11.108	10.376	9.766	11.963	9.399	9.766	11.475	18.433	32.227	18.921	10.742	11.475	9.888	12.817	14.771	14.771	9.521	11.475	11.963	10.62	11.475	12.695	12.695	11.719	11.108	14.404	12.451	14.648	11.475	12.329	13.672	16.602	11.108	12.329	11.108	11.475	12.451	12.832	0.754821
17	14.526	11.597	16.724	16.113	7.324	10.864	8.789	10.132	12.085	8.423	9.155	11.597	17.7	31.738	20.386	11.108	11.23	9.644	12.573	13.184	15.503	9.399	11.475	11.597	10.498	11.841	13.306	12.573	11.719	11.353	14.282	12.207	15.503	11.719	12.939	12.817	16.724	11.475	13.184	12.207	11.23	11.475	12.8552	0.756188
[truncated: 61,168 more rows]
