# Supplementary material for: Evaluation of the extent of damage to the esophageal wall caused by press-through package ingestion
Source: PeerJ. 2019 Apr 18;7:e6763. doi: 10.7717/peerj.6763 (PMC6475578; doi:10.7717/peerj.6763)
Supplement: Dataset S4 [file peerj-07-6763-s021.csv]

time[ms]	frictional force[gf]	cof	[mm]
0	236.694	0.316	1.203
1	236.694	0.316	1.203
2	237.793	0.317	1.203
3	236.328	0.315	1.203
4	236.694	0.316	1.203
5	236.694	0.316	1.203
6	237.061	0.316	1.203
7	236.816	0.316	1.203
8	236.45	0.315	1.203
9	237.549	0.317	1.203
10	236.938	0.316	1.203
11	236.816	0.316	1.203
12	236.938	0.316	1.203
13	236.694	0.316	1.203
14	237.061	0.316	1.203
15	237.183	0.316	1.203
16	237.061	0.316	1.203
17	236.572	0.315	1.203
18	236.694	0.316	1.203
19	237.305	0.316	1.203
20	237.061	0.316	1.203
21	236.816	0.316	1.203
22	236.938	0.316	1.203
23	237.061	0.316	1.203
24	236.206	0.315	1.203
25	237.305	0.316	1.203
26	237.305	0.316	1.203
27	237.061	0.316	1.203
28	237.793	0.317	1.203
29	237.427	0.317	1.203
30	237.061	0.316	1.203
31	237.061	0.316	1.203
32	236.938	0.316	1.203
33	237.305	0.316	1.203
34	237.183	0.316	1.203
35	236.572	0.315	1.203
36	237.183	0.316	1.203
37	237.061	0.316	1.203
38	237.427	0.317	1.203
39	237.671	0.317	1.203
40	237.671	0.317	1.203
41	237.915	0.317	1.203
42	238.403	0.318	1.203
43	237.427	0.317	1.203
44	236.938	0.316	1.203
45	237.549	0.317	1.203
46	237.427	0.317	1.203
47	237.061	0.316	1.203
48	236.938	0.316	1.203
49	237.549	0.317	1.203
50	237.061	0.316	1.203
51	236.938	0.316	1.203
52	236.572	0.315	1.203
53	237.305	0.316	1.203
54	236.328	0.315	1.203
55	236.572	0.315	1.203
56	237.061	0.316	1.203
57	237.427	0.317	1.203
58	236.938	0.316	1.203
59	236.45	0.315	1.203
60	236.694	0.316	1.203
61	237.061	0.316	1.203
62	237.793	0.317	1.203
63	236.45	0.315	1.203
64	236.694	0.316	1.203
65	236.45	0.315	1.203
66	237.427	0.317	1.203
67	236.938	0.316	1.203
68	237.549	0.317	1.203
69	237.061	0.316	1.203
70	237.183	0.316	1.203
71	236.694	0.316	1.203
72	236.938	0.316	1.203
73	238.403	0.318	1.203
74	237.915	0.317	1.203
75	238.77	0.318	1.203
76	238.892	0.319	1.203
77	239.746	0.32	1.203
78	241.089	0.321	1.203
79	242.31	0.323	1.203
80	243.164	0.324	1.203
81	244.385	0.326	1.203
82	244.385	0.326	1.203
83	244.995	0.327	1.203
84	246.338	0.328	1.203
85	246.582	0.329	1.203
86	246.948	0.329	1.203
87	247.681	0.33	1.203
88	248.535	0.331	1.203
89	247.803	0.33	1.203
90	248.169	0.331	1.203
91	247.803	0.33	1.203
92	248.901	0.332	1.203
93	249.146	0.332	1.203
94	249.268	0.332	1.203
95	249.756	0.333	1.203
96	250.366	0.334	1.203
97	251.221	0.335	1.203
98	251.587	0.335	1.203
99	252.075	0.336	1.203
100	252.686	0.337	1.203
101	252.93	0.337	1.203
102	252.563	0.337	1.203
103	253.174	0.338	1.203
104	252.808	0.337	1.203
105	253.418	0.338	1.203
106	253.418	0.338	1.203
107	252.93	0.337	1.203
108	252.93	0.337	1.203
109	253.296	0.338	1.203
110	252.93	0.337	1.203
111	252.319	0.336	1.203
112	253.906	0.339	1.203
113	253.906	0.339	1.203
114	254.272	0.339	1.203
115	254.517	0.339	1.203
116	254.883	0.34	1.203
117	255.371	0.34	1.203
118	256.226	0.342	1.203
119	255.859	0.341	1.203
120	256.226	0.342	1.203
121	256.958	0.343	1.203
122	256.714	0.342	1.203
123	256.592	0.342	1.203
124	257.08	0.343	1.203
125	257.202	0.343	1.203
126	256.958	0.343	1.203
127	257.446	0.343	1.203
128	256.958	0.343	1.203
129	257.813	0.344	1.203
130	258.301	0.344	1.203
131	258.179	0.344	1.203
132	258.423	0.345	1.203
133	258.911	0.345	1.203
134	259.521	0.346	1.203
135	259.888	0.347	1.203
136	260.254	0.347	1.203
137	260.01	0.347	1.203
138	260.742	0.348	1.203
139	260.864	0.348	1.203
140	261.475	0.349	1.203
141	261.963	0.349	1.203
142	262.207	0.35	1.203
143	261.963	0.349	1.203
144	262.695	0.35	1.203
145	263.062	0.351	1.203
146	263.428	0.351	1.203
147	263.428	0.351	1.203
148	264.038	0.352	1.203
149	264.893	0.353	1.203
150	264.526	0.353	1.203
151	265.869	0.354	1.203
152	265.869	0.354	1.203
153	266.235	0.355	1.203
154	268.311	0.358	1.203
155	267.7	0.357	1.203
156	268.066	0.357	1.203
157	267.944	0.357	1.203
158	267.944	0.357	1.203
159	268.311	0.358	1.203
160	269.653	0.36	1.203
161	270.02	0.36	1.203
162	270.142	0.36	1.203
163	269.897	0.36	1.203
164	270.264	0.36	1.203
165	270.874	0.361	1.203
166	271.484	0.362	1.203
167	272.095	0.363	1.203
168	272.461	0.363	1.203
169	271.24	0.362	1.203
170	272.705	0.364	1.203
171	272.339	0.363	1.203
172	273.682	0.365	1.203
173	273.438	0.365	1.203
174	274.048	0.365	1.203
175	274.414	0.366	1.203
176	274.78	0.366	1.203
177	274.17	0.366	1.203
178	274.292	0.366	1.203
179	274.78	0.366	1.203
180	275.513	0.367	1.203
181	276.245	0.368	1.203
182	276.245	0.368	1.203
183	277.344	0.37	1.203
184	276.489	0.369	1.203
185	278.198	0.371	1.203
186	277.832	0.37	1.203
187	278.198	0.371	1.203
188	278.687	0.372	1.203
189	278.442	0.371	1.203
190	278.809	0.372	1.203
191	279.419	0.373	1.203
192	280.151	0.374	1.203
193	280.396	0.374	1.203
194	280.64	0.374	1.203
195	280.029	0.373	1.203
196	280.518	0.374	1.203
197	280.884	0.375	1.203
198	281.372	0.375	1.203
199	281.494	0.375	1.203
200	281.372	0.375	1.203
201	281.25	0.375	1.203
202	281.86	0.376	1.203
203	281.86	0.376	1.203
204	282.227	0.376	1.203
205	282.471	0.377	1.203
206	282.349	0.376	1.203
207	282.104	0.376	1.203
208	282.959	0.377	1.203
209	282.837	0.377	1.203
210	283.447	0.378	1.203
211	283.936	0.379	1.203
212	284.18	0.379	1.203
213	284.302	0.379	1.203
214	284.424	0.379	1.203
215	284.546	0.379	1.203
216	284.546	0.379	1.203
217	284.424	0.379	1.203
218	284.912	0.38	1.203
219	285.4	0.381	1.203
220	285.278	0.38	1.203
221	286.255	0.382	1.203
222	286.133	0.382	1.203
223	286.621	0.382	1.203
224	286.621	0.382	1.203
225	287.476	0.383	1.203
226	287.476	0.383	1.203
227	287.964	0.384	1.203
228	288.452	0.385	1.203
229	288.818	0.385	1.203
230	289.063	0.385	1.203
231	290.649	0.388	1.203
232	290.405	0.387	1.203
233	290.283	0.387	1.203
234	291.138	0.388	1.203
235	291.382	0.389	1.203
236	291.26	0.388	1.203
237	291.626	0.389	1.203
238	292.114	0.389	1.203
239	291.992	0.389	1.203
240	291.382	0.389	1.203
241	291.992	0.389	1.203
242	292.603	0.39	1.203
243	292.48	0.39	1.203
244	293.213	0.391	1.203
245	292.48	0.39	1.203
246	293.091	0.391	1.203
247	293.945	0.392	1.203
248	294.922	0.393	1.203
249	295.41	0.394	1.203
250	295.776	0.394	1.203
251	296.509	0.395	1.203
252	296.631	0.396	1.203
253	297.241	0.396	1.203
254	297.363	0.396	1.203
255	297.729	0.397	1.203
256	298.462	0.398	1.203
257	299.561	0.399	1.203
258	298.828	0.398	1.203
259	299.683	0.4	1.203
260	300.171	0.4	1.203
261	299.927	0.4	1.203
262	300.903	0.401	1.203
263	301.27	0.402	1.203
264	301.636	0.402	1.203
265	301.636	0.402	1.203
266	302.124	0.403	1.203
267	302.368	0.403	1.203
268	302.856	0.404	1.203
269	303.223	0.404	1.203
270	302.734	0.404	1.203
271	303.467	0.405	1.203
272	303.833	0.405	1.203
273	303.955	0.405	1.203
274	303.467	0.405	1.203
275	304.443	0.406	1.203
276	304.81	0.406	1.203
277	305.176	0.407	1.203
278	305.298	0.407	1.203
279	305.054	0.407	1.203
280	305.176	0.407	1.203
281	305.542	0.407	1.203
282	306.274	0.408	1.203
283	306.641	0.409	1.203
284	305.908	0.408	1.203
285	306.274	0.408	1.203
286	306.641	0.409	1.203
287	306.885	0.409	1.203
288	307.373	0.41	1.203
289	307.373	0.41	1.203
290	307.861	0.41	1.203
291	308.594	0.411	1.203
292	308.96	0.412	1.203
293	309.082	0.412	1.203
294	308.594	0.411	1.203
295	309.082	0.412	1.203
296	310.303	0.414	1.203
297	309.937	0.413	1.203
298	310.059	0.413	1.203
299	309.937	0.413	1.203
300	310.059	0.413	1.203
301	310.669	0.414	1.203
302	311.523	0.415	1.203
303	311.035	0.415	1.203
304	310.913	0.415	1.203
305	311.279	0.415	1.203
306	311.279	0.415	1.203
307	311.401	0.415	1.203
308	311.523	0.415	1.203
309	311.89	0.416	1.203
310	311.768	0.416	1.203
311	311.646	0.416	1.203
312	312.256	0.416	1.203
313	312.866	0.417	1.203
314	312.622	0.417	1.203
315	312.866	0.417	1.203
316	313.599	0.418	1.203
317	313.232	0.418	1.203
318	314.209	0.419	1.203
319	314.087	0.419	1.203
320	314.575	0.419	1.203
321	315.43	0.421	1.203
322	316.04	0.421	1.203
323	315.796	0.421	1.203
324	316.162	0.422	1.203
325	316.895	0.423	1.203
326	317.017	0.423	1.203
327	318.115	0.424	1.203
328	317.871	0.424	1.203
329	318.237	0.424	1.203
330	317.871	0.424	1.203
331	318.726	0.425	1.203
332	318.726	0.425	1.203
333	319.214	0.426	1.203
334	319.214	0.426	1.203
335	319.458	0.426	1.203
336	319.702	0.426	1.203
337	320.313	0.427	1.203
338	320.923	0.428	1.203
339	320.313	0.427	1.203
340	320.801	0.428	1.203
341	321.045	0.428	1.203
342	321.289	0.428	1.203
343	321.167	0.428	1.203
344	320.923	0.428	1.203
345	322.266	0.43	1.203
346	321.899	0.429	1.203
347	321.899	0.429	1.203
348	322.021	0.429	1.203
349	322.266	0.43	1.203
350	322.632	0.43	1.203
351	324.219	0.432	1.203
352	323.608	0.431	1.203
353	323.975	0.432	1.203
354	323.975	0.432	1.203
355	324.463	0.433	1.203
356	325.317	0.434	1.203
357	325.806	0.434	1.203
358	326.538	0.435	1.203
359	325.806	0.434	1.203
360	326.172	0.435	1.203
361	326.416	0.435	1.203
362	325.806	0.434	1.203
363	326.294	0.435	1.203
364	326.294	0.435	1.203
365	327.515	0.437	1.203
366	326.904	0.436	1.203
367	326.782	0.436	1.203
368	326.782	0.436	1.203
369	327.148	0.436	1.203
370	327.271	0.436	1.203
371	328.003	0.437	1.203
372	327.637	0.437	1.203
373	328.125	0.438	1.203
374	328.369	0.438	1.203
375	328.125	0.438	1.203
376	329.468	0.439	1.203
377	329.102	0.439	1.203
378	329.712	0.44	1.203
379	329.468	0.439	1.203
380	329.834	0.44	1.203
381	330.811	0.441	1.203
382	331.177	0.442	1.203
383	331.421	0.442	1.203
384	331.787	0.442	1.203
385	331.177	0.442	1.203
386	331.665	0.442	1.203
387	331.665	0.442	1.203
388	332.275	0.443	1.203
389	333.008	0.444	1.203
390	333.252	0.444	1.203
391	332.886	0.444	1.203
392	333.374	0.444	1.203
393	333.496	0.445	1.203
394	333.618	0.445	1.203
395	334.473	0.446	1.203
396	334.595	0.446	1.203
397	334.473	0.446	1.203
398	335.327	0.447	1.203
399	334.839	0.446	1.203
400	335.327	0.447	1.203
401	335.815	0.448	1.203
402	335.571	0.447	1.203
403	335.938	0.448	1.203
404	335.571	0.447	1.203
405	336.182	0.448	1.203
406	336.304	0.448	1.203
407	336.06	0.448	1.203
408	336.304	0.448	1.203
409	336.548	0.449	1.203
410	336.67	0.449	1.203
411	337.28	0.45	1.203
412	337.28	0.45	1.203
413	338.745	0.452	1.203
414	338.135	0.451	1.203
415	338.745	0.452	1.203
416	339.355	0.452	1.203
417	339.722	0.453	1.203
418	339.6	0.453	1.203
419	340.332	0.454	1.203
420	340.82	0.454	1.203
421	341.553	0.455	1.203
422	341.187	0.455	1.203
423	341.064	0.455	1.203
424	341.431	0.455	1.203
425	341.797	0.456	1.203
426	343.14	0.458	1.203
427	342.407	0.457	1.203
428	342.163	0.456	1.203
429	342.041	0.456	1.203
430	342.041	0.456	1.203
431	342.285	0.456	1.203
432	343.262	0.458	1.203
433	343.506	0.458	1.203
434	343.262	0.458	1.203
435	343.262	0.458	1.203
436	343.018	0.457	1.203
437	343.872	0.458	1.203
438	343.506	0.458	1.203
439	343.872	0.458	1.203
440	343.994	0.459	1.203
441	344.36	0.459	1.203
442	344.727	0.46	1.203
443	345.337	0.46	1.203
444	344.849	0.46	1.203
445	345.093	0.46	1.203
446	345.825	0.461	1.203
447	345.337	0.46	1.203
448	345.825	0.461	1.203
449	345.459	0.461	1.203
450	346.313	0.462	1.203
451	346.558	0.462	1.203
452	346.802	0.462	1.203
453	347.412	0.463	1.203
454	347.9	0.464	1.203
455	347.046	0.463	1.203
456	348.145	0.464	1.203
457	347.9	0.464	1.203
458	348.145	0.464	1.203
459	348.877	0.465	1.203
460	348.511	0.465	1.203
461	348.999	0.465	1.203
462	349.121	0.465	1.203
463	348.633	0.465	1.203
464	349.731	0.466	1.203
465	349.487	0.466	1.203
466	349.365	0.466	1.203
467	348.999	0.465	1.203
468	349.121	0.465	1.203
469	349.854	0.466	1.203
470	349.976	0.467	1.203
471	350.586	0.467	1.203
472	351.318	0.468	1.203
473	350.952	0.468	1.203
474	351.563	0.469	1.203
475	351.807	0.469	1.203
476	351.929	0.469	1.203
477	352.661	0.47	1.203
478	352.173	0.47	1.203
479	352.539	0.47	1.203
480	353.027	0.471	1.203
481	354.004	0.472	1.203
482	354.37	0.472	1.203
483	354.126	0.472	1.203
484	354.858	0.473	1.203
485	354.248	0.472	1.203
486	355.103	0.473	1.203
487	356.567	0.475	1.203
488	355.713	0.474	1.203
489	356.445	0.475	1.203
490	356.445	0.475	1.203
491	356.934	0.476	1.203
492	357.788	0.477	1.203
493	357.666	0.477	1.203
494	357.666	0.477	1.203
495	357.422	0.477	1.203
496	358.154	0.478	1.203
497	358.032	0.477	1.203
498	358.032	0.477	1.203
499	358.276	0.478	1.203
500	357.544	0.477	1.203
501	358.643	0.478	1.203
502	358.521	0.478	1.203
503	358.765	0.478	1.203
504	359.985	0.48	1.203
505	358.643	0.478	1.203
506	359.131	0.479	1.203
507	359.619	0.479	1.203
508	360.107	0.48	1.203
509	360.474	0.481	1.203
510	360.352	0.48	1.203
511	360.718	0.481	1.203
512	360.229	0.48	1.203
513	360.718	0.481	1.203
514	360.962	0.481	1.203
515	361.45	0.482	1.203
516	361.694	0.482	1.203
517	361.694	0.482	1.203
518	361.572	0.482	1.203
519	362.305	0.483	1.203
520	362.427	0.483	1.203
521	361.938	0.483	1.203
522	362.305	0.483	1.203
523	362.183	0.483	1.203
524	362.793	0.484	1.203
525	362.793	0.484	1.203
526	363.525	0.485	1.203
527	363.281	0.484	1.203
528	363.77	0.485	1.203
529	364.38	0.486	1.203
530	364.868	0.486	1.203
531	364.502	0.486	1.203
532	364.38	0.486	1.203
533	364.258	0.486	1.203
534	365.356	0.487	1.203
535	365.234	0.487	1.203
536	365.479	0.487	1.203
537	366.089	0.488	1.203
538	365.723	0.488	1.203
539	366.333	0.488	1.203
540	365.723	0.488	1.203
541	366.333	0.488	1.203
542	366.455	0.489	1.203
543	367.188	0.49	1.203
544	366.577	0.489	1.203
545	366.699	0.489	1.203
546	367.676	0.49	1.203
547	368.652	0.492	1.203
548	368.652	0.492	1.203
549	369.385	0.493	1.203
550	368.774	0.492	1.203
551	369.019	0.492	1.203
552	369.141	0.492	1.203
553	369.507	0.493	1.203
554	370.483	0.494	1.203
555	370.361	0.494	1.203
556	370.605	0.494	1.203
557	370.239	0.494	1.203
558	369.141	0.492	1.203
559	370.483	0.494	1.203
560	370.605	0.494	1.203
561	370.239	0.494	1.203
562	370.605	0.494	1.203
563	370.239	0.494	1.203
564	370.605	0.494	1.203
565	371.094	0.495	1.203
566	371.338	0.495	1.203
567	372.07	0.496	1.203
568	371.826	0.496	1.203
569	371.948	0.496	1.203
570	372.192	0.496	1.203
571	372.192	0.496	1.203
572	372.559	0.497	1.203
573	373.291	0.498	1.203
574	373.413	0.498	1.203
575	373.901	0.499	1.203
576	373.901	0.499	1.203
577	373.901	0.499	1.203
578	375	0.5	1.203
579	375.488	0.501	1.203
580	375.366	0.5	1.203
581	376.099	0.501	1.203
582	375.854	0.501	1.203
583	375.732	0.501	1.203
584	376.343	0.502	1.203
585	376.709	0.502	1.203
586	377.075	0.503	1.203
587	377.197	0.503	1.203
588	376.953	0.503	1.203
589	376.953	0.503	1.203
590	377.319	0.503	1.203
591	377.563	0.503	1.203
592	377.808	0.504	1.203
593	377.686	0.504	1.203
594	377.93	0.504	1.203
595	377.319	0.503	1.203
596	377.808	0.504	1.203
597	377.93	0.504	1.203
598	378.418	0.505	1.203
599	377.563	0.503	1.203
600	378.296	0.504	1.203
601	378.54	0.505	1.203
602	378.418	0.505	1.203
603	378.784	0.505	1.203
604	378.54	0.505	1.203
605	378.784	0.505	1.203
606	379.517	0.506	1.203
607	379.272	0.506	1.203
608	379.761	0.506	1.203
609	379.517	0.506	1.203
610	380.371	0.507	1.203
611	380.493	0.507	1.203
612	380.859	0.508	1.203
613	381.348	0.508	1.203
614	380.981	0.508	1.203
615	381.348	0.508	1.203
616	382.568	0.51	1.203
617	382.446	0.51	1.203
618	382.935	0.511	1.203
619	382.324	0.51	1.203
620	382.324	0.51	1.203
621	381.836	0.509	1.203
622	382.08	0.509	1.203
623	382.08	0.509	1.203
624	381.592	0.509	1.203
625	382.813	0.51	1.203
626	381.958	0.509	1.203
627	381.226	0.508	1.203
628	382.08	0.509	1.203
629	381.836	0.509	1.203
630	382.202	0.51	1.203
631	382.446	0.51	1.203
632	382.446	0.51	1.203
633	382.446	0.51	1.203
634	382.446	0.51	1.203
635	383.057	0.511	1.203
636	383.179	0.511	1.203
637	382.568	0.51	1.203
638	383.179	0.511	1.203
639	383.301	0.511	1.203
640	383.789	0.512	1.203
641	384.521	0.513	1.203
642	384.521	0.513	1.203
643	384.888	0.513	1.203
644	384.644	0.513	1.203
645	385.132	0.514	1.203
646	385.864	0.514	1.203
647	387.085	0.516	1.203
648	387.207	0.516	1.203
649	386.597	0.515	1.203
650	387.329	0.516	1.203
651	387.207	0.516	1.203
652	386.841	0.516	1.203
653	387.817	0.517	1.203
654	387.939	0.517	1.203
655	387.817	0.517	1.203
656	388.794	0.518	1.203
657	387.939	0.517	1.203
658	388.794	0.518	1.203
659	388.794	0.518	1.203
660	389.648	0.52	1.203
661	389.282	0.519	1.203
662	389.16	0.519	1.203
663	389.893	0.52	1.203
664	389.038	0.519	1.203
665	389.648	0.52	1.203
666	389.404	0.519	1.203
667	389.648	0.52	1.203
668	389.771	0.52	1.203
669	389.893	0.52	1.203
670	390.137	0.52	1.203
671	389.404	0.519	1.203
672	390.137	0.52	1.203
673	389.893	0.52	1.203
674	390.625	0.521	1.203
675	390.259	0.52	1.203
676	390.869	0.521	1.203
677	390.869	0.521	1.203
678	391.235	0.522	1.203
679	391.235	0.522	1.203
680	392.09	0.523	1.203
681	391.846	0.522	1.203
682	392.456	0.523	1.203
683	392.212	0.523	1.203
684	393.066	0.524	1.203
685	392.822	0.524	1.203
686	393.555	0.525	1.203
687	393.188	0.524	1.203
688	393.066	0.524	1.203
689	393.311	0.524	1.203
690	394.531	0.526	1.203
691	394.897	0.527	1.203
692	395.752	0.528	1.203
693	394.897	0.527	1.203
694	395.752	0.528	1.203
695	395.264	0.527	1.203
696	395.752	0.528	1.203
697	395.508	0.527	1.203
698	396.606	0.529	1.203
699	396.729	0.529	1.203
700	397.217	0.53	1.203
701	397.095	0.529	1.203
702	396.606	0.529	1.203
703	396.973	0.529	1.203
704	397.705	0.53	1.203
705	398.071	0.531	1.203
706	397.461	0.53	1.203
707	398.438	0.531	1.203
708	397.583	0.53	1.203
709	397.949	0.531	1.203
710	398.56	0.531	1.203
711	399.048	0.532	1.203
712	399.414	0.533	1.203
713	399.414	0.533	1.203
714	399.292	0.532	1.203
715	399.658	0.533	1.203
716	399.536	0.533	1.203
717	399.658	0.533	1.203
718	399.78	0.533	1.203
719	399.292	0.532	1.203
720	399.902	0.533	1.203
721	401.367	0.535	1.203
722	400.635	0.534	1.203
723	401.123	0.535	1.203
724	401.245	0.535	1.203
725	401.367	0.535	1.203
726	402.222	0.536	1.203
727	402.1	0.536	1.203
728	402.344	0.536	1.203
729	402.344	0.536	1.203
730	403.076	0.537	1.203
731	403.198	0.538	1.203
732	403.32	0.538	1.203
733	404.541	0.539	1.203
734	404.053	0.539	1.203
735	404.419	0.539	1.203
736	404.297	0.539	1.203
737	403.809	0.538	1.203
738	405.396	0.541	1.203
739	404.907	0.54	1.203
740	405.396	0.541	1.203
741	405.273	0.54	1.203
742	405.518	0.541	1.203
743	405.396	0.541	1.203
744	405.64	0.541	1.203
745	405.151	0.54	1.203
746	405.518	0.541	1.203
747	404.663	0.54	1.203
748	405.396	0.541	1.203
749	405.396	0.541	1.203
750	405.884	0.541	1.203
751	406.738	0.542	1.203
752	406.25	0.542	1.203
753	405.884	0.541	1.203
754	406.006	0.541	1.203
755	406.372	0.542	1.203
756	406.616	0.542	1.203
757	406.738	0.542	1.203
758	406.494	0.542	1.203
759	407.227	0.543	1.203
760	406.616	0.542	1.203
761	407.349	0.543	1.203
762	406.738	0.542	1.203
763	407.471	0.543	1.203
764	408.325	0.544	1.203
765	407.471	0.543	1.203
766	408.203	0.544	1.203
767	408.936	0.545	1.203
768	408.813	0.545	1.203
769	410.156	0.547	1.203
770	409.912	0.547	1.203
771	409.546	0.546	1.203
772	410.278	0.547	1.203
773	410.889	0.548	1.203
774	410.645	0.548	1.203
775	411.011	0.548	1.203
776	411.621	0.549	1.203
777	411.133	0.548	1.203
778	411.621	0.549	1.203
779	411.499	0.549	1.203
780	411.499	0.549	1.203
781	411.743	0.549	1.203
782	412.354	0.55	1.203
783	411.865	0.549	1.203
784	412.598	0.55	1.203
785	412.72	0.55	1.203
786	411.987	0.549	1.203
787	413.086	0.551	1.203
788	414.185	0.552	1.203
789	414.185	0.552	1.203
790	413.574	0.551	1.203
791	414.551	0.553	1.203
792	413.208	0.551	1.203
793	414.063	0.552	1.203
794	415.039	0.553	1.203
795	414.673	0.553	1.203
796	415.771	0.554	1.203
797	415.039	0.553	1.203
798	415.527	0.554	1.203
799	415.771	0.554	1.203
800	416.504	0.555	1.203
801	416.138	0.555	1.203
802	416.138	0.555	1.203
803	416.992	0.556	1.203
804	416.626	0.556	1.203
805	416.382	0.555	1.203
806	416.992	0.556	1.203
807	417.236	0.556	1.203
808	417.236	0.556	1.203
809	417.847	0.557	1.203
810	417.114	0.556	1.203
811	417.48	0.557	1.203
812	417.725	0.557	1.203
813	418.701	0.558	1.203
814	418.457	0.558	1.203
815	418.823	0.558	1.203
816	418.335	0.558	1.203
817	418.701	0.558	1.203
818	419.067	0.559	1.203
819	419.189	0.559	1.203
820	418.945	0.559	1.203
821	419.312	0.559	1.203
822	419.067	0.559	1.203
823	419.312	0.559	1.203
824	419.312	0.559	1.203
825	419.312	0.559	1.203
826	419.8	0.56	1.203
827	419.678	0.56	1.203
828	420.532	0.561	1.203
829	420.288	0.56	1.203
830	420.166	0.56	1.203
831	420.41	0.561	1.203
832	420.288	0.56	1.203
833	420.898	0.561	1.203
834	421.021	0.561	1.203
835	421.753	0.562	1.203
836	421.143	0.562	1.203
837	421.143	0.562	1.203
838	422.241	0.563	1.203
839	421.753	0.562	1.203
840	421.753	0.562	1.203
841	421.997	0.563	1.203
842	421.997	0.563	1.203
843	422.241	0.563	1.203
844	423.828	0.565	1.203
845	422.363	0.563	1.203
846	422.729	0.564	1.203
847	422.974	0.564	1.203
848	422.607	0.563	1.203
849	423.584	0.565	1.203
850	423.706	0.565	1.203
851	423.95	0.565	1.203
852	424.438	0.566	1.203
853	424.316	0.566	1.203
854	424.072	0.565	1.203
855	424.194	0.566	1.203
856	424.438	0.566	1.203
857	425.781	0.568	1.203
858	425.537	0.567	1.203
859	425.415	0.567	1.203
860	425.659	0.568	1.203
861	425.659	0.568	1.203
862	426.025	0.568	1.203
863	426.514	0.569	1.203
864	427.002	0.569	1.203
865	427.124	0.569	1.203
866	427.856	0.57	1.203
867	426.88	0.569	1.203
868	427.002	0.569	1.203
869	427.246	0.57	1.203
870	427.734	0.57	1.203
871	427.49	0.57	1.203
872	427.612	0.57	1.203
873	428.223	0.571	1.203
874	427.734	0.57	1.203
875	427.979	0.571	1.203
876	428.467	0.571	1.203
877	428.101	0.571	1.203
878	428.467	0.571	1.203
879	428.955	0.572	1.203
880	428.711	0.572	1.203
881	429.077	0.572	1.203
882	428.955	0.572	1.203
883	429.688	0.573	1.203
884	430.054	0.573	1.203
885	429.81	0.573	1.203
886	430.298	0.574	1.203
887	429.932	0.573	1.203
888	431.152	0.575	1.203
889	431.03	0.575	1.203
890	431.885	0.576	1.203
891	430.908	0.575	1.203
892	430.908	0.575	1.203
893	432.129	0.576	1.203
894	431.641	0.576	1.203
895	432.861	0.577	1.203
896	432.495	0.577	1.203
897	432.373	0.576	1.203
898	432.251	0.576	1.203
899	433.105	0.577	1.203
900	433.716	0.578	1.203
901	433.96	0.579	1.203
902	433.594	0.578	1.203
903	433.838	0.578	1.203
904	433.838	0.578	1.203
905	434.082	0.579	1.203
906	434.326	0.579	1.203
907	434.082	0.579	1.203
908	434.082	0.579	1.203
909	434.082	0.579	1.203
910	434.326	0.579	1.203
911	433.594	0.578	1.203
912	434.448	0.579	1.203
913	435.181	0.58	1.203
914	434.937	0.58	1.203
915	435.181	0.58	1.203
916	435.181	0.58	1.203
917	435.181	0.58	1.203
918	435.669	0.581	1.203
919	435.791	0.581	1.203
920	435.669	0.581	1.203
921	436.157	0.582	1.203
922	435.791	0.581	1.203
923	435.913	0.581	1.203
924	436.035	0.581	1.203
925	436.646	0.582	1.203
926	436.523	0.582	1.203
927	436.646	0.582	1.203
928	437.012	0.583	1.203
929	436.768	0.582	1.203
930	436.89	0.583	1.203
931	437.012	0.583	1.203
932	436.89	0.583	1.203
933	437.988	0.584	1.203
934	437.866	0.584	1.203
935	437.5	0.583	1.203
936	437.988	0.584	1.203
937	437.622	0.583	1.203
938	437.866	0.584	1.203
939	438.599	0.585	1.203
940	438.721	0.585	1.203
941	438.965	0.585	1.203
942	439.087	0.585	1.203
943	439.331	0.586	1.203
944	439.209	0.586	1.203
945	439.575	0.586	1.203
946	440.43	0.587	1.203
947	440.186	0.587	1.203
948	439.697	0.586	1.203
949	440.43	0.587	1.203
950	441.04	0.588	1.203
951	440.552	0.587	1.203
952	440.796	0.588	1.203
953	441.528	0.589	1.203
954	441.04	0.588	1.203
955	442.017	0.589	1.203
956	441.04	0.588	1.203
957	441.895	0.589	1.203
958	441.65	0.589	1.203
959	442.017	0.589	1.203
960	442.139	0.59	1.203
961	442.383	0.59	1.203
962	442.871	0.59	1.203
963	442.993	0.591	1.203
964	443.604	0.591	1.203
965	442.871	0.59	1.203
966	443.848	0.592	1.203
967	443.97	0.592	1.203
968	444.824	0.593	1.203
969	443.97	0.592	1.203
970	444.092	0.592	1.203
971	444.092	0.592	1.203
972	444.702	0.593	1.203
973	445.313	0.594	1.203
974	445.19	0.594	1.203
975	445.313	0.594	1.203
976	446.045	0.595	1.203
977	445.557	0.594	1.203
978	446.411	0.595	1.203
979	445.679	0.594	1.203
980	446.167	0.595	1.203
981	446.655	0.596	1.203
982	447.51	0.597	1.203
983	446.533	0.595	1.203
984	446.899	0.596	1.203
985	447.51	0.597	1.203
986	447.021	0.596	1.203
987	447.998	0.597	1.203
988	446.899	0.596	1.203
989	447.876	0.597	1.203
990	448.12	0.597	1.203
991	448.975	0.599	1.203
992	448.364	0.598	1.203
993	448.242	0.598	1.203
994	448.364	0.598	1.203
995	447.998	0.597	1.203
996	448.975	0.599	1.203
997	449.341	0.599	1.203
998	449.463	0.599	1.203
999	449.341	0.599	1.203
1000	449.463	0.599	1.203
1001	448.853	0.598	1.203
1002	449.707	0.6	1.203
1003	449.951	0.6	1.203
1004	451.538	0.602	1.203
1005	450.195	0.6	1.203
1006	449.951	0.6	1.203
1007	450.562	0.601	1.203
1008	450.317	0.6	1.203
1009	450.806	0.601	1.203
1010	451.904	0.603	1.203
1011	452.393	0.603	1.203
1012	452.026	0.603	1.203
1013	452.759	0.604	1.203
1014	451.904	0.603	1.203
1015	453.247	0.604	1.203
1016	453.125	0.604	1.203
1017	453.247	0.604	1.203
1018	453.247	0.604	1.203
1019	453.247	0.604	1.203
1020	454.224	0.606	1.203
1021	453.369	0.604	1.203
1022	454.224	0.606	1.203
1023	454.102	0.605	1.203
1024	454.224	0.606	1.203
1025	453.369	0.604	1.203
1026	454.224	0.606	1.203
1027	454.346	0.606	1.203
1028	454.834	0.606	1.203
1029	456.177	0.608	1.203
1030	455.566	0.607	1.203
1031	455.811	0.608	1.203
1032	455.688	0.608	1.203
1033	455.811	0.608	1.203
1034	456.543	0.609	1.203
1035	457.397	0.61	1.203
1036	457.52	0.61	1.203
1037	455.688	0.608	1.203
1038	454.468	0.606	1.203
1039	455.933	0.608	1.203
1040	457.031	0.609	1.203
1041	457.642	0.61	1.203
1042	457.52	0.61	1.203
1043	457.031	0.609	1.203
1044	456.543	0.609	1.203
1045	456.665	0.609	1.203
1046	457.153	0.61	1.203
1047	458.74	0.612	1.203
1048	458.252	0.611	1.203
1049	458.13	0.611	1.203
1050	458.374	0.611	1.203
1051	458.618	0.611	1.203
1052	458.74	0.612	1.203
1053	458.252	0.611	1.203
1054	458.008	0.611	1.203
1055	457.642	0.61	1.203
1056	458.13	0.611	1.203
1057	459.595	0.613	1.203
1058	459.229	0.612	1.203
1059	459.106	0.612	1.203
1060	458.252	0.611	1.203
1061	457.642	0.61	1.203
1062	457.642	0.61	1.203
1063	458.618	0.611	1.203
1064	458.74	0.612	1.203
1065	458.13	0.611	1.203
1066	458.862	0.612	1.203
1067	458.496	0.611	1.203
1068	458.862	0.612	1.203
1069	459.229	0.612	1.203
1070	459.351	0.612	1.203
1071	460.449	0.614	1.203
1072	460.083	0.613	1.203
1073	460.938	0.615	1.203
1074	460.083	0.613	1.203
1075	461.67	0.616	1.203
1076	461.67	0.616	1.203
1077	461.792	0.616	1.203
1078	461.792	0.616	1.203
1079	462.036	0.616	1.203
1080	462.28	0.616	1.203
1081	462.524	0.617	1.203
1082	462.769	0.617	1.203
1083	462.769	0.617	1.203
1084	463.501	0.618	1.203
1085	463.013	0.617	1.203
1086	463.745	0.618	1.203
1087	463.135	0.618	1.203
1088	463.867	0.618	1.203
1089	463.623	0.618	1.203
1090	463.623	0.618	1.203
1091	463.989	0.619	1.203
1092	463.989	0.619	1.203
1093	464.966	0.62	1.203
1094	464.355	0.619	1.203
1095	465.332	0.62	1.203
1096	463.989	0.619	1.203
1097	464.355	0.619	1.203
1098	464.478	0.619	1.203
1099	464.844	0.62	1.203
1100	465.454	0.621	1.203
1101	465.21	0.62	1.203
1102	465.088	0.62	1.203
1103	464.6	0.619	1.203
1104	464.478	0.619	1.203
1105	464.844	0.62	1.203
1106	465.454	0.621	1.203
1107	466.187	0.622	1.203
1108	465.942	0.621	1.203
1109	466.431	0.622	1.203
1110	466.919	0.623	1.203
1111	467.285	0.623	1.203
1112	466.919	0.623	1.203
1113	467.407	0.623	1.203
1114	467.529	0.623	1.203
1115	468.14	0.624	1.203
1116	468.75	0.625	1.203
1117	468.994	0.625	1.203
1118	469.482	0.626	1.203
1119	468.872	0.625	1.203
1120	469.849	0.626	1.203
1121	469.36	0.626	1.203
1122	469.482	0.626	1.203
1123	470.215	0.627	1.203
1124	470.215	0.627	1.203
1125	469.727	0.626	1.203
1126	469.482	0.626	1.203
1127	469.727	0.626	1.203
1128	470.337	0.627	1.203
1129	470.337	0.627	1.203
1130	470.459	0.627	1.203
1131	469.849	0.626	1.203
1132	469.971	0.627	1.203
1133	470.459	0.627	1.203
1134	470.337	0.627	1.203
1135	470.825	0.628	1.203
1136	470.703	0.628	1.203
1137	470.825	0.628	1.203
1138	470.337	0.627	1.203
1139	470.581	0.627	1.203
1140	471.558	0.629	1.203
1141	470.947	0.628	1.203
1142	471.924	0.629	1.203
1143	471.313	0.628	1.203
1144	472.046	0.629	1.203
1145	471.802	0.629	1.203
1146	472.656	0.63	1.203
1147	472.412	0.63	1.203
1148	473.022	0.631	1.203
1149	472.778	0.63	1.203
1150	473.022	0.631	1.203
1151	472.778	0.63	1.203
1152	473.267	0.631	1.203
1153	473.267	0.631	1.203
1154	473.633	0.632	1.203
1155	473.389	0.631	1.203
1156	474.121	0.632	1.203
1157	474.121	0.632	1.203
1158	474.365	0.632	1.203
1159	474.976	0.633	1.203
1160	474.854	0.633	1.203
1161	475.586	0.634	1.203
1162	475.098	0.633	1.203
1163	475.586	0.634	1.203
1164	476.074	0.635	1.203
1165	475.586	0.634	1.203
1166	475.952	0.635	1.203
1167	475.952	0.635	1.203
1168	476.196	0.635	1.203
1169	476.318	0.635	1.203
1170	476.929	0.636	1.203
1171	476.318	0.635	1.203
1172	476.807	0.636	1.203
1173	476.929	0.636	1.203
1174	477.295	0.636	1.203
1175	477.295	0.636	1.203
1176	476.929	0.636	1.203
1177	477.051	0.636	1.203
1178	476.929	0.636	1.203
1179	477.417	0.637	1.203
1180	477.905	0.637	1.203
1181	478.149	0.638	1.203
1182	478.516	0.638	1.203
1183	478.027	0.637	1.203
1184	477.661	0.637	1.203
1185	478.638	0.638	1.203
1186	478.149	0.638	1.203
1187	478.516	0.638	1.203
1188	479.858	0.64	1.203
1189	479.004	0.639	1.203
1190	479.126	0.639	1.203
1191	479.37	0.639	1.203
1192	479.492	0.639	1.203
1193	479.858	0.64	1.203
1194	480.835	0.641	1.203
1195	480.103	0.64	1.203
1196	481.201	0.642	1.203
1197	481.079	0.641	1.203
1198	481.445	0.642	1.203
1199	481.689	0.642	1.203
1200	481.812	0.642	1.203
1201	482.788	0.644	1.203
1202	482.544	0.643	1.203
1203	482.178	0.643	1.203
1204	482.91	0.644	1.203
1205	483.276	0.644	1.203
1206	483.398	0.645	1.203
1207	484.009	0.645	1.203
1208	483.521	0.645	1.203
1209	483.643	0.645	1.203
1210	483.398	0.645	1.203
1211	483.643	0.645	1.203
1212	484.497	0.646	1.203
1213	484.131	0.646	1.203
1214	484.619	0.646	1.203
1215	484.619	0.646	1.203
1216	484.863	0.646	1.203
1217	484.619	0.646	1.203
1218	484.619	0.646	1.203
1219	485.229	0.647	1.203
1220	485.718	0.648	1.203
1221	486.084	0.648	1.203
1222	485.718	0.648	1.203
1223	485.962	0.648	1.203
1224	486.206	0.648	1.203
1225	486.206	0.648	1.203
1226	486.938	0.649	1.203
1227	486.938	0.649	1.203
1228	487.305	0.65	1.203
1229	487.061	0.649	1.203
1230	487.549	0.65	1.203
1231	488.281	0.651	1.203
1232	488.281	0.651	1.203
1233	488.281	0.651	1.203
1234	487.671	0.65	1.203
1235	487.915	0.651	1.203
1236	487.793	0.65	1.203
1237	488.647	0.652	1.203
1238	489.014	0.652	1.203
1239	488.403	0.651	1.203
1240	489.38	0.653	1.203
1241	489.014	0.652	1.203
1242	489.136	0.652	1.203
1243	489.502	0.653	1.203
1244	489.624	0.653	1.203
1245	490.234	0.654	1.203
1246	489.746	0.653	1.203
1247	489.502	0.653	1.203
1248	489.258	0.652	1.203
1249	489.014	0.652	1.203
1250	489.014	0.652	1.203
1251	489.624	0.653	1.203
1252	489.99	0.653	1.203
1253	489.136	0.652	1.203
1254	489.502	0.653	1.203
1255	489.136	0.652	1.203
1256	489.38	0.653	1.203
1257	489.746	0.653	1.203
1258	489.136	0.652	1.203
1259	490.234	0.654	1.203
1260	489.99	0.653	1.203
1261	490.601	0.654	1.203
1262	490.967	0.655	1.203
1263	490.845	0.654	1.203
1264	491.577	0.655	1.203
1265	490.845	0.654	1.203
1266	491.089	0.655	1.203
1267	491.577	0.655	1.203
1268	492.31	0.656	1.203
1269	492.798	0.657	1.203
1270	492.798	0.657	1.203
1271	493.286	0.658	1.203
1272	492.432	0.657	1.203
1273	493.652	0.658	1.203
1274	493.774	0.658	1.203
1275	493.774	0.658	1.203
1276	494.385	0.659	1.203
1277	494.141	0.659	1.203
1278	493.774	0.658	1.203
1279	493.652	0.658	1.203
1280	493.652	0.658	1.203
1281	494.141	0.659	1.203
1282	494.995	0.66	1.203
1283	494.995	0.66	1.203
1284	494.995	0.66	1.203
1285	494.019	0.659	1.203
1286	494.263	0.659	1.203
1287	494.385	0.659	1.203
1288	494.385	0.659	1.203
1289	495.239	0.66	1.203
1290	495.117	0.66	1.203
1291	494.507	0.659	1.203
1292	495.483	0.661	1.203
1293	494.629	0.66	1.203
1294	495.85	0.661	1.203
1295	495.728	0.661	1.203
1296	496.094	0.661	1.203
1297	496.46	0.662	1.203
1298	496.216	0.662	1.203
1299	496.582	0.662	1.203
1300	497.192	0.663	1.203
1301	496.948	0.663	1.203
1302	498.413	0.665	1.203
1303	498.047	0.664	1.203
1304	498.047	0.664	1.203
1305	497.07	0.663	1.203
1306	498.657	0.665	1.203
1307	498.413	0.665	1.203
1308	498.657	0.665	1.203
1309	498.169	0.664	1.203
1310	498.779	0.665	1.203
1311	499.268	0.666	1.203
1312	499.268	0.666	1.203
1313	499.268	0.666	1.203
1314	500.122	0.667	1.203
1315	499.878	0.667	1.203
1316	500.122	0.667	1.203
1317	499.634	0.666	1.203
1318	500	0.667	1.203
1319	500.122	0.667	1.203
1320	500.61	0.667	1.203
1321	499.878	0.667	1.203
1322	499.878	0.667	1.203
1323	499.756	0.666	1.203
1324	500.488	0.667	1.203
1325	500.122	0.667	1.203
1326	500.977	0.668	1.203
1327	501.099	0.668	1.203
1328	500.732	0.668	1.203
1329	501.221	0.668	1.203
1330	501.465	0.669	1.203
1331	501.709	0.669	1.203
1332	502.563	0.67	1.203
1333	501.831	0.669	1.203
1334	502.441	0.67	1.203
1335	502.808	0.67	1.203
1336	502.563	0.67	1.203
1337	502.93	0.671	1.203
1338	503.54	0.671	1.203
1339	503.296	0.671	1.203
1340	503.052	0.671	1.203
1341	503.54	0.671	1.203
1342	503.418	0.671	1.203
1343	503.906	0.672	1.203
1344	504.15	0.672	1.203
1345	504.028	0.672	1.203
1346	504.639	0.673	1.203
1347	504.15	0.672	1.203
1348	504.517	0.673	1.203
1349	504.517	0.673	1.203
1350	504.761	0.673	1.203
1351	505.249	0.674	1.203
1352	505.127	0.674	1.203
1353	505.005	0.673	1.203
1354	505.005	0.673	1.203
1355	505.737	0.674	1.203
1356	505.005	0.673	1.203
1357	505.615	0.674	1.203
1358	505.615	0.674	1.203
1359	505.615	0.674	1.203
1360	505.493	0.674	1.203
1361	505.249	0.674	1.203
1362	506.226	0.675	1.203
1363	505.737	0.674	1.203
1364	506.348	0.675	1.203
1365	505.981	0.675	1.203
1366	505.615	0.674	1.203
1367	506.348	0.675	1.203
1368	506.714	0.676	1.203
1369	506.714	0.676	1.203
1370	506.958	0.676	1.203
1371	506.226	0.675	1.203
1372	506.47	0.675	1.203
1373	506.714	0.676	1.203
1374	507.568	0.677	1.203
1375	507.813	0.677	1.203
1376	506.592	0.675	1.203
1377	507.813	0.677	1.203
1378	507.813	0.677	1.203
1379	508.057	0.677	1.203
1380	508.057	0.677	1.203
1381	508.301	0.678	1.203
1382	508.301	0.678	1.203
1383	509.033	0.679	1.203
1384	508.667	0.678	1.203
1385	508.301	0.678	1.203
1386	508.789	0.678	1.203
1387	507.813	0.677	1.203
1388	509.277	0.679	1.203
1389	509.155	0.679	1.203
1390	509.521	0.679	1.203
1391	509.399	0.679	1.203
1392	509.644	0.68	1.203
1393	510.254	0.68	1.203
1394	510.132	0.68	1.203
1395	510.742	0.681	1.203
1396	510.864	0.681	1.203
1397	511.475	0.682	1.203
1398	511.719	0.682	1.203
1399	512.207	0.683	1.203
1400	512.207	0.683	1.203
1401	511.841	0.682	1.203
1402	512.939	0.684	1.203
1403	512.329	0.683	1.203
1404	513.184	0.684	1.203
1405	513.062	0.684	1.203
1406	513.062	0.684	1.203
1407	513.062	0.684	1.203
1408	512.451	0.683	1.203
1409	513.306	0.684	1.203
1410	513.062	0.684	1.203
1411	513.184	0.684	1.203
1412	513.672	0.685	1.203
1413	512.451	0.683	1.203
1414	513.184	0.684	1.203
1415	513.306	0.684	1.203
1416	513.672	0.685	1.203
1417	513.55	0.685	1.203
1418	513.428	0.685	1.203
1419	513.672	0.685	1.203
1420	513.55	0.685	1.203
1421	514.648	0.686	1.203
1422	514.038	0.685	1.203
1423	513.672	0.685	1.203
1424	514.038	0.685	1.203
1425	513.794	0.685	1.203
1426	515.137	0.687	1.203
1427	515.137	0.687	1.203
1428	515.747	0.688	1.203
1429	515.625	0.688	1.203
1430	515.991	0.688	1.203
1431	514.893	0.687	1.203
1432	515.381	0.687	1.203
1433	515.259	0.687	1.203
1434	516.846	0.689	1.203
1435	516.235	0.688	1.203
1436	516.968	0.689	1.203
1437	517.456	0.69	1.203
1438	517.212	0.69	1.203
1439	517.456	0.69	1.203
1440	517.944	0.691	1.203
1441	517.944	0.691	1.203
1442	518.677	0.692	1.203
1443	518.433	0.691	1.203
1444	518.188	0.691	1.203
1445	518.311	0.691	1.203
1446	518.921	0.692	1.203
1447	518.799	0.692	1.203
1448	518.677	0.692	1.203
1449	518.799	0.692	1.203
1450	517.944	0.691	1.203
1451	518.677	0.692	1.203
1452	518.311	0.691	1.203
1453	518.677	0.692	1.203
1454	517.334	0.69	1.203
1455	518.311	0.691	1.203
1456	518.677	0.692	1.203
1457	517.822	0.69	1.203
1458	518.311	0.691	1.203
1459	518.433	0.691	1.203
1460	518.555	0.691	1.203
1461	519.165	0.692	1.203
1462	519.775	0.693	1.203
1463	518.921	0.692	1.203
1464	520.142	0.694	1.203
1465	520.752	0.694	1.203
1466	520.508	0.694	1.203
1467	520.996	0.695	1.203
1468	520.874	0.694	1.203
1469	520.874	0.694	1.203
1470	520.996	0.695	1.203
1471	522.095	0.696	1.203
1472	522.339	0.696	1.203
1473	522.461	0.697	1.203
1474	522.949	0.697	1.203
1475	522.583	0.697	1.203
1476	522.461	0.697	1.203
1477	523.682	0.698	1.203
1478	523.071	0.697	1.203
1479	523.438	0.698	1.203
1480	523.56	0.698	1.203
1481	523.926	0.699	1.203
1482	524.658	0.7	1.203
1483	523.804	0.698	1.203
1484	524.658	0.7	1.203
1485	524.902	0.7	1.203
1486	524.536	0.699	1.203
1487	525.146	0.7	1.203
1488	524.658	0.7	1.203
1489	524.658	0.7	1.203
1490	524.658	0.7	1.203
1491	525.879	0.701	1.203
1492	525.635	0.701	1.203
1493	525.757	0.701	1.203
1494	525.269	0.7	1.203
1495	525.635	0.701	1.203
1496	526.367	0.702	1.203
1497	526.001	0.701	1.203
1498	525.513	0.701	1.203
1499	525.879	0.701	1.203
1500	526.001	0.701	1.203
1501	526.611	0.702	1.203
1502	527.954	0.704	1.203
1503	527.588	0.703	1.203
1504	526.733	0.702	1.203
1505	527.344	0.703	1.203
1506	527.466	0.703	1.203
1507	527.344	0.703	1.203
1508	528.32	0.704	1.203
1509	527.832	0.704	1.203
1510	528.687	0.705	1.203
1511	528.442	0.705	1.203
1512	528.931	0.705	1.203
1513	528.931	0.705	1.203
1514	528.198	0.704	1.203
1515	529.053	0.705	1.203
1516	529.053	0.705	1.203
1517	529.541	0.706	1.203
1518	528.687	0.705	1.203
1519	528.809	0.705	1.203
1520	529.419	0.706	1.203
1521	529.297	0.706	1.203
1522	530.64	0.708	1.203
1523	530.273	0.707	1.203
1524	530.029	0.707	1.203
1525	530.396	0.707	1.203
1526	530.029	0.707	1.203
1527	530.151	0.707	1.203
1528	530.762	0.708	1.203
1529	531.128	0.708	1.203
1530	530.396	0.707	1.203
1531	530.151	0.707	1.203
1532	530.151	0.707	1.203
1533	530.518	0.707	1.203
1534	530.64	0.708	1.203
1535	530.762	0.708	1.203
1536	531.372	0.708	1.203
1537	530.884	0.708	1.203
1538	531.25	0.708	1.203
1539	530.762	0.708	1.203
1540	532.104	0.709	1.203
1541	531.25	0.708	1.203
1542	532.104	0.709	1.203
1543	532.837	0.71	1.203
1544	531.982	0.709	1.203
1545	531.982	0.709	1.203
1546	531.86	0.709	1.203
1547	531.616	0.709	1.203
1548	531.616	0.709	1.203
1549	531.25	0.708	1.203
1550	532.349	0.71	1.203
1551	531.372	0.708	1.203
1552	531.738	0.709	1.203
1553	531.982	0.709	1.203
1554	531.86	0.709	1.203
1555	532.349	0.71	1.203
1556	532.227	0.71	1.203
1557	532.837	0.71	1.203
1558	532.837	0.71	1.203
1559	533.813	0.712	1.203
1560	533.936	0.712	1.203
1561	533.569	0.711	1.203
1562	534.424	0.713	1.203
1563	534.546	0.713	1.203
1564	534.546	0.713	1.203
1565	534.79	0.713	1.203
1566	535.645	0.714	1.203
1567	535.522	0.714	1.203
1568	535.278	0.714	1.203
1569	535.522	0.714	1.203
1570	535.4	0.714	1.203
1571	535.4	0.714	1.203
1572	535.522	0.714	1.203
1573	535.767	0.714	1.203
1574	536.255	0.715	1.203
1575	536.255	0.715	1.203
1576	536.377	0.715	1.203
1577	536.133	0.715	1.203
1578	536.011	0.715	1.203
1579	536.133	0.715	1.203
1580	536.255	0.715	1.203
1581	536.621	0.715	1.203
1582	537.476	0.717	1.203
1583	537.231	0.716	1.203
1584	537.354	0.716	1.203
1585	537.476	0.717	1.203
1586	537.72	0.717	1.203
1587	538.086	0.717	1.203
1588	538.574	0.718	1.203
1589	537.842	0.717	1.203
1590	538.452	0.718	1.203
1591	539.063	0.719	1.203
1592	538.452	0.718	1.203
1593	539.185	0.719	1.203
1594	538.574	0.718	1.203
1595	539.551	0.719	1.203
1596	538.818	0.718	1.203
1597	538.818	0.718	1.203
1598	539.429	0.719	1.203
1599	539.429	0.719	1.203
1600	539.795	0.72	1.203
1601	539.429	0.719	1.203
1602	540.771	0.721	1.203
1603	539.917	0.72	1.203
1604	540.161	0.72	1.203
1605	540.283	0.72	1.203
1606	540.649	0.721	1.203
1607	540.161	0.72	1.203
1608	540.161	0.72	1.203
1609	541.382	0.722	1.203
1610	540.771	0.721	1.203
1611	541.138	0.722	1.203
1612	539.917	0.72	1.203
1613	541.138	0.722	1.203
1614	540.527	0.721	1.203
1615	541.87	0.722	1.203
1616	541.748	0.722	1.203
1617	541.26	0.722	1.203
1618	541.26	0.722	1.203
1619	541.26	0.722	1.203
1620	541.504	0.722	1.203
1621	541.87	0.722	1.203
1622	542.358	0.723	1.203
1623	542.48	0.723	1.203
1624	542.48	0.723	1.203
1625	542.358	0.723	1.203
1626	542.236	0.723	1.203
1627	542.847	0.724	1.203
1628	543.335	0.724	1.203
1629	542.236	0.723	1.203
1630	542.969	0.724	1.203
1631	543.701	0.725	1.203
1632	543.823	0.725	1.203
1633	543.701	0.725	1.203
1634	543.823	0.725	1.203
1635	544.922	0.727	1.203
1636	544.434	0.726	1.203
1637	544.922	0.727	1.203
1638	544.678	0.726	1.203
1639	544.922	0.727	1.203
1640	544.312	0.726	1.203
1641	544.678	0.726	1.203
1642	545.044	0.727	1.203
1643	545.288	0.727	1.203
1644	546.143	0.728	1.203
1645	544.922	0.727	1.203
1646	544.678	0.726	1.203
1647	545.166	0.727	1.203
1648	545.532	0.727	1.203
1649	546.021	0.728	1.203
1650	545.41	0.727	1.203
1651	545.41	0.727	1.203
1652	545.654	0.728	1.203
1653	545.776	0.728	1.203
1654	546.387	0.729	1.203
1655	546.997	0.729	1.203
1656	546.875	0.729	1.203
1657	547.119	0.729	1.203
1658	547.485	0.73	1.203
1659	547.119	0.729	1.203
1660	547.363	0.73	1.203
1661	547.852	0.73	1.203
1662	547.974	0.731	1.203
1663	548.584	0.731	1.203
1664	548.462	0.731	1.203
1665	548.462	0.731	1.203
1666	549.561	0.733	1.203
1667	548.706	0.732	1.203
1668	549.561	0.733	1.203
1669	550.171	0.734	1.203
1670	550.049	0.733	1.203
1671	549.561	0.733	1.203
1672	549.683	0.733	1.203
1673	549.805	0.733	1.203
1674	549.927	0.733	1.203
1675	550.659	0.734	1.203
1676	550.537	0.734	1.203
1677	550.659	0.734	1.203
1678	550.781	0.734	1.203
1679	550.293	0.734	1.203
1680	550.537	0.734	1.203
1681	550.537	0.734	1.203
1682	550.537	0.734	1.203
1683	550.293	0.734	1.203
1684	550.293	0.734	1.203
1685	550.781	0.734	1.203
1686	550.781	0.734	1.203
1687	551.025	0.735	1.203
1688	551.636	0.736	1.203
1689	551.27	0.735	1.203
1690	551.88	0.736	1.203
1691	551.147	0.735	1.203
1692	550.415	0.734	1.203
1693	551.147	0.735	1.203
1694	552.124	0.736	1.203
1695	551.514	0.735	1.203
1696	551.758	0.736	1.203
1697	552.246	0.736	1.203
1698	551.758	0.736	1.203
1699	552.124	0.736	1.203
1700	552.246	0.736	1.203
1701	552.368	0.736	1.203
1702	552.734	0.737	1.203
1703	551.88	0.736	1.203
1704	552.368	0.736	1.203
1705	552.612	0.737	1.203
1706	552.979	0.737	1.203
1707	552.734	0.737	1.203
1708	552.49	0.737	1.203
1709	552.856	0.737	1.203
1710	552.856	0.737	1.203
1711	554.077	0.739	1.203
1712	554.077	0.739	1.203
1713	554.443	0.739	1.203
1714	554.81	0.74	1.203
1715	554.688	0.74	1.203
1716	554.81	0.74	1.203
1717	555.054	0.74	1.203
1718	555.298	0.74	1.203
1719	555.542	0.741	1.203
1720	555.908	0.741	1.203
1721	555.664	0.741	1.203
1722	555.786	0.741	1.203
1723	555.542	0.741	1.203
1724	555.664	0.741	1.203
1725	557.007	0.743	1.203
1726	556.885	0.743	1.203
1727	555.786	0.741	1.203
1728	556.396	0.742	1.203
1729	556.519	0.742	1.203
1730	556.885	0.743	1.203
1731	557.373	0.743	1.203
1732	557.495	0.743	1.203
1733	558.228	0.744	1.203
1734	557.739	0.744	1.203
1735	557.617	0.743	1.203
1736	557.251	0.743	1.203
1737	556.641	0.742	1.203
1738	557.373	0.743	1.203
1739	557.861	0.744	1.203
1740	558.228	0.744	1.203
1741	557.739	0.744	1.203
1742	557.983	0.744	1.203
1743	558.105	0.744	1.203
1744	558.105	0.744	1.203
1745	558.838	0.745	1.203
1746	558.96	0.745	1.203
1747	557.983	0.744	1.203
1748	558.594	0.745	1.203
1749	559.326	0.746	1.203
1750	559.204	0.746	1.203
1751	560.059	0.747	1.203
1752	559.448	0.746	1.203
1753	559.57	0.746	1.203
1754	559.814	0.746	1.203
1755	560.059	0.747	1.203
1756	560.547	0.747	1.203
1757	560.669	0.748	1.203
1758	560.059	0.747	1.203
1759	559.937	0.747	1.203
1760	559.937	0.747	1.203
1761	559.937	0.747	1.203
1762	560.669	0.748	1.203
1763	560.303	0.747	1.203
1764	561.035	0.748	1.203
1765	560.425	0.747	1.203
1766	560.547	0.747	1.203
1767	560.059	0.747	1.203
1768	560.181	0.747	1.203
1769	560.547	0.747	1.203
1770	560.669	0.748	1.203
1771	561.279	0.748	1.203
1772	560.303	0.747	1.203
1773	561.035	0.748	1.203
1774	560.547	0.747	1.203
1775	561.035	0.748	1.203
1776	560.913	0.748	1.203
1777	561.035	0.748	1.203
1778	561.768	0.749	1.203
1779	561.035	0.748	1.203
1780	562.134	0.75	1.203
1781	561.768	0.749	1.203
1782	562.256	0.75	1.203
1783	562.378	0.75	1.203
1784	562.5	0.75	1.203
1785	562.622	0.75	1.203
1786	562.744	0.75	1.203
1787	563.232	0.751	1.203
1788	562.744	0.75	1.203
1789	563.11	0.751	1.203
1790	562.988	0.751	1.203
1791	563.354	0.751	1.203
1792	563.599	0.751	1.203
1793	563.843	0.752	1.203
1794	564.331	0.752	1.203
1795	564.087	0.752	1.203
1796	563.843	0.752	1.203
1797	563.843	0.752	1.203
1798	563.721	0.752	1.203
1799	564.209	0.752	1.203
1800	564.209	0.752	1.203
1801	564.087	0.752	1.203
1802	564.453	0.753	1.203
1803	564.087	0.752	1.203
1804	564.209	0.752	1.203
1805	563.477	0.751	1.203
1806	564.575	0.753	1.203
1807	564.209	0.752	1.203
1808	563.843	0.752	1.203
1809	564.453	0.753	1.203
1810	564.697	0.753	1.203
1811	564.575	0.753	1.203
1812	564.087	0.752	1.203
1813	565.796	0.754	1.203
1814	565.43	0.754	1.203
1815	564.697	0.753	1.203
1816	565.674	0.754	1.203
1817	565.796	0.754	1.203
1818	566.406	0.755	1.203
1819	566.04	0.755	1.203
1820	566.65	0.756	1.203
1821	566.895	0.756	1.203
1822	566.772	0.756	1.203
1823	567.871	0.757	1.203
1824	567.261	0.756	1.203
1825	567.139	0.756	1.203
1826	567.261	0.756	1.203
1827	568.237	0.758	1.203
1828	568.359	0.758	1.203
1829	568.481	0.758	1.203
1830	569.214	0.759	1.203
1831	568.481	0.758	1.203
1832	568.115	0.757	1.203
1833	568.726	0.758	1.203
1834	568.237	0.758	1.203
1835	568.97	0.759	1.203
1836	568.848	0.758	1.203
1837	568.604	0.758	1.203
1838	568.97	0.759	1.203
1839	568.97	0.759	1.203
1840	568.359	0.758	1.203
1841	569.58	0.759	1.203
1842	569.092	0.759	1.203
1843	569.702	0.76	1.203
1844	569.214	0.759	1.203
1845	568.97	0.759	1.203
1846	569.58	0.759	1.203
1847	569.336	0.759	1.203
1848	569.58	0.759	1.203
1849	570.068	0.76	1.203
1850	569.946	0.76	1.203
1851	570.923	0.761	1.203
1852	570.313	0.76	1.203
1853	570.313	0.76	1.203
1854	570.313	0.76	1.203
1855	571.655	0.762	1.203
1856	570.801	0.761	1.203
1857	570.557	0.761	1.203
1858	570.679	0.761	1.203
1859	571.167	0.762	1.203
1860	570.923	0.761	1.203
1861	570.801	0.761	1.203
1862	570.557	0.761	1.203
1863	570.801	0.761	1.203
1864	570.557	0.761	1.203
1865	570.801	0.761	1.203
1866	570.801	0.761	1.203
1867	570.557	0.761	1.203
1868	570.435	0.761	1.203
1869	569.946	0.76	1.203
1870	570.435	0.761	1.203
1871	571.289	0.762	1.203
1872	571.777	0.762	1.203
1873	571.533	0.762	1.203
1874	571.167	0.762	1.203
1875	571.167	0.762	1.203
1876	571.777	0.762	1.203
1877	572.021	0.763	1.203
1878	571.655	0.762	1.203
1879	572.51	0.763	1.203
1880	572.388	0.763	1.203
1881	572.51	0.763	1.203
1882	572.754	0.764	1.203
1883	572.266	0.763	1.203
1884	572.632	0.764	1.203
1885	572.998	0.764	1.203
1886	572.998	0.764	1.203
1887	572.998	0.764	1.203
1888	573.73	0.765	1.203
1889	573.12	0.764	1.203
1890	574.219	0.766	1.203
1891	573.73	0.765	1.203
1892	574.097	0.765	1.203
1893	573.853	0.765	1.203
1894	573.12	0.764	1.203
1895	573.853	0.765	1.203
1896	573.975	0.765	1.203
1897	574.341	0.766	1.203
1898	574.829	0.766	1.203
1899	574.463	0.766	1.203
1900	574.585	0.766	1.203
1901	573.975	0.765	1.203
1902	574.707	0.766	1.203
1903	574.585	0.766	1.203
1904	574.707	0.766	1.203
1905	574.463	0.766	1.203
1906	574.585	0.766	1.203
1907	574.707	0.766	1.203
1908	575.317	0.767	1.203
1909	575.806	0.768	1.203
1910	575.562	0.767	1.203
1911	575.806	0.768	1.203
1912	575.928	0.768	1.203
1913	575.562	0.767	1.203
1914	576.66	0.769	1.203
1915	577.026	0.769	1.203
1916	577.759	0.77	1.203
1917	577.148	0.77	1.203
1918	577.393	0.77	1.203
1919	576.66	0.769	1.203
1920	577.148	0.77	1.203
1921	577.393	0.77	1.203
1922	577.148	0.77	1.203
1923	576.904	0.769	1.203
1924	577.271	0.77	1.203
1925	576.416	0.769	1.203
1926	577.026	0.769	1.203
1927	576.782	0.769	1.203
1928	577.271	0.77	1.203
1929	576.782	0.769	1.203
1930	577.393	0.77	1.203
1931	577.393	0.77	1.203
1932	577.515	0.77	1.203
1933	577.393	0.77	1.203
1934	577.515	0.77	1.203
1935	578.125	0.771	1.203
1936	578.247	0.771	1.203
1937	578.491	0.771	1.203
1938	578.369	0.771	1.203
1939	578.979	0.772	1.203
1940	578.735	0.772	1.203
1941	578.735	0.772	1.203
1942	578.979	0.772	1.203
1943	577.393	0.77	1.203
1944	578.491	0.771	1.203
1945	577.637	0.77	1.203
1946	578.735	0.772	1.203
1947	579.59	0.773	1.203
1948	579.224	0.772	1.203
1949	579.468	0.773	1.203
1950	579.59	0.773	1.203
1951	579.59	0.773	1.203
1952	579.346	0.772	1.203
1953	580.444	0.774	1.203
1954	580.2	0.774	1.203
1955	579.468	0.773	1.203
1956	579.834	0.773	1.203
1957	580.566	0.774	1.203
1958	579.712	0.773	1.203
1959	580.566	0.774	1.203
1960	580.566	0.774	1.203
1961	580.2	0.774	1.203
1962	580.2	0.774	1.203
1963	579.346	0.772	1.203
1964	579.712	0.773	1.203
1965	578.857	0.772	1.203
1966	579.346	0.772	1.203
1967	579.956	0.773	1.203
1968	579.834	0.773	1.203
1969	579.834	0.773	1.203
1970	579.834	0.773	1.203
1971	579.346	0.772	1.203
1972	580.933	0.775	1.203
1973	580.933	0.775	1.203
1974	580.688	0.774	1.203
1975	580.688	0.774	1.203
1976	580.811	0.774	1.203
1977	582.153	0.776	1.203
1978	581.421	0.775	1.203
1979	582.275	0.776	1.203
1980	581.055	0.775	1.203
1981	582.153	0.776	1.203
1982	581.665	0.776	1.203
1983	582.397	0.777	1.203
1984	581.665	0.776	1.203
1985	581.055	0.775	1.203
1986	582.031	0.776	1.203
1987	582.397	0.777	1.203
1988	583.008	0.777	1.203
1989	582.886	0.777	1.203
1990	583.252	0.778	1.203
1991	582.764	0.777	1.203
1992	583.008	0.777	1.203
1993	583.496	0.778	1.203
1994	582.886	0.777	1.203
1995	583.618	0.778	1.203
1996	583.13	0.778	1.203
1997	583.374	0.778	1.203
1998	583.008	0.777	1.203
[truncated: 60,501 more rows]
