# Supplementary material for: Evaluation of the extent of damage to the esophageal wall caused by press-through package ingestion
Source: PeerJ. 2019 Apr 18;7:e6763. doi: 10.7717/peerj.6763 (PMC6475578; doi:10.7717/peerj.6763)
Supplement: Dataset S5 [file peerj-07-6763-s022.csv]

time[ms]	frictional force[gf]	cof	[mm]
0	233.398	0.311	1.203
1	234.863	0.313	1.203
2	238.159	0.318	1.203
3	233.154	0.311	1.203
4	234.497	0.313	1.203
5	234.619	0.313	1.203
6	233.398	0.311	1.203
7	234.497	0.313	1.203
8	234.009	0.312	1.203
9	234.741	0.313	1.203
10	234.375	0.313	1.203
11	234.741	0.313	1.203
12	234.985	0.313	1.203
13	234.253	0.312	1.203
14	234.619	0.313	1.203
15	234.497	0.313	1.203
16	234.619	0.313	1.203
17	233.887	0.312	1.203
18	234.497	0.313	1.203
19	234.253	0.312	1.203
20	234.619	0.313	1.203
21	234.375	0.313	1.203
22	233.765	0.312	1.203
23	233.276	0.311	1.203
24	234.009	0.312	1.203
25	234.497	0.313	1.203
26	233.521	0.311	1.203
27	234.131	0.312	1.203
28	233.887	0.312	1.203
29	234.863	0.313	1.203
30	234.009	0.312	1.203
31	234.009	0.312	1.203
32	234.375	0.313	1.203
33	234.741	0.313	1.203
34	234.741	0.313	1.203
35	234.009	0.312	1.203
36	234.131	0.312	1.203
37	235.596	0.314	1.203
38	234.497	0.313	1.203
39	235.229	0.314	1.203
40	234.375	0.313	1.203
41	234.619	0.313	1.203
42	234.741	0.313	1.203
43	234.863	0.313	1.203
44	234.741	0.313	1.203
45	234.619	0.313	1.203
46	234.985	0.313	1.203
47	234.863	0.313	1.203
48	234.863	0.313	1.203
49	234.375	0.313	1.203
50	235.107	0.313	1.203
51	234.741	0.313	1.203
52	235.84	0.314	1.203
53	234.497	0.313	1.203
54	235.352	0.314	1.203
55	234.741	0.313	1.203
56	235.352	0.314	1.203
57	235.107	0.313	1.203
58	234.863	0.313	1.203
59	235.107	0.313	1.203
60	235.352	0.314	1.203
61	234.375	0.313	1.203
62	235.229	0.314	1.203
63	234.985	0.313	1.203
64	236.45	0.315	1.203
65	235.474	0.314	1.203
66	234.863	0.313	1.203
67	235.107	0.313	1.203
68	234.619	0.313	1.203
69	234.741	0.313	1.203
70	234.741	0.313	1.203
71	234.619	0.313	1.203
72	234.619	0.313	1.203
73	234.131	0.312	1.203
74	234.619	0.313	1.203
75	234.741	0.313	1.203
76	234.863	0.313	1.203
77	234.985	0.313	1.203
78	234.497	0.313	1.203
79	234.741	0.313	1.203
80	234.497	0.313	1.203
81	233.887	0.312	1.203
82	234.863	0.313	1.203
83	235.474	0.314	1.203
84	235.229	0.314	1.203
85	234.619	0.313	1.203
86	234.497	0.313	1.203
87	234.741	0.313	1.203
88	234.985	0.313	1.203
89	234.863	0.313	1.203
90	234.863	0.313	1.203
91	235.107	0.313	1.203
92	235.229	0.314	1.203
93	234.985	0.313	1.203
94	235.596	0.314	1.203
95	236.572	0.315	1.203
96	237.061	0.316	1.203
97	236.938	0.316	1.203
98	238.647	0.318	1.203
99	239.258	0.319	1.203
100	239.868	0.32	1.203
101	240.601	0.321	1.203
102	240.967	0.321	1.203
103	242.432	0.323	1.203
104	241.821	0.322	1.203
105	242.798	0.324	1.203
106	242.92	0.324	1.203
107	243.164	0.324	1.203
108	243.652	0.325	1.203
109	243.53	0.325	1.203
110	244.019	0.325	1.203
111	244.873	0.326	1.203
112	244.873	0.326	1.203
113	244.873	0.326	1.203
114	245.728	0.328	1.203
115	246.704	0.329	1.203
116	246.216	0.328	1.203
117	246.704	0.329	1.203
118	246.948	0.329	1.203
119	247.437	0.33	1.203
120	247.559	0.33	1.203
121	248.413	0.331	1.203
122	247.559	0.33	1.203
123	247.559	0.33	1.203
124	248.169	0.331	1.203
125	249.146	0.332	1.203
126	249.146	0.332	1.203
127	249.268	0.332	1.203
128	249.39	0.333	1.203
129	249.756	0.333	1.203
130	249.756	0.333	1.203
131	250.244	0.334	1.203
132	250.122	0.333	1.203
133	250.122	0.333	1.203
134	250.366	0.334	1.203
135	250.61	0.334	1.203
136	250.366	0.334	1.203
137	251.221	0.335	1.203
138	250.732	0.334	1.203
139	252.075	0.336	1.203
140	251.343	0.335	1.203
141	251.831	0.336	1.203
142	251.953	0.336	1.203
143	251.953	0.336	1.203
144	252.197	0.336	1.203
145	252.197	0.336	1.203
146	252.563	0.337	1.203
147	252.686	0.337	1.203
148	252.93	0.337	1.203
149	253.54	0.338	1.203
150	253.906	0.339	1.203
151	254.272	0.339	1.203
152	254.639	0.34	1.203
153	254.639	0.34	1.203
154	254.883	0.34	1.203
155	255.127	0.34	1.203
156	255.981	0.341	1.203
157	255.981	0.341	1.203
158	256.958	0.343	1.203
159	256.958	0.343	1.203
160	256.836	0.342	1.203
161	256.836	0.342	1.203
162	257.568	0.343	1.203
163	258.545	0.345	1.203
164	259.155	0.346	1.203
165	259.399	0.346	1.203
166	258.789	0.345	1.203
167	259.155	0.346	1.203
168	260.01	0.347	1.203
169	260.132	0.347	1.203
170	260.986	0.348	1.203
171	261.108	0.348	1.203
172	262.451	0.35	1.203
173	262.939	0.351	1.203
174	262.207	0.35	1.203
175	262.939	0.351	1.203
176	262.939	0.351	1.203
177	264.16	0.352	1.203
178	264.526	0.353	1.203
179	264.648	0.353	1.203
180	264.404	0.353	1.203
181	265.015	0.353	1.203
182	265.137	0.354	1.203
183	265.991	0.355	1.203
184	266.602	0.355	1.203
185	266.479	0.355	1.203
186	267.334	0.356	1.203
187	266.846	0.356	1.203
188	267.944	0.357	1.203
189	268.066	0.357	1.203
190	267.822	0.357	1.203
191	268.677	0.358	1.203
192	268.677	0.358	1.203
193	269.409	0.359	1.203
194	269.287	0.359	1.203
195	270.142	0.36	1.203
196	270.508	0.361	1.203
197	270.874	0.361	1.203
198	271.973	0.363	1.203
199	272.461	0.363	1.203
200	272.949	0.364	1.203
201	272.949	0.364	1.203
202	273.071	0.364	1.203
203	273.071	0.364	1.203
204	273.926	0.365	1.203
205	274.048	0.365	1.203
206	274.658	0.366	1.203
207	274.414	0.366	1.203
208	275.391	0.367	1.203
209	274.658	0.366	1.203
210	275.635	0.368	1.203
211	275.391	0.367	1.203
212	276.123	0.368	1.203
213	275.513	0.367	1.203
214	275.757	0.368	1.203
215	275.635	0.368	1.203
216	276.733	0.369	1.203
217	276.611	0.369	1.203
218	276.855	0.369	1.203
219	276.367	0.368	1.203
220	277.1	0.369	1.203
221	276.978	0.369	1.203
222	277.344	0.37	1.203
223	278.198	0.371	1.203
224	277.832	0.37	1.203
225	278.32	0.371	1.203
226	278.564	0.371	1.203
227	278.687	0.372	1.203
228	279.175	0.372	1.203
229	279.663	0.373	1.203
230	280.151	0.374	1.203
231	280.518	0.374	1.203
232	279.419	0.373	1.203
233	279.663	0.373	1.203
234	280.396	0.374	1.203
235	280.884	0.375	1.203
236	280.762	0.374	1.203
237	281.372	0.375	1.203
238	281.982	0.376	1.203
239	282.104	0.376	1.203
240	282.349	0.376	1.203
241	282.471	0.377	1.203
242	282.837	0.377	1.203
243	283.936	0.379	1.203
244	283.447	0.378	1.203
245	283.936	0.379	1.203
246	284.546	0.379	1.203
247	285.4	0.381	1.203
248	285.767	0.381	1.203
249	286.011	0.381	1.203
250	286.011	0.381	1.203
251	286.865	0.382	1.203
252	286.621	0.382	1.203
253	287.231	0.383	1.203
254	287.231	0.383	1.203
255	287.598	0.383	1.203
256	288.574	0.385	1.203
257	288.086	0.384	1.203
258	287.842	0.384	1.203
259	288.696	0.385	1.203
260	288.574	0.385	1.203
261	290.283	0.387	1.203
262	289.551	0.386	1.203
263	290.161	0.387	1.203
264	289.795	0.386	1.203
265	290.283	0.387	1.203
266	290.527	0.387	1.203
267	292.236	0.39	1.203
268	291.992	0.389	1.203
269	291.382	0.389	1.203
270	291.992	0.389	1.203
271	291.992	0.389	1.203
272	292.725	0.39	1.203
273	294.189	0.392	1.203
274	294.556	0.393	1.203
275	293.945	0.392	1.203
276	294.922	0.393	1.203
277	294.922	0.393	1.203
278	295.654	0.394	1.203
279	295.532	0.394	1.203
280	296.387	0.395	1.203
281	296.143	0.395	1.203
282	296.997	0.396	1.203
283	297.119	0.396	1.203
284	297.607	0.397	1.203
285	296.875	0.396	1.203
286	298.096	0.397	1.203
287	298.828	0.398	1.203
288	299.316	0.399	1.203
289	298.828	0.398	1.203
290	299.438	0.399	1.203
291	299.316	0.399	1.203
292	299.561	0.399	1.203
293	300.171	0.4	1.203
294	300.537	0.401	1.203
295	300.659	0.401	1.203
296	301.636	0.402	1.203
297	301.392	0.402	1.203
298	301.758	0.402	1.203
299	302.368	0.403	1.203
300	302.002	0.403	1.203
301	302.612	0.403	1.203
302	302.856	0.404	1.203
303	303.711	0.405	1.203
304	304.199	0.406	1.203
305	303.711	0.405	1.203
306	304.321	0.406	1.203
307	304.199	0.406	1.203
308	304.077	0.405	1.203
309	304.199	0.406	1.203
310	304.565	0.406	1.203
311	304.932	0.407	1.203
312	305.664	0.408	1.203
313	305.054	0.407	1.203
314	305.42	0.407	1.203
315	305.542	0.407	1.203
316	306.641	0.409	1.203
317	306.274	0.408	1.203
318	306.152	0.408	1.203
319	307.251	0.41	1.203
320	306.03	0.408	1.203
321	306.152	0.408	1.203
322	306.885	0.409	1.203
323	307.617	0.41	1.203
324	307.251	0.41	1.203
325	307.739	0.41	1.203
326	307.495	0.41	1.203
327	307.373	0.41	1.203
328	307.495	0.41	1.203
329	307.983	0.411	1.203
330	307.983	0.411	1.203
331	308.228	0.411	1.203
332	309.204	0.412	1.203
333	308.96	0.412	1.203
334	309.204	0.412	1.203
335	308.96	0.412	1.203
336	309.326	0.412	1.203
337	310.181	0.414	1.203
338	308.838	0.412	1.203
339	310.181	0.414	1.203
340	309.204	0.412	1.203
341	310.059	0.413	1.203
342	309.692	0.413	1.203
343	310.669	0.414	1.203
344	309.814	0.413	1.203
345	311.279	0.415	1.203
346	310.913	0.415	1.203
347	311.768	0.416	1.203
348	312.012	0.416	1.203
349	312.744	0.417	1.203
350	312.378	0.417	1.203
351	313.11	0.417	1.203
352	313.232	0.418	1.203
353	313.11	0.417	1.203
354	314.697	0.42	1.203
355	314.453	0.419	1.203
356	314.575	0.419	1.203
357	314.209	0.419	1.203
358	315.43	0.421	1.203
359	315.308	0.42	1.203
360	316.04	0.421	1.203
361	316.406	0.422	1.203
362	316.528	0.422	1.203
363	316.65	0.422	1.203
364	317.261	0.423	1.203
365	318.115	0.424	1.203
366	317.871	0.424	1.203
367	318.481	0.425	1.203
368	318.604	0.425	1.203
369	319.458	0.426	1.203
370	319.336	0.426	1.203
371	319.214	0.426	1.203
372	320.313	0.427	1.203
373	319.702	0.426	1.203
374	320.313	0.427	1.203
375	320.313	0.427	1.203
376	321.289	0.428	1.203
377	320.557	0.427	1.203
378	320.313	0.427	1.203
379	320.435	0.427	1.203
380	320.19	0.427	1.203
381	320.679	0.428	1.203
382	320.679	0.428	1.203
383	321.777	0.429	1.203
384	321.533	0.429	1.203
385	321.655	0.429	1.203
386	321.289	0.428	1.203
387	321.777	0.429	1.203
388	321.411	0.429	1.203
389	321.899	0.429	1.203
390	321.777	0.429	1.203
391	322.632	0.43	1.203
392	322.754	0.43	1.203
393	323.486	0.431	1.203
394	322.998	0.431	1.203
395	323.486	0.431	1.203
396	323.73	0.432	1.203
397	324.219	0.432	1.203
398	324.707	0.433	1.203
399	325.439	0.434	1.203
400	325.562	0.434	1.203
401	325.928	0.435	1.203
402	326.172	0.435	1.203
403	326.416	0.435	1.203
404	327.515	0.437	1.203
405	327.515	0.437	1.203
406	327.637	0.437	1.203
407	327.881	0.437	1.203
408	328.125	0.438	1.203
409	328.369	0.438	1.203
410	328.003	0.437	1.203
411	328.735	0.438	1.203
412	329.102	0.439	1.203
413	329.59	0.439	1.203
414	329.834	0.44	1.203
415	329.834	0.44	1.203
416	330.078	0.44	1.203
417	329.59	0.439	1.203
418	329.834	0.44	1.203
419	329.59	0.439	1.203
420	330.322	0.44	1.203
421	330.444	0.441	1.203
422	331.055	0.441	1.203
423	330.688	0.441	1.203
424	331.665	0.442	1.203
425	331.421	0.442	1.203
426	332.275	0.443	1.203
427	331.909	0.443	1.203
428	332.153	0.443	1.203
429	332.153	0.443	1.203
430	332.031	0.443	1.203
431	332.153	0.443	1.203
432	333.008	0.444	1.203
433	333.008	0.444	1.203
434	332.886	0.444	1.203
435	333.008	0.444	1.203
436	333.252	0.444	1.203
437	333.252	0.444	1.203
438	333.618	0.445	1.203
439	334.106	0.445	1.203
440	334.595	0.446	1.203
441	334.106	0.445	1.203
442	334.839	0.446	1.203
443	334.961	0.447	1.203
444	335.205	0.447	1.203
445	335.083	0.447	1.203
446	335.449	0.447	1.203
447	335.205	0.447	1.203
448	335.205	0.447	1.203
449	334.839	0.446	1.203
450	335.327	0.447	1.203
451	336.304	0.448	1.203
452	336.914	0.449	1.203
453	337.28	0.45	1.203
454	336.548	0.449	1.203
455	337.036	0.449	1.203
456	337.646	0.45	1.203
457	338.135	0.451	1.203
458	337.769	0.45	1.203
459	338.135	0.451	1.203
460	338.257	0.451	1.203
461	337.524	0.45	1.203
462	337.158	0.45	1.203
463	338.013	0.451	1.203
464	339.233	0.452	1.203
465	338.867	0.452	1.203
466	338.623	0.451	1.203
467	338.745	0.452	1.203
468	339.233	0.452	1.203
469	339.966	0.453	1.203
470	340.088	0.453	1.203
471	340.21	0.454	1.203
472	340.698	0.454	1.203
473	340.332	0.454	1.203
474	340.332	0.454	1.203
475	340.454	0.454	1.203
476	341.187	0.455	1.203
477	341.431	0.455	1.203
478	340.332	0.454	1.203
479	341.431	0.455	1.203
480	341.797	0.456	1.203
481	342.773	0.457	1.203
482	342.407	0.457	1.203
483	342.773	0.457	1.203
484	342.896	0.457	1.203
485	343.262	0.458	1.203
486	343.018	0.457	1.203
487	344.604	0.459	1.203
488	344.482	0.459	1.203
489	345.703	0.461	1.203
490	345.337	0.46	1.203
491	345.825	0.461	1.203
492	345.825	0.461	1.203
493	345.337	0.46	1.203
494	346.191	0.462	1.203
495	346.558	0.462	1.203
496	347.046	0.463	1.203
497	347.29	0.463	1.203
498	347.29	0.463	1.203
499	347.534	0.463	1.203
500	347.656	0.464	1.203
501	348.022	0.464	1.203
502	348.877	0.465	1.203
503	348.999	0.465	1.203
504	348.877	0.465	1.203
505	348.877	0.465	1.203
506	348.511	0.465	1.203
507	349.731	0.466	1.203
508	349.731	0.466	1.203
509	349.976	0.467	1.203
510	350.098	0.467	1.203
511	350.464	0.467	1.203
512	350.708	0.468	1.203
513	350.708	0.468	1.203
514	350.708	0.468	1.203
515	351.318	0.468	1.203
516	351.318	0.468	1.203
517	351.685	0.469	1.203
518	350.952	0.468	1.203
519	351.196	0.468	1.203
520	352.661	0.47	1.203
521	351.563	0.469	1.203
522	352.051	0.469	1.203
523	352.051	0.469	1.203
524	351.807	0.469	1.203
525	352.539	0.47	1.203
526	353.516	0.471	1.203
527	353.149	0.471	1.203
528	353.027	0.471	1.203
529	353.149	0.471	1.203
530	353.149	0.471	1.203
531	353.271	0.471	1.203
532	354.248	0.472	1.203
533	353.638	0.472	1.203
534	353.76	0.472	1.203
535	354.004	0.472	1.203
536	353.76	0.472	1.203
537	354.004	0.472	1.203
538	354.492	0.473	1.203
539	354.614	0.473	1.203
540	354.37	0.472	1.203
541	354.492	0.473	1.203
542	355.347	0.474	1.203
543	355.225	0.474	1.203
544	355.957	0.475	1.203
545	356.201	0.475	1.203
546	356.689	0.476	1.203
547	356.445	0.475	1.203
548	357.056	0.476	1.203
549	357.056	0.476	1.203
550	356.934	0.476	1.203
551	357.422	0.477	1.203
552	358.398	0.478	1.203
553	358.276	0.478	1.203
554	358.154	0.478	1.203
555	358.521	0.478	1.203
556	358.154	0.478	1.203
557	358.521	0.478	1.203
558	359.497	0.479	1.203
559	358.521	0.478	1.203
560	359.009	0.479	1.203
561	358.643	0.478	1.203
562	359.741	0.48	1.203
563	360.596	0.481	1.203
564	360.84	0.481	1.203
565	360.596	0.481	1.203
566	360.596	0.481	1.203
567	361.206	0.482	1.203
568	361.206	0.482	1.203
569	361.694	0.482	1.203
570	361.938	0.483	1.203
571	361.816	0.482	1.203
572	362.549	0.483	1.203
573	362.549	0.483	1.203
574	362.549	0.483	1.203
575	362.549	0.483	1.203
576	362.671	0.484	1.203
577	363.281	0.484	1.203
578	362.915	0.484	1.203
579	363.403	0.485	1.203
580	363.647	0.485	1.203
581	363.403	0.485	1.203
582	364.136	0.486	1.203
583	364.38	0.486	1.203
584	364.502	0.486	1.203
585	364.868	0.486	1.203
586	364.99	0.487	1.203
587	365.234	0.487	1.203
588	365.234	0.487	1.203
589	366.211	0.488	1.203
590	366.577	0.489	1.203
591	366.577	0.489	1.203
592	365.845	0.488	1.203
593	366.455	0.489	1.203
594	366.577	0.489	1.203
595	366.821	0.489	1.203
596	367.188	0.49	1.203
597	367.432	0.49	1.203
598	368.408	0.491	1.203
599	367.92	0.491	1.203
600	368.164	0.491	1.203
601	367.92	0.491	1.203
602	368.774	0.492	1.203
603	369.385	0.493	1.203
604	369.507	0.493	1.203
605	369.385	0.493	1.203
606	369.629	0.493	1.203
607	369.873	0.493	1.203
608	370.117	0.493	1.203
609	369.629	0.493	1.203
610	369.751	0.493	1.203
611	369.995	0.493	1.203
612	370.483	0.494	1.203
613	369.873	0.493	1.203
614	370.483	0.494	1.203
615	371.094	0.495	1.203
616	370.605	0.494	1.203
617	370.605	0.494	1.203
618	370.85	0.494	1.203
619	370.483	0.494	1.203
620	370.483	0.494	1.203
621	371.094	0.495	1.203
622	371.704	0.496	1.203
623	371.826	0.496	1.203
624	372.07	0.496	1.203
625	371.704	0.496	1.203
626	372.437	0.497	1.203
627	371.338	0.495	1.203
628	372.07	0.496	1.203
629	371.826	0.496	1.203
630	371.948	0.496	1.203
631	372.559	0.497	1.203
632	372.192	0.496	1.203
633	372.559	0.497	1.203
634	372.192	0.496	1.203
635	373.413	0.498	1.203
636	373.413	0.498	1.203
637	374.146	0.499	1.203
638	374.023	0.499	1.203
639	373.779	0.498	1.203
640	373.901	0.499	1.203
641	375.366	0.5	1.203
642	375.488	0.501	1.203
643	376.465	0.502	1.203
644	376.343	0.502	1.203
645	375.854	0.501	1.203
646	376.221	0.502	1.203
647	375.977	0.501	1.203
648	375.732	0.501	1.203
649	376.099	0.501	1.203
650	376.465	0.502	1.203
651	377.197	0.503	1.203
652	376.831	0.502	1.203
653	377.319	0.503	1.203
654	377.563	0.503	1.203
655	377.563	0.503	1.203
656	377.441	0.503	1.203
657	377.319	0.503	1.203
658	378.296	0.504	1.203
659	377.563	0.503	1.203
660	377.808	0.504	1.203
661	378.296	0.504	1.203
662	378.052	0.504	1.203
663	377.93	0.504	1.203
664	377.563	0.503	1.203
665	378.906	0.505	1.203
666	378.662	0.505	1.203
667	378.906	0.505	1.203
668	379.15	0.506	1.203
669	379.883	0.507	1.203
670	379.272	0.506	1.203
671	379.639	0.506	1.203
672	379.883	0.507	1.203
673	380.493	0.507	1.203
674	379.761	0.506	1.203
675	380.615	0.507	1.203
676	380.737	0.508	1.203
677	380.615	0.507	1.203
678	380.859	0.508	1.203
679	381.104	0.508	1.203
680	381.958	0.509	1.203
681	381.714	0.509	1.203
682	382.324	0.51	1.203
683	381.47	0.509	1.203
684	382.202	0.51	1.203
685	382.568	0.51	1.203
686	382.568	0.51	1.203
687	381.836	0.509	1.203
688	382.813	0.51	1.203
689	383.423	0.511	1.203
690	383.057	0.511	1.203
691	384.033	0.512	1.203
692	383.911	0.512	1.203
693	384.888	0.513	1.203
694	383.545	0.511	1.203
695	383.911	0.512	1.203
696	385.01	0.513	1.203
697	384.766	0.513	1.203
698	384.277	0.512	1.203
699	384.277	0.512	1.203
700	384.521	0.513	1.203
701	384.888	0.513	1.203
702	385.254	0.514	1.203
703	385.498	0.514	1.203
704	385.62	0.514	1.203
705	385.62	0.514	1.203
706	386.353	0.515	1.203
707	385.62	0.514	1.203
708	386.475	0.515	1.203
709	385.986	0.515	1.203
710	387.085	0.516	1.203
711	387.573	0.517	1.203
712	387.451	0.517	1.203
713	387.573	0.517	1.203
714	387.329	0.516	1.203
715	387.573	0.517	1.203
716	388.184	0.518	1.203
717	388.672	0.518	1.203
718	388.794	0.518	1.203
719	389.16	0.519	1.203
720	388.428	0.518	1.203
721	389.16	0.519	1.203
722	388.672	0.518	1.203
723	389.893	0.52	1.203
724	389.038	0.519	1.203
725	389.282	0.519	1.203
726	389.648	0.52	1.203
727	389.404	0.519	1.203
728	389.648	0.52	1.203
729	390.137	0.52	1.203
730	390.137	0.52	1.203
731	390.503	0.521	1.203
732	390.625	0.521	1.203
733	390.747	0.521	1.203
734	390.625	0.521	1.203
735	391.235	0.522	1.203
736	391.846	0.522	1.203
737	391.846	0.522	1.203
738	391.846	0.522	1.203
739	392.334	0.523	1.203
740	392.212	0.523	1.203
741	392.944	0.524	1.203
742	393.188	0.524	1.203
743	392.334	0.523	1.203
744	393.066	0.524	1.203
745	393.433	0.525	1.203
746	392.578	0.523	1.203
747	394.165	0.526	1.203
748	393.799	0.525	1.203
749	394.409	0.526	1.203
750	394.531	0.526	1.203
751	394.409	0.526	1.203
752	394.653	0.526	1.203
753	394.775	0.526	1.203
754	394.043	0.525	1.203
755	395.02	0.527	1.203
756	395.264	0.527	1.203
757	395.02	0.527	1.203
758	395.508	0.527	1.203
759	395.264	0.527	1.203
760	396.484	0.529	1.203
761	395.874	0.528	1.203
762	396.851	0.529	1.203
763	396.729	0.529	1.203
764	395.874	0.528	1.203
765	395.996	0.528	1.203
766	395.752	0.528	1.203
767	396.606	0.529	1.203
768	396.729	0.529	1.203
769	396.606	0.529	1.203
770	396.851	0.529	1.203
771	397.339	0.53	1.203
772	396.729	0.529	1.203
773	397.217	0.53	1.203
774	397.217	0.53	1.203
775	397.705	0.53	1.203
776	397.827	0.53	1.203
777	397.339	0.53	1.203
778	397.583	0.53	1.203
779	397.827	0.53	1.203
780	397.949	0.531	1.203
781	397.583	0.53	1.203
782	398.438	0.531	1.203
783	399.048	0.532	1.203
784	398.193	0.531	1.203
785	399.048	0.532	1.203
786	398.926	0.532	1.203
787	399.536	0.533	1.203
788	399.902	0.533	1.203
789	400.024	0.533	1.203
790	400.513	0.534	1.203
791	401.489	0.535	1.203
792	401.123	0.535	1.203
793	400.757	0.534	1.203
794	401.611	0.535	1.203
795	402.71	0.537	1.203
796	402.1	0.536	1.203
797	401.855	0.536	1.203
798	402.71	0.537	1.203
799	402.71	0.537	1.203
800	402.71	0.537	1.203
801	402.832	0.537	1.203
802	402.954	0.537	1.203
803	404.053	0.539	1.203
804	403.931	0.539	1.203
805	404.053	0.539	1.203
806	403.564	0.538	1.203
807	403.931	0.539	1.203
808	403.931	0.539	1.203
809	404.541	0.539	1.203
810	404.541	0.539	1.203
811	406.006	0.541	1.203
812	406.128	0.542	1.203
813	405.762	0.541	1.203
814	405.884	0.541	1.203
815	406.25	0.542	1.203
816	406.738	0.542	1.203
817	406.616	0.542	1.203
818	406.616	0.542	1.203
819	406.738	0.542	1.203
820	406.25	0.542	1.203
821	405.884	0.541	1.203
822	406.738	0.542	1.203
823	406.982	0.543	1.203
824	407.349	0.543	1.203
825	406.86	0.542	1.203
826	407.959	0.544	1.203
827	407.349	0.543	1.203
828	407.349	0.543	1.203
829	406.982	0.543	1.203
830	407.593	0.543	1.203
831	407.715	0.544	1.203
832	408.936	0.545	1.203
833	407.837	0.544	1.203
834	408.569	0.545	1.203
835	408.691	0.545	1.203
836	408.936	0.545	1.203
837	408.813	0.545	1.203
838	409.18	0.546	1.203
839	409.668	0.546	1.203
840	409.424	0.546	1.203
841	409.302	0.546	1.203
842	409.912	0.547	1.203
843	410.4	0.547	1.203
844	411.133	0.548	1.203
845	411.255	0.548	1.203
846	412.354	0.55	1.203
847	411.377	0.549	1.203
848	411.865	0.549	1.203
849	411.377	0.549	1.203
850	411.865	0.549	1.203
851	412.964	0.551	1.203
852	412.72	0.55	1.203
853	412.109	0.549	1.203
854	412.354	0.55	1.203
855	412.354	0.55	1.203
856	411.865	0.549	1.203
857	412.598	0.55	1.203
858	412.72	0.55	1.203
859	413.086	0.551	1.203
860	412.598	0.55	1.203
861	413.818	0.552	1.203
862	413.208	0.551	1.203
863	414.185	0.552	1.203
864	413.696	0.552	1.203
865	413.574	0.551	1.203
866	414.673	0.553	1.203
867	414.185	0.552	1.203
868	414.551	0.553	1.203
869	414.673	0.553	1.203
870	414.185	0.552	1.203
871	414.917	0.553	1.203
872	415.405	0.554	1.203
873	414.185	0.552	1.203
874	414.917	0.553	1.203
875	415.161	0.554	1.203
876	415.161	0.554	1.203
877	415.405	0.554	1.203
878	415.649	0.554	1.203
879	415.527	0.554	1.203
880	415.283	0.554	1.203
881	416.26	0.555	1.203
882	416.748	0.556	1.203
883	417.847	0.557	1.203
884	417.236	0.556	1.203
885	417.358	0.556	1.203
886	417.358	0.556	1.203
887	417.358	0.556	1.203
888	417.603	0.557	1.203
889	418.091	0.557	1.203
890	418.579	0.558	1.203
891	418.335	0.558	1.203
892	418.579	0.558	1.203
893	418.457	0.558	1.203
894	419.189	0.559	1.203
895	419.434	0.559	1.203
896	419.556	0.559	1.203
897	419.434	0.559	1.203
898	420.654	0.561	1.203
899	420.532	0.561	1.203
900	421.265	0.562	1.203
901	421.265	0.562	1.203
902	421.631	0.562	1.203
903	421.509	0.562	1.203
904	421.875	0.563	1.203
905	421.509	0.562	1.203
906	421.875	0.563	1.203
907	422.241	0.563	1.203
908	421.631	0.562	1.203
909	422.241	0.563	1.203
910	422.729	0.564	1.203
911	423.218	0.564	1.203
912	422.241	0.563	1.203
913	422.119	0.563	1.203
914	423.096	0.564	1.203
915	424.438	0.566	1.203
916	423.462	0.565	1.203
917	422.974	0.564	1.203
918	423.34	0.564	1.203
919	423.95	0.565	1.203
920	424.805	0.566	1.203
921	424.438	0.566	1.203
922	424.194	0.566	1.203
923	424.316	0.566	1.203
924	424.316	0.566	1.203
925	423.95	0.565	1.203
926	425.049	0.567	1.203
927	424.438	0.566	1.203
928	424.561	0.566	1.203
929	424.805	0.566	1.203
930	424.194	0.566	1.203
931	425.171	0.567	1.203
932	425.537	0.567	1.203
933	426.636	0.569	1.203
934	426.147	0.568	1.203
935	425.415	0.567	1.203
936	426.27	0.568	1.203
937	426.147	0.568	1.203
938	426.758	0.569	1.203
939	426.514	0.569	1.203
940	427.368	0.57	1.203
941	426.514	0.569	1.203
942	427.49	0.57	1.203
943	426.88	0.569	1.203
944	427.856	0.57	1.203
945	428.223	0.571	1.203
946	427.856	0.57	1.203
947	427.856	0.57	1.203
948	427.979	0.571	1.203
949	428.467	0.571	1.203
950	428.467	0.571	1.203
951	429.688	0.573	1.203
952	429.321	0.572	1.203
953	430.42	0.574	1.203
954	429.199	0.572	1.203
955	430.176	0.574	1.203
956	430.42	0.574	1.203
957	431.03	0.575	1.203
958	430.908	0.575	1.203
959	430.664	0.574	1.203
960	431.03	0.575	1.203
961	431.152	0.575	1.203
962	430.908	0.575	1.203
963	430.664	0.574	1.203
964	431.03	0.575	1.203
965	431.396	0.575	1.203
966	431.641	0.576	1.203
967	431.396	0.575	1.203
968	431.396	0.575	1.203
969	431.519	0.575	1.203
970	432.251	0.576	1.203
971	432.251	0.576	1.203
972	432.251	0.576	1.203
973	431.763	0.576	1.203
974	431.641	0.576	1.203
975	432.251	0.576	1.203
976	432.617	0.577	1.203
977	433.228	0.578	1.203
978	432.739	0.577	1.203
979	432.861	0.577	1.203
980	433.35	0.578	1.203
981	433.838	0.578	1.203
982	434.204	0.579	1.203
983	434.082	0.579	1.203
984	433.96	0.579	1.203
985	434.082	0.579	1.203
986	433.96	0.579	1.203
987	434.692	0.58	1.203
988	435.303	0.58	1.203
989	435.059	0.58	1.203
990	435.669	0.581	1.203
991	435.547	0.581	1.203
992	435.669	0.581	1.203
993	436.279	0.582	1.203
994	435.791	0.581	1.203
995	435.913	0.581	1.203
996	436.157	0.582	1.203
997	436.401	0.582	1.203
998	436.523	0.582	1.203
999	436.89	0.583	1.203
1000	437.5	0.583	1.203
1001	437.622	0.583	1.203
1002	437.744	0.584	1.203
1003	437.744	0.584	1.203
1004	438.232	0.584	1.203
1005	438.477	0.585	1.203
1006	438.354	0.584	1.203
1007	438.354	0.584	1.203
1008	439.453	0.586	1.203
1009	439.575	0.586	1.203
1010	439.331	0.586	1.203
1011	439.209	0.586	1.203
1012	439.819	0.586	1.203
1013	440.43	0.587	1.203
1014	441.162	0.588	1.203
1015	441.162	0.588	1.203
1016	441.04	0.588	1.203
1017	440.796	0.588	1.203
1018	440.918	0.588	1.203
1019	441.162	0.588	1.203
1020	441.04	0.588	1.203
1021	441.772	0.589	1.203
1022	442.017	0.589	1.203
1023	441.04	0.588	1.203
1024	440.918	0.588	1.203
1025	441.65	0.589	1.203
1026	441.65	0.589	1.203
1027	442.505	0.59	1.203
1028	442.993	0.591	1.203
1029	443.481	0.591	1.203
1030	443.115	0.591	1.203
1031	443.359	0.591	1.203
1032	443.97	0.592	1.203
1033	443.359	0.591	1.203
1034	443.481	0.591	1.203
1035	443.97	0.592	1.203
1036	444.092	0.592	1.203
1037	444.214	0.592	1.203
1038	443.848	0.592	1.203
1039	443.848	0.592	1.203
1040	443.359	0.591	1.203
1041	443.481	0.591	1.203
1042	444.092	0.592	1.203
1043	444.214	0.592	1.203
1044	444.702	0.593	1.203
1045	444.58	0.593	1.203
1046	444.58	0.593	1.203
1047	444.946	0.593	1.203
1048	445.068	0.593	1.203
1049	445.801	0.594	1.203
1050	446.411	0.595	1.203
1051	446.533	0.595	1.203
1052	445.923	0.595	1.203
1053	445.923	0.595	1.203
1054	445.679	0.594	1.203
1055	446.655	0.596	1.203
1056	445.679	0.594	1.203
1057	445.801	0.594	1.203
1058	446.167	0.595	1.203
1059	446.533	0.595	1.203
1060	447.266	0.596	1.203
1061	446.533	0.595	1.203
1062	447.51	0.597	1.203
1063	447.388	0.597	1.203
1064	447.51	0.597	1.203
1065	448.242	0.598	1.203
1066	448.73	0.598	1.203
1067	448.608	0.598	1.203
1068	448.853	0.598	1.203
1069	448.12	0.597	1.203
1070	448.242	0.598	1.203
1071	448.975	0.599	1.203
1072	449.219	0.599	1.203
1073	448.853	0.598	1.203
1074	448.364	0.598	1.203
1075	448.73	0.598	1.203
1076	449.341	0.599	1.203
1077	448.975	0.599	1.203
1078	450.195	0.6	1.203
1079	450.073	0.6	1.203
1080	450.562	0.601	1.203
1081	450.806	0.601	1.203
1082	450.562	0.601	1.203
1083	451.172	0.602	1.203
1084	450.806	0.601	1.203
1085	451.66	0.602	1.203
1086	451.904	0.603	1.203
1087	452.271	0.603	1.203
1088	452.148	0.603	1.203
1089	452.026	0.603	1.203
1090	452.515	0.603	1.203
1091	452.637	0.604	1.203
1092	452.393	0.603	1.203
1093	453.003	0.604	1.203
1094	453.003	0.604	1.203
1095	453.735	0.605	1.203
1096	452.637	0.604	1.203
1097	452.881	0.604	1.203
1098	453.369	0.604	1.203
1099	453.857	0.605	1.203
1100	453.491	0.605	1.203
1101	453.979	0.605	1.203
1102	453.857	0.605	1.203
1103	454.956	0.607	1.203
1104	454.468	0.606	1.203
1105	454.834	0.606	1.203
1106	456.177	0.608	1.203
1107	455.688	0.608	1.203
1108	455.322	0.607	1.203
1109	455.566	0.607	1.203
1110	455.566	0.607	1.203
1111	455.444	0.607	1.203
1112	455.933	0.608	1.203
1113	455.811	0.608	1.203
1114	455.444	0.607	1.203
1115	455.811	0.608	1.203
1116	455.811	0.608	1.203
1117	455.566	0.607	1.203
1118	455.933	0.608	1.203
1119	455.811	0.608	1.203
1120	455.811	0.608	1.203
1121	456.177	0.608	1.203
1122	456.177	0.608	1.203
1123	457.52	0.61	1.203
1124	457.031	0.609	1.203
1125	457.642	0.61	1.203
1126	457.275	0.61	1.203
1127	457.031	0.609	1.203
1128	458.008	0.611	1.203
1129	458.252	0.611	1.203
1130	458.496	0.611	1.203
1131	458.13	0.611	1.203
1132	458.496	0.611	1.203
1133	457.764	0.61	1.203
1134	458.618	0.611	1.203
1135	458.984	0.612	1.203
1136	459.595	0.613	1.203
1137	459.839	0.613	1.203
1138	459.351	0.612	1.203
1139	460.327	0.614	1.203
1140	459.961	0.613	1.203
1141	460.693	0.614	1.203
1142	460.571	0.614	1.203
1143	460.571	0.614	1.203
1144	460.327	0.614	1.203
1145	460.693	0.614	1.203
1146	461.06	0.615	1.203
1147	461.67	0.616	1.203
1148	461.426	0.615	1.203
1149	461.304	0.615	1.203
1150	461.67	0.616	1.203
1151	461.304	0.615	1.203
1152	462.036	0.616	1.203
1153	461.548	0.615	1.203
1154	461.548	0.615	1.203
1155	462.402	0.617	1.203
1156	462.28	0.616	1.203
1157	462.402	0.617	1.203
1158	462.036	0.616	1.203
1159	462.402	0.617	1.203
1160	462.891	0.617	1.203
1161	462.28	0.616	1.203
1162	463.013	0.617	1.203
1163	463.623	0.618	1.203
1164	462.769	0.617	1.203
1165	463.501	0.618	1.203
1166	463.501	0.618	1.203
1167	463.501	0.618	1.203
1168	463.989	0.619	1.203
1169	463.867	0.618	1.203
1170	463.745	0.618	1.203
1171	464.233	0.619	1.203
1172	464.355	0.619	1.203
1173	464.844	0.62	1.203
1174	465.332	0.62	1.203
1175	465.21	0.62	1.203
1176	464.478	0.619	1.203
1177	464.6	0.619	1.203
1178	466.064	0.621	1.203
1179	465.82	0.621	1.203
1180	466.553	0.622	1.203
1181	465.82	0.621	1.203
1182	465.942	0.621	1.203
1183	465.576	0.621	1.203
1184	467.041	0.623	1.203
1185	466.797	0.622	1.203
1186	467.163	0.623	1.203
1187	466.675	0.622	1.203
1188	467.651	0.624	1.203
1189	467.651	0.624	1.203
1190	467.896	0.624	1.203
1191	468.14	0.624	1.203
1192	468.14	0.624	1.203
1193	468.384	0.625	1.203
1194	468.75	0.625	1.203
1195	469.727	0.626	1.203
1196	469.727	0.626	1.203
1197	469.36	0.626	1.203
1198	469.116	0.625	1.203
1199	469.36	0.626	1.203
1200	469.36	0.626	1.203
1201	470.215	0.627	1.203
1202	469.604	0.626	1.203
1203	470.215	0.627	1.203
1204	470.703	0.628	1.203
1205	471.069	0.628	1.203
1206	471.313	0.628	1.203
1207	470.459	0.627	1.203
1208	470.825	0.628	1.203
1209	471.313	0.628	1.203
1210	471.68	0.629	1.203
1211	472.9	0.631	1.203
1212	472.412	0.63	1.203
1213	472.168	0.63	1.203
1214	471.069	0.628	1.203
1215	471.802	0.629	1.203
1216	472.778	0.63	1.203
1217	472.412	0.63	1.203
1218	472.412	0.63	1.203
1219	472.046	0.629	1.203
1220	472.9	0.631	1.203
1221	473.145	0.631	1.203
1222	473.511	0.631	1.203
1223	473.633	0.632	1.203
1224	474.121	0.632	1.203
1225	473.633	0.632	1.203
1226	473.877	0.632	1.203
1227	474.121	0.632	1.203
1228	474.731	0.633	1.203
1229	475.708	0.634	1.203
1230	475.464	0.634	1.203
1231	475.83	0.634	1.203
1232	475.22	0.634	1.203
1233	475.83	0.634	1.203
1234	475.708	0.634	1.203
1235	476.196	0.635	1.203
1236	475.952	0.635	1.203
1237	476.929	0.636	1.203
1238	476.196	0.635	1.203
1239	476.563	0.635	1.203
1240	476.563	0.635	1.203
1241	476.807	0.636	1.203
1242	477.173	0.636	1.203
1243	476.929	0.636	1.203
1244	477.051	0.636	1.203
1245	477.173	0.636	1.203
1246	477.173	0.636	1.203
1247	477.417	0.637	1.203
1248	477.661	0.637	1.203
1249	478.149	0.638	1.203
1250	477.905	0.637	1.203
1251	478.271	0.638	1.203
1252	478.394	0.638	1.203
1253	478.638	0.638	1.203
1254	478.394	0.638	1.203
1255	479.004	0.639	1.203
1256	478.638	0.638	1.203
1257	479.126	0.639	1.203
1258	478.638	0.638	1.203
1259	479.004	0.639	1.203
1260	479.98	0.64	1.203
1261	479.37	0.639	1.203
1262	479.248	0.639	1.203
1263	479.37	0.639	1.203
1264	478.882	0.639	1.203
1265	479.736	0.64	1.203
1266	479.248	0.639	1.203
1267	479.126	0.639	1.203
1268	479.858	0.64	1.203
1269	480.103	0.64	1.203
1270	480.347	0.64	1.203
1271	479.98	0.64	1.203
1272	480.957	0.641	1.203
1273	480.835	0.641	1.203
1274	481.201	0.642	1.203
1275	480.835	0.641	1.203
1276	480.713	0.641	1.203
1277	481.323	0.642	1.203
1278	481.201	0.642	1.203
1279	481.689	0.642	1.203
1280	481.323	0.642	1.203
1281	481.079	0.641	1.203
1282	480.469	0.641	1.203
1283	481.079	0.641	1.203
1284	481.445	0.642	1.203
1285	481.689	0.642	1.203
1286	482.178	0.643	1.203
1287	482.3	0.643	1.203
1288	482.666	0.644	1.203
1289	483.154	0.644	1.203
1290	483.643	0.645	1.203
1291	483.765	0.645	1.203
1292	484.497	0.646	1.203
1293	483.765	0.645	1.203
1294	484.131	0.646	1.203
1295	483.643	0.645	1.203
1296	483.765	0.645	1.203
1297	484.619	0.646	1.203
1298	484.863	0.646	1.203
1299	485.229	0.647	1.203
1300	485.229	0.647	1.203
1301	485.107	0.647	1.203
1302	485.229	0.647	1.203
1303	485.229	0.647	1.203
1304	484.985	0.647	1.203
1305	485.107	0.647	1.203
1306	485.718	0.648	1.203
1307	485.84	0.648	1.203
1308	486.816	0.649	1.203
1309	487.061	0.649	1.203
1310	487.427	0.65	1.203
1311	486.816	0.649	1.203
1312	486.45	0.649	1.203
1313	486.328	0.648	1.203
1314	487.305	0.65	1.203
1315	487.305	0.65	1.203
1316	487.061	0.649	1.203
1317	487.427	0.65	1.203
1318	486.694	0.649	1.203
1319	487.061	0.649	1.203
1320	487.183	0.65	1.203
1321	487.183	0.65	1.203
1322	487.427	0.65	1.203
1323	487.549	0.65	1.203
1324	488.525	0.651	1.203
1325	488.525	0.651	1.203
1326	489.258	0.652	1.203
1327	488.525	0.651	1.203
1328	489.014	0.652	1.203
1329	488.77	0.652	1.203
1330	489.746	0.653	1.203
1331	490.112	0.653	1.203
1332	489.502	0.653	1.203
1333	489.38	0.653	1.203
1334	489.136	0.652	1.203
1335	489.502	0.653	1.203
1336	490.112	0.653	1.203
1337	490.234	0.654	1.203
1338	490.967	0.655	1.203
1339	491.455	0.655	1.203
1340	490.601	0.654	1.203
1341	490.601	0.654	1.203
1342	490.845	0.654	1.203
1343	491.699	0.656	1.203
1344	491.943	0.656	1.203
1345	492.676	0.657	1.203
1346	492.676	0.657	1.203
1347	491.455	0.655	1.203
1348	492.065	0.656	1.203
1349	491.821	0.656	1.203
1350	492.554	0.657	1.203
1351	492.798	0.657	1.203
1352	492.432	0.657	1.203
1353	491.821	0.656	1.203
1354	491.455	0.655	1.203
1355	492.92	0.657	1.203
1356	492.798	0.657	1.203
1357	493.164	0.658	1.203
1358	493.042	0.657	1.203
1359	493.164	0.658	1.203
1360	493.53	0.658	1.203
1361	493.896	0.659	1.203
1362	493.53	0.658	1.203
1363	494.629	0.66	1.203
1364	494.751	0.66	1.203
1365	494.141	0.659	1.203
1366	495.117	0.66	1.203
1367	495.483	0.661	1.203
1368	495.728	0.661	1.203
1369	495.361	0.66	1.203
1370	495.728	0.661	1.203
1371	496.46	0.662	1.203
1372	495.972	0.661	1.203
1373	495.728	0.661	1.203
1374	495.972	0.661	1.203
1375	496.948	0.663	1.203
1376	496.704	0.662	1.203
1377	496.338	0.662	1.203
1378	496.826	0.662	1.203
1379	496.338	0.662	1.203
1380	496.826	0.662	1.203
1381	496.948	0.663	1.203
1382	498.169	0.664	1.203
1383	498.169	0.664	1.203
1384	498.047	0.664	1.203
1385	497.681	0.664	1.203
1386	497.925	0.664	1.203
1387	497.803	0.664	1.203
1388	498.047	0.664	1.203
1389	497.681	0.664	1.203
1390	497.803	0.664	1.203
1391	497.803	0.664	1.203
1392	497.803	0.664	1.203
1393	497.314	0.663	1.203
1394	497.559	0.663	1.203
1395	498.047	0.664	1.203
1396	498.169	0.664	1.203
1397	497.925	0.664	1.203
1398	497.803	0.664	1.203
1399	498.047	0.664	1.203
1400	498.169	0.664	1.203
1401	498.779	0.665	1.203
1402	498.779	0.665	1.203
1403	499.39	0.666	1.203
1404	499.512	0.666	1.203
1405	499.146	0.666	1.203
1406	499.268	0.666	1.203
1407	499.634	0.666	1.203
1408	500	0.667	1.203
1409	500.122	0.667	1.203
1410	500.366	0.667	1.203
1411	500.488	0.667	1.203
1412	500.244	0.667	1.203
1413	500.854	0.668	1.203
1414	500.854	0.668	1.203
1415	501.709	0.669	1.203
1416	500.732	0.668	1.203
1417	501.587	0.669	1.203
1418	501.587	0.669	1.203
1419	502.075	0.669	1.203
1420	501.953	0.669	1.203
1421	501.953	0.669	1.203
1422	502.319	0.67	1.203
1423	502.808	0.67	1.203
1424	503.662	0.672	1.203
1425	503.54	0.671	1.203
1426	503.418	0.671	1.203
1427	503.418	0.671	1.203
1428	503.418	0.671	1.203
1429	502.197	0.67	1.203
1430	502.808	0.67	1.203
1431	503.418	0.671	1.203
1432	504.028	0.672	1.203
1433	503.418	0.671	1.203
1434	502.563	0.67	1.203
1435	504.272	0.672	1.203
1436	503.662	0.672	1.203
1437	504.395	0.673	1.203
1438	504.395	0.673	1.203
1439	505.005	0.673	1.203
1440	505.493	0.674	1.203
1441	504.395	0.673	1.203
1442	504.272	0.672	1.203
1443	505.737	0.674	1.203
1444	506.348	0.675	1.203
1445	506.104	0.675	1.203
1446	506.714	0.676	1.203
1447	505.737	0.674	1.203
1448	506.104	0.675	1.203
1449	505.737	0.674	1.203
1450	506.592	0.675	1.203
1451	506.47	0.675	1.203
1452	506.592	0.675	1.203
1453	507.202	0.676	1.203
1454	507.324	0.676	1.203
1455	507.446	0.677	1.203
1456	507.446	0.677	1.203
1457	507.08	0.676	1.203
1458	508.301	0.678	1.203
1459	507.935	0.677	1.203
1460	508.423	0.678	1.203
1461	508.789	0.678	1.203
1462	509.033	0.679	1.203
1463	509.399	0.679	1.203
1464	509.399	0.679	1.203
1465	508.911	0.679	1.203
1466	509.155	0.679	1.203
1467	508.667	0.678	1.203
1468	509.644	0.68	1.203
1469	509.277	0.679	1.203
1470	508.911	0.679	1.203
1471	509.155	0.679	1.203
1472	509.033	0.679	1.203
1473	508.789	0.678	1.203
1474	509.277	0.679	1.203
1475	509.277	0.679	1.203
1476	509.399	0.679	1.203
1477	509.155	0.679	1.203
1478	509.888	0.68	1.203
1479	509.277	0.679	1.203
1480	509.399	0.679	1.203
1481	509.888	0.68	1.203
1482	510.01	0.68	1.203
1483	510.864	0.681	1.203
1484	510.498	0.681	1.203
1485	510.864	0.681	1.203
1486	510.498	0.681	1.203
1487	509.888	0.68	1.203
1488	510.742	0.681	1.203
1489	511.23	0.682	1.203
1490	511.719	0.682	1.203
1491	512.085	0.683	1.203
1492	511.719	0.682	1.203
1493	511.475	0.682	1.203
1494	511.841	0.682	1.203
1495	511.841	0.682	1.203
1496	511.841	0.682	1.203
1497	512.207	0.683	1.203
1498	512.573	0.683	1.203
1499	512.451	0.683	1.203
1500	513.062	0.684	1.203
1501	512.695	0.684	1.203
1502	512.939	0.684	1.203
1503	512.573	0.683	1.203
1504	513.184	0.684	1.203
1505	513.428	0.685	1.203
1506	513.306	0.684	1.203
1507	513.672	0.685	1.203
1508	513.184	0.684	1.203
1509	514.16	0.686	1.203
1510	513.306	0.684	1.203
1511	514.771	0.686	1.203
1512	514.404	0.686	1.203
1513	514.648	0.686	1.203
1514	514.282	0.686	1.203
1515	514.404	0.686	1.203
1516	514.282	0.686	1.203
1517	515.381	0.687	1.203
1518	515.747	0.688	1.203
1519	515.747	0.688	1.203
1520	516.479	0.689	1.203
1521	516.357	0.688	1.203
1522	516.113	0.688	1.203
1523	515.625	0.688	1.203
1524	515.747	0.688	1.203
1525	516.602	0.689	1.203
1526	517.09	0.689	1.203
1527	516.968	0.689	1.203
1528	516.724	0.689	1.203
1529	517.09	0.689	1.203
1530	517.822	0.69	1.203
1531	517.944	0.691	1.203
1532	518.188	0.691	1.203
1533	519.043	0.692	1.203
1534	518.677	0.692	1.203
1535	518.799	0.692	1.203
1536	519.043	0.692	1.203
1537	519.043	0.692	1.203
1538	519.409	0.693	1.203
1539	518.677	0.692	1.203
1540	519.409	0.693	1.203
1541	518.921	0.692	1.203
1542	520.142	0.694	1.203
1543	519.165	0.692	1.203
1544	519.531	0.693	1.203
1545	518.555	0.691	1.203
1546	519.409	0.693	1.203
1547	519.531	0.693	1.203
1548	519.775	0.693	1.203
1549	520.264	0.694	1.203
1550	520.386	0.694	1.203
1551	520.264	0.694	1.203
1552	520.02	0.693	1.203
1553	520.386	0.694	1.203
1554	519.653	0.693	1.203
1555	519.897	0.693	1.203
1556	520.264	0.694	1.203
1557	520.264	0.694	1.203
1558	520.142	0.694	1.203
1559	520.386	0.694	1.203
1560	520.02	0.693	1.203
1561	520.386	0.694	1.203
1562	520.508	0.694	1.203
1563	519.653	0.693	1.203
1564	520.142	0.694	1.203
1565	520.63	0.694	1.203
1566	520.386	0.694	1.203
1567	520.264	0.694	1.203
1568	520.386	0.694	1.203
1569	520.264	0.694	1.203
1570	520.386	0.694	1.203
1571	521.484	0.695	1.203
1572	521.118	0.695	1.203
1573	520.386	0.694	1.203
1574	520.63	0.694	1.203
1575	520.386	0.694	1.203
1576	520.752	0.694	1.203
1577	521.118	0.695	1.203
1578	521.24	0.695	1.203
1579	522.095	0.696	1.203
1580	521.729	0.696	1.203
1581	521.729	0.696	1.203
1582	521.24	0.695	1.203
1583	521.362	0.695	1.203
1584	522.339	0.696	1.203
1585	522.949	0.697	1.203
1586	523.071	0.697	1.203
1587	522.339	0.696	1.203
1588	523.193	0.698	1.203
1589	523.682	0.698	1.203
1590	523.926	0.699	1.203
1591	524.414	0.699	1.203
1592	524.292	0.699	1.203
1593	523.56	0.698	1.203
1594	524.17	0.699	1.203
1595	524.292	0.699	1.203
1596	523.804	0.698	1.203
1597	523.926	0.699	1.203
1598	524.902	0.7	1.203
1599	525.146	0.7	1.203
1600	525.146	0.7	1.203
1601	524.658	0.7	1.203
1602	525.635	0.701	1.203
1603	525.635	0.701	1.203
1604	525.513	0.701	1.203
1605	525.513	0.701	1.203
1606	525.024	0.7	1.203
1607	525.513	0.701	1.203
1608	526.001	0.701	1.203
1609	526.367	0.702	1.203
1610	525.757	0.701	1.203
1611	526.611	0.702	1.203
1612	526.489	0.702	1.203
1613	525.635	0.701	1.203
1614	526.001	0.701	1.203
1615	526.489	0.702	1.203
1616	526.855	0.702	1.203
1617	526.611	0.702	1.203
1618	526.855	0.702	1.203
1619	527.466	0.703	1.203
1620	526.978	0.703	1.203
1621	527.1	0.703	1.203
1622	527.588	0.703	1.203
1623	527.344	0.703	1.203
1624	527.344	0.703	1.203
1625	527.1	0.703	1.203
1626	527.71	0.704	1.203
1627	527.588	0.703	1.203
1628	527.954	0.704	1.203
1629	527.832	0.704	1.203
1630	527.832	0.704	1.203
1631	527.954	0.704	1.203
1632	527.71	0.704	1.203
1633	528.076	0.704	1.203
1634	528.076	0.704	1.203
1635	528.442	0.705	1.203
1636	528.564	0.705	1.203
1637	528.564	0.705	1.203
1638	528.564	0.705	1.203
1639	528.32	0.704	1.203
1640	529.053	0.705	1.203
1641	528.931	0.705	1.203
1642	529.663	0.706	1.203
1643	530.151	0.707	1.203
1644	529.785	0.706	1.203
1645	529.541	0.706	1.203
1646	530.518	0.707	1.203
1647	530.273	0.707	1.203
1648	530.518	0.707	1.203
1649	530.273	0.707	1.203
1650	530.273	0.707	1.203
1651	530.762	0.708	1.203
1652	531.25	0.708	1.203
1653	531.372	0.708	1.203
1654	531.494	0.709	1.203
1655	532.104	0.709	1.203
1656	531.982	0.709	1.203
1657	532.227	0.71	1.203
1658	531.982	0.709	1.203
1659	531.982	0.709	1.203
1660	531.982	0.709	1.203
1661	531.86	0.709	1.203
1662	532.715	0.71	1.203
1663	532.837	0.71	1.203
1664	533.569	0.711	1.203
1665	533.081	0.711	1.203
1666	534.18	0.712	1.203
1667	533.447	0.711	1.203
1668	533.691	0.712	1.203
1669	533.691	0.712	1.203
1670	533.936	0.712	1.203
1671	533.936	0.712	1.203
1672	534.668	0.713	1.203
1673	534.302	0.712	1.203
1674	534.18	0.712	1.203
1675	534.18	0.712	1.203
1676	533.813	0.712	1.203
1677	534.912	0.713	1.203
1678	534.424	0.713	1.203
1679	534.79	0.713	1.203
1680	534.058	0.712	1.203
1681	534.058	0.712	1.203
1682	534.546	0.713	1.203
1683	534.546	0.713	1.203
1684	536.255	0.715	1.203
1685	535.4	0.714	1.203
1686	536.133	0.715	1.203
1687	535.767	0.714	1.203
1688	535.645	0.714	1.203
1689	535.522	0.714	1.203
1690	535.278	0.714	1.203
1691	536.499	0.715	1.203
1692	536.499	0.715	1.203
1693	537.231	0.716	1.203
1694	536.133	0.715	1.203
1695	536.377	0.715	1.203
1696	536.621	0.715	1.203
1697	536.865	0.716	1.203
1698	536.865	0.716	1.203
1699	537.231	0.716	1.203
1700	537.109	0.716	1.203
1701	537.231	0.716	1.203
1702	537.842	0.717	1.203
1703	536.743	0.716	1.203
1704	538.208	0.718	1.203
1705	538.574	0.718	1.203
1706	538.086	0.717	1.203
1707	538.208	0.718	1.203
1708	538.696	0.718	1.203
1709	539.307	0.719	1.203
1710	539.063	0.719	1.203
1711	539.185	0.719	1.203
1712	539.429	0.719	1.203
1713	538.94	0.719	1.203
1714	539.429	0.719	1.203
1715	539.429	0.719	1.203
1716	539.673	0.72	1.203
1717	539.307	0.719	1.203
1718	539.185	0.719	1.203
1719	539.063	0.719	1.203
1720	538.696	0.718	1.203
1721	539.551	0.719	1.203
1722	540.161	0.72	1.203
1723	538.94	0.719	1.203
1724	539.673	0.72	1.203
1725	538.818	0.718	1.203
1726	539.795	0.72	1.203
1727	539.185	0.719	1.203
1728	539.917	0.72	1.203
1729	539.551	0.719	1.203
1730	539.551	0.719	1.203
1731	539.551	0.719	1.203
1732	540.161	0.72	1.203
1733	540.527	0.721	1.203
1734	539.795	0.72	1.203
1735	540.405	0.721	1.203
1736	541.016	0.721	1.203
1737	541.748	0.722	1.203
1738	541.26	0.722	1.203
1739	541.87	0.722	1.203
1740	541.382	0.722	1.203
1741	541.26	0.722	1.203
1742	541.626	0.722	1.203
1743	541.138	0.722	1.203
1744	542.358	0.723	1.203
1745	542.847	0.724	1.203
1746	543.091	0.724	1.203
1747	542.114	0.723	1.203
1748	542.48	0.723	1.203
1749	543.579	0.725	1.203
1750	542.969	0.724	1.203
1751	543.335	0.724	1.203
1752	543.579	0.725	1.203
1753	544.312	0.726	1.203
1754	543.945	0.725	1.203
1755	543.213	0.724	1.203
1756	543.335	0.724	1.203
1757	543.945	0.725	1.203
1758	543.213	0.724	1.203
1759	543.457	0.725	1.203
1760	544.067	0.725	1.203
1761	543.579	0.725	1.203
1762	544.189	0.726	1.203
1763	543.701	0.725	1.203
1764	543.823	0.725	1.203
1765	544.067	0.725	1.203
1766	543.579	0.725	1.203
1767	543.701	0.725	1.203
1768	543.579	0.725	1.203
1769	544.434	0.726	1.203
1770	544.556	0.726	1.203
1771	544.434	0.726	1.203
1772	544.678	0.726	1.203
1773	545.044	0.727	1.203
1774	544.922	0.727	1.203
1775	545.288	0.727	1.203
1776	545.532	0.727	1.203
1777	545.532	0.727	1.203
1778	545.166	0.727	1.203
1779	545.41	0.727	1.203
1780	546.509	0.729	1.203
1781	545.41	0.727	1.203
1782	546.265	0.728	1.203
1783	546.387	0.729	1.203
1784	545.532	0.727	1.203
1785	545.776	0.728	1.203
1786	545.898	0.728	1.203
1787	546.143	0.728	1.203
1788	546.143	0.728	1.203
1789	546.753	0.729	1.203
1790	546.997	0.729	1.203
1791	545.898	0.728	1.203
1792	546.631	0.729	1.203
1793	546.753	0.729	1.203
1794	546.875	0.729	1.203
1795	546.631	0.729	1.203
1796	545.532	0.727	1.203
1797	546.997	0.729	1.203
1798	545.776	0.728	1.203
1799	546.753	0.729	1.203
1800	546.265	0.728	1.203
1801	546.265	0.728	1.203
1802	546.631	0.729	1.203
1803	546.265	0.728	1.203
1804	546.631	0.729	1.203
1805	546.509	0.729	1.203
1806	546.997	0.729	1.203
1807	546.387	0.729	1.203
1808	546.997	0.729	1.203
1809	547.974	0.731	1.203
1810	546.753	0.729	1.203
1811	547.363	0.73	1.203
1812	547.485	0.73	1.203
1813	548.828	0.732	1.203
1814	549.072	0.732	1.203
1815	548.096	0.731	1.203
1816	548.584	0.731	1.203
1817	548.706	0.732	1.203
1818	549.072	0.732	1.203
1819	549.194	0.732	1.203
1820	548.462	0.731	1.203
1821	548.34	0.731	1.203
1822	548.34	0.731	1.203
1823	548.584	0.731	1.203
1824	548.096	0.731	1.203
1825	548.218	0.731	1.203
1826	548.828	0.732	1.203
1827	548.828	0.732	1.203
1828	548.828	0.732	1.203
1829	547.974	0.731	1.203
1830	549.683	0.733	1.203
1831	550.171	0.734	1.203
1832	551.147	0.735	1.203
1833	550.415	0.734	1.203
1834	550.171	0.734	1.203
1835	550.049	0.733	1.203
1836	550.171	0.734	1.203
1837	550.903	0.735	1.203
1838	552.002	0.736	1.203
1839	551.147	0.735	1.203
1840	551.147	0.735	1.203
1841	550.537	0.734	1.203
1842	551.392	0.735	1.203
1843	551.88	0.736	1.203
1844	552.612	0.737	1.203
1845	552.246	0.736	1.203
1846	551.636	0.736	1.203
1847	552.124	0.736	1.203
1848	553.101	0.737	1.203
1849	553.711	0.738	1.203
1850	553.345	0.738	1.203
1851	552.612	0.737	1.203
1852	553.589	0.738	1.203
1853	552.612	0.737	1.203
1854	553.833	0.738	1.203
1855	553.467	0.738	1.203
1856	553.101	0.737	1.203
1857	552.856	0.737	1.203
1858	552.612	0.737	1.203
1859	552.49	0.737	1.203
1860	552.734	0.737	1.203
1861	552.368	0.736	1.203
1862	552.856	0.737	1.203
1863	552.979	0.737	1.203
1864	552.856	0.737	1.203
1865	552.979	0.737	1.203
1866	552.368	0.736	1.203
1867	551.88	0.736	1.203
1868	553.467	0.738	1.203
1869	553.467	0.738	1.203
1870	553.833	0.738	1.203
1871	553.589	0.738	1.203
1872	553.711	0.738	1.203
1873	552.124	0.736	1.203
1874	552.612	0.737	1.203
1875	553.711	0.738	1.203
1876	553.833	0.738	1.203
1877	553.101	0.737	1.203
1878	553.101	0.737	1.203
1879	553.711	0.738	1.203
1880	553.589	0.738	1.203
1881	554.077	0.739	1.203
1882	554.199	0.739	1.203
1883	554.688	0.74	1.203
1884	554.443	0.739	1.203
1885	554.321	0.739	1.203
1886	554.565	0.739	1.203
1887	554.077	0.739	1.203
1888	554.321	0.739	1.203
1889	554.199	0.739	1.203
1890	554.688	0.74	1.203
1891	554.81	0.74	1.203
1892	554.81	0.74	1.203
1893	554.443	0.739	1.203
1894	554.321	0.739	1.203
1895	554.688	0.74	1.203
1896	554.932	0.74	1.203
1897	554.932	0.74	1.203
1898	555.664	0.741	1.203
1899	555.786	0.741	1.203
1900	554.932	0.74	1.203
1901	555.176	0.74	1.203
1902	556.152	0.742	1.203
1903	556.519	0.742	1.203
1904	555.908	0.741	1.203
1905	556.641	0.742	1.203
1906	556.274	0.742	1.203
1907	556.641	0.742	1.203
1908	556.396	0.742	1.203
1909	556.396	0.742	1.203
1910	556.274	0.742	1.203
1911	556.519	0.742	1.203
1912	557.251	0.743	1.203
1913	557.007	0.743	1.203
1914	556.763	0.742	1.203
1915	557.251	0.743	1.203
1916	556.885	0.743	1.203
1917	556.396	0.742	1.203
1918	557.495	0.743	1.203
1919	557.373	0.743	1.203
1920	557.495	0.743	1.203
1921	556.763	0.742	1.203
1922	557.373	0.743	1.203
1923	557.373	0.743	1.203
1924	557.129	0.743	1.203
1925	557.129	0.743	1.203
1926	557.251	0.743	1.203
1927	557.617	0.743	1.203
1928	557.495	0.743	1.203
1929	557.373	0.743	1.203
1930	557.129	0.743	1.203
1931	557.861	0.744	1.203
1932	558.594	0.745	1.203
1933	558.96	0.745	1.203
1934	558.228	0.744	1.203
1935	559.448	0.746	1.203
1936	558.716	0.745	1.203
1937	558.96	0.745	1.203
1938	559.326	0.746	1.203
1939	558.96	0.745	1.203
1940	558.716	0.745	1.203
1941	559.082	0.745	1.203
1942	559.326	0.746	1.203
1943	559.326	0.746	1.203
1944	559.326	0.746	1.203
1945	558.838	0.745	1.203
1946	559.814	0.746	1.203
1947	559.814	0.746	1.203
1948	559.692	0.746	1.203
1949	559.57	0.746	1.203
1950	559.814	0.746	1.203
1951	560.547	0.747	1.203
1952	560.547	0.747	1.203
1953	560.669	0.748	1.203
1954	560.791	0.748	1.203
1955	560.425	0.747	1.203
1956	560.303	0.747	1.203
1957	560.547	0.747	1.203
1958	560.303	0.747	1.203
1959	560.181	0.747	1.203
1960	560.425	0.747	1.203
1961	560.181	0.747	1.203
1962	560.303	0.747	1.203
1963	560.791	0.748	1.203
1964	561.279	0.748	1.203
1965	561.035	0.748	1.203
1966	561.279	0.748	1.203
1967	561.523	0.749	1.203
1968	562.012	0.749	1.203
1969	562.012	0.749	1.203
1970	561.523	0.749	1.203
1971	561.523	0.749	1.203
1972	562.256	0.75	1.203
1973	562.5	0.75	1.203
1974	563.354	0.751	1.203
1975	562.744	0.75	1.203
1976	562.622	0.75	1.203
1977	562.988	0.751	1.203
1978	562.012	0.749	1.203
1979	563.11	0.751	1.203
1980	563.11	0.751	1.203
1981	562.988	0.751	1.203
1982	562.988	0.751	1.203
1983	563.11	0.751	1.203
1984	563.599	0.751	1.203
1985	563.965	0.752	1.203
1986	564.453	0.753	1.203
1987	564.331	0.752	1.203
1988	563.843	0.752	1.203
1989	564.575	0.753	1.203
1990	564.087	0.752	1.203
1991	564.697	0.753	1.203
1992	565.308	0.754	1.203
1993	564.453	0.753	1.203
1994	564.819	0.753	1.203
1995	564.453	0.753	1.203
1996	564.209	0.752	1.203
1997	564.453	0.753	1.203
1998	564.087	0.752	1.203
[truncated: 60,501 more rows]
