# Supplementary material for: Evaluation of the extent of damage to the esophageal wall caused by press-through package ingestion
Source: PeerJ. 2019 Apr 18;7:e6763. doi: 10.7717/peerj.6763 (PMC6475578; doi:10.7717/peerj.6763)
Supplement: Dataset S6 [file peerj-07-6763-s023.csv]

time[ms]	frictional force[gf]	cof	[mm]
0	238.892	0.319	1.203
1	239.868	0.32	1.203
2	244.263	0.326	1.203
3	240.601	0.321	1.203
4	240.845	0.321	1.203
5	240.845	0.321	1.203
6	240.479	0.321	1.203
7	240.479	0.321	1.203
8	241.333	0.322	1.203
9	239.258	0.319	1.203
10	240.723	0.321	1.203
11	239.502	0.319	1.203
12	240.356	0.32	1.203
13	240.723	0.321	1.203
14	241.089	0.321	1.203
15	240.601	0.321	1.203
16	240.723	0.321	1.203
17	239.502	0.319	1.203
18	240.601	0.321	1.203
19	240.234	0.32	1.203
20	239.746	0.32	1.203
21	239.868	0.32	1.203
22	240.723	0.321	1.203
23	240.479	0.321	1.203
24	240.967	0.321	1.203
25	240.234	0.32	1.203
26	240.967	0.321	1.203
27	239.746	0.32	1.203
28	240.967	0.321	1.203
29	239.99	0.32	1.203
30	240.479	0.321	1.203
31	240.601	0.321	1.203
32	239.99	0.32	1.203
33	240.601	0.321	1.203
34	241.089	0.321	1.203
35	241.455	0.322	1.203
36	241.821	0.322	1.203
37	240.601	0.321	1.203
38	241.821	0.322	1.203
39	241.455	0.322	1.203
40	241.577	0.322	1.203
41	241.821	0.322	1.203
42	242.188	0.323	1.203
43	242.554	0.323	1.203
44	242.798	0.324	1.203
45	241.821	0.322	1.203
46	242.798	0.324	1.203
47	242.676	0.324	1.203
48	243.53	0.325	1.203
49	243.774	0.325	1.203
50	244.629	0.326	1.203
51	243.774	0.325	1.203
52	245.239	0.327	1.203
53	246.094	0.328	1.203
54	247.314	0.33	1.203
55	247.559	0.33	1.203
56	249.512	0.333	1.203
57	248.657	0.332	1.203
58	250.366	0.334	1.203
59	250.366	0.334	1.203
60	250.977	0.335	1.203
61	251.709	0.336	1.203
62	252.319	0.336	1.203
63	252.93	0.337	1.203
64	253.784	0.338	1.203
65	253.174	0.338	1.203
66	254.028	0.339	1.203
67	253.662	0.338	1.203
68	254.761	0.34	1.203
69	254.761	0.34	1.203
70	255.615	0.341	1.203
71	255.737	0.341	1.203
72	256.714	0.342	1.203
73	257.202	0.343	1.203
74	257.446	0.343	1.203
75	258.301	0.344	1.203
76	258.545	0.345	1.203
77	258.667	0.345	1.203
78	259.766	0.346	1.203
79	259.766	0.346	1.203
80	260.254	0.347	1.203
81	259.766	0.346	1.203
82	259.888	0.347	1.203
83	260.376	0.347	1.203
84	260.498	0.347	1.203
85	260.986	0.348	1.203
86	261.108	0.348	1.203
87	261.23	0.348	1.203
88	261.475	0.349	1.203
89	262.207	0.35	1.203
90	262.695	0.35	1.203
91	263.794	0.352	1.203
92	263.184	0.351	1.203
93	264.16	0.352	1.203
94	264.526	0.353	1.203
95	264.404	0.353	1.203
96	264.893	0.353	1.203
97	265.625	0.354	1.203
98	266.113	0.355	1.203
99	266.602	0.355	1.203
100	266.235	0.355	1.203
101	266.724	0.356	1.203
102	266.968	0.356	1.203
103	266.846	0.356	1.203
104	267.944	0.357	1.203
105	267.578	0.357	1.203
106	267.578	0.357	1.203
107	268.066	0.357	1.203
108	269.531	0.359	1.203
109	268.799	0.358	1.203
110	270.02	0.36	1.203
111	269.897	0.36	1.203
112	270.264	0.36	1.203
113	270.508	0.361	1.203
114	270.386	0.361	1.203
115	270.752	0.361	1.203
116	271.729	0.362	1.203
117	271.606	0.362	1.203
118	272.461	0.363	1.203
119	272.461	0.363	1.203
120	273.071	0.364	1.203
121	273.193	0.364	1.203
122	273.804	0.365	1.203
123	274.292	0.366	1.203
124	274.536	0.366	1.203
125	274.658	0.366	1.203
126	274.536	0.366	1.203
127	275.146	0.367	1.203
128	276.245	0.368	1.203
129	276.367	0.368	1.203
130	277.466	0.37	1.203
131	277.71	0.37	1.203
132	277.466	0.37	1.203
133	278.076	0.371	1.203
134	277.466	0.37	1.203
135	279.053	0.372	1.203
136	279.419	0.373	1.203
137	279.541	0.373	1.203
138	279.785	0.373	1.203
139	279.907	0.373	1.203
140	280.396	0.374	1.203
141	280.518	0.374	1.203
142	280.884	0.375	1.203
143	281.616	0.375	1.203
144	281.86	0.376	1.203
145	282.593	0.377	1.203
146	283.081	0.377	1.203
147	282.959	0.377	1.203
148	283.813	0.378	1.203
149	284.302	0.379	1.203
150	284.79	0.38	1.203
151	284.546	0.379	1.203
152	284.668	0.38	1.203
153	285.889	0.381	1.203
154	285.767	0.381	1.203
155	286.255	0.382	1.203
156	286.255	0.382	1.203
157	286.865	0.382	1.203
158	286.011	0.381	1.203
159	286.743	0.382	1.203
160	287.842	0.384	1.203
161	287.476	0.383	1.203
162	288.574	0.385	1.203
163	288.33	0.384	1.203
164	288.452	0.385	1.203
165	288.452	0.385	1.203
166	289.429	0.386	1.203
167	289.063	0.385	1.203
168	290.161	0.387	1.203
169	289.795	0.386	1.203
170	289.551	0.386	1.203
171	288.696	0.385	1.203
172	290.039	0.387	1.203
173	290.649	0.388	1.203
174	291.382	0.389	1.203
175	291.504	0.389	1.203
176	291.016	0.388	1.203
177	291.016	0.388	1.203
178	290.039	0.387	1.203
179	291.992	0.389	1.203
180	291.87	0.389	1.203
181	292.725	0.39	1.203
182	292.114	0.389	1.203
183	292.358	0.39	1.203
184	292.114	0.389	1.203
185	293.091	0.391	1.203
186	293.213	0.391	1.203
187	293.457	0.391	1.203
188	293.579	0.391	1.203
189	293.579	0.391	1.203
190	294.8	0.393	1.203
191	294.556	0.393	1.203
192	294.434	0.393	1.203
193	294.922	0.393	1.203
194	294.678	0.393	1.203
195	294.678	0.393	1.203
196	295.044	0.393	1.203
197	295.044	0.393	1.203
198	295.776	0.394	1.203
199	295.898	0.395	1.203
200	295.044	0.393	1.203
201	295.654	0.394	1.203
202	295.044	0.393	1.203
203	297.241	0.396	1.203
204	296.997	0.396	1.203
205	297.729	0.397	1.203
206	297.485	0.397	1.203
207	297.119	0.396	1.203
208	297.729	0.397	1.203
209	298.218	0.398	1.203
210	299.316	0.399	1.203
211	298.828	0.398	1.203
212	299.438	0.399	1.203
213	299.927	0.4	1.203
214	299.927	0.4	1.203
215	300.049	0.4	1.203
216	301.758	0.402	1.203
217	301.392	0.402	1.203
218	301.514	0.402	1.203
219	301.27	0.402	1.203
220	301.025	0.401	1.203
221	302.124	0.403	1.203
222	302.002	0.403	1.203
223	302.979	0.404	1.203
224	302.979	0.404	1.203
225	302.979	0.404	1.203
226	304.321	0.406	1.203
227	303.101	0.404	1.203
228	304.077	0.405	1.203
229	304.81	0.406	1.203
230	305.176	0.407	1.203
231	304.932	0.407	1.203
232	305.786	0.408	1.203
233	306.03	0.408	1.203
234	306.519	0.409	1.203
235	307.129	0.41	1.203
236	307.983	0.411	1.203
237	307.983	0.411	1.203
238	307.495	0.41	1.203
239	307.739	0.41	1.203
240	308.105	0.411	1.203
241	309.326	0.412	1.203
242	309.082	0.412	1.203
243	308.838	0.412	1.203
244	309.57	0.413	1.203
245	309.204	0.412	1.203
246	309.57	0.413	1.203
247	309.692	0.413	1.203
248	310.913	0.415	1.203
249	311.035	0.415	1.203
250	311.035	0.415	1.203
251	310.547	0.414	1.203
252	310.913	0.415	1.203
253	311.646	0.416	1.203
254	312.134	0.416	1.203
255	312.622	0.417	1.203
256	312.866	0.417	1.203
257	312.256	0.416	1.203
258	312.134	0.416	1.203
259	312.622	0.417	1.203
260	313.232	0.418	1.203
261	313.232	0.418	1.203
262	313.965	0.419	1.203
263	313.599	0.418	1.203
264	313.721	0.418	1.203
265	313.477	0.418	1.203
266	314.209	0.419	1.203
267	314.209	0.419	1.203
268	314.941	0.42	1.203
269	314.575	0.419	1.203
270	315.43	0.421	1.203
271	314.575	0.419	1.203
272	315.796	0.421	1.203
273	315.674	0.421	1.203
274	316.65	0.422	1.203
275	316.528	0.422	1.203
276	317.017	0.423	1.203
277	316.528	0.422	1.203
278	316.895	0.423	1.203
279	317.017	0.423	1.203
280	317.383	0.423	1.203
281	317.139	0.423	1.203
282	317.993	0.424	1.203
283	317.749	0.424	1.203
284	318.115	0.424	1.203
285	318.237	0.424	1.203
286	317.993	0.424	1.203
287	318.359	0.424	1.203
288	318.726	0.425	1.203
289	319.092	0.425	1.203
290	319.336	0.426	1.203
291	319.214	0.426	1.203
292	319.946	0.427	1.203
293	319.58	0.426	1.203
294	320.557	0.427	1.203
295	320.313	0.427	1.203
296	320.068	0.427	1.203
297	320.313	0.427	1.203
298	320.557	0.427	1.203
299	320.923	0.428	1.203
300	320.435	0.427	1.203
301	320.435	0.427	1.203
302	320.679	0.428	1.203
303	320.557	0.427	1.203
304	321.045	0.428	1.203
305	320.557	0.427	1.203
306	322.144	0.43	1.203
307	321.533	0.429	1.203
308	321.533	0.429	1.203
309	322.266	0.43	1.203
310	322.632	0.43	1.203
311	322.266	0.43	1.203
312	323.486	0.431	1.203
313	323.608	0.431	1.203
314	324.097	0.432	1.203
315	323.975	0.432	1.203
316	324.829	0.433	1.203
317	324.707	0.433	1.203
318	324.951	0.433	1.203
319	325.806	0.434	1.203
320	324.585	0.433	1.203
321	325.439	0.434	1.203
322	325.806	0.434	1.203
323	326.294	0.435	1.203
324	326.538	0.435	1.203
325	326.782	0.436	1.203
326	327.393	0.437	1.203
327	327.881	0.437	1.203
328	327.759	0.437	1.203
329	328.125	0.438	1.203
330	328.369	0.438	1.203
331	327.637	0.437	1.203
332	328.857	0.438	1.203
333	328.979	0.439	1.203
334	329.468	0.439	1.203
335	330.2	0.44	1.203
336	329.468	0.439	1.203
337	329.59	0.439	1.203
338	329.59	0.439	1.203
339	329.834	0.44	1.203
340	330.444	0.441	1.203
341	330.322	0.44	1.203
342	331.299	0.442	1.203
343	331.177	0.442	1.203
344	331.299	0.442	1.203
345	330.811	0.441	1.203
346	331.299	0.442	1.203
347	331.665	0.442	1.203
348	332.153	0.443	1.203
349	332.52	0.443	1.203
350	333.252	0.444	1.203
351	332.764	0.444	1.203
352	333.618	0.445	1.203
353	333.618	0.445	1.203
354	333.618	0.445	1.203
355	333.984	0.445	1.203
356	334.473	0.446	1.203
357	334.473	0.446	1.203
358	334.473	0.446	1.203
359	334.351	0.446	1.203
360	334.351	0.446	1.203
361	334.595	0.446	1.203
362	334.595	0.446	1.203
363	334.839	0.446	1.203
364	335.571	0.447	1.203
365	334.839	0.446	1.203
366	335.815	0.448	1.203
367	335.083	0.447	1.203
368	335.449	0.447	1.203
369	336.06	0.448	1.203
370	336.792	0.449	1.203
371	336.426	0.449	1.203
372	336.67	0.449	1.203
373	336.06	0.448	1.203
374	336.426	0.449	1.203
375	336.67	0.449	1.203
376	336.792	0.449	1.203
377	337.402	0.45	1.203
378	337.158	0.45	1.203
379	337.646	0.45	1.203
380	337.28	0.45	1.203
381	337.646	0.45	1.203
382	338.501	0.451	1.203
383	338.013	0.451	1.203
384	338.135	0.451	1.203
385	338.501	0.451	1.203
386	337.891	0.451	1.203
387	339.233	0.452	1.203
388	339.355	0.452	1.203
389	340.21	0.454	1.203
390	340.332	0.454	1.203
391	340.21	0.454	1.203
392	340.332	0.454	1.203
393	340.21	0.454	1.203
394	341.064	0.455	1.203
395	341.797	0.456	1.203
396	341.797	0.456	1.203
397	341.553	0.455	1.203
398	341.797	0.456	1.203
399	341.919	0.456	1.203
400	342.041	0.456	1.203
401	342.651	0.457	1.203
402	343.506	0.458	1.203
403	343.262	0.458	1.203
404	343.384	0.458	1.203
405	343.628	0.458	1.203
406	343.14	0.458	1.203
407	344.604	0.459	1.203
408	345.093	0.46	1.203
409	344.238	0.459	1.203
410	345.459	0.461	1.203
411	344.604	0.459	1.203
412	345.215	0.46	1.203
413	344.971	0.46	1.203
414	345.825	0.461	1.203
415	345.459	0.461	1.203
416	345.703	0.461	1.203
417	345.825	0.461	1.203
418	345.459	0.461	1.203
419	346.313	0.462	1.203
420	346.069	0.461	1.203
421	346.436	0.462	1.203
422	345.825	0.461	1.203
423	346.191	0.462	1.203
424	346.68	0.462	1.203
425	346.68	0.462	1.203
426	347.168	0.463	1.203
427	347.412	0.463	1.203
428	347.412	0.463	1.203
429	346.436	0.462	1.203
430	347.9	0.464	1.203
431	347.29	0.463	1.203
432	348.267	0.464	1.203
433	348.511	0.465	1.203
434	348.267	0.464	1.203
435	348.755	0.465	1.203
436	348.999	0.465	1.203
437	349.121	0.465	1.203
438	349.854	0.466	1.203
439	350.586	0.467	1.203
440	350.342	0.467	1.203
441	350.342	0.467	1.203
442	350.464	0.467	1.203
443	350.342	0.467	1.203
444	351.196	0.468	1.203
445	351.196	0.468	1.203
446	352.173	0.47	1.203
447	351.196	0.468	1.203
448	351.563	0.469	1.203
449	351.563	0.469	1.203
450	352.539	0.47	1.203
451	351.318	0.468	1.203
452	352.783	0.47	1.203
453	352.295	0.47	1.203
454	352.295	0.47	1.203
455	352.173	0.47	1.203
456	352.173	0.47	1.203
457	352.661	0.47	1.203
458	353.149	0.471	1.203
459	353.149	0.471	1.203
460	353.027	0.471	1.203
461	352.783	0.47	1.203
462	353.149	0.471	1.203
463	353.516	0.471	1.203
464	354.126	0.472	1.203
465	353.76	0.472	1.203
466	354.248	0.472	1.203
467	354.004	0.472	1.203
468	354.614	0.473	1.203
469	354.736	0.473	1.203
470	355.225	0.474	1.203
471	354.126	0.472	1.203
472	355.225	0.474	1.203
473	355.103	0.473	1.203
474	355.957	0.475	1.203
475	356.934	0.476	1.203
476	356.812	0.476	1.203
477	357.544	0.477	1.203
478	357.3	0.476	1.203
479	357.3	0.476	1.203
480	357.056	0.476	1.203
481	358.521	0.478	1.203
482	358.521	0.478	1.203
483	358.643	0.478	1.203
484	358.276	0.478	1.203
485	358.765	0.478	1.203
486	358.521	0.478	1.203
487	359.009	0.479	1.203
488	359.497	0.479	1.203
489	359.619	0.479	1.203
490	359.619	0.479	1.203
491	359.741	0.48	1.203
492	359.497	0.479	1.203
493	359.985	0.48	1.203
494	359.985	0.48	1.203
495	360.718	0.481	1.203
496	360.84	0.481	1.203
497	361.45	0.482	1.203
498	360.718	0.481	1.203
499	361.45	0.482	1.203
500	361.938	0.483	1.203
501	362.793	0.484	1.203
502	362.305	0.483	1.203
503	362.305	0.483	1.203
504	362.915	0.484	1.203
505	362.793	0.484	1.203
506	362.915	0.484	1.203
507	362.915	0.484	1.203
508	362.915	0.484	1.203
509	363.403	0.485	1.203
510	364.014	0.485	1.203
511	363.037	0.484	1.203
512	363.892	0.485	1.203
513	364.502	0.486	1.203
514	364.258	0.486	1.203
515	364.38	0.486	1.203
516	364.746	0.486	1.203
517	364.624	0.486	1.203
518	365.112	0.487	1.203
519	365.234	0.487	1.203
520	364.868	0.486	1.203
521	365.479	0.487	1.203
522	364.624	0.486	1.203
523	364.99	0.487	1.203
524	365.356	0.487	1.203
525	365.845	0.488	1.203
526	365.601	0.487	1.203
527	366.211	0.488	1.203
528	366.211	0.488	1.203
529	365.967	0.488	1.203
530	365.845	0.488	1.203
531	366.943	0.489	1.203
532	367.188	0.49	1.203
533	367.432	0.49	1.203
534	367.798	0.49	1.203
535	368.164	0.491	1.203
536	367.798	0.49	1.203
537	368.408	0.491	1.203
538	367.92	0.491	1.203
539	368.53	0.491	1.203
540	367.92	0.491	1.203
541	368.408	0.491	1.203
542	369.263	0.492	1.203
543	368.652	0.492	1.203
544	369.507	0.493	1.203
545	368.652	0.492	1.203
546	368.774	0.492	1.203
547	369.507	0.493	1.203
548	369.995	0.493	1.203
549	368.774	0.492	1.203
550	369.629	0.493	1.203
551	370.117	0.493	1.203
552	370.117	0.493	1.203
553	370.483	0.494	1.203
554	370.85	0.494	1.203
555	371.338	0.495	1.203
556	371.338	0.495	1.203
557	371.46	0.495	1.203
558	371.338	0.495	1.203
559	372.07	0.496	1.203
560	372.192	0.496	1.203
561	372.681	0.497	1.203
562	372.803	0.497	1.203
563	373.413	0.498	1.203
564	373.169	0.498	1.203
565	373.535	0.498	1.203
566	373.169	0.498	1.203
567	374.023	0.499	1.203
568	373.901	0.499	1.203
569	373.779	0.498	1.203
570	373.535	0.498	1.203
571	374.146	0.499	1.203
572	374.512	0.499	1.203
573	374.756	0.5	1.203
574	374.878	0.5	1.203
575	375.244	0.5	1.203
576	375	0.5	1.203
577	375	0.5	1.203
578	375.61	0.501	1.203
579	375.244	0.5	1.203
580	375.244	0.5	1.203
581	375.122	0.5	1.203
582	375.61	0.501	1.203
583	376.221	0.502	1.203
584	376.465	0.502	1.203
585	375.732	0.501	1.203
586	376.587	0.502	1.203
587	376.953	0.503	1.203
588	376.953	0.503	1.203
589	376.587	0.502	1.203
590	376.831	0.502	1.203
591	377.075	0.503	1.203
592	378.052	0.504	1.203
593	377.93	0.504	1.203
594	377.93	0.504	1.203
595	378.296	0.504	1.203
596	378.174	0.504	1.203
597	378.54	0.505	1.203
598	378.54	0.505	1.203
599	379.15	0.506	1.203
600	379.15	0.506	1.203
601	378.662	0.505	1.203
602	379.517	0.506	1.203
603	379.272	0.506	1.203
604	379.15	0.506	1.203
605	379.395	0.506	1.203
606	380.127	0.507	1.203
607	379.517	0.506	1.203
608	381.104	0.508	1.203
609	380.371	0.507	1.203
610	381.592	0.509	1.203
611	381.104	0.508	1.203
612	380.859	0.508	1.203
613	380.249	0.507	1.203
614	381.592	0.509	1.203
615	381.592	0.509	1.203
616	381.836	0.509	1.203
617	381.104	0.508	1.203
618	382.08	0.509	1.203
619	381.47	0.509	1.203
620	381.836	0.509	1.203
621	381.958	0.509	1.203
622	382.935	0.511	1.203
623	382.935	0.511	1.203
624	383.423	0.511	1.203
625	382.935	0.511	1.203
626	382.813	0.51	1.203
627	383.911	0.512	1.203
628	383.789	0.512	1.203
629	384.155	0.512	1.203
630	384.644	0.513	1.203
631	384.033	0.512	1.203
632	384.033	0.512	1.203
633	384.033	0.512	1.203
634	384.399	0.513	1.203
635	385.132	0.514	1.203
636	384.766	0.513	1.203
637	385.01	0.513	1.203
638	384.155	0.512	1.203
639	385.376	0.514	1.203
640	385.376	0.514	1.203
641	385.62	0.514	1.203
642	385.498	0.514	1.203
643	386.108	0.515	1.203
644	385.376	0.514	1.203
645	385.498	0.514	1.203
646	385.62	0.514	1.203
647	387.085	0.516	1.203
648	387.451	0.517	1.203
649	387.207	0.516	1.203
650	387.451	0.517	1.203
651	387.695	0.517	1.203
652	387.329	0.516	1.203
653	387.817	0.517	1.203
654	385.376	0.514	1.203
655	388.794	0.518	1.203
656	388.916	0.519	1.203
657	388.794	0.518	1.203
658	388.672	0.518	1.203
659	390.015	0.52	1.203
660	389.648	0.52	1.203
661	390.137	0.52	1.203
662	389.893	0.52	1.203
663	389.893	0.52	1.203
664	390.015	0.52	1.203
665	390.625	0.521	1.203
666	390.625	0.521	1.203
667	391.968	0.523	1.203
668	391.357	0.522	1.203
669	390.991	0.521	1.203
670	391.235	0.522	1.203
671	390.991	0.521	1.203
672	391.357	0.522	1.203
673	391.479	0.522	1.203
674	391.846	0.522	1.203
675	392.212	0.523	1.203
676	392.09	0.523	1.203
677	391.968	0.523	1.203
678	392.212	0.523	1.203
679	393.066	0.524	1.203
680	393.066	0.524	1.203
681	393.066	0.524	1.203
682	393.433	0.525	1.203
683	393.555	0.525	1.203
684	393.555	0.525	1.203
685	393.921	0.525	1.203
686	394.653	0.526	1.203
687	394.897	0.527	1.203
688	395.508	0.527	1.203
689	394.653	0.526	1.203
690	395.508	0.527	1.203
691	395.508	0.527	1.203
692	395.142	0.527	1.203
693	395.874	0.528	1.203
694	395.63	0.528	1.203
695	396.118	0.528	1.203
696	395.874	0.528	1.203
697	397.217	0.53	1.203
698	396.606	0.529	1.203
699	396.729	0.529	1.203
700	396.484	0.529	1.203
701	396.851	0.529	1.203
702	396.973	0.529	1.203
703	398.438	0.531	1.203
704	397.705	0.53	1.203
705	398.071	0.531	1.203
706	398.438	0.531	1.203
707	398.804	0.532	1.203
708	399.292	0.532	1.203
709	399.292	0.532	1.203
710	399.902	0.533	1.203
711	399.292	0.532	1.203
712	399.048	0.532	1.203
713	399.78	0.533	1.203
714	399.17	0.532	1.203
715	399.902	0.533	1.203
716	400.024	0.533	1.203
717	400.513	0.534	1.203
718	401.001	0.535	1.203
719	401.001	0.535	1.203
720	400.757	0.534	1.203
721	401.123	0.535	1.203
722	401.489	0.535	1.203
723	401.489	0.535	1.203
724	401.855	0.536	1.203
725	401.367	0.535	1.203
726	401.978	0.536	1.203
727	401.855	0.536	1.203
728	403.076	0.537	1.203
729	402.466	0.537	1.203
730	402.588	0.537	1.203
731	402.466	0.537	1.203
732	402.954	0.537	1.203
733	403.076	0.537	1.203
734	403.198	0.538	1.203
735	403.442	0.538	1.203
736	403.32	0.538	1.203
737	404.541	0.539	1.203
738	404.175	0.539	1.203
739	404.541	0.539	1.203
740	404.785	0.54	1.203
741	405.151	0.54	1.203
742	404.907	0.54	1.203
743	405.151	0.54	1.203
744	405.64	0.541	1.203
745	405.396	0.541	1.203
746	405.64	0.541	1.203
747	405.029	0.54	1.203
748	406.006	0.541	1.203
749	405.762	0.541	1.203
750	405.884	0.541	1.203
751	404.419	0.539	1.203
752	406.25	0.542	1.203
753	406.372	0.542	1.203
754	406.738	0.542	1.203
755	406.86	0.542	1.203
756	406.982	0.543	1.203
757	406.616	0.542	1.203
758	406.738	0.542	1.203
759	406.738	0.542	1.203
760	407.471	0.543	1.203
761	407.593	0.543	1.203
762	407.837	0.544	1.203
763	407.593	0.543	1.203
764	407.227	0.543	1.203
765	407.227	0.543	1.203
766	408.203	0.544	1.203
767	408.203	0.544	1.203
768	408.447	0.545	1.203
769	408.447	0.545	1.203
770	408.203	0.544	1.203
771	408.325	0.544	1.203
772	408.936	0.545	1.203
773	409.302	0.546	1.203
774	409.302	0.546	1.203
775	409.668	0.546	1.203
776	409.424	0.546	1.203
777	410.889	0.548	1.203
778	410.767	0.548	1.203
779	410.645	0.548	1.203
780	411.011	0.548	1.203
781	411.621	0.549	1.203
782	412.231	0.55	1.203
783	412.109	0.549	1.203
784	412.109	0.549	1.203
785	412.109	0.549	1.203
786	412.598	0.55	1.203
787	412.964	0.551	1.203
788	412.964	0.551	1.203
789	413.086	0.551	1.203
790	412.842	0.55	1.203
791	413.086	0.551	1.203
792	413.208	0.551	1.203
793	414.185	0.552	1.203
794	414.673	0.553	1.203
795	414.917	0.553	1.203
796	414.795	0.553	1.203
797	414.917	0.553	1.203
798	415.039	0.553	1.203
799	415.039	0.553	1.203
800	416.016	0.555	1.203
801	416.26	0.555	1.203
802	416.016	0.555	1.203
803	416.626	0.556	1.203
804	415.405	0.554	1.203
805	416.382	0.555	1.203
806	416.26	0.555	1.203
807	416.382	0.555	1.203
808	416.748	0.556	1.203
809	416.626	0.556	1.203
810	416.748	0.556	1.203
811	416.626	0.556	1.203
812	416.992	0.556	1.203
813	417.114	0.556	1.203
814	417.725	0.557	1.203
815	417.358	0.556	1.203
816	416.87	0.556	1.203
817	418.335	0.558	1.203
818	418.091	0.557	1.203
819	417.48	0.557	1.203
820	418.213	0.558	1.203
821	417.603	0.557	1.203
822	418.091	0.557	1.203
823	417.969	0.557	1.203
824	418.457	0.558	1.203
825	418.457	0.558	1.203
826	418.701	0.558	1.203
827	419.312	0.559	1.203
828	418.579	0.558	1.203
829	419.434	0.559	1.203
830	419.189	0.559	1.203
831	419.922	0.56	1.203
832	420.776	0.561	1.203
833	420.654	0.561	1.203
834	420.532	0.561	1.203
835	420.898	0.561	1.203
836	420.776	0.561	1.203
837	420.898	0.561	1.203
838	421.509	0.562	1.203
839	421.875	0.563	1.203
840	422.241	0.563	1.203
841	421.753	0.562	1.203
842	421.387	0.562	1.203
843	421.875	0.563	1.203
844	422.119	0.563	1.203
845	422.485	0.563	1.203
846	422.852	0.564	1.203
847	422.363	0.563	1.203
848	422.729	0.564	1.203
849	422.974	0.564	1.203
850	422.607	0.563	1.203
851	423.462	0.565	1.203
852	423.706	0.565	1.203
853	422.974	0.564	1.203
854	423.34	0.564	1.203
855	423.828	0.565	1.203
856	423.706	0.565	1.203
857	424.438	0.566	1.203
858	424.805	0.566	1.203
859	424.805	0.566	1.203
860	424.683	0.566	1.203
861	423.828	0.565	1.203
862	425.659	0.568	1.203
863	425.537	0.567	1.203
864	425.659	0.568	1.203
865	426.27	0.568	1.203
866	426.025	0.568	1.203
867	426.514	0.569	1.203
868	427.124	0.569	1.203
869	427.368	0.57	1.203
870	427.49	0.57	1.203
871	427.979	0.571	1.203
872	428.223	0.571	1.203
873	427.734	0.57	1.203
874	428.711	0.572	1.203
875	429.321	0.572	1.203
876	429.321	0.572	1.203
877	428.589	0.571	1.203
878	429.077	0.572	1.203
879	429.199	0.572	1.203
880	429.199	0.572	1.203
881	428.955	0.572	1.203
882	429.688	0.573	1.203
883	429.565	0.573	1.203
884	428.955	0.572	1.203
885	429.443	0.573	1.203
886	429.688	0.573	1.203
887	430.298	0.574	1.203
888	430.542	0.574	1.203
889	431.03	0.575	1.203
890	430.42	0.574	1.203
891	431.396	0.575	1.203
892	431.03	0.575	1.203
893	430.664	0.574	1.203
894	431.274	0.575	1.203
895	431.885	0.576	1.203
896	432.373	0.576	1.203
897	431.885	0.576	1.203
898	432.007	0.576	1.203
899	432.495	0.577	1.203
900	433.105	0.577	1.203
901	433.594	0.578	1.203
902	433.838	0.578	1.203
903	433.228	0.578	1.203
904	432.983	0.577	1.203
905	432.983	0.577	1.203
906	433.594	0.578	1.203
907	434.57	0.579	1.203
908	434.326	0.579	1.203
909	433.472	0.578	1.203
910	433.716	0.578	1.203
911	433.838	0.578	1.203
912	433.594	0.578	1.203
913	434.082	0.579	1.203
914	433.472	0.578	1.203
915	434.082	0.579	1.203
916	433.472	0.578	1.203
917	433.838	0.578	1.203
918	434.326	0.579	1.203
919	434.448	0.579	1.203
920	434.814	0.58	1.203
921	434.082	0.579	1.203
922	434.326	0.579	1.203
923	435.059	0.58	1.203
924	434.448	0.579	1.203
925	434.448	0.579	1.203
926	435.547	0.581	1.203
927	436.157	0.582	1.203
928	436.279	0.582	1.203
929	436.646	0.582	1.203
930	436.89	0.583	1.203
931	436.89	0.583	1.203
932	437.622	0.583	1.203
933	437.622	0.583	1.203
934	438.354	0.584	1.203
935	438.965	0.585	1.203
936	438.965	0.585	1.203
937	439.087	0.585	1.203
938	439.209	0.586	1.203
939	439.453	0.586	1.203
940	439.453	0.586	1.203
941	439.575	0.586	1.203
942	439.941	0.587	1.203
943	439.087	0.585	1.203
944	439.697	0.586	1.203
945	438.965	0.585	1.203
946	439.941	0.587	1.203
947	440.43	0.587	1.203
948	440.308	0.587	1.203
949	440.796	0.588	1.203
950	441.406	0.589	1.203
951	441.162	0.588	1.203
952	440.796	0.588	1.203
953	440.918	0.588	1.203
954	440.918	0.588	1.203
955	441.284	0.588	1.203
956	441.162	0.588	1.203
957	441.65	0.589	1.203
958	441.65	0.589	1.203
959	441.528	0.589	1.203
960	441.772	0.589	1.203
961	442.261	0.59	1.203
962	442.383	0.59	1.203
963	443.481	0.591	1.203
964	443.115	0.591	1.203
965	443.97	0.592	1.203
966	443.726	0.592	1.203
967	444.702	0.593	1.203
968	444.336	0.592	1.203
969	444.458	0.593	1.203
970	445.435	0.594	1.203
971	444.702	0.593	1.203
972	445.435	0.594	1.203
973	445.068	0.593	1.203
974	445.068	0.593	1.203
975	445.801	0.594	1.203
976	445.313	0.594	1.203
977	445.679	0.594	1.203
978	445.801	0.594	1.203
979	446.045	0.595	1.203
980	446.167	0.595	1.203
981	446.045	0.595	1.203
982	446.777	0.596	1.203
983	446.899	0.596	1.203
984	446.411	0.595	1.203
985	447.632	0.597	1.203
986	447.632	0.597	1.203
987	448.242	0.598	1.203
988	448.242	0.598	1.203
989	448.364	0.598	1.203
990	448.364	0.598	1.203
991	448.853	0.598	1.203
992	448.73	0.598	1.203
993	448.975	0.599	1.203
994	449.341	0.599	1.203
995	449.219	0.599	1.203
996	448.853	0.598	1.203
997	449.585	0.599	1.203
998	449.463	0.599	1.203
999	449.585	0.599	1.203
1000	450.562	0.601	1.203
1001	449.951	0.6	1.203
1002	450.195	0.6	1.203
1003	450.073	0.6	1.203
1004	449.707	0.6	1.203
1005	450.195	0.6	1.203
1006	449.951	0.6	1.203
1007	449.219	0.599	1.203
1008	450.317	0.6	1.203
1009	449.951	0.6	1.203
1010	450.439	0.601	1.203
1011	450.195	0.6	1.203
1012	450.684	0.601	1.203
1013	450.317	0.6	1.203
1014	451.294	0.602	1.203
1015	451.538	0.602	1.203
1016	452.026	0.603	1.203
1017	452.515	0.603	1.203
1018	452.026	0.603	1.203
1019	451.294	0.602	1.203
1020	451.782	0.602	1.203
1021	452.026	0.603	1.203
1022	452.393	0.603	1.203
1023	452.759	0.604	1.203
1024	452.515	0.603	1.203
1025	453.125	0.604	1.203
1026	452.881	0.604	1.203
1027	452.515	0.603	1.203
1028	453.735	0.605	1.203
1029	453.735	0.605	1.203
1030	454.59	0.606	1.203
1031	454.224	0.606	1.203
1032	455.566	0.607	1.203
1033	454.956	0.607	1.203
1034	455.688	0.608	1.203
1035	455.688	0.608	1.203
1036	456.055	0.608	1.203
1037	456.665	0.609	1.203
1038	455.811	0.608	1.203
1039	455.688	0.608	1.203
1040	457.031	0.609	1.203
1041	456.543	0.609	1.203
1042	456.543	0.609	1.203
1043	456.421	0.609	1.203
1044	456.787	0.609	1.203
1045	457.642	0.61	1.203
1046	457.397	0.61	1.203
1047	457.764	0.61	1.203
1048	457.886	0.611	1.203
1049	458.496	0.611	1.203
1050	457.764	0.61	1.203
1051	457.764	0.61	1.203
1052	458.496	0.611	1.203
1053	459.717	0.613	1.203
1054	459.595	0.613	1.203
1055	459.717	0.613	1.203
1056	458.984	0.612	1.203
1057	459.473	0.613	1.203
1058	458.74	0.612	1.203
1059	459.717	0.613	1.203
1060	460.083	0.613	1.203
1061	459.595	0.613	1.203
1062	459.961	0.613	1.203
1063	460.205	0.614	1.203
1064	459.839	0.613	1.203
1065	459.839	0.613	1.203
1066	460.083	0.613	1.203
1067	460.449	0.614	1.203
1068	460.571	0.614	1.203
1069	460.083	0.613	1.203
1070	459.961	0.613	1.203
1071	459.717	0.613	1.203
1072	460.693	0.614	1.203
1073	460.693	0.614	1.203
1074	460.938	0.615	1.203
1075	460.571	0.614	1.203
1076	460.571	0.614	1.203
1077	460.571	0.614	1.203
1078	461.304	0.615	1.203
1079	460.815	0.614	1.203
1080	461.548	0.615	1.203
1081	461.548	0.615	1.203
1082	462.158	0.616	1.203
1083	461.548	0.615	1.203
1084	462.524	0.617	1.203
1085	462.158	0.616	1.203
1086	462.524	0.617	1.203
1087	462.036	0.616	1.203
1088	462.158	0.616	1.203
1089	463.379	0.618	1.203
1090	463.257	0.618	1.203
1091	463.867	0.618	1.203
1092	463.623	0.618	1.203
1093	464.233	0.619	1.203
1094	463.623	0.618	1.203
1095	463.379	0.618	1.203
1096	463.867	0.618	1.203
1097	464.355	0.619	1.203
1098	464.966	0.62	1.203
1099	464.233	0.619	1.203
1100	465.332	0.62	1.203
1101	464.355	0.619	1.203
1102	464.355	0.619	1.203
1103	465.698	0.621	1.203
1104	465.576	0.621	1.203
1105	465.82	0.621	1.203
1106	464.844	0.62	1.203
1107	465.088	0.62	1.203
1108	466.064	0.621	1.203
1109	465.576	0.621	1.203
1110	466.064	0.621	1.203
1111	466.309	0.622	1.203
1112	466.064	0.621	1.203
1113	466.431	0.622	1.203
1114	466.309	0.622	1.203
1115	467.529	0.623	1.203
1116	467.529	0.623	1.203
1117	467.651	0.624	1.203
1118	468.14	0.624	1.203
1119	468.018	0.624	1.203
1120	468.018	0.624	1.203
1121	468.75	0.625	1.203
1122	468.75	0.625	1.203
1123	468.994	0.625	1.203
1124	468.994	0.625	1.203
1125	468.872	0.625	1.203
1126	468.994	0.625	1.203
1127	469.604	0.626	1.203
1128	469.116	0.625	1.203
1129	468.994	0.625	1.203
1130	469.482	0.626	1.203
1131	469.604	0.626	1.203
1132	468.628	0.625	1.203
1133	469.604	0.626	1.203
1134	470.581	0.627	1.203
1135	470.093	0.627	1.203
1136	471.069	0.628	1.203
1137	469.36	0.626	1.203
1138	471.191	0.628	1.203
1139	470.581	0.627	1.203
1140	470.825	0.628	1.203
1141	469.849	0.626	1.203
1142	471.436	0.629	1.203
1143	471.313	0.628	1.203
1144	471.191	0.628	1.203
1145	470.825	0.628	1.203
1146	471.558	0.629	1.203
1147	472.534	0.63	1.203
1148	471.924	0.629	1.203
1149	472.29	0.63	1.203
1150	472.29	0.63	1.203
1151	472.9	0.631	1.203
1152	472.778	0.63	1.203
1153	472.656	0.63	1.203
1154	473.022	0.631	1.203
1155	473.511	0.631	1.203
1156	473.389	0.631	1.203
1157	473.633	0.632	1.203
1158	473.877	0.632	1.203
1159	473.389	0.631	1.203
1160	473.267	0.631	1.203
1161	473.877	0.632	1.203
1162	473.389	0.631	1.203
1163	474.731	0.633	1.203
1164	474.609	0.633	1.203
1165	474.609	0.633	1.203
1166	475.22	0.634	1.203
1167	475.83	0.634	1.203
1168	475.098	0.633	1.203
1169	475.22	0.634	1.203
1170	475.464	0.634	1.203
1171	476.563	0.635	1.203
1172	476.807	0.636	1.203
1173	476.929	0.636	1.203
1174	476.685	0.636	1.203
1175	477.783	0.637	1.203
1176	477.051	0.636	1.203
1177	477.539	0.637	1.203
1178	478.027	0.637	1.203
1179	478.76	0.638	1.203
1180	477.661	0.637	1.203
1181	478.516	0.638	1.203
1182	478.76	0.638	1.203
1183	478.271	0.638	1.203
1184	479.126	0.639	1.203
1185	479.248	0.639	1.203
1186	479.614	0.639	1.203
1187	480.347	0.64	1.203
1188	479.736	0.64	1.203
1189	479.614	0.639	1.203
1190	479.492	0.639	1.203
1191	479.858	0.64	1.203
1192	480.347	0.64	1.203
1193	480.835	0.641	1.203
1194	480.225	0.64	1.203
1195	480.225	0.64	1.203
1196	480.469	0.641	1.203
1197	479.614	0.639	1.203
1198	479.98	0.64	1.203
1199	480.957	0.641	1.203
1200	480.713	0.641	1.203
1201	480.347	0.64	1.203
1202	481.079	0.641	1.203
1203	480.469	0.641	1.203
1204	481.934	0.643	1.203
1205	480.591	0.641	1.203
1206	481.201	0.642	1.203
1207	481.934	0.643	1.203
1208	482.056	0.643	1.203
1209	482.3	0.643	1.203
1210	482.178	0.643	1.203
1211	481.934	0.643	1.203
1212	482.666	0.644	1.203
1213	483.643	0.645	1.203
1214	483.521	0.645	1.203
1215	483.276	0.644	1.203
1216	483.765	0.645	1.203
1217	483.398	0.645	1.203
1218	484.375	0.646	1.203
1219	484.253	0.646	1.203
1220	484.619	0.646	1.203
1221	484.497	0.646	1.203
1222	485.229	0.647	1.203
1223	485.107	0.647	1.203
1224	485.229	0.647	1.203
1225	485.107	0.647	1.203
1226	484.863	0.646	1.203
1227	485.352	0.647	1.203
1228	485.474	0.647	1.203
1229	486.45	0.649	1.203
1230	485.474	0.647	1.203
1231	485.474	0.647	1.203
1232	485.596	0.647	1.203
1233	485.718	0.648	1.203
1234	485.962	0.648	1.203
1235	486.084	0.648	1.203
1236	486.084	0.648	1.203
1237	486.45	0.649	1.203
1238	486.45	0.649	1.203
1239	487.183	0.65	1.203
1240	486.572	0.649	1.203
1241	487.549	0.65	1.203
1242	487.061	0.649	1.203
1243	487.061	0.649	1.203
1244	487.793	0.65	1.203
1245	487.671	0.65	1.203
1246	488.037	0.651	1.203
1247	487.549	0.65	1.203
1248	488.77	0.652	1.203
1249	487.915	0.651	1.203
1250	488.403	0.651	1.203
1251	489.014	0.652	1.203
1252	488.403	0.651	1.203
1253	489.014	0.652	1.203
1254	488.647	0.652	1.203
1255	489.624	0.653	1.203
1256	489.868	0.653	1.203
1257	490.479	0.654	1.203
1258	489.99	0.653	1.203
1259	490.479	0.654	1.203
1260	490.723	0.654	1.203
1261	490.112	0.653	1.203
1262	490.356	0.654	1.203
1263	490.234	0.654	1.203
1264	489.746	0.653	1.203
1265	489.502	0.653	1.203
1266	490.356	0.654	1.203
1267	490.234	0.654	1.203
1268	489.868	0.653	1.203
1269	490.601	0.654	1.203
1270	489.624	0.653	1.203
1271	489.624	0.653	1.203
1272	490.356	0.654	1.203
1273	490.723	0.654	1.203
1274	490.967	0.655	1.203
1275	491.577	0.655	1.203
1276	491.455	0.655	1.203
1277	492.31	0.656	1.203
1278	491.943	0.656	1.203
1279	491.943	0.656	1.203
1280	492.432	0.657	1.203
1281	492.676	0.657	1.203
1282	493.408	0.658	1.203
1283	492.554	0.657	1.203
1284	492.31	0.656	1.203
1285	492.065	0.656	1.203
1286	491.943	0.656	1.203
1287	491.699	0.656	1.203
1288	493.042	0.657	1.203
1289	493.53	0.658	1.203
1290	492.554	0.657	1.203
1291	492.676	0.657	1.203
1292	493.164	0.658	1.203
1293	494.141	0.659	1.203
1294	494.385	0.659	1.203
1295	494.751	0.66	1.203
1296	494.751	0.66	1.203
1297	494.385	0.659	1.203
1298	494.629	0.66	1.203
1299	494.019	0.659	1.203
1300	495.361	0.66	1.203
1301	495.117	0.66	1.203
1302	495.483	0.661	1.203
1303	495.117	0.66	1.203
1304	495.483	0.661	1.203
1305	496.094	0.661	1.203
1306	495.85	0.661	1.203
1307	495.85	0.661	1.203
1308	496.338	0.662	1.203
1309	496.46	0.662	1.203
1310	497.437	0.663	1.203
1311	496.704	0.662	1.203
1312	497.314	0.663	1.203
1313	497.681	0.664	1.203
1314	498.169	0.664	1.203
1315	497.925	0.664	1.203
1316	498.047	0.664	1.203
1317	498.535	0.665	1.203
1318	499.268	0.666	1.203
1319	499.146	0.666	1.203
1320	499.512	0.666	1.203
1321	499.39	0.666	1.203
1322	498.657	0.665	1.203
1323	499.268	0.666	1.203
1324	499.146	0.666	1.203
1325	499.634	0.666	1.203
1326	500	0.667	1.203
1327	499.268	0.666	1.203
1328	498.657	0.665	1.203
1329	498.413	0.665	1.203
1330	497.803	0.664	1.203
1331	499.39	0.666	1.203
1332	499.512	0.666	1.203
1333	500	0.667	1.203
1334	499.634	0.666	1.203
1335	499.512	0.666	1.203
1336	500	0.667	1.203
1337	499.512	0.666	1.203
1338	500.61	0.667	1.203
1339	500.732	0.668	1.203
1340	501.221	0.668	1.203
1341	500.488	0.667	1.203
1342	501.099	0.668	1.203
1343	500.732	0.668	1.203
1344	501.465	0.669	1.203
1345	501.343	0.668	1.203
1346	501.221	0.668	1.203
1347	500.488	0.667	1.203
1348	500.854	0.668	1.203
1349	501.099	0.668	1.203
1350	501.221	0.668	1.203
1351	501.221	0.668	1.203
1352	502.441	0.67	1.203
1353	502.441	0.67	1.203
1354	503.052	0.671	1.203
1355	503.174	0.671	1.203
1356	502.563	0.67	1.203
1357	503.418	0.671	1.203
1358	503.296	0.671	1.203
1359	503.174	0.671	1.203
1360	503.418	0.671	1.203
1361	503.418	0.671	1.203
1362	504.028	0.672	1.203
1363	504.883	0.673	1.203
1364	503.906	0.672	1.203
1365	504.15	0.672	1.203
1366	503.906	0.672	1.203
1367	504.272	0.672	1.203
1368	503.662	0.672	1.203
1369	504.15	0.672	1.203
1370	504.517	0.673	1.203
1371	504.761	0.673	1.203
1372	504.517	0.673	1.203
1373	505.005	0.673	1.203
1374	505.493	0.674	1.203
1375	505.859	0.674	1.203
1376	505.981	0.675	1.203
1377	505.859	0.674	1.203
1378	505.737	0.674	1.203
1379	505.493	0.674	1.203
1380	505.859	0.674	1.203
1381	505.737	0.674	1.203
1382	505.737	0.674	1.203
1383	506.226	0.675	1.203
1384	505.981	0.675	1.203
1385	505.859	0.674	1.203
1386	505.859	0.674	1.203
1387	506.104	0.675	1.203
1388	505.859	0.674	1.203
1389	506.348	0.675	1.203
1390	506.104	0.675	1.203
1391	506.958	0.676	1.203
1392	505.615	0.674	1.203
1393	506.592	0.675	1.203
1394	506.714	0.676	1.203
1395	506.958	0.676	1.203
1396	507.69	0.677	1.203
1397	507.446	0.677	1.203
1398	507.08	0.676	1.203
1399	507.568	0.677	1.203
1400	507.935	0.677	1.203
1401	507.568	0.677	1.203
1402	508.301	0.678	1.203
1403	508.057	0.677	1.203
1404	507.935	0.677	1.203
1405	508.179	0.678	1.203
1406	508.179	0.678	1.203
1407	509.033	0.679	1.203
1408	507.935	0.677	1.203
1409	508.545	0.678	1.203
1410	509.155	0.679	1.203
1411	509.155	0.679	1.203
1412	508.911	0.679	1.203
1413	509.155	0.679	1.203
1414	509.766	0.68	1.203
1415	510.376	0.681	1.203
1416	510.376	0.681	1.203
1417	510.132	0.68	1.203
1418	511.23	0.682	1.203
1419	510.986	0.681	1.203
1420	510.864	0.681	1.203
1421	511.353	0.682	1.203
1422	511.963	0.683	1.203
1423	512.085	0.683	1.203
1424	512.451	0.683	1.203
1425	511.841	0.682	1.203
1426	513.184	0.684	1.203
1427	512.695	0.684	1.203
1428	512.695	0.684	1.203
1429	512.451	0.683	1.203
1430	512.817	0.684	1.203
1431	513.916	0.685	1.203
1432	513.184	0.684	1.203
1433	513.672	0.685	1.203
1434	513.306	0.684	1.203
1435	514.038	0.685	1.203
1436	513.306	0.684	1.203
1437	513.916	0.685	1.203
1438	514.038	0.685	1.203
1439	514.648	0.686	1.203
1440	514.16	0.686	1.203
1441	514.16	0.686	1.203
1442	514.282	0.686	1.203
1443	514.648	0.686	1.203
1444	514.648	0.686	1.203
1445	514.648	0.686	1.203
1446	515.137	0.687	1.203
1447	514.893	0.687	1.203
1448	515.991	0.688	1.203
1449	514.648	0.686	1.203
1450	515.381	0.687	1.203
1451	515.747	0.688	1.203
1452	515.625	0.688	1.203
1453	515.869	0.688	1.203
1454	516.357	0.688	1.203
1455	516.479	0.689	1.203
1456	515.991	0.688	1.203
1457	516.113	0.688	1.203
1458	515.991	0.688	1.203
1459	517.334	0.69	1.203
1460	516.602	0.689	1.203
1461	517.578	0.69	1.203
1462	517.578	0.69	1.203
1463	516.846	0.689	1.203
1464	517.09	0.689	1.203
1465	516.968	0.689	1.203
1466	517.334	0.69	1.203
1467	517.7	0.69	1.203
1468	517.578	0.69	1.203
1469	517.212	0.69	1.203
1470	517.578	0.69	1.203
1471	517.456	0.69	1.203
1472	517.334	0.69	1.203
1473	517.456	0.69	1.203
1474	517.09	0.689	1.203
1475	517.212	0.69	1.203
1476	517.09	0.689	1.203
1477	517.212	0.69	1.203
1478	517.944	0.691	1.203
1479	517.944	0.691	1.203
1480	517.7	0.69	1.203
1481	517.456	0.69	1.203
1482	517.822	0.69	1.203
1483	517.334	0.69	1.203
1484	518.188	0.691	1.203
1485	518.311	0.691	1.203
1486	518.555	0.691	1.203
1487	518.433	0.691	1.203
1488	519.043	0.692	1.203
1489	518.555	0.691	1.203
1490	518.311	0.691	1.203
1491	519.653	0.693	1.203
1492	520.264	0.694	1.203
1493	520.508	0.694	1.203
1494	520.264	0.694	1.203
1495	520.63	0.694	1.203
1496	520.996	0.695	1.203
1497	520.508	0.694	1.203
1498	521.851	0.696	1.203
1499	521.973	0.696	1.203
1500	522.095	0.696	1.203
1501	521.973	0.696	1.203
1502	521.24	0.695	1.203
1503	521.851	0.696	1.203
1504	522.095	0.696	1.203
1505	522.095	0.696	1.203
1506	521.729	0.696	1.203
1507	522.095	0.696	1.203
1508	522.217	0.696	1.203
1509	522.583	0.697	1.203
1510	522.583	0.697	1.203
1511	522.095	0.696	1.203
1512	523.071	0.697	1.203
1513	522.583	0.697	1.203
1514	523.315	0.698	1.203
1515	523.804	0.698	1.203
1516	523.56	0.698	1.203
1517	523.804	0.698	1.203
1518	524.658	0.7	1.203
1519	523.804	0.698	1.203
1520	523.682	0.698	1.203
1521	524.048	0.699	1.203
1522	524.536	0.699	1.203
1523	524.17	0.699	1.203
1524	524.536	0.699	1.203
1525	524.78	0.7	1.203
1526	525.024	0.7	1.203
1527	526.123	0.701	1.203
1528	525.879	0.701	1.203
1529	525.635	0.701	1.203
1530	525.391	0.701	1.203
1531	525.879	0.701	1.203
1532	525.635	0.701	1.203
1533	526.489	0.702	1.203
1534	525.757	0.701	1.203
1535	526.367	0.702	1.203
1536	526.855	0.702	1.203
1537	526.489	0.702	1.203
1538	526.978	0.703	1.203
1539	525.635	0.701	1.203
1540	527.222	0.703	1.203
1541	526.489	0.702	1.203
1542	526.001	0.701	1.203
1543	525.513	0.701	1.203
1544	525.757	0.701	1.203
1545	525.635	0.701	1.203
1546	524.902	0.7	1.203
1547	526.855	0.702	1.203
1548	526.367	0.702	1.203
1549	526.489	0.702	1.203
1550	526.123	0.701	1.203
1551	526.855	0.702	1.203
1552	526.123	0.701	1.203
1553	526.611	0.702	1.203
1554	526.611	0.702	1.203
1555	526.978	0.703	1.203
1556	526.733	0.702	1.203
1557	527.344	0.703	1.203
1558	527.588	0.703	1.203
1559	527.466	0.703	1.203
1560	529.541	0.706	1.203
1561	527.71	0.704	1.203
1562	527.588	0.703	1.203
1563	527.832	0.704	1.203
1564	527.466	0.703	1.203
1565	528.076	0.704	1.203
1566	528.442	0.705	1.203
1567	527.1	0.703	1.203
1568	527.832	0.704	1.203
1569	527.71	0.704	1.203
1570	526.978	0.703	1.203
1571	528.32	0.704	1.203
1572	528.564	0.705	1.203
1573	528.32	0.704	1.203
1574	528.564	0.705	1.203
1575	527.954	0.704	1.203
1576	528.076	0.704	1.203
1577	528.809	0.705	1.203
1578	529.175	0.706	1.203
1579	528.076	0.704	1.203
1580	529.297	0.706	1.203
1581	528.687	0.705	1.203
1582	527.832	0.704	1.203
1583	529.053	0.705	1.203
1584	528.809	0.705	1.203
1585	529.297	0.706	1.203
1586	529.053	0.705	1.203
1587	529.419	0.706	1.203
1588	529.419	0.706	1.203
1589	529.907	0.707	1.203
1590	527.832	0.704	1.203
1591	529.785	0.706	1.203
1592	530.273	0.707	1.203
1593	530.151	0.707	1.203
1594	530.518	0.707	1.203
1595	530.762	0.708	1.203
1596	531.25	0.708	1.203
1597	531.006	0.708	1.203
1598	531.006	0.708	1.203
1599	529.907	0.707	1.203
1600	530.273	0.707	1.203
1601	530.518	0.707	1.203
1602	530.396	0.707	1.203
1603	531.006	0.708	1.203
1604	531.006	0.708	1.203
1605	530.64	0.708	1.203
1606	530.273	0.707	1.203
1607	530.64	0.708	1.203
1608	531.006	0.708	1.203
1609	531.982	0.709	1.203
1610	531.616	0.709	1.203
1611	532.715	0.71	1.203
1612	531.86	0.709	1.203
1613	532.471	0.71	1.203
1614	532.715	0.71	1.203
1615	533.447	0.711	1.203
1616	532.715	0.71	1.203
1617	532.837	0.71	1.203
1618	532.715	0.71	1.203
1619	533.691	0.712	1.203
1620	532.837	0.71	1.203
1621	533.203	0.711	1.203
1622	533.691	0.712	1.203
1623	534.058	0.712	1.203
1624	534.424	0.713	1.203
1625	533.936	0.712	1.203
1626	534.18	0.712	1.203
1627	533.936	0.712	1.203
1628	534.058	0.712	1.203
1629	534.546	0.713	1.203
1630	534.668	0.713	1.203
1631	534.79	0.713	1.203
1632	534.18	0.712	1.203
1633	535.156	0.714	1.203
1634	535.278	0.714	1.203
1635	535.156	0.714	1.203
1636	534.912	0.713	1.203
1637	535.4	0.714	1.203
1638	534.302	0.712	1.203
1639	535.156	0.714	1.203
1640	534.302	0.712	1.203
1641	535.278	0.714	1.203
1642	534.668	0.713	1.203
1643	534.668	0.713	1.203
1644	534.668	0.713	1.203
1645	535.4	0.714	1.203
1646	535.522	0.714	1.203
1647	535.767	0.714	1.203
1648	535.4	0.714	1.203
1649	535.889	0.715	1.203
1650	536.011	0.715	1.203
1651	536.133	0.715	1.203
1652	536.865	0.716	1.203
1653	536.499	0.715	1.203
1654	537.109	0.716	1.203
1655	537.354	0.716	1.203
1656	536.377	0.715	1.203
1657	537.109	0.716	1.203
1658	536.987	0.716	1.203
1659	537.72	0.717	1.203
1660	536.743	0.716	1.203
1661	537.354	0.716	1.203
1662	537.476	0.717	1.203
1663	538.086	0.717	1.203
1664	538.208	0.718	1.203
1665	538.574	0.718	1.203
1666	538.574	0.718	1.203
1667	539.795	0.72	1.203
1668	539.063	0.719	1.203
1669	539.185	0.719	1.203
1670	539.307	0.719	1.203
1671	539.185	0.719	1.203
1672	539.795	0.72	1.203
1673	539.307	0.719	1.203
1674	539.795	0.72	1.203
1675	539.551	0.719	1.203
1676	539.063	0.719	1.203
1677	538.696	0.718	1.203
1678	539.673	0.72	1.203
1679	539.185	0.719	1.203
1680	539.429	0.719	1.203
1681	539.185	0.719	1.203
1682	540.039	0.72	1.203
1683	539.917	0.72	1.203
1684	539.551	0.719	1.203
1685	540.283	0.72	1.203
1686	540.161	0.72	1.203
1687	541.138	0.722	1.203
1688	540.161	0.72	1.203
1689	541.382	0.722	1.203
1690	540.649	0.721	1.203
1691	540.039	0.72	1.203
1692	540.894	0.721	1.203
1693	540.649	0.721	1.203
1694	540.527	0.721	1.203
1695	541.26	0.722	1.203
1696	540.527	0.721	1.203
1697	539.795	0.72	1.203
1698	540.405	0.721	1.203
1699	540.405	0.721	1.203
1700	539.185	0.719	1.203
1701	540.161	0.72	1.203
1702	541.138	0.722	1.203
1703	540.894	0.721	1.203
1704	541.26	0.722	1.203
1705	540.894	0.721	1.203
1706	540.771	0.721	1.203
1707	541.382	0.722	1.203
1708	541.382	0.722	1.203
1709	541.626	0.722	1.203
1710	541.748	0.722	1.203
1711	541.748	0.722	1.203
1712	542.114	0.723	1.203
1713	542.48	0.723	1.203
1714	542.48	0.723	1.203
1715	542.236	0.723	1.203
1716	541.87	0.722	1.203
1717	541.382	0.722	1.203
1718	542.48	0.723	1.203
1719	542.236	0.723	1.203
1720	542.847	0.724	1.203
1721	542.236	0.723	1.203
1722	542.603	0.723	1.203
1723	542.603	0.723	1.203
1724	543.091	0.724	1.203
1725	543.457	0.725	1.203
1726	543.457	0.725	1.203
1727	544.312	0.726	1.203
1728	543.701	0.725	1.203
1729	544.678	0.726	1.203
1730	544.312	0.726	1.203
1731	544.556	0.726	1.203
1732	545.044	0.727	1.203
1733	545.044	0.727	1.203
1734	545.044	0.727	1.203
1735	544.678	0.726	1.203
1736	545.166	0.727	1.203
1737	545.288	0.727	1.203
1738	546.387	0.729	1.203
1739	545.898	0.728	1.203
1740	545.654	0.728	1.203
1741	545.776	0.728	1.203
1742	545.532	0.727	1.203
1743	545.776	0.728	1.203
1744	546.143	0.728	1.203
1745	545.898	0.728	1.203
1746	546.143	0.728	1.203
1747	546.265	0.728	1.203
1748	546.143	0.728	1.203
1749	545.532	0.727	1.203
1750	545.532	0.727	1.203
1751	545.776	0.728	1.203
1752	545.532	0.727	1.203
1753	544.922	0.727	1.203
1754	545.41	0.727	1.203
1755	545.288	0.727	1.203
1756	546.265	0.728	1.203
1757	545.654	0.728	1.203
1758	545.41	0.727	1.203
1759	545.288	0.727	1.203
1760	545.41	0.727	1.203
1761	545.532	0.727	1.203
1762	545.776	0.728	1.203
1763	545.532	0.727	1.203
1764	546.021	0.728	1.203
1765	545.898	0.728	1.203
1766	546.387	0.729	1.203
1767	546.875	0.729	1.203
1768	547.485	0.73	1.203
1769	547.241	0.73	1.203
1770	546.875	0.729	1.203
1771	546.997	0.729	1.203
1772	546.997	0.729	1.203
1773	547.363	0.73	1.203
1774	547.241	0.73	1.203
1775	547.241	0.73	1.203
1776	548.34	0.731	1.203
1777	547.485	0.73	1.203
1778	547.241	0.73	1.203
1779	547.363	0.73	1.203
1780	547.485	0.73	1.203
1781	547.729	0.73	1.203
1782	548.218	0.731	1.203
1783	548.096	0.731	1.203
1784	547.363	0.73	1.203
1785	547.485	0.73	1.203
1786	547.852	0.73	1.203
1787	547.363	0.73	1.203
1788	548.462	0.731	1.203
1789	548.462	0.731	1.203
1790	546.875	0.729	1.203
1791	547.729	0.73	1.203
1792	547.485	0.73	1.203
1793	547.852	0.73	1.203
1794	548.34	0.731	1.203
1795	548.34	0.731	1.203
1796	548.462	0.731	1.203
1797	547.974	0.731	1.203
1798	548.34	0.731	1.203
1799	547.363	0.73	1.203
1800	548.218	0.731	1.203
1801	548.828	0.732	1.203
1802	549.072	0.732	1.203
1803	547.852	0.73	1.203
1804	548.95	0.732	1.203
1805	548.95	0.732	1.203
1806	548.706	0.732	1.203
1807	549.438	0.733	1.203
1808	550.293	0.734	1.203
1809	549.683	0.733	1.203
1810	549.194	0.732	1.203
1811	549.927	0.733	1.203
1812	550.293	0.734	1.203
1813	550.171	0.734	1.203
1814	549.683	0.733	1.203
1815	550.049	0.733	1.203
1816	550.903	0.735	1.203
1817	551.025	0.735	1.203
1818	550.781	0.734	1.203
1819	550.903	0.735	1.203
1820	552.49	0.737	1.203
1821	551.025	0.735	1.203
1822	550.659	0.734	1.203
1823	551.27	0.735	1.203
1824	551.147	0.735	1.203
1825	551.025	0.735	1.203
1826	551.514	0.735	1.203
1827	550.781	0.734	1.203
1828	550.903	0.735	1.203
1829	552.002	0.736	1.203
1830	551.147	0.735	1.203
1831	552.124	0.736	1.203
1832	552.368	0.736	1.203
1833	552.124	0.736	1.203
1834	551.88	0.736	1.203
1835	552.368	0.736	1.203
1836	553.101	0.737	1.203
1837	552.612	0.737	1.203
1838	552.002	0.736	1.203
1839	552.246	0.736	1.203
1840	553.345	0.738	1.203
1841	551.758	0.736	1.203
1842	552.002	0.736	1.203
1843	552.002	0.736	1.203
1844	552.124	0.736	1.203
1845	552.002	0.736	1.203
1846	551.025	0.735	1.203
1847	550.903	0.735	1.203
1848	551.392	0.735	1.203
1849	551.758	0.736	1.203
1850	551.514	0.735	1.203
1851	552.49	0.737	1.203
1852	552.002	0.736	1.203
1853	551.88	0.736	1.203
1854	552.124	0.736	1.203
1855	552.124	0.736	1.203
1856	552.246	0.736	1.203
1857	553.467	0.738	1.203
1858	552.49	0.737	1.203
1859	552.49	0.737	1.203
1860	552.979	0.737	1.203
1861	552.612	0.737	1.203
1862	552.49	0.737	1.203
1863	552.734	0.737	1.203
1864	552.246	0.736	1.203
1865	553.101	0.737	1.203
1866	552.734	0.737	1.203
1867	552.246	0.736	1.203
1868	553.223	0.738	1.203
1869	553.467	0.738	1.203
1870	553.589	0.738	1.203
1871	553.589	0.738	1.203
1872	554.321	0.739	1.203
1873	553.589	0.738	1.203
1874	554.077	0.739	1.203
1875	554.443	0.739	1.203
1876	554.688	0.74	1.203
1877	555.42	0.741	1.203
1878	554.565	0.739	1.203
1879	554.321	0.739	1.203
1880	554.199	0.739	1.203
1881	554.443	0.739	1.203
1882	554.443	0.739	1.203
1883	554.443	0.739	1.203
1884	555.054	0.74	1.203
1885	554.688	0.74	1.203
1886	554.077	0.739	1.203
1887	554.932	0.74	1.203
1888	554.565	0.739	1.203
1889	554.443	0.739	1.203
1890	554.321	0.739	1.203
1891	554.321	0.739	1.203
1892	554.932	0.74	1.203
1893	555.298	0.74	1.203
1894	555.542	0.741	1.203
1895	555.176	0.74	1.203
1896	555.664	0.741	1.203
1897	554.199	0.739	1.203
1898	555.176	0.74	1.203
1899	554.932	0.74	1.203
1900	555.054	0.74	1.203
1901	554.81	0.74	1.203
1902	555.786	0.741	1.203
1903	555.786	0.741	1.203
1904	556.152	0.742	1.203
1905	555.908	0.741	1.203
1906	555.298	0.74	1.203
1907	555.786	0.741	1.203
1908	555.908	0.741	1.203
1909	556.03	0.741	1.203
1910	556.274	0.742	1.203
1911	556.274	0.742	1.203
1912	555.908	0.741	1.203
1913	556.396	0.742	1.203
1914	557.251	0.743	1.203
1915	557.373	0.743	1.203
1916	557.251	0.743	1.203
1917	556.396	0.742	1.203
1918	557.495	0.743	1.203
1919	557.129	0.743	1.203
1920	557.495	0.743	1.203
1921	557.129	0.743	1.203
1922	558.105	0.744	1.203
1923	557.861	0.744	1.203
1924	558.35	0.744	1.203
1925	557.983	0.744	1.203
1926	558.35	0.744	1.203
1927	558.228	0.744	1.203
1928	558.105	0.744	1.203
1929	558.472	0.745	1.203
1930	558.228	0.744	1.203
1931	558.105	0.744	1.203
1932	558.228	0.744	1.203
1933	559.57	0.746	1.203
1934	559.204	0.746	1.203
1935	560.059	0.747	1.203
1936	558.472	0.745	1.203
1937	558.96	0.745	1.203
1938	558.96	0.745	1.203
1939	559.326	0.746	1.203
1940	558.594	0.745	1.203
1941	559.692	0.746	1.203
1942	559.448	0.746	1.203
1943	559.448	0.746	1.203
1944	559.326	0.746	1.203
1945	559.082	0.745	1.203
1946	559.57	0.746	1.203
1947	559.692	0.746	1.203
1948	559.326	0.746	1.203
1949	559.448	0.746	1.203
1950	559.692	0.746	1.203
1951	559.204	0.746	1.203
1952	560.181	0.747	1.203
1953	560.059	0.747	1.203
1954	560.303	0.747	1.203
1955	560.547	0.747	1.203
1956	559.692	0.746	1.203
1957	560.303	0.747	1.203
1958	560.303	0.747	1.203
1959	561.401	0.749	1.203
1960	560.791	0.748	1.203
1961	560.669	0.748	1.203
1962	561.523	0.749	1.203
1963	561.401	0.749	1.203
1964	561.157	0.748	1.203
1965	560.913	0.748	1.203
1966	562.012	0.749	1.203
1967	561.89	0.749	1.203
1968	562.012	0.749	1.203
1969	562.5	0.75	1.203
1970	562.866	0.75	1.203
1971	562.256	0.75	1.203
1972	562.134	0.75	1.203
1973	562.134	0.75	1.203
1974	562.134	0.75	1.203
1975	562.622	0.75	1.203
1976	561.768	0.749	1.203
1977	561.279	0.748	1.203
1978	561.768	0.749	1.203
1979	562.012	0.749	1.203
1980	561.279	0.748	1.203
1981	561.035	0.748	1.203
1982	561.401	0.749	1.203
1983	561.401	0.749	1.203
1984	562.012	0.749	1.203
1985	561.279	0.748	1.203
1986	561.279	0.748	1.203
1987	561.523	0.749	1.203
1988	561.157	0.748	1.203
1989	561.035	0.748	1.203
1990	561.646	0.749	1.203
1991	561.279	0.748	1.203
1992	560.669	0.748	1.203
1993	561.279	0.748	1.203
1994	561.157	0.748	1.203
1995	561.768	0.749	1.203
1996	560.913	0.748	1.203
1997	561.401	0.749	1.203
1998	562.256	0.75	1.203
[truncated: 60,501 more rows]
