# Supplementary material for: Evaluation of the extent of damage to the esophageal wall caused by press-through package ingestion
Source: PeerJ. 2019 Apr 18;7:e6763. doi: 10.7717/peerj.6763 (PMC6475578; doi:10.7717/peerj.6763)
Supplement: Dataset S7 [file peerj-07-6763-s024.csv]

time[ms]	frictional force[gf]	cof	[mm]
0	154.297	0.206	1.203
1	155.396	0.207	1.203
2	147.949	0.197	1.203
3	155.762	0.208	1.203
4	154.907	0.207	1.203
5	154.053	0.205	1.203
6	154.297	0.206	1.203
7	154.907	0.207	1.203
8	155.273	0.207	1.203
9	155.273	0.207	1.203
10	155.64	0.208	1.203
11	154.907	0.207	1.203
12	154.419	0.206	1.203
13	154.907	0.207	1.203
14	155.029	0.207	1.203
15	155.64	0.208	1.203
16	155.518	0.207	1.203
17	155.518	0.207	1.203
18	155.396	0.207	1.203
19	155.151	0.207	1.203
20	155.273	0.207	1.203
21	154.541	0.206	1.203
22	154.297	0.206	1.203
23	153.931	0.205	1.203
24	153.564	0.205	1.203
25	152.832	0.204	1.203
26	153.931	0.205	1.203
27	155.029	0.207	1.203
28	154.907	0.207	1.203
29	154.785	0.206	1.203
30	154.419	0.206	1.203
31	155.396	0.207	1.203
32	155.151	0.207	1.203
33	154.907	0.207	1.203
34	154.175	0.206	1.203
35	155.151	0.207	1.203
36	156.006	0.208	1.203
37	156.006	0.208	1.203
38	156.372	0.208	1.203
39	156.738	0.209	1.203
40	156.616	0.209	1.203
41	157.227	0.21	1.203
42	156.128	0.208	1.203
43	156.128	0.208	1.203
44	157.715	0.21	1.203
45	157.837	0.21	1.203
46	158.936	0.212	1.203
47	159.79	0.213	1.203
48	160.156	0.214	1.203
49	161.621	0.215	1.203
50	161.865	0.216	1.203
51	163.208	0.218	1.203
52	164.795	0.22	1.203
53	165.527	0.221	1.203
54	166.992	0.223	1.203
55	167.48	0.223	1.203
56	168.823	0.225	1.203
57	169.434	0.226	1.203
58	170.898	0.228	1.203
59	171.509	0.229	1.203
60	171.753	0.229	1.203
61	171.265	0.228	1.203
62	171.753	0.229	1.203
63	172.363	0.23	1.203
64	173.584	0.231	1.203
65	173.462	0.231	1.203
66	174.561	0.233	1.203
67	175.537	0.234	1.203
68	175.659	0.234	1.203
69	177.124	0.236	1.203
70	178.223	0.238	1.203
71	179.443	0.239	1.203
72	180.542	0.241	1.203
73	180.786	0.241	1.203
74	181.763	0.242	1.203
75	182.007	0.243	1.203
76	183.594	0.245	1.203
77	183.96	0.245	1.203
78	184.326	0.246	1.203
79	184.937	0.247	1.203
80	184.082	0.245	1.203
81	184.204	0.246	1.203
82	185.425	0.247	1.203
83	185.791	0.248	1.203
84	186.89	0.249	1.203
85	186.89	0.249	1.203
86	188.11	0.251	1.203
87	187.744	0.25	1.203
88	189.209	0.252	1.203
89	190.918	0.255	1.203
90	191.406	0.255	1.203
91	192.017	0.256	1.203
92	192.017	0.256	1.203
93	192.871	0.257	1.203
94	193.115	0.257	1.203
95	193.604	0.258	1.203
96	194.58	0.259	1.203
97	195.068	0.26	1.203
98	195.801	0.261	1.203
99	195.313	0.26	1.203
100	195.313	0.26	1.203
101	196.045	0.261	1.203
102	197.021	0.263	1.203
103	197.388	0.263	1.203
104	198.242	0.264	1.203
105	198.486	0.265	1.203
106	199.219	0.266	1.203
107	200.073	0.267	1.203
108	200.806	0.268	1.203
109	201.66	0.269	1.203
110	202.148	0.27	1.203
111	202.637	0.27	1.203
112	202.759	0.27	1.203
113	203.857	0.272	1.203
114	202.759	0.27	1.203
115	203.491	0.271	1.203
116	204.102	0.272	1.203
117	203.613	0.271	1.203
118	203.857	0.272	1.203
119	203.979	0.272	1.203
120	205.322	0.274	1.203
121	205.2	0.274	1.203
122	205.933	0.275	1.203
123	206.787	0.276	1.203
124	206.299	0.275	1.203
125	207.275	0.276	1.203
126	208.252	0.278	1.203
127	208.252	0.278	1.203
128	209.106	0.279	1.203
129	209.229	0.279	1.203
130	209.717	0.28	1.203
131	209.595	0.279	1.203
132	209.229	0.279	1.203
133	210.815	0.281	1.203
134	211.06	0.281	1.203
135	210.449	0.281	1.203
136	211.06	0.281	1.203
137	210.938	0.281	1.203
138	212.036	0.283	1.203
139	212.28	0.283	1.203
140	212.646	0.284	1.203
141	213.501	0.285	1.203
142	214.355	0.286	1.203
143	214.478	0.286	1.203
144	214.966	0.287	1.203
145	215.088	0.287	1.203
146	214.722	0.286	1.203
147	215.21	0.287	1.203
148	214.844	0.286	1.203
149	215.332	0.287	1.203
150	215.576	0.287	1.203
151	215.454	0.287	1.203
152	215.21	0.287	1.203
153	214.6	0.286	1.203
154	214.355	0.286	1.203
155	214.722	0.286	1.203
156	215.21	0.287	1.203
157	215.454	0.287	1.203
158	215.942	0.288	1.203
159	215.21	0.287	1.203
160	215.454	0.287	1.203
161	216.064	0.288	1.203
162	216.187	0.288	1.203
163	216.919	0.289	1.203
164	215.698	0.288	1.203
165	216.309	0.288	1.203
166	216.675	0.289	1.203
167	217.285	0.29	1.203
168	217.285	0.29	1.203
169	218.14	0.291	1.203
170	218.75	0.292	1.203
171	218.384	0.291	1.203
172	218.262	0.291	1.203
173	219.36	0.292	1.203
174	220.215	0.294	1.203
175	219.36	0.292	1.203
176	219.727	0.293	1.203
177	219.727	0.293	1.203
178	221.436	0.295	1.203
179	221.802	0.296	1.203
180	221.68	0.296	1.203
181	222.412	0.297	1.203
182	222.656	0.297	1.203
183	222.412	0.297	1.203
184	223.145	0.298	1.203
185	223.389	0.298	1.203
186	224.121	0.299	1.203
187	223.511	0.298	1.203
188	223.877	0.299	1.203
189	224.243	0.299	1.203
190	224.365	0.299	1.203
191	224.243	0.299	1.203
192	224.854	0.3	1.203
193	224.487	0.299	1.203
194	224.854	0.3	1.203
195	225.342	0.3	1.203
196	225.098	0.3	1.203
197	225.952	0.301	1.203
198	225.22	0.3	1.203
199	225.83	0.301	1.203
200	225.83	0.301	1.203
201	225.952	0.301	1.203
202	226.563	0.302	1.203
203	226.318	0.302	1.203
204	227.173	0.303	1.203
205	225.708	0.301	1.203
206	226.929	0.303	1.203
207	227.173	0.303	1.203
208	228.638	0.305	1.203
209	228.149	0.304	1.203
210	228.516	0.305	1.203
211	229.248	0.306	1.203
212	229.492	0.306	1.203
213	228.638	0.305	1.203
214	228.76	0.305	1.203
215	229.492	0.306	1.203
216	229.37	0.306	1.203
217	228.149	0.304	1.203
218	228.76	0.305	1.203
219	228.271	0.304	1.203
220	228.76	0.305	1.203
221	228.638	0.305	1.203
222	229.004	0.305	1.203
223	229.248	0.306	1.203
224	229.736	0.306	1.203
225	229.248	0.306	1.203
226	230.103	0.307	1.203
227	230.835	0.308	1.203
228	231.201	0.308	1.203
229	231.689	0.309	1.203
230	232.178	0.31	1.203
231	231.812	0.309	1.203
232	232.544	0.31	1.203
233	231.812	0.309	1.203
234	232.544	0.31	1.203
235	232.91	0.311	1.203
236	232.91	0.311	1.203
237	232.788	0.31	1.203
238	232.91	0.311	1.203
239	233.276	0.311	1.203
240	233.032	0.311	1.203
241	233.643	0.312	1.203
242	234.131	0.312	1.203
243	234.863	0.313	1.203
244	234.497	0.313	1.203
245	234.863	0.313	1.203
246	235.962	0.315	1.203
247	235.84	0.314	1.203
248	236.206	0.315	1.203
249	236.084	0.315	1.203
250	236.45	0.315	1.203
251	236.206	0.315	1.203
252	236.206	0.315	1.203
253	236.084	0.315	1.203
254	235.962	0.315	1.203
255	236.328	0.315	1.203
256	236.694	0.316	1.203
257	236.084	0.315	1.203
258	237.305	0.316	1.203
259	237.061	0.316	1.203
260	237.427	0.317	1.203
261	238.159	0.318	1.203
262	237.793	0.317	1.203
263	238.77	0.318	1.203
264	239.014	0.319	1.203
265	238.892	0.319	1.203
266	239.014	0.319	1.203
267	239.136	0.319	1.203
268	238.892	0.319	1.203
269	239.258	0.319	1.203
270	239.746	0.32	1.203
271	238.647	0.318	1.203
272	239.014	0.319	1.203
273	238.892	0.319	1.203
274	238.77	0.318	1.203
275	239.624	0.319	1.203
276	238.647	0.318	1.203
277	238.159	0.318	1.203
278	239.014	0.319	1.203
279	239.136	0.319	1.203
280	239.258	0.319	1.203
281	239.99	0.32	1.203
282	239.99	0.32	1.203
283	240.112	0.32	1.203
284	240.723	0.321	1.203
285	240.967	0.321	1.203
286	241.211	0.322	1.203
287	241.089	0.321	1.203
288	240.967	0.321	1.203
289	240.845	0.321	1.203
290	241.211	0.322	1.203
291	240.967	0.321	1.203
292	241.821	0.322	1.203
293	240.967	0.321	1.203
294	240.967	0.321	1.203
295	241.943	0.323	1.203
296	241.333	0.322	1.203
297	241.943	0.323	1.203
298	242.432	0.323	1.203
299	243.164	0.324	1.203
300	243.042	0.324	1.203
301	243.164	0.324	1.203
302	242.554	0.323	1.203
303	243.042	0.324	1.203
304	242.554	0.323	1.203
305	242.676	0.324	1.203
306	243.164	0.324	1.203
307	242.798	0.324	1.203
308	243.286	0.324	1.203
309	242.432	0.323	1.203
310	242.798	0.324	1.203
311	242.554	0.323	1.203
312	242.065	0.323	1.203
313	242.188	0.323	1.203
314	241.577	0.322	1.203
315	242.188	0.323	1.203
316	242.92	0.324	1.203
317	243.042	0.324	1.203
318	242.798	0.324	1.203
319	242.92	0.324	1.203
320	242.92	0.324	1.203
321	242.31	0.323	1.203
322	242.798	0.324	1.203
323	242.065	0.323	1.203
324	242.31	0.323	1.203
325	242.188	0.323	1.203
326	242.554	0.323	1.203
327	242.432	0.323	1.203
328	242.676	0.324	1.203
329	243.164	0.324	1.203
330	242.92	0.324	1.203
331	243.408	0.325	1.203
332	242.92	0.324	1.203
333	243.896	0.325	1.203
334	243.896	0.325	1.203
335	243.408	0.325	1.203
336	244.751	0.326	1.203
337	245.117	0.327	1.203
338	245.239	0.327	1.203
339	244.629	0.326	1.203
340	244.629	0.326	1.203
341	245.361	0.327	1.203
342	244.751	0.326	1.203
343	244.873	0.326	1.203
344	244.751	0.326	1.203
345	244.263	0.326	1.203
346	244.385	0.326	1.203
347	244.385	0.326	1.203
348	245.483	0.327	1.203
349	245.483	0.327	1.203
350	245.728	0.328	1.203
351	245.483	0.327	1.203
352	245.361	0.327	1.203
353	246.216	0.328	1.203
354	246.094	0.328	1.203
355	246.338	0.328	1.203
356	246.704	0.329	1.203
357	246.704	0.329	1.203
358	247.07	0.329	1.203
359	246.46	0.329	1.203
360	246.582	0.329	1.203
361	246.216	0.328	1.203
362	246.826	0.329	1.203
363	246.094	0.328	1.203
364	245.85	0.328	1.203
365	246.46	0.329	1.203
366	246.094	0.328	1.203
367	246.338	0.328	1.203
368	246.582	0.329	1.203
369	246.46	0.329	1.203
370	246.826	0.329	1.203
371	246.338	0.328	1.203
372	246.216	0.328	1.203
373	246.704	0.329	1.203
374	246.826	0.329	1.203
375	246.582	0.329	1.203
376	246.704	0.329	1.203
377	246.582	0.329	1.203
378	246.338	0.328	1.203
379	246.094	0.328	1.203
380	245.605	0.327	1.203
381	246.948	0.329	1.203
382	246.948	0.329	1.203
383	246.704	0.329	1.203
384	246.826	0.329	1.203
385	247.681	0.33	1.203
386	247.803	0.33	1.203
387	247.437	0.33	1.203
388	248.413	0.331	1.203
389	248.535	0.331	1.203
390	248.779	0.332	1.203
391	249.023	0.332	1.203
392	249.146	0.332	1.203
393	249.268	0.332	1.203
394	249.39	0.333	1.203
395	250	0.333	1.203
396	250.122	0.333	1.203
397	249.878	0.333	1.203
398	249.634	0.333	1.203
399	250.244	0.334	1.203
400	250.366	0.334	1.203
401	250.488	0.334	1.203
402	250.488	0.334	1.203
403	250.61	0.334	1.203
404	249.39	0.333	1.203
405	250.61	0.334	1.203
406	250.122	0.333	1.203
407	250	0.333	1.203
408	250.366	0.334	1.203
409	250.854	0.334	1.203
410	250.854	0.334	1.203
411	251.221	0.335	1.203
412	251.099	0.335	1.203
413	251.343	0.335	1.203
414	251.709	0.336	1.203
415	250.61	0.334	1.203
416	251.099	0.335	1.203
417	251.953	0.336	1.203
418	251.831	0.336	1.203
419	251.221	0.335	1.203
420	251.465	0.335	1.203
421	251.465	0.335	1.203
422	252.197	0.336	1.203
423	252.319	0.336	1.203
424	252.808	0.337	1.203
425	253.174	0.338	1.203
426	252.808	0.337	1.203
427	253.296	0.338	1.203
428	253.052	0.337	1.203
429	253.174	0.338	1.203
430	254.028	0.339	1.203
431	254.272	0.339	1.203
432	253.906	0.339	1.203
433	253.906	0.339	1.203
434	254.395	0.339	1.203
435	253.418	0.338	1.203
436	253.296	0.338	1.203
437	252.93	0.337	1.203
438	252.93	0.337	1.203
439	252.808	0.337	1.203
440	253.052	0.337	1.203
441	252.319	0.336	1.203
442	252.686	0.337	1.203
443	253.54	0.338	1.203
444	252.319	0.336	1.203
445	253.174	0.338	1.203
446	252.93	0.337	1.203
447	253.296	0.338	1.203
448	252.686	0.337	1.203
449	252.808	0.337	1.203
450	253.418	0.338	1.203
451	254.028	0.339	1.203
452	253.906	0.339	1.203
453	254.028	0.339	1.203
454	254.15	0.339	1.203
455	252.93	0.337	1.203
456	253.906	0.339	1.203
457	253.906	0.339	1.203
458	253.174	0.338	1.203
459	253.906	0.339	1.203
460	253.54	0.338	1.203
461	254.15	0.339	1.203
462	253.54	0.338	1.203
463	254.028	0.339	1.203
464	254.15	0.339	1.203
465	254.028	0.339	1.203
466	254.761	0.34	1.203
467	255.005	0.34	1.203
468	255.249	0.34	1.203
469	255.005	0.34	1.203
470	255.615	0.341	1.203
471	255.493	0.341	1.203
472	254.883	0.34	1.203
473	254.517	0.339	1.203
474	255.127	0.34	1.203
475	255.127	0.34	1.203
476	254.517	0.339	1.203
477	255.005	0.34	1.203
478	255.249	0.34	1.203
479	255.249	0.34	1.203
480	255.005	0.34	1.203
481	255.371	0.34	1.203
482	256.47	0.342	1.203
483	256.958	0.343	1.203
484	256.714	0.342	1.203
485	256.226	0.342	1.203
486	256.47	0.342	1.203
487	257.935	0.344	1.203
488	257.813	0.344	1.203
489	257.935	0.344	1.203
490	258.423	0.345	1.203
491	258.057	0.344	1.203
492	258.911	0.345	1.203
493	258.423	0.345	1.203
494	257.935	0.344	1.203
495	259.155	0.346	1.203
496	258.179	0.344	1.203
497	258.545	0.345	1.203
498	258.423	0.345	1.203
499	258.179	0.344	1.203
500	258.423	0.345	1.203
501	258.545	0.345	1.203
502	258.545	0.345	1.203
503	258.057	0.344	1.203
504	258.789	0.345	1.203
505	258.667	0.345	1.203
506	258.667	0.345	1.203
507	259.155	0.346	1.203
508	259.277	0.346	1.203
509	259.644	0.346	1.203
510	260.01	0.347	1.203
511	260.254	0.347	1.203
512	260.62	0.347	1.203
513	260.864	0.348	1.203
514	260.864	0.348	1.203
515	261.963	0.349	1.203
516	261.23	0.348	1.203
517	260.62	0.347	1.203
518	260.986	0.348	1.203
519	260.62	0.347	1.203
520	261.108	0.348	1.203
521	260.986	0.348	1.203
522	260.986	0.348	1.203
523	261.108	0.348	1.203
524	260.62	0.347	1.203
525	261.23	0.348	1.203
526	260.986	0.348	1.203
527	261.963	0.349	1.203
528	262.329	0.35	1.203
529	262.085	0.349	1.203
530	261.963	0.349	1.203
531	261.475	0.349	1.203
532	261.963	0.349	1.203
533	261.353	0.348	1.203
534	260.742	0.348	1.203
535	261.475	0.349	1.203
536	260.376	0.347	1.203
537	260.132	0.347	1.203
538	260.254	0.347	1.203
539	260.864	0.348	1.203
540	260.376	0.347	1.203
541	260.742	0.348	1.203
542	260.742	0.348	1.203
543	261.108	0.348	1.203
544	261.475	0.349	1.203
545	262.085	0.349	1.203
546	262.573	0.35	1.203
547	263.184	0.351	1.203
548	262.939	0.351	1.203
549	262.573	0.35	1.203
550	263.55	0.351	1.203
551	263.55	0.351	1.203
552	263.306	0.351	1.203
553	262.695	0.35	1.203
554	262.085	0.349	1.203
555	262.085	0.349	1.203
556	261.719	0.349	1.203
557	261.475	0.349	1.203
558	261.597	0.349	1.203
559	261.963	0.349	1.203
560	261.841	0.349	1.203
561	262.329	0.35	1.203
562	262.451	0.35	1.203
563	262.817	0.35	1.203
564	263.184	0.351	1.203
565	263.062	0.351	1.203
566	263.794	0.352	1.203
567	263.794	0.352	1.203
568	263.306	0.351	1.203
569	263.916	0.352	1.203
570	263.672	0.352	1.203
571	262.939	0.351	1.203
572	263.306	0.351	1.203
573	262.451	0.35	1.203
574	261.841	0.349	1.203
575	262.329	0.35	1.203
576	262.695	0.35	1.203
577	262.695	0.35	1.203
578	262.451	0.35	1.203
579	262.939	0.351	1.203
580	263.55	0.351	1.203
581	264.282	0.352	1.203
582	264.771	0.353	1.203
583	264.893	0.353	1.203
584	264.771	0.353	1.203
585	265.137	0.354	1.203
586	265.259	0.354	1.203
587	264.893	0.353	1.203
588	265.381	0.354	1.203
589	264.771	0.353	1.203
590	265.137	0.354	1.203
591	264.404	0.353	1.203
592	263.306	0.351	1.203
593	263.794	0.352	1.203
594	263.306	0.351	1.203
595	263.672	0.352	1.203
596	263.306	0.351	1.203
597	264.404	0.353	1.203
598	264.771	0.353	1.203
599	264.404	0.353	1.203
600	264.038	0.352	1.203
601	265.015	0.353	1.203
602	265.259	0.354	1.203
603	265.381	0.354	1.203
604	265.137	0.354	1.203
605	263.794	0.352	1.203
606	264.404	0.353	1.203
607	264.404	0.353	1.203
608	264.526	0.353	1.203
609	264.648	0.353	1.203
610	264.404	0.353	1.203
611	264.526	0.353	1.203
612	264.038	0.352	1.203
613	264.404	0.353	1.203
614	264.771	0.353	1.203
615	264.16	0.352	1.203
616	264.648	0.353	1.203
617	264.771	0.353	1.203
618	265.991	0.355	1.203
619	264.771	0.353	1.203
620	264.526	0.353	1.203
621	265.015	0.353	1.203
622	265.747	0.354	1.203
623	265.991	0.355	1.203
624	265.137	0.354	1.203
625	265.381	0.354	1.203
626	265.015	0.353	1.203
627	265.259	0.354	1.203
628	265.137	0.354	1.203
629	264.893	0.353	1.203
630	265.625	0.354	1.203
631	264.771	0.353	1.203
632	264.771	0.353	1.203
633	265.137	0.354	1.203
634	265.137	0.354	1.203
635	264.648	0.353	1.203
636	265.381	0.354	1.203
637	264.648	0.353	1.203
638	264.404	0.353	1.203
639	263.916	0.352	1.203
640	264.16	0.352	1.203
641	265.137	0.354	1.203
642	265.503	0.354	1.203
643	265.991	0.355	1.203
644	264.404	0.353	1.203
645	265.381	0.354	1.203
646	265.381	0.354	1.203
647	265.137	0.354	1.203
648	264.771	0.353	1.203
649	265.137	0.354	1.203
650	265.625	0.354	1.203
651	266.113	0.355	1.203
652	265.137	0.354	1.203
653	265.503	0.354	1.203
654	266.357	0.355	1.203
655	265.381	0.354	1.203
656	265.991	0.355	1.203
657	265.991	0.355	1.203
658	265.625	0.354	1.203
659	265.747	0.354	1.203
660	265.747	0.354	1.203
661	265.991	0.355	1.203
662	266.602	0.355	1.203
663	266.235	0.355	1.203
664	265.991	0.355	1.203
665	265.869	0.354	1.203
666	266.479	0.355	1.203
667	265.991	0.355	1.203
668	265.869	0.354	1.203
669	264.893	0.353	1.203
670	265.259	0.354	1.203
671	265.625	0.354	1.203
672	265.015	0.353	1.203
673	265.869	0.354	1.203
674	266.602	0.355	1.203
675	266.357	0.355	1.203
676	266.357	0.355	1.203
677	266.357	0.355	1.203
678	266.357	0.355	1.203
679	266.968	0.356	1.203
680	266.479	0.355	1.203
681	266.724	0.356	1.203
682	267.7	0.357	1.203
683	267.334	0.356	1.203
684	267.09	0.356	1.203
685	267.7	0.357	1.203
686	267.7	0.357	1.203
687	267.212	0.356	1.203
688	267.09	0.356	1.203
689	266.724	0.356	1.203
690	266.479	0.355	1.203
691	267.822	0.357	1.203
692	267.212	0.356	1.203
693	267.212	0.356	1.203
694	267.7	0.357	1.203
695	267.456	0.357	1.203
696	267.456	0.357	1.203
697	268.188	0.358	1.203
698	269.409	0.359	1.203
699	268.433	0.358	1.203
700	269.531	0.359	1.203
701	269.043	0.359	1.203
702	269.043	0.359	1.203
703	268.921	0.359	1.203
704	269.287	0.359	1.203
705	269.043	0.359	1.203
706	268.677	0.358	1.203
707	268.433	0.358	1.203
708	268.188	0.358	1.203
709	268.066	0.357	1.203
710	268.677	0.358	1.203
711	269.287	0.359	1.203
712	269.653	0.36	1.203
713	270.02	0.36	1.203
714	269.653	0.36	1.203
715	269.775	0.36	1.203
716	270.386	0.361	1.203
717	270.752	0.361	1.203
718	270.63	0.361	1.203
719	270.02	0.36	1.203
720	270.142	0.36	1.203
721	270.386	0.361	1.203
722	270.752	0.361	1.203
723	271.118	0.361	1.203
724	270.386	0.361	1.203
725	270.63	0.361	1.203
726	270.142	0.36	1.203
727	269.775	0.36	1.203
728	270.508	0.361	1.203
729	270.752	0.361	1.203
730	271.362	0.362	1.203
731	271.484	0.362	1.203
732	271.484	0.362	1.203
733	270.874	0.361	1.203
734	271.606	0.362	1.203
735	271.24	0.362	1.203
736	271.118	0.361	1.203
737	270.508	0.361	1.203
738	270.508	0.361	1.203
739	269.775	0.36	1.203
740	270.02	0.36	1.203
741	270.752	0.361	1.203
742	270.386	0.361	1.203
743	271.118	0.361	1.203
744	270.02	0.36	1.203
745	270.508	0.361	1.203
746	270.386	0.361	1.203
747	271.118	0.361	1.203
748	270.874	0.361	1.203
749	270.996	0.361	1.203
750	271.484	0.362	1.203
751	271.484	0.362	1.203
752	271.362	0.362	1.203
753	271.24	0.362	1.203
754	271.362	0.362	1.203
755	270.996	0.361	1.203
756	271.24	0.362	1.203
757	270.142	0.36	1.203
758	270.996	0.361	1.203
759	270.264	0.36	1.203
760	270.874	0.361	1.203
761	270.264	0.36	1.203
762	270.386	0.361	1.203
763	270.142	0.36	1.203
764	270.508	0.361	1.203
765	269.287	0.359	1.203
766	269.775	0.36	1.203
767	270.508	0.361	1.203
768	270.63	0.361	1.203
769	270.264	0.36	1.203
770	270.264	0.36	1.203
771	270.63	0.361	1.203
772	271.484	0.362	1.203
773	271.362	0.362	1.203
774	271.118	0.361	1.203
775	271.484	0.362	1.203
776	270.874	0.361	1.203
777	270.63	0.361	1.203
778	271.729	0.362	1.203
779	270.996	0.361	1.203
780	270.996	0.361	1.203
781	271.118	0.361	1.203
782	270.874	0.361	1.203
783	271.484	0.362	1.203
784	270.874	0.361	1.203
785	271.729	0.362	1.203
786	271.362	0.362	1.203
787	271.729	0.362	1.203
788	271.851	0.362	1.203
789	272.339	0.363	1.203
790	271.729	0.362	1.203
791	271.729	0.362	1.203
792	271.606	0.362	1.203
793	271.973	0.363	1.203
794	271.729	0.362	1.203
795	271.973	0.363	1.203
796	271.729	0.362	1.203
797	270.996	0.361	1.203
798	270.996	0.361	1.203
799	271.362	0.362	1.203
800	271.24	0.362	1.203
801	270.874	0.361	1.203
802	271.484	0.362	1.203
803	271.484	0.362	1.203
804	271.606	0.362	1.203
805	270.63	0.361	1.203
806	271.484	0.362	1.203
807	271.362	0.362	1.203
808	270.874	0.361	1.203
809	270.752	0.361	1.203
810	270.386	0.361	1.203
811	270.508	0.361	1.203
812	270.996	0.361	1.203
813	270.874	0.361	1.203
814	270.264	0.36	1.203
815	271.729	0.362	1.203
816	270.874	0.361	1.203
817	271.24	0.362	1.203
818	271.484	0.362	1.203
819	271.24	0.362	1.203
820	271.484	0.362	1.203
821	271.729	0.362	1.203
822	271.729	0.362	1.203
823	271.606	0.362	1.203
824	272.217	0.363	1.203
825	272.705	0.364	1.203
826	272.461	0.363	1.203
827	272.339	0.363	1.203
828	273.193	0.364	1.203
829	272.949	0.364	1.203
830	273.56	0.365	1.203
831	273.071	0.364	1.203
832	273.804	0.365	1.203
833	273.56	0.365	1.203
834	272.583	0.363	1.203
835	272.583	0.363	1.203
836	272.827	0.364	1.203
837	272.461	0.363	1.203
838	272.095	0.363	1.203
839	272.217	0.363	1.203
840	271.973	0.363	1.203
841	271.118	0.361	1.203
842	271.484	0.362	1.203
843	271.362	0.362	1.203
844	271.24	0.362	1.203
845	270.752	0.361	1.203
846	270.996	0.361	1.203
847	270.874	0.361	1.203
848	271.606	0.362	1.203
849	271.24	0.362	1.203
850	271.606	0.362	1.203
851	271.973	0.363	1.203
852	271.606	0.362	1.203
853	272.217	0.363	1.203
854	270.874	0.361	1.203
855	271.362	0.362	1.203
856	270.142	0.36	1.203
857	271.118	0.361	1.203
858	270.63	0.361	1.203
859	270.752	0.361	1.203
860	270.142	0.36	1.203
861	270.264	0.36	1.203
862	270.386	0.361	1.203
863	270.142	0.36	1.203
864	269.775	0.36	1.203
865	270.386	0.361	1.203
866	270.386	0.361	1.203
867	270.264	0.36	1.203
868	270.02	0.36	1.203
869	270.63	0.361	1.203
870	270.752	0.361	1.203
871	270.63	0.361	1.203
872	269.897	0.36	1.203
873	270.142	0.36	1.203
874	269.165	0.359	1.203
875	269.043	0.359	1.203
876	269.165	0.359	1.203
877	269.775	0.36	1.203
878	269.653	0.36	1.203
879	269.531	0.359	1.203
880	269.287	0.359	1.203
881	270.02	0.36	1.203
882	270.02	0.36	1.203
883	270.63	0.361	1.203
884	270.508	0.361	1.203
885	270.996	0.361	1.203
886	271.362	0.362	1.203
887	271.484	0.362	1.203
888	270.63	0.361	1.203
889	271.606	0.362	1.203
890	271.362	0.362	1.203
891	271.606	0.362	1.203
892	270.996	0.361	1.203
893	271.851	0.362	1.203
894	271.851	0.362	1.203
895	272.217	0.363	1.203
896	271.362	0.362	1.203
897	271.973	0.363	1.203
898	272.095	0.363	1.203
899	271.606	0.362	1.203
900	271.484	0.362	1.203
901	271.606	0.362	1.203
902	271.606	0.362	1.203
903	271.362	0.362	1.203
904	271.24	0.362	1.203
905	271.484	0.362	1.203
906	271.606	0.362	1.203
907	271.729	0.362	1.203
908	271.484	0.362	1.203
909	271.24	0.362	1.203
910	270.63	0.361	1.203
911	271.484	0.362	1.203
912	270.752	0.361	1.203
913	270.63	0.361	1.203
914	271.484	0.362	1.203
915	270.508	0.361	1.203
916	270.874	0.361	1.203
917	271.606	0.362	1.203
918	271.606	0.362	1.203
919	272.217	0.363	1.203
920	272.339	0.363	1.203
921	271.851	0.362	1.203
922	272.461	0.363	1.203
923	271.973	0.363	1.203
924	272.583	0.363	1.203
925	271.729	0.362	1.203
926	272.827	0.364	1.203
927	272.705	0.364	1.203
928	272.705	0.364	1.203
929	272.949	0.364	1.203
930	272.583	0.363	1.203
931	272.949	0.364	1.203
932	272.339	0.363	1.203
933	272.827	0.364	1.203
934	273.804	0.365	1.203
935	272.827	0.364	1.203
936	273.193	0.364	1.203
937	273.682	0.365	1.203
938	274.048	0.365	1.203
939	273.926	0.365	1.203
940	273.315	0.364	1.203
941	273.071	0.364	1.203
942	273.682	0.365	1.203
943	274.048	0.365	1.203
944	273.682	0.365	1.203
945	273.682	0.365	1.203
946	273.682	0.365	1.203
947	273.56	0.365	1.203
948	272.827	0.364	1.203
949	272.949	0.364	1.203
950	273.315	0.364	1.203
951	273.804	0.365	1.203
952	274.048	0.365	1.203
953	273.926	0.365	1.203
954	273.926	0.365	1.203
955	273.682	0.365	1.203
956	273.682	0.365	1.203
957	274.78	0.366	1.203
958	274.78	0.366	1.203
959	274.536	0.366	1.203
960	273.804	0.365	1.203
961	273.438	0.365	1.203
962	274.17	0.366	1.203
963	274.048	0.365	1.203
964	273.071	0.364	1.203
965	273.682	0.365	1.203
966	273.071	0.364	1.203
967	273.315	0.364	1.203
968	272.339	0.363	1.203
969	272.949	0.364	1.203
970	272.705	0.364	1.203
971	272.949	0.364	1.203
972	273.071	0.364	1.203
973	272.827	0.364	1.203
974	273.193	0.364	1.203
975	273.804	0.365	1.203
976	273.926	0.365	1.203
977	274.658	0.366	1.203
978	274.048	0.365	1.203
979	273.926	0.365	1.203
980	274.658	0.366	1.203
981	274.658	0.366	1.203
982	275.513	0.367	1.203
983	275.024	0.367	1.203
984	275.269	0.367	1.203
985	275.146	0.367	1.203
986	274.658	0.366	1.203
987	274.902	0.367	1.203
988	274.536	0.366	1.203
989	274.536	0.366	1.203
990	275.024	0.367	1.203
991	275.146	0.367	1.203
992	275.146	0.367	1.203
993	275.391	0.367	1.203
994	276.123	0.368	1.203
995	275.024	0.367	1.203
996	275.513	0.367	1.203
997	275.391	0.367	1.203
998	274.902	0.367	1.203
999	275.635	0.368	1.203
1000	275.024	0.367	1.203
1001	275.024	0.367	1.203
1002	274.536	0.366	1.203
1003	274.658	0.366	1.203
1004	274.048	0.365	1.203
1005	273.926	0.365	1.203
1006	272.949	0.364	1.203
1007	273.071	0.364	1.203
1008	273.56	0.365	1.203
1009	273.193	0.364	1.203
1010	273.682	0.365	1.203
1011	273.804	0.365	1.203
1012	274.536	0.366	1.203
1013	275.269	0.367	1.203
1014	275.757	0.368	1.203
1015	276.367	0.368	1.203
1016	276.367	0.368	1.203
1017	275.391	0.367	1.203
1018	275.513	0.367	1.203
1019	276.245	0.368	1.203
1020	276.123	0.368	1.203
1021	275.879	0.368	1.203
1022	276.367	0.368	1.203
1023	275.879	0.368	1.203
1024	276.245	0.368	1.203
1025	276.978	0.369	1.203
1026	276.978	0.369	1.203
1027	277.466	0.37	1.203
1028	278.32	0.371	1.203
1029	277.344	0.37	1.203
1030	277.954	0.371	1.203
1031	277.832	0.37	1.203
1032	277.954	0.371	1.203
1033	277.466	0.37	1.203
1034	277.344	0.37	1.203
1035	277.466	0.37	1.203
1036	277.588	0.37	1.203
1037	277.954	0.371	1.203
1038	277.466	0.37	1.203
1039	277.466	0.37	1.203
1040	276.855	0.369	1.203
1041	276.855	0.369	1.203
1042	276.367	0.368	1.203
1043	276.245	0.368	1.203
1044	276.489	0.369	1.203
1045	276.123	0.368	1.203
1046	276.611	0.369	1.203
1047	276.733	0.369	1.203
1048	276.855	0.369	1.203
1049	276.489	0.369	1.203
1050	276.978	0.369	1.203
1051	276.855	0.369	1.203
1052	276.733	0.369	1.203
1053	277.466	0.37	1.203
1054	277.1	0.369	1.203
1055	276.611	0.369	1.203
1056	277.344	0.37	1.203
1057	276.733	0.369	1.203
1058	277.1	0.369	1.203
1059	276.733	0.369	1.203
1060	276.611	0.369	1.203
1061	276.123	0.368	1.203
1062	276.245	0.368	1.203
1063	276.611	0.369	1.203
1064	276.733	0.369	1.203
1065	277.1	0.369	1.203
1066	275.879	0.368	1.203
1067	276.367	0.368	1.203
1068	276.489	0.369	1.203
1069	277.466	0.37	1.203
1070	276.855	0.369	1.203
1071	277.1	0.369	1.203
1072	277.222	0.37	1.203
1073	276.489	0.369	1.203
1074	276.978	0.369	1.203
1075	276.611	0.369	1.203
1076	276.733	0.369	1.203
1077	276.001	0.368	1.203
1078	276.001	0.368	1.203
1079	275.269	0.367	1.203
1080	275.513	0.367	1.203
1081	276.123	0.368	1.203
1082	275.391	0.367	1.203
1083	275.635	0.368	1.203
1084	276.245	0.368	1.203
1085	276.489	0.369	1.203
1086	275.024	0.367	1.203
1087	276.123	0.368	1.203
1088	276.123	0.368	1.203
1089	276.245	0.368	1.203
1090	276.489	0.369	1.203
1091	276.733	0.369	1.203
1092	276.733	0.369	1.203
1093	276.733	0.369	1.203
1094	276.611	0.369	1.203
1095	276.367	0.368	1.203
1096	276.733	0.369	1.203
1097	276.489	0.369	1.203
1098	276.367	0.368	1.203
1099	276.367	0.368	1.203
1100	276.245	0.368	1.203
1101	276.245	0.368	1.203
1102	275.879	0.368	1.203
1103	276.855	0.369	1.203
1104	277.1	0.369	1.203
1105	277.1	0.369	1.203
1106	276.001	0.368	1.203
1107	276.489	0.369	1.203
1108	276.855	0.369	1.203
1109	276.855	0.369	1.203
1110	276.123	0.368	1.203
1111	275.757	0.368	1.203
1112	275.635	0.368	1.203
1113	275.757	0.368	1.203
1114	275.879	0.368	1.203
1115	276.489	0.369	1.203
1116	276.855	0.369	1.203
1117	276.367	0.368	1.203
1118	276.978	0.369	1.203
1119	276.611	0.369	1.203
1120	277.344	0.37	1.203
1121	276.611	0.369	1.203
1122	277.222	0.37	1.203
1123	277.222	0.37	1.203
1124	276.978	0.369	1.203
1125	277.344	0.37	1.203
1126	277.344	0.37	1.203
1127	277.588	0.37	1.203
1128	278.076	0.371	1.203
1129	278.198	0.371	1.203
1130	278.076	0.371	1.203
1131	277.588	0.37	1.203
1132	277.466	0.37	1.203
1133	277.1	0.369	1.203
1134	277.466	0.37	1.203
1135	277.344	0.37	1.203
1136	277.954	0.371	1.203
1137	277.71	0.37	1.203
1138	277.588	0.37	1.203
1139	276.855	0.369	1.203
1140	276.367	0.368	1.203
1141	277.954	0.371	1.203
1142	277.71	0.37	1.203
1143	276.978	0.369	1.203
1144	277.1	0.369	1.203
1145	277.466	0.37	1.203
1146	277.588	0.37	1.203
1147	277.1	0.369	1.203
1148	277.588	0.37	1.203
1149	278.076	0.371	1.203
1150	278.076	0.371	1.203
1151	277.588	0.37	1.203
1152	276.611	0.369	1.203
1153	276.855	0.369	1.203
1154	276.855	0.369	1.203
1155	277.1	0.369	1.203
1156	276.245	0.368	1.203
1157	277.832	0.37	1.203
1158	277.466	0.37	1.203
1159	278.076	0.371	1.203
1160	277.466	0.37	1.203
1161	277.466	0.37	1.203
1162	277.71	0.37	1.203
1163	277.466	0.37	1.203
1164	277.1	0.369	1.203
1165	277.344	0.37	1.203
1166	277.832	0.37	1.203
1167	277.588	0.37	1.203
1168	277.466	0.37	1.203
1169	277.954	0.371	1.203
1170	277.344	0.37	1.203
1171	277.588	0.37	1.203
1172	276.489	0.369	1.203
1173	276.611	0.369	1.203
1174	277.1	0.369	1.203
1175	276.855	0.369	1.203
1176	276.367	0.368	1.203
1177	276.978	0.369	1.203
1178	277.222	0.37	1.203
1179	277.954	0.371	1.203
1180	277.466	0.37	1.203
1181	278.198	0.371	1.203
1182	277.954	0.371	1.203
1183	278.931	0.372	1.203
1184	278.198	0.371	1.203
1185	278.442	0.371	1.203
1186	278.687	0.372	1.203
1187	278.687	0.372	1.203
1188	279.663	0.373	1.203
1189	279.785	0.373	1.203
1190	279.297	0.372	1.203
1191	280.273	0.374	1.203
1192	279.541	0.373	1.203
1193	279.907	0.373	1.203
1194	280.151	0.374	1.203
1195	280.64	0.374	1.203
1196	280.396	0.374	1.203
1197	280.762	0.374	1.203
1198	280.884	0.375	1.203
1199	280.64	0.374	1.203
1200	280.884	0.375	1.203
1201	280.396	0.374	1.203
1202	281.25	0.375	1.203
1203	280.884	0.375	1.203
1204	281.006	0.375	1.203
1205	281.25	0.375	1.203
1206	280.518	0.374	1.203
1207	280.273	0.374	1.203
1208	279.419	0.373	1.203
1209	279.541	0.373	1.203
1210	279.785	0.373	1.203
1211	280.273	0.374	1.203
1212	279.663	0.373	1.203
1213	278.564	0.371	1.203
1214	279.297	0.372	1.203
1215	279.907	0.373	1.203
1216	280.273	0.374	1.203
1217	280.518	0.374	1.203
1218	280.762	0.374	1.203
1219	280.762	0.374	1.203
1220	281.25	0.375	1.203
1221	281.25	0.375	1.203
1222	281.494	0.375	1.203
1223	281.738	0.376	1.203
1224	282.471	0.377	1.203
1225	282.593	0.377	1.203
1226	281.494	0.375	1.203
1227	281.86	0.376	1.203
1228	282.104	0.376	1.203
1229	282.349	0.376	1.203
1230	282.471	0.377	1.203
1231	282.593	0.377	1.203
1232	282.349	0.376	1.203
1233	282.104	0.376	1.203
1234	282.959	0.377	1.203
1235	283.203	0.378	1.203
1236	283.081	0.377	1.203
1237	282.959	0.377	1.203
1238	282.471	0.377	1.203
1239	282.593	0.377	1.203
1240	282.471	0.377	1.203
1241	282.715	0.377	1.203
1242	282.227	0.376	1.203
1243	282.959	0.377	1.203
1244	282.715	0.377	1.203
1245	282.471	0.377	1.203
1246	281.738	0.376	1.203
1247	282.349	0.376	1.203
1248	282.349	0.376	1.203
1249	282.227	0.376	1.203
1250	281.616	0.375	1.203
1251	282.227	0.376	1.203
1252	281.494	0.375	1.203
1253	281.86	0.376	1.203
1254	282.349	0.376	1.203
1255	282.104	0.376	1.203
1256	281.616	0.375	1.203
1257	282.104	0.376	1.203
1258	281.494	0.375	1.203
1259	280.762	0.374	1.203
1260	281.86	0.376	1.203
1261	281.616	0.375	1.203
1262	282.104	0.376	1.203
1263	281.25	0.375	1.203
1264	281.372	0.375	1.203
1265	281.006	0.375	1.203
1266	280.273	0.374	1.203
1267	281.006	0.375	1.203
1268	281.25	0.375	1.203
1269	281.372	0.375	1.203
1270	280.884	0.375	1.203
1271	281.006	0.375	1.203
1272	281.25	0.375	1.203
1273	281.616	0.375	1.203
1274	281.494	0.375	1.203
1275	282.227	0.376	1.203
1276	282.349	0.376	1.203
1277	282.715	0.377	1.203
1278	281.982	0.376	1.203
1279	282.349	0.376	1.203
1280	281.494	0.375	1.203
1281	282.227	0.376	1.203
1282	282.104	0.376	1.203
1283	281.494	0.375	1.203
1284	282.104	0.376	1.203
1285	281.982	0.376	1.203
1286	281.982	0.376	1.203
1287	282.104	0.376	1.203
1288	282.227	0.376	1.203
1289	282.349	0.376	1.203
1290	281.982	0.376	1.203
1291	283.203	0.378	1.203
1292	282.959	0.377	1.203
1293	283.813	0.378	1.203
1294	283.325	0.378	1.203
1295	282.959	0.377	1.203
1296	282.837	0.377	1.203
1297	283.325	0.378	1.203
1298	283.203	0.378	1.203
1299	282.471	0.377	1.203
1300	281.982	0.376	1.203
1301	282.104	0.376	1.203
1302	281.25	0.375	1.203
1303	281.25	0.375	1.203
1304	281.738	0.376	1.203
1305	282.349	0.376	1.203
1306	280.884	0.375	1.203
1307	281.738	0.376	1.203
1308	281.982	0.376	1.203
1309	281.86	0.376	1.203
1310	281.616	0.375	1.203
1311	281.982	0.376	1.203
1312	282.227	0.376	1.203
1313	283.325	0.378	1.203
1314	282.349	0.376	1.203
1315	281.738	0.376	1.203
1316	281.738	0.376	1.203
1317	282.471	0.377	1.203
1318	282.104	0.376	1.203
1319	282.471	0.377	1.203
1320	282.593	0.377	1.203
1321	283.203	0.378	1.203
1322	282.104	0.376	1.203
1323	281.616	0.375	1.203
1324	281.982	0.376	1.203
1325	282.349	0.376	1.203
1326	281.616	0.375	1.203
1327	281.982	0.376	1.203
1328	282.715	0.377	1.203
1329	283.447	0.378	1.203
1330	283.203	0.378	1.203
1331	283.081	0.377	1.203
1332	283.325	0.378	1.203
1333	283.081	0.377	1.203
1334	283.569	0.378	1.203
1335	283.203	0.378	1.203
1336	284.058	0.379	1.203
1337	283.691	0.378	1.203
1338	283.569	0.378	1.203
1339	283.447	0.378	1.203
1340	283.081	0.377	1.203
1341	283.081	0.377	1.203
1342	282.471	0.377	1.203
1343	283.447	0.378	1.203
1344	283.325	0.378	1.203
1345	284.058	0.379	1.203
1346	283.081	0.377	1.203
1347	283.813	0.378	1.203
1348	283.813	0.378	1.203
1349	283.936	0.379	1.203
1350	285.645	0.381	1.203
1351	285.034	0.38	1.203
1352	284.546	0.379	1.203
1353	284.424	0.379	1.203
1354	283.447	0.378	1.203
1355	283.569	0.378	1.203
1356	284.302	0.379	1.203
1357	285.4	0.381	1.203
1358	284.668	0.38	1.203
1359	284.546	0.379	1.203
1360	284.18	0.379	1.203
1361	283.936	0.379	1.203
1362	284.058	0.379	1.203
1363	283.936	0.379	1.203
1364	284.546	0.379	1.203
1365	284.668	0.38	1.203
1366	283.813	0.378	1.203
1367	284.668	0.38	1.203
1368	285.278	0.38	1.203
1369	286.011	0.381	1.203
1370	286.011	0.381	1.203
1371	286.133	0.382	1.203
1372	285.522	0.381	1.203
1373	285.767	0.381	1.203
1374	286.743	0.382	1.203
1375	286.133	0.382	1.203
1376	286.743	0.382	1.203
1377	286.865	0.382	1.203
1378	286.499	0.382	1.203
1379	286.621	0.382	1.203
1380	287.109	0.383	1.203
1381	286.499	0.382	1.203
1382	286.377	0.382	1.203
1383	286.987	0.383	1.203
1384	286.377	0.382	1.203
1385	286.621	0.382	1.203
1386	285.889	0.381	1.203
1387	286.499	0.382	1.203
1388	286.133	0.382	1.203
1389	286.743	0.382	1.203
1390	286.499	0.382	1.203
1391	286.499	0.382	1.203
1392	285.889	0.381	1.203
1393	286.743	0.382	1.203
1394	285.889	0.381	1.203
1395	286.499	0.382	1.203
1396	286.377	0.382	1.203
1397	286.621	0.382	1.203
1398	286.621	0.382	1.203
1399	286.255	0.382	1.203
1400	286.377	0.382	1.203
1401	286.377	0.382	1.203
1402	286.133	0.382	1.203
1403	285.889	0.381	1.203
1404	286.011	0.381	1.203
1405	286.255	0.382	1.203
1406	286.621	0.382	1.203
1407	287.109	0.383	1.203
1408	286.865	0.382	1.203
1409	288.208	0.384	1.203
1410	288.086	0.384	1.203
1411	287.964	0.384	1.203
1412	287.476	0.383	1.203
1413	287.476	0.383	1.203
1414	287.842	0.384	1.203
1415	286.743	0.382	1.203
1416	286.865	0.382	1.203
1417	286.987	0.383	1.203
1418	287.354	0.383	1.203
1419	286.865	0.382	1.203
1420	286.499	0.382	1.203
1421	286.377	0.382	1.203
1422	286.255	0.382	1.203
1423	286.377	0.382	1.203
1424	286.865	0.382	1.203
1425	286.865	0.382	1.203
1426	287.842	0.384	1.203
1427	287.231	0.383	1.203
1428	287.598	0.383	1.203
1429	287.231	0.383	1.203
1430	288.33	0.384	1.203
1431	289.185	0.386	1.203
1432	288.452	0.385	1.203
1433	286.987	0.383	1.203
1434	288.208	0.384	1.203
1435	287.964	0.384	1.203
1436	287.231	0.383	1.203
1437	287.842	0.384	1.203
1438	288.452	0.385	1.203
1439	287.72	0.384	1.203
1440	288.208	0.384	1.203
1441	287.72	0.384	1.203
1442	288.086	0.384	1.203
1443	287.842	0.384	1.203
1444	288.208	0.384	1.203
1445	288.696	0.385	1.203
1446	288.574	0.385	1.203
1447	288.696	0.385	1.203
1448	288.208	0.384	1.203
1449	288.452	0.385	1.203
1450	288.574	0.385	1.203
1451	289.185	0.386	1.203
1452	289.307	0.386	1.203
1453	288.208	0.384	1.203
1454	288.818	0.385	1.203
1455	288.696	0.385	1.203
1456	287.354	0.383	1.203
1457	288.208	0.384	1.203
1458	289.673	0.386	1.203
1459	288.818	0.385	1.203
1460	288.696	0.385	1.203
1461	288.818	0.385	1.203
1462	290.039	0.387	1.203
1463	290.527	0.387	1.203
1464	290.283	0.387	1.203
1465	291.382	0.389	1.203
1466	290.649	0.388	1.203
1467	291.26	0.388	1.203
1468	291.626	0.389	1.203
1469	291.748	0.389	1.203
1470	292.236	0.39	1.203
1471	292.114	0.389	1.203
1472	291.992	0.389	1.203
1473	291.26	0.388	1.203
1474	291.992	0.389	1.203
1475	290.894	0.388	1.203
1476	291.748	0.389	1.203
1477	290.405	0.387	1.203
1478	290.649	0.388	1.203
1479	289.795	0.386	1.203
1480	290.527	0.387	1.203
1481	291.016	0.388	1.203
1482	290.771	0.388	1.203
1483	291.382	0.389	1.203
1484	290.894	0.388	1.203
1485	291.138	0.388	1.203
1486	290.527	0.387	1.203
1487	290.527	0.387	1.203
1488	290.039	0.387	1.203
1489	290.039	0.387	1.203
1490	290.283	0.387	1.203
1491	289.795	0.386	1.203
1492	289.917	0.387	1.203
1493	289.673	0.386	1.203
1494	290.405	0.387	1.203
1495	290.283	0.387	1.203
1496	290.161	0.387	1.203
1497	290.894	0.388	1.203
1498	290.405	0.387	1.203
1499	290.894	0.388	1.203
1500	291.382	0.389	1.203
1501	291.748	0.389	1.203
1502	291.382	0.389	1.203
1503	292.114	0.389	1.203
1504	293.335	0.391	1.203
1505	292.114	0.389	1.203
1506	292.114	0.389	1.203
1507	291.992	0.389	1.203
1508	292.48	0.39	1.203
1509	292.358	0.39	1.203
1510	292.236	0.39	1.203
1511	292.114	0.389	1.203
1512	291.992	0.389	1.203
1513	291.626	0.389	1.203
1514	291.748	0.389	1.203
1515	291.87	0.389	1.203
1516	291.382	0.389	1.203
1517	291.138	0.388	1.203
1518	291.016	0.388	1.203
1519	290.894	0.388	1.203
1520	291.26	0.388	1.203
1521	291.992	0.389	1.203
1522	292.48	0.39	1.203
1523	292.603	0.39	1.203
1524	292.603	0.39	1.203
1525	292.48	0.39	1.203
1526	291.87	0.389	1.203
1527	292.114	0.389	1.203
1528	292.358	0.39	1.203
1529	291.87	0.389	1.203
1530	291.504	0.389	1.203
1531	291.87	0.389	1.203
1532	291.382	0.389	1.203
1533	291.626	0.389	1.203
1534	291.26	0.388	1.203
1535	291.138	0.388	1.203
1536	291.626	0.389	1.203
1537	291.138	0.388	1.203
1538	291.382	0.389	1.203
1539	291.504	0.389	1.203
1540	292.48	0.39	1.203
1541	291.626	0.389	1.203
1542	292.114	0.389	1.203
1543	292.358	0.39	1.203
1544	292.236	0.39	1.203
1545	292.358	0.39	1.203
1546	291.138	0.388	1.203
1547	292.603	0.39	1.203
1548	292.114	0.389	1.203
1549	291.748	0.389	1.203
1550	291.382	0.389	1.203
1551	291.504	0.389	1.203
1552	291.504	0.389	1.203
1553	291.382	0.389	1.203
1554	290.405	0.387	1.203
1555	290.283	0.387	1.203
1556	290.894	0.388	1.203
1557	290.771	0.388	1.203
1558	290.527	0.387	1.203
1559	291.382	0.389	1.203
1560	291.626	0.389	1.203
1561	291.992	0.389	1.203
1562	291.016	0.388	1.203
1563	291.138	0.388	1.203
1564	291.87	0.389	1.203
1565	291.382	0.389	1.203
1566	291.26	0.388	1.203
1567	290.894	0.388	1.203
1568	291.626	0.389	1.203
1569	290.771	0.388	1.203
1570	291.016	0.388	1.203
1571	291.138	0.388	1.203
1572	290.527	0.387	1.203
1573	291.382	0.389	1.203
1574	290.771	0.388	1.203
1575	291.138	0.388	1.203
1576	291.748	0.389	1.203
1577	291.626	0.389	1.203
1578	292.236	0.39	1.203
1579	292.725	0.39	1.203
1580	292.725	0.39	1.203
1581	292.847	0.39	1.203
1582	292.48	0.39	1.203
1583	292.603	0.39	1.203
1584	293.213	0.391	1.203
1585	293.579	0.391	1.203
1586	292.236	0.39	1.203
1587	293.457	0.391	1.203
1588	293.335	0.391	1.203
1589	293.579	0.391	1.203
1590	293.335	0.391	1.203
1591	293.335	0.391	1.203
1592	293.213	0.391	1.203
1593	292.48	0.39	1.203
1594	293.335	0.391	1.203
1595	292.114	0.389	1.203
1596	294.067	0.392	1.203
1597	293.945	0.392	1.203
1598	293.335	0.391	1.203
1599	293.213	0.391	1.203
1600	293.213	0.391	1.203
1601	293.213	0.391	1.203
1602	292.725	0.39	1.203
1603	291.87	0.389	1.203
1604	292.358	0.39	1.203
1605	292.969	0.391	1.203
1606	291.992	0.389	1.203
1607	291.748	0.389	1.203
1608	291.992	0.389	1.203
1609	291.26	0.388	1.203
1610	291.626	0.389	1.203
1611	291.382	0.389	1.203
1612	291.504	0.389	1.203
1613	291.26	0.388	1.203
1614	291.87	0.389	1.203
1615	291.87	0.389	1.203
1616	292.969	0.391	1.203
1617	292.236	0.39	1.203
1618	293.213	0.391	1.203
1619	293.091	0.391	1.203
1620	292.725	0.39	1.203
1621	293.335	0.391	1.203
1622	293.213	0.391	1.203
1623	293.335	0.391	1.203
1624	294.067	0.392	1.203
1625	293.701	0.392	1.203
1626	293.091	0.391	1.203
1627	294.067	0.392	1.203
1628	295.288	0.394	1.203
1629	294.922	0.393	1.203
1630	294.678	0.393	1.203
1631	295.288	0.394	1.203
1632	294.678	0.393	1.203
1633	294.922	0.393	1.203
1634	295.044	0.393	1.203
1635	294.8	0.393	1.203
1636	295.41	0.394	1.203
1637	295.41	0.394	1.203
1638	294.922	0.393	1.203
1639	294.678	0.393	1.203
1640	294.678	0.393	1.203
1641	294.556	0.393	1.203
1642	294.678	0.393	1.203
1643	293.945	0.392	1.203
1644	293.213	0.391	1.203
1645	293.457	0.391	1.203
1646	293.457	0.391	1.203
1647	293.457	0.391	1.203
1648	293.335	0.391	1.203
1649	293.579	0.391	1.203
1650	293.823	0.392	1.203
1651	293.335	0.391	1.203
1652	293.457	0.391	1.203
1653	294.189	0.392	1.203
1654	294.067	0.392	1.203
1655	293.701	0.392	1.203
1656	294.067	0.392	1.203
1657	294.556	0.393	1.203
1658	294.189	0.392	1.203
1659	294.8	0.393	1.203
1660	294.434	0.393	1.203
1661	294.189	0.392	1.203
1662	294.189	0.392	1.203
1663	294.556	0.393	1.203
1664	295.288	0.394	1.203
1665	295.776	0.394	1.203
1666	296.143	0.395	1.203
1667	295.898	0.395	1.203
1668	296.143	0.395	1.203
1669	296.387	0.395	1.203
1670	296.143	0.395	1.203
1671	295.654	0.394	1.203
1672	295.898	0.395	1.203
1673	296.387	0.395	1.203
1674	296.143	0.395	1.203
1675	295.898	0.395	1.203
1676	295.166	0.394	1.203
1677	295.288	0.394	1.203
1678	296.387	0.395	1.203
1679	296.143	0.395	1.203
1680	296.387	0.395	1.203
1681	295.776	0.394	1.203
1682	295.654	0.394	1.203
1683	295.166	0.394	1.203
1684	296.387	0.395	1.203
1685	296.265	0.395	1.203
1686	296.265	0.395	1.203
1687	295.776	0.394	1.203
1688	295.044	0.393	1.203
1689	295.288	0.394	1.203
1690	295.898	0.395	1.203
1691	296.265	0.395	1.203
1692	295.532	0.394	1.203
1693	294.922	0.393	1.203
1694	295.898	0.395	1.203
1695	296.021	0.395	1.203
1696	295.288	0.394	1.203
1697	296.143	0.395	1.203
1698	296.265	0.395	1.203
1699	296.997	0.396	1.203
1700	296.509	0.395	1.203
1701	296.143	0.395	1.203
1702	296.631	0.396	1.203
1703	297.363	0.396	1.203
1704	297.119	0.396	1.203
1705	296.631	0.396	1.203
1706	297.241	0.396	1.203
1707	297.119	0.396	1.203
1708	296.509	0.395	1.203
1709	297.241	0.396	1.203
1710	297.241	0.396	1.203
1711	297.241	0.396	1.203
1712	296.143	0.395	1.203
1713	294.312	0.392	1.203
1714	295.776	0.394	1.203
1715	295.654	0.394	1.203
1716	295.166	0.394	1.203
1717	295.288	0.394	1.203
1718	295.532	0.394	1.203
1719	295.654	0.394	1.203
1720	295.776	0.394	1.203
1721	295.41	0.394	1.203
1722	296.021	0.395	1.203
1723	296.143	0.395	1.203
1724	295.776	0.394	1.203
1725	294.922	0.393	1.203
1726	294.678	0.393	1.203
1727	295.288	0.394	1.203
1728	295.898	0.395	1.203
1729	295.654	0.394	1.203
1730	296.021	0.395	1.203
1731	295.776	0.394	1.203
1732	295.41	0.394	1.203
1733	294.922	0.393	1.203
1734	295.166	0.394	1.203
1735	295.654	0.394	1.203
1736	294.8	0.393	1.203
1737	295.654	0.394	1.203
1738	295.166	0.394	1.203
1739	295.288	0.394	1.203
1740	296.021	0.395	1.203
1741	295.654	0.394	1.203
1742	295.532	0.394	1.203
1743	295.776	0.394	1.203
1744	295.532	0.394	1.203
1745	295.044	0.393	1.203
1746	295.532	0.394	1.203
1747	295.776	0.394	1.203
1748	295.166	0.394	1.203
1749	294.922	0.393	1.203
1750	294.8	0.393	1.203
1751	295.044	0.393	1.203
1752	294.922	0.393	1.203
1753	295.166	0.394	1.203
1754	294.922	0.393	1.203
1755	294.922	0.393	1.203
1756	293.579	0.391	1.203
1757	293.823	0.392	1.203
1758	294.189	0.392	1.203
1759	293.945	0.392	1.203
1760	294.678	0.393	1.203
1761	294.067	0.392	1.203
1762	295.044	0.393	1.203
1763	294.8	0.393	1.203
1764	295.044	0.393	1.203
1765	294.8	0.393	1.203
1766	294.8	0.393	1.203
1767	295.654	0.394	1.203
1768	295.41	0.394	1.203
1769	295.776	0.394	1.203
1770	295.776	0.394	1.203
1771	296.265	0.395	1.203
1772	295.898	0.395	1.203
1773	295.776	0.394	1.203
1774	296.509	0.395	1.203
1775	297.241	0.396	1.203
1776	295.898	0.395	1.203
1777	295.654	0.394	1.203
1778	295.898	0.395	1.203
1779	295.41	0.394	1.203
1780	295.41	0.394	1.203
1781	295.532	0.394	1.203
1782	295.776	0.394	1.203
1783	295.898	0.395	1.203
1784	295.654	0.394	1.203
1785	295.898	0.395	1.203
1786	295.41	0.394	1.203
1787	295.776	0.394	1.203
1788	295.654	0.394	1.203
1789	294.922	0.393	1.203
1790	295.044	0.393	1.203
1791	294.434	0.393	1.203
1792	294.312	0.392	1.203
1793	293.579	0.391	1.203
1794	294.189	0.392	1.203
1795	294.067	0.392	1.203
1796	294.678	0.393	1.203
1797	293.457	0.391	1.203
1798	294.067	0.392	1.203
1799	293.335	0.391	1.203
1800	293.945	0.392	1.203
1801	294.312	0.392	1.203
1802	294.312	0.392	1.203
1803	294.922	0.393	1.203
1804	295.044	0.393	1.203
1805	295.044	0.393	1.203
1806	294.556	0.393	1.203
1807	294.922	0.393	1.203
1808	294.922	0.393	1.203
1809	294.556	0.393	1.203
1810	294.434	0.393	1.203
1811	294.434	0.393	1.203
1812	294.8	0.393	1.203
1813	294.922	0.393	1.203
1814	294.678	0.393	1.203
1815	294.189	0.392	1.203
1816	295.41	0.394	1.203
1817	295.044	0.393	1.203
1818	294.678	0.393	1.203
1819	294.922	0.393	1.203
1820	295.166	0.394	1.203
1821	295.41	0.394	1.203
1822	295.776	0.394	1.203
1823	295.654	0.394	1.203
1824	296.021	0.395	1.203
1825	296.509	0.395	1.203
1826	295.41	0.394	1.203
1827	296.143	0.395	1.203
1828	295.654	0.394	1.203
1829	295.532	0.394	1.203
1830	295.288	0.394	1.203
1831	295.166	0.394	1.203
1832	295.776	0.394	1.203
1833	294.922	0.393	1.203
1834	294.922	0.393	1.203
1835	294.8	0.393	1.203
1836	296.387	0.395	1.203
1837	295.41	0.394	1.203
1838	296.265	0.395	1.203
1839	295.532	0.394	1.203
1840	296.265	0.395	1.203
1841	296.387	0.395	1.203
1842	296.265	0.395	1.203
1843	295.654	0.394	1.203
1844	295.898	0.395	1.203
1845	296.387	0.395	1.203
1846	294.922	0.393	1.203
1847	295.654	0.394	1.203
1848	294.556	0.393	1.203
1849	295.288	0.394	1.203
1850	294.434	0.393	1.203
1851	295.532	0.394	1.203
1852	295.532	0.394	1.203
1853	295.654	0.394	1.203
1854	294.8	0.393	1.203
1855	295.654	0.394	1.203
1856	297.119	0.396	1.203
1857	295.654	0.394	1.203
1858	295.044	0.393	1.203
1859	295.41	0.394	1.203
1860	296.021	0.395	1.203
1861	295.898	0.395	1.203
1862	295.532	0.394	1.203
1863	295.166	0.394	1.203
1864	295.532	0.394	1.203
1865	295.898	0.395	1.203
1866	294.312	0.392	1.203
1867	294.8	0.393	1.203
1868	295.044	0.393	1.203
1869	295.166	0.394	1.203
1870	294.922	0.393	1.203
1871	294.678	0.393	1.203
1872	294.189	0.392	1.203
1873	294.312	0.392	1.203
1874	294.556	0.393	1.203
1875	294.922	0.393	1.203
1876	296.021	0.395	1.203
1877	295.166	0.394	1.203
1878	294.678	0.393	1.203
1879	295.044	0.393	1.203
1880	294.922	0.393	1.203
1881	294.434	0.393	1.203
1882	295.288	0.394	1.203
1883	294.678	0.393	1.203
1884	295.166	0.394	1.203
1885	295.166	0.394	1.203
1886	295.41	0.394	1.203
1887	295.288	0.394	1.203
1888	295.288	0.394	1.203
1889	295.532	0.394	1.203
1890	294.556	0.393	1.203
1891	295.044	0.393	1.203
1892	295.166	0.394	1.203
1893	295.044	0.393	1.203
1894	295.044	0.393	1.203
1895	295.166	0.394	1.203
1896	296.509	0.395	1.203
1897	295.776	0.394	1.203
1898	296.265	0.395	1.203
1899	296.875	0.396	1.203
1900	297.363	0.396	1.203
1901	296.509	0.395	1.203
1902	296.875	0.396	1.203
1903	296.509	0.395	1.203
1904	295.898	0.395	1.203
1905	295.532	0.394	1.203
1906	295.41	0.394	1.203
1907	295.776	0.394	1.203
1908	294.922	0.393	1.203
1909	295.41	0.394	1.203
1910	294.8	0.393	1.203
1911	295.41	0.394	1.203
1912	295.532	0.394	1.203
1913	295.898	0.395	1.203
1914	295.166	0.394	1.203
1915	295.044	0.393	1.203
1916	294.067	0.392	1.203
1917	294.556	0.393	1.203
1918	295.41	0.394	1.203
1919	295.41	0.394	1.203
1920	295.41	0.394	1.203
1921	295.044	0.393	1.203
1922	294.189	0.392	1.203
1923	294.434	0.393	1.203
1924	294.189	0.392	1.203
1925	293.945	0.392	1.203
1926	294.434	0.393	1.203
1927	293.823	0.392	1.203
1928	294.067	0.392	1.203
1929	294.434	0.393	1.203
1930	294.189	0.392	1.203
1931	295.288	0.394	1.203
1932	295.776	0.394	1.203
1933	295.166	0.394	1.203
1934	295.776	0.394	1.203
1935	295.41	0.394	1.203
1936	295.044	0.393	1.203
1937	295.288	0.394	1.203
1938	296.021	0.395	1.203
1939	296.021	0.395	1.203
1940	295.898	0.395	1.203
1941	295.654	0.394	1.203
1942	295.898	0.395	1.203
1943	296.753	0.396	1.203
1944	296.387	0.395	1.203
1945	296.021	0.395	1.203
1946	296.631	0.396	1.203
1947	295.654	0.394	1.203
1948	295.532	0.394	1.203
1949	296.143	0.395	1.203
1950	296.021	0.395	1.203
1951	296.631	0.396	1.203
1952	296.509	0.395	1.203
1953	296.265	0.395	1.203
1954	296.143	0.395	1.203
1955	296.265	0.395	1.203
1956	296.265	0.395	1.203
1957	297.241	0.396	1.203
1958	297.852	0.397	1.203
1959	297.363	0.396	1.203
1960	297.729	0.397	1.203
1961	297.241	0.396	1.203
1962	298.096	0.397	1.203
1963	297.852	0.397	1.203
1964	297.485	0.397	1.203
1965	296.265	0.395	1.203
1966	296.631	0.396	1.203
1967	296.631	0.396	1.203
1968	295.654	0.394	1.203
1969	295.776	0.394	1.203
1970	296.631	0.396	1.203
1971	296.265	0.395	1.203
1972	296.387	0.395	1.203
1973	295.166	0.394	1.203
1974	296.387	0.395	1.203
1975	295.898	0.395	1.203
1976	295.41	0.394	1.203
1977	295.898	0.395	1.203
1978	296.387	0.395	1.203
1979	296.509	0.395	1.203
1980	296.387	0.395	1.203
1981	296.875	0.396	1.203
1982	297.241	0.396	1.203
1983	298.828	0.398	1.203
1984	297.485	0.397	1.203
1985	297.729	0.397	1.203
1986	298.096	0.397	1.203
1987	297.974	0.397	1.203
1988	297.363	0.396	1.203
1989	297.852	0.397	1.203
1990	297.974	0.397	1.203
1991	298.462	0.398	1.203
1992	297.974	0.397	1.203
1993	297.485	0.397	1.203
1994	298.218	0.398	1.203
1995	297.974	0.397	1.203
1996	297.729	0.397	1.203
1997	298.34	0.398	1.203
1998	298.828	0.398	1.203
[truncated: 60,501 more rows]
