# Supplementary material for: Evaluation of the extent of damage to the esophageal wall caused by press-through package ingestion
Source: PeerJ. 2019 Apr 18;7:e6763. doi: 10.7717/peerj.6763 (PMC6475578; doi:10.7717/peerj.6763)
Supplement: Dataset S8 [file peerj-07-6763-s025.csv]

time[ms]	frictional force[gf]	cof	[mm]
0	73.73	0.098	1.203
1	73.486	0.098	1.203
2	75.562	0.101	1.203
3	73.975	0.099	1.203
4	73.242	0.098	1.203
5	72.388	0.097	1.203
6	72.388	0.097	1.203
7	72.388	0.097	1.203
8	73.73	0.098	1.203
9	72.998	0.097	1.203
10	72.754	0.097	1.203
11	74.585	0.099	1.203
12	74.585	0.099	1.203
13	74.341	0.099	1.203
14	73.364	0.098	1.203
15	75.317	0.1	1.203
16	75.439	0.101	1.203
17	75.317	0.1	1.203
18	74.341	0.099	1.203
19	73.73	0.098	1.203
20	74.585	0.099	1.203
21	74.341	0.099	1.203
22	74.097	0.099	1.203
23	74.097	0.099	1.203
24	74.463	0.099	1.203
25	75.317	0.1	1.203
26	74.951	0.1	1.203
27	74.585	0.099	1.203
28	76.294	0.102	1.203
29	77.148	0.103	1.203
30	76.294	0.102	1.203
31	75.317	0.1	1.203
32	74.585	0.099	1.203
33	74.951	0.1	1.203
34	75.195	0.1	1.203
35	74.097	0.099	1.203
36	74.341	0.099	1.203
37	74.951	0.1	1.203
38	75.562	0.101	1.203
39	75.317	0.1	1.203
40	74.829	0.1	1.203
41	76.538	0.102	1.203
42	78.369	0.104	1.203
43	78.369	0.104	1.203
44	79.346	0.106	1.203
45	79.468	0.106	1.203
46	81.909	0.109	1.203
47	83.496	0.111	1.203
48	83.984	0.112	1.203
49	84.961	0.113	1.203
50	85.327	0.114	1.203
51	87.524	0.117	1.203
52	87.402	0.117	1.203
53	87.524	0.117	1.203
54	87.891	0.117	1.203
55	89.233	0.119	1.203
56	90.454	0.121	1.203
57	90.698	0.121	1.203
58	89.722	0.12	1.203
59	90.698	0.121	1.203
60	91.309	0.122	1.203
61	91.797	0.122	1.203
62	92.285	0.123	1.203
63	93.018	0.124	1.203
64	94.238	0.126	1.203
65	93.75	0.125	1.203
66	95.337	0.127	1.203
67	96.313	0.128	1.203
68	97.778	0.13	1.203
69	97.534	0.13	1.203
70	98.633	0.132	1.203
71	99.365	0.132	1.203
72	99.731	0.133	1.203
73	100.83	0.134	1.203
74	100.586	0.134	1.203
75	102.173	0.136	1.203
76	101.807	0.136	1.203
77	103.516	0.138	1.203
78	102.051	0.136	1.203
79	104.248	0.139	1.203
80	104.492	0.139	1.203
81	104.98	0.14	1.203
82	106.201	0.142	1.203
83	106.812	0.142	1.203
84	107.178	0.143	1.203
85	108.154	0.144	1.203
86	107.91	0.144	1.203
87	109.009	0.145	1.203
88	110.229	0.147	1.203
89	110.84	0.148	1.203
90	110.962	0.148	1.203
91	110.474	0.147	1.203
92	111.45	0.149	1.203
93	111.572	0.149	1.203
94	111.328	0.148	1.203
95	111.45	0.149	1.203
96	112.305	0.15	1.203
97	113.281	0.151	1.203
98	111.45	0.149	1.203
99	113.159	0.151	1.203
100	115.112	0.153	1.203
101	114.99	0.153	1.203
102	114.746	0.153	1.203
103	114.502	0.153	1.203
104	115.234	0.154	1.203
105	115.601	0.154	1.203
106	116.211	0.155	1.203
107	116.211	0.155	1.203
108	116.699	0.156	1.203
109	117.798	0.157	1.203
110	117.92	0.157	1.203
111	118.164	0.158	1.203
112	119.141	0.159	1.203
113	119.385	0.159	1.203
114	119.751	0.16	1.203
115	120.117	0.16	1.203
116	119.873	0.16	1.203
117	120.239	0.16	1.203
118	120.117	0.16	1.203
119	120.85	0.161	1.203
120	121.582	0.162	1.203
121	121.948	0.163	1.203
122	122.314	0.163	1.203
123	121.826	0.162	1.203
124	122.559	0.163	1.203
125	123.535	0.165	1.203
126	123.535	0.165	1.203
127	124.39	0.166	1.203
128	124.268	0.166	1.203
129	125.488	0.167	1.203
130	125.732	0.168	1.203
131	125.366	0.167	1.203
132	125.366	0.167	1.203
133	125.366	0.167	1.203
134	125.244	0.167	1.203
135	126.343	0.168	1.203
136	126.587	0.169	1.203
137	126.953	0.169	1.203
138	126.465	0.169	1.203
139	127.197	0.17	1.203
140	127.563	0.17	1.203
141	128.784	0.172	1.203
142	129.15	0.172	1.203
143	129.639	0.173	1.203
144	129.639	0.173	1.203
145	130.615	0.174	1.203
146	130.493	0.174	1.203
147	130.615	0.174	1.203
148	131.104	0.175	1.203
149	131.958	0.176	1.203
150	131.836	0.176	1.203
151	132.446	0.177	1.203
152	131.47	0.175	1.203
153	132.69	0.177	1.203
154	132.08	0.176	1.203
155	132.446	0.177	1.203
156	133.423	0.178	1.203
157	133.545	0.178	1.203
158	133.423	0.178	1.203
159	133.911	0.179	1.203
160	134.155	0.179	1.203
161	134.277	0.179	1.203
162	135.132	0.18	1.203
163	135.376	0.181	1.203
164	136.475	0.182	1.203
165	135.864	0.181	1.203
166	136.597	0.182	1.203
167	135.376	0.181	1.203
168	136.353	0.182	1.203
169	135.864	0.181	1.203
170	137.085	0.183	1.203
171	137.939	0.184	1.203
172	136.963	0.183	1.203
173	137.329	0.183	1.203
174	137.817	0.184	1.203
175	138.794	0.185	1.203
176	138.794	0.185	1.203
177	138.916	0.185	1.203
178	139.282	0.186	1.203
179	139.404	0.186	1.203
180	140.015	0.187	1.203
181	140.259	0.187	1.203
182	141.357	0.188	1.203
183	141.357	0.188	1.203
184	142.09	0.189	1.203
185	141.724	0.189	1.203
186	142.7	0.19	1.203
187	141.846	0.189	1.203
188	143.066	0.191	1.203
189	143.555	0.191	1.203
190	144.165	0.192	1.203
191	144.287	0.192	1.203
192	144.531	0.193	1.203
193	145.264	0.194	1.203
194	145.508	0.194	1.203
195	146.118	0.195	1.203
196	146.484	0.195	1.203
197	146.484	0.195	1.203
198	145.874	0.194	1.203
199	147.095	0.196	1.203
200	147.217	0.196	1.203
201	147.705	0.197	1.203
202	148.071	0.197	1.203
203	148.071	0.197	1.203
204	148.315	0.198	1.203
205	148.804	0.198	1.203
206	149.292	0.199	1.203
207	149.536	0.199	1.203
208	150.269	0.2	1.203
209	149.78	0.2	1.203
210	150.391	0.201	1.203
211	150.635	0.201	1.203
212	150.757	0.201	1.203
213	151.978	0.203	1.203
214	151.733	0.202	1.203
215	152.588	0.203	1.203
216	151.855	0.202	1.203
217	152.71	0.204	1.203
218	152.954	0.204	1.203
219	153.564	0.205	1.203
220	153.442	0.205	1.203
221	153.687	0.205	1.203
222	154.663	0.206	1.203
223	154.785	0.206	1.203
224	154.907	0.207	1.203
225	155.518	0.207	1.203
226	156.128	0.208	1.203
227	156.616	0.209	1.203
228	157.471	0.21	1.203
229	157.349	0.21	1.203
230	157.837	0.21	1.203
231	158.203	0.211	1.203
232	158.569	0.211	1.203
233	159.546	0.213	1.203
234	160.034	0.213	1.203
235	160.4	0.214	1.203
236	160.156	0.214	1.203
237	161.621	0.215	1.203
238	161.255	0.215	1.203
239	162.231	0.216	1.203
240	162.109	0.216	1.203
241	162.964	0.217	1.203
242	162.72	0.217	1.203
243	163.33	0.218	1.203
244	163.086	0.217	1.203
245	164.673	0.22	1.203
246	164.307	0.219	1.203
247	164.551	0.219	1.203
248	164.917	0.22	1.203
249	164.307	0.219	1.203
250	165.405	0.221	1.203
251	164.795	0.22	1.203
252	165.649	0.221	1.203
253	166.382	0.222	1.203
254	166.87	0.222	1.203
255	166.748	0.222	1.203
256	167.603	0.223	1.203
257	167.847	0.224	1.203
258	168.457	0.225	1.203
259	168.457	0.225	1.203
260	168.335	0.224	1.203
261	168.579	0.225	1.203
262	169.678	0.226	1.203
263	169.434	0.226	1.203
264	170.044	0.227	1.203
265	170.166	0.227	1.203
266	170.898	0.228	1.203
267	170.654	0.228	1.203
268	169.8	0.226	1.203
269	170.776	0.228	1.203
270	171.265	0.228	1.203
271	171.143	0.228	1.203
272	171.021	0.228	1.203
273	171.387	0.229	1.203
274	171.753	0.229	1.203
275	172.363	0.23	1.203
276	173.34	0.231	1.203
277	173.218	0.231	1.203
278	173.584	0.231	1.203
279	174.072	0.232	1.203
280	173.34	0.231	1.203
281	174.194	0.232	1.203
282	174.316	0.232	1.203
283	174.683	0.233	1.203
284	173.95	0.232	1.203
285	175.171	0.234	1.203
286	174.438	0.233	1.203
287	175.903	0.235	1.203
288	174.194	0.232	1.203
289	175.171	0.234	1.203
290	174.194	0.232	1.203
291	175.415	0.234	1.203
292	175.415	0.234	1.203
293	175.537	0.234	1.203
294	176.514	0.235	1.203
295	176.88	0.236	1.203
296	176.88	0.236	1.203
297	177.124	0.236	1.203
298	177.124	0.236	1.203
299	177.612	0.237	1.203
300	177.002	0.236	1.203
301	177.368	0.236	1.203
302	177.002	0.236	1.203
303	177.246	0.236	1.203
304	176.88	0.236	1.203
305	176.758	0.236	1.203
306	178.101	0.237	1.203
307	177.246	0.236	1.203
308	177.368	0.236	1.203
309	178.345	0.238	1.203
310	178.711	0.238	1.203
311	178.955	0.239	1.203
312	178.223	0.238	1.203
313	179.199	0.239	1.203
314	179.688	0.24	1.203
315	180.42	0.241	1.203
316	180.054	0.24	1.203
317	180.542	0.241	1.203
318	180.664	0.241	1.203
319	180.42	0.241	1.203
320	180.786	0.241	1.203
321	181.396	0.242	1.203
322	181.641	0.242	1.203
323	181.396	0.242	1.203
324	181.885	0.243	1.203
325	181.396	0.242	1.203
326	182.129	0.243	1.203
327	182.373	0.243	1.203
328	181.885	0.243	1.203
329	181.641	0.242	1.203
330	181.763	0.242	1.203
331	182.617	0.243	1.203
332	182.739	0.244	1.203
333	182.129	0.243	1.203
334	182.373	0.243	1.203
335	182.373	0.243	1.203
336	183.228	0.244	1.203
337	183.594	0.245	1.203
338	182.983	0.244	1.203
339	183.35	0.244	1.203
340	183.96	0.245	1.203
341	183.838	0.245	1.203
342	184.082	0.245	1.203
343	183.96	0.245	1.203
344	184.204	0.246	1.203
345	183.716	0.245	1.203
346	184.326	0.246	1.203
347	184.082	0.245	1.203
348	183.716	0.245	1.203
349	184.57	0.246	1.203
350	184.692	0.246	1.203
351	184.937	0.247	1.203
352	185.059	0.247	1.203
353	186.401	0.249	1.203
354	186.279	0.248	1.203
355	187.134	0.25	1.203
356	187.256	0.25	1.203
357	187.5	0.25	1.203
358	187.134	0.25	1.203
359	187.988	0.251	1.203
360	188.11	0.251	1.203
361	187.988	0.251	1.203
362	187.866	0.25	1.203
363	187.866	0.25	1.203
364	187.744	0.25	1.203
365	188.232	0.251	1.203
366	187.988	0.251	1.203
367	187.744	0.25	1.203
368	188.843	0.252	1.203
369	188.599	0.251	1.203
370	188.965	0.252	1.203
371	189.453	0.253	1.203
372	188.965	0.252	1.203
373	189.697	0.253	1.203
374	189.209	0.252	1.203
375	190.308	0.254	1.203
376	189.697	0.253	1.203
377	190.796	0.254	1.203
378	189.941	0.253	1.203
379	190.796	0.254	1.203
380	190.43	0.254	1.203
381	191.04	0.255	1.203
382	190.918	0.255	1.203
383	191.772	0.256	1.203
384	191.772	0.256	1.203
385	193.115	0.257	1.203
386	192.261	0.256	1.203
387	192.261	0.256	1.203
388	193.726	0.258	1.203
389	192.749	0.257	1.203
390	193.481	0.258	1.203
391	194.58	0.259	1.203
392	194.336	0.259	1.203
393	194.824	0.26	1.203
394	194.458	0.259	1.203
395	195.313	0.26	1.203
396	194.702	0.26	1.203
397	195.679	0.261	1.203
398	194.214	0.259	1.203
399	195.557	0.261	1.203
400	195.313	0.26	1.203
401	195.068	0.26	1.203
402	194.824	0.26	1.203
403	194.824	0.26	1.203
404	196.045	0.261	1.203
405	195.557	0.261	1.203
406	196.167	0.262	1.203
407	195.557	0.261	1.203
408	197.144	0.263	1.203
409	196.655	0.262	1.203
410	196.899	0.263	1.203
411	197.388	0.263	1.203
412	197.51	0.263	1.203
413	197.021	0.263	1.203
414	196.777	0.262	1.203
415	197.754	0.264	1.203
416	197.388	0.263	1.203
417	198.364	0.264	1.203
418	197.876	0.264	1.203
419	197.754	0.264	1.203
420	198.364	0.264	1.203
421	198.12	0.264	1.203
422	198.242	0.264	1.203
423	198.12	0.264	1.203
424	198.242	0.264	1.203
425	198.12	0.264	1.203
426	198.486	0.265	1.203
427	197.51	0.263	1.203
428	199.219	0.266	1.203
429	198.73	0.265	1.203
430	200.073	0.267	1.203
431	195.19	0.26	1.203
432	192.627	0.257	1.203
433	197.388	0.263	1.203
434	198.364	0.264	1.203
435	199.585	0.266	1.203
436	196.533	0.262	1.203
437	196.045	0.261	1.203
438	195.923	0.261	1.203
439	196.777	0.262	1.203
440	197.021	0.263	1.203
441	196.655	0.262	1.203
442	196.533	0.262	1.203
443	196.533	0.262	1.203
444	196.533	0.262	1.203
445	197.51	0.263	1.203
446	197.632	0.264	1.203
447	196.777	0.262	1.203
448	197.388	0.263	1.203
449	198.486	0.265	1.203
450	198.242	0.264	1.203
451	197.51	0.263	1.203
452	197.388	0.263	1.203
453	197.388	0.263	1.203
454	197.754	0.264	1.203
455	197.021	0.263	1.203
456	196.655	0.262	1.203
457	197.632	0.264	1.203
458	197.998	0.264	1.203
459	198.364	0.264	1.203
460	198.12	0.264	1.203
461	198.975	0.265	1.203
462	198.73	0.265	1.203
463	198.73	0.265	1.203
464	198.73	0.265	1.203
465	199.463	0.266	1.203
466	199.951	0.267	1.203
467	199.463	0.266	1.203
468	199.585	0.266	1.203
469	199.707	0.266	1.203
470	199.707	0.266	1.203
471	200.317	0.267	1.203
472	200.195	0.267	1.203
473	200.073	0.267	1.203
474	200.073	0.267	1.203
475	201.172	0.268	1.203
476	200.195	0.267	1.203
477	200.439	0.267	1.203
478	201.538	0.269	1.203
479	201.294	0.268	1.203
480	201.782	0.269	1.203
481	201.294	0.268	1.203
482	202.881	0.271	1.203
483	201.904	0.269	1.203
484	202.393	0.27	1.203
485	201.904	0.269	1.203
486	201.782	0.269	1.203
487	201.782	0.269	1.203
488	201.782	0.269	1.203
489	200.562	0.267	1.203
490	201.294	0.268	1.203
491	201.294	0.268	1.203
492	202.271	0.27	1.203
493	201.66	0.269	1.203
494	202.148	0.27	1.203
495	202.515	0.27	1.203
496	203.125	0.271	1.203
497	202.759	0.27	1.203
498	203.125	0.271	1.203
499	203.491	0.271	1.203
500	202.881	0.271	1.203
501	202.881	0.271	1.203
502	202.759	0.27	1.203
503	202.759	0.27	1.203
504	203.491	0.271	1.203
505	203.491	0.271	1.203
506	203.735	0.272	1.203
507	203.613	0.271	1.203
508	203.369	0.271	1.203
509	204.102	0.272	1.203
510	204.468	0.273	1.203
511	204.346	0.272	1.203
512	204.468	0.273	1.203
513	205.811	0.274	1.203
514	205.811	0.274	1.203
515	205.688	0.274	1.203
516	205.811	0.274	1.203
517	205.2	0.274	1.203
518	206.299	0.275	1.203
519	206.177	0.275	1.203
520	205.2	0.274	1.203
521	205.2	0.274	1.203
522	205.811	0.274	1.203
523	205.444	0.274	1.203
524	205.566	0.274	1.203
525	204.59	0.273	1.203
526	205.688	0.274	1.203
527	204.468	0.273	1.203
528	204.834	0.273	1.203
529	204.59	0.273	1.203
530	204.59	0.273	1.203
531	204.224	0.272	1.203
532	204.102	0.272	1.203
533	205.322	0.274	1.203
534	204.834	0.273	1.203
535	205.933	0.275	1.203
536	205.811	0.274	1.203
537	206.055	0.275	1.203
538	206.055	0.275	1.203
539	205.444	0.274	1.203
540	205.933	0.275	1.203
541	205.688	0.274	1.203
542	206.909	0.276	1.203
543	207.031	0.276	1.203
544	206.543	0.275	1.203
545	206.299	0.275	1.203
546	206.787	0.276	1.203
547	207.275	0.276	1.203
548	207.275	0.276	1.203
549	207.153	0.276	1.203
550	206.543	0.275	1.203
551	206.909	0.276	1.203
552	206.787	0.276	1.203
553	206.787	0.276	1.203
554	206.177	0.275	1.203
555	207.153	0.276	1.203
556	207.031	0.276	1.203
557	206.909	0.276	1.203
558	207.886	0.277	1.203
559	207.397	0.277	1.203
560	206.665	0.276	1.203
561	206.909	0.276	1.203
562	206.665	0.276	1.203
563	207.642	0.277	1.203
564	207.642	0.277	1.203
565	206.665	0.276	1.203
566	206.299	0.275	1.203
567	205.933	0.275	1.203
568	205.811	0.274	1.203
569	204.956	0.273	1.203
570	205.322	0.274	1.203
571	204.468	0.273	1.203
572	204.712	0.273	1.203
573	204.468	0.273	1.203
574	205.078	0.273	1.203
575	205.2	0.274	1.203
576	205.566	0.274	1.203
577	204.712	0.273	1.203
578	204.346	0.272	1.203
579	204.346	0.272	1.203
580	205.322	0.274	1.203
581	204.346	0.272	1.203
582	204.956	0.273	1.203
583	204.834	0.273	1.203
584	204.956	0.273	1.203
585	203.979	0.272	1.203
586	204.712	0.273	1.203
587	204.102	0.272	1.203
588	203.735	0.272	1.203
589	203.735	0.272	1.203
590	203.857	0.272	1.203
591	203.369	0.271	1.203
592	202.515	0.27	1.203
593	203.613	0.271	1.203
594	203.735	0.272	1.203
595	205.078	0.273	1.203
596	204.59	0.273	1.203
597	203.979	0.272	1.203
598	203.491	0.271	1.203
599	204.712	0.273	1.203
600	205.078	0.273	1.203
601	204.956	0.273	1.203
602	205.444	0.274	1.203
603	204.468	0.273	1.203
604	204.102	0.272	1.203
605	203.735	0.272	1.203
606	204.59	0.273	1.203
607	204.712	0.273	1.203
608	204.956	0.273	1.203
609	203.857	0.272	1.203
610	203.491	0.271	1.203
611	203.979	0.272	1.203
612	203.613	0.271	1.203
613	203.979	0.272	1.203
614	204.102	0.272	1.203
615	204.834	0.273	1.203
616	204.59	0.273	1.203
617	203.857	0.272	1.203
618	203.491	0.271	1.203
619	204.102	0.272	1.203
620	204.102	0.272	1.203
621	203.979	0.272	1.203
622	203.857	0.272	1.203
623	203.735	0.272	1.203
624	204.224	0.272	1.203
625	204.346	0.272	1.203
626	204.956	0.273	1.203
627	204.102	0.272	1.203
628	205.2	0.274	1.203
629	203.735	0.272	1.203
630	204.224	0.272	1.203
631	203.979	0.272	1.203
632	203.857	0.272	1.203
633	203.735	0.272	1.203
634	203.491	0.271	1.203
635	203.491	0.271	1.203
636	203.491	0.271	1.203
637	202.759	0.27	1.203
638	201.66	0.269	1.203
639	203.125	0.271	1.203
640	202.148	0.27	1.203
641	202.026	0.269	1.203
642	202.026	0.269	1.203
643	202.148	0.27	1.203
644	203.857	0.272	1.203
645	202.881	0.271	1.203
646	202.271	0.27	1.203
647	201.904	0.269	1.203
648	202.271	0.27	1.203
649	201.904	0.269	1.203
650	202.026	0.269	1.203
651	202.759	0.27	1.203
652	202.026	0.269	1.203
653	201.66	0.269	1.203
654	201.66	0.269	1.203
655	202.271	0.27	1.203
656	202.881	0.271	1.203
657	201.904	0.269	1.203
658	202.148	0.27	1.203
659	202.881	0.271	1.203
660	202.271	0.27	1.203
661	201.904	0.269	1.203
662	202.637	0.27	1.203
663	202.881	0.271	1.203
664	203.369	0.271	1.203
665	204.346	0.272	1.203
666	202.637	0.27	1.203
667	203.735	0.272	1.203
668	204.224	0.272	1.203
669	204.59	0.273	1.203
670	203.247	0.271	1.203
671	203.369	0.271	1.203
672	202.271	0.27	1.203
673	203.247	0.271	1.203
674	203.857	0.272	1.203
675	203.369	0.271	1.203
676	203.735	0.272	1.203
677	203.247	0.271	1.203
678	203.247	0.271	1.203
679	203.613	0.271	1.203
680	203.369	0.271	1.203
681	203.735	0.272	1.203
682	203.735	0.272	1.203
683	203.857	0.272	1.203
684	203.247	0.271	1.203
685	203.857	0.272	1.203
686	203.369	0.271	1.203
687	202.759	0.27	1.203
688	203.735	0.272	1.203
689	203.735	0.272	1.203
690	204.224	0.272	1.203
691	203.369	0.271	1.203
692	203.613	0.271	1.203
693	203.247	0.271	1.203
694	203.857	0.272	1.203
695	203.491	0.271	1.203
696	203.979	0.272	1.203
697	203.491	0.271	1.203
698	203.857	0.272	1.203
699	204.102	0.272	1.203
700	203.613	0.271	1.203
701	203.125	0.271	1.203
702	204.102	0.272	1.203
703	204.224	0.272	1.203
704	204.712	0.273	1.203
705	204.59	0.273	1.203
706	204.712	0.273	1.203
707	205.566	0.274	1.203
708	206.055	0.275	1.203
709	207.275	0.276	1.203
710	205.566	0.274	1.203
711	205.688	0.274	1.203
712	205.933	0.275	1.203
713	206.543	0.275	1.203
714	206.543	0.275	1.203
715	206.665	0.276	1.203
716	206.055	0.275	1.203
717	205.811	0.274	1.203
718	206.177	0.275	1.203
719	205.688	0.274	1.203
720	206.299	0.275	1.203
721	206.299	0.275	1.203
722	205.811	0.274	1.203
723	205.322	0.274	1.203
724	205.566	0.274	1.203
725	205.811	0.274	1.203
726	205.444	0.274	1.203
727	205.444	0.274	1.203
728	205.2	0.274	1.203
729	204.834	0.273	1.203
730	205.566	0.274	1.203
731	205.566	0.274	1.203
732	205.566	0.274	1.203
733	205.322	0.274	1.203
734	205.566	0.274	1.203
735	204.59	0.273	1.203
736	204.712	0.273	1.203
737	204.224	0.272	1.203
738	204.224	0.272	1.203
739	204.956	0.273	1.203
740	204.346	0.272	1.203
741	204.834	0.273	1.203
742	204.224	0.272	1.203
743	204.468	0.273	1.203
744	204.102	0.272	1.203
745	204.956	0.273	1.203
746	204.102	0.272	1.203
747	205.444	0.274	1.203
748	205.2	0.274	1.203
749	204.712	0.273	1.203
750	204.468	0.273	1.203
751	204.468	0.273	1.203
752	204.956	0.273	1.203
753	204.712	0.273	1.203
754	204.102	0.272	1.203
755	204.468	0.273	1.203
756	203.979	0.272	1.203
757	203.857	0.272	1.203
758	203.735	0.272	1.203
759	204.468	0.273	1.203
760	204.224	0.272	1.203
761	204.346	0.272	1.203
762	204.712	0.273	1.203
763	204.712	0.273	1.203
764	205.078	0.273	1.203
765	204.834	0.273	1.203
766	205.688	0.274	1.203
767	205.078	0.273	1.203
768	205.688	0.274	1.203
769	204.59	0.273	1.203
770	205.933	0.275	1.203
771	205.933	0.275	1.203
772	205.444	0.274	1.203
773	205.322	0.274	1.203
774	205.322	0.274	1.203
775	206.055	0.275	1.203
776	205.444	0.274	1.203
777	205.933	0.275	1.203
778	205.688	0.274	1.203
779	206.055	0.275	1.203
780	206.177	0.275	1.203
781	206.787	0.276	1.203
782	206.909	0.276	1.203
783	206.543	0.275	1.203
784	206.421	0.275	1.203
785	206.787	0.276	1.203
786	205.811	0.274	1.203
787	206.299	0.275	1.203
788	206.177	0.275	1.203
789	207.275	0.276	1.203
790	205.933	0.275	1.203
791	207.153	0.276	1.203
792	207.153	0.276	1.203
793	206.299	0.275	1.203
794	206.177	0.275	1.203
795	206.177	0.275	1.203
796	206.055	0.275	1.203
797	206.787	0.276	1.203
798	207.52	0.277	1.203
799	207.031	0.276	1.203
800	207.031	0.276	1.203
801	207.153	0.276	1.203
802	207.886	0.277	1.203
803	208.252	0.278	1.203
804	207.764	0.277	1.203
805	207.275	0.276	1.203
806	208.252	0.278	1.203
807	208.008	0.277	1.203
808	207.275	0.276	1.203
809	207.764	0.277	1.203
810	208.252	0.278	1.203
811	208.13	0.278	1.203
812	208.13	0.278	1.203
813	207.031	0.276	1.203
814	207.886	0.277	1.203
815	208.008	0.277	1.203
816	207.764	0.277	1.203
817	207.764	0.277	1.203
818	207.886	0.277	1.203
819	208.618	0.278	1.203
820	208.008	0.277	1.203
821	208.008	0.277	1.203
822	208.252	0.278	1.203
823	208.618	0.278	1.203
824	208.252	0.278	1.203
825	208.374	0.278	1.203
826	209.106	0.279	1.203
827	208.618	0.278	1.203
828	208.74	0.278	1.203
829	208.74	0.278	1.203
830	208.618	0.278	1.203
831	208.374	0.278	1.203
832	208.252	0.278	1.203
833	208.374	0.278	1.203
834	208.252	0.278	1.203
835	209.473	0.279	1.203
836	208.74	0.278	1.203
837	208.496	0.278	1.203
838	208.252	0.278	1.203
839	208.74	0.278	1.203
840	208.984	0.279	1.203
841	208.74	0.278	1.203
842	208.496	0.278	1.203
843	208.618	0.278	1.203
844	208.74	0.278	1.203
845	207.642	0.277	1.203
846	208.618	0.278	1.203
847	209.229	0.279	1.203
848	209.106	0.279	1.203
849	209.229	0.279	1.203
850	209.961	0.28	1.203
851	209.839	0.28	1.203
852	209.473	0.279	1.203
853	209.961	0.28	1.203
854	210.815	0.281	1.203
855	210.693	0.281	1.203
856	211.182	0.282	1.203
857	210.938	0.281	1.203
858	211.06	0.281	1.203
859	211.06	0.281	1.203
860	212.158	0.283	1.203
861	211.06	0.281	1.203
862	211.182	0.282	1.203
863	210.693	0.281	1.203
864	211.67	0.282	1.203
865	211.06	0.281	1.203
866	211.67	0.282	1.203
867	211.548	0.282	1.203
868	210.815	0.281	1.203
869	210.938	0.281	1.203
870	211.67	0.282	1.203
871	211.914	0.283	1.203
872	211.914	0.283	1.203
873	212.891	0.284	1.203
874	211.792	0.282	1.203
875	211.914	0.283	1.203
876	211.792	0.282	1.203
877	212.28	0.283	1.203
878	212.402	0.283	1.203
879	212.036	0.283	1.203
880	211.182	0.282	1.203
881	211.548	0.282	1.203
882	211.426	0.282	1.203
883	211.548	0.282	1.203
884	210.571	0.281	1.203
885	211.304	0.282	1.203
886	211.06	0.281	1.203
887	211.426	0.282	1.203
888	211.426	0.282	1.203
889	211.426	0.282	1.203
890	212.036	0.283	1.203
891	212.891	0.284	1.203
892	212.402	0.283	1.203
893	212.891	0.284	1.203
894	212.158	0.283	1.203
895	211.304	0.282	1.203
896	211.914	0.283	1.203
897	211.67	0.282	1.203
898	213.379	0.285	1.203
899	213.135	0.284	1.203
900	212.524	0.283	1.203
901	212.402	0.283	1.203
902	212.891	0.284	1.203
903	213.867	0.285	1.203
904	213.867	0.285	1.203
905	213.867	0.285	1.203
906	213.623	0.285	1.203
907	212.524	0.283	1.203
908	213.745	0.285	1.203
909	213.745	0.285	1.203
910	213.989	0.285	1.203
911	213.379	0.285	1.203
912	213.013	0.284	1.203
913	212.769	0.284	1.203
914	212.402	0.283	1.203
915	213.013	0.284	1.203
916	212.646	0.284	1.203
917	212.646	0.284	1.203
918	211.304	0.282	1.203
919	210.571	0.281	1.203
920	210.938	0.281	1.203
921	211.548	0.282	1.203
922	210.815	0.281	1.203
923	211.548	0.282	1.203
924	211.67	0.282	1.203
925	211.548	0.282	1.203
926	211.67	0.282	1.203
927	211.792	0.282	1.203
928	211.914	0.283	1.203
929	212.28	0.283	1.203
930	212.158	0.283	1.203
931	211.548	0.282	1.203
932	211.426	0.282	1.203
933	211.67	0.282	1.203
934	212.28	0.283	1.203
935	211.304	0.282	1.203
936	211.426	0.282	1.203
937	211.304	0.282	1.203
938	210.938	0.281	1.203
939	212.28	0.283	1.203
940	211.182	0.282	1.203
941	211.426	0.282	1.203
942	211.182	0.282	1.203
943	211.304	0.282	1.203
944	210.938	0.281	1.203
945	210.938	0.281	1.203
946	211.914	0.283	1.203
947	210.571	0.281	1.203
948	211.548	0.282	1.203
949	211.06	0.281	1.203
950	211.914	0.283	1.203
951	211.548	0.282	1.203
952	211.548	0.282	1.203
953	212.28	0.283	1.203
954	212.402	0.283	1.203
955	213.013	0.284	1.203
956	212.891	0.284	1.203
957	212.402	0.283	1.203
958	212.769	0.284	1.203
959	212.646	0.284	1.203
960	213.135	0.284	1.203
961	213.501	0.285	1.203
962	212.891	0.284	1.203
963	213.745	0.285	1.203
964	213.257	0.284	1.203
965	214.111	0.285	1.203
966	213.745	0.285	1.203
967	213.135	0.284	1.203
968	213.623	0.285	1.203
969	212.524	0.283	1.203
970	212.891	0.284	1.203
971	212.158	0.283	1.203
972	213.135	0.284	1.203
973	212.036	0.283	1.203
974	211.914	0.283	1.203
975	212.769	0.284	1.203
976	212.769	0.284	1.203
977	212.646	0.284	1.203
978	211.914	0.283	1.203
979	213.867	0.285	1.203
980	212.891	0.284	1.203
981	213.379	0.285	1.203
982	213.257	0.284	1.203
983	213.013	0.284	1.203
984	212.402	0.283	1.203
985	212.891	0.284	1.203
986	212.769	0.284	1.203
987	211.792	0.282	1.203
988	212.769	0.284	1.203
989	212.036	0.283	1.203
990	213.013	0.284	1.203
991	212.646	0.284	1.203
992	213.135	0.284	1.203
993	213.623	0.285	1.203
994	213.257	0.284	1.203
995	213.379	0.285	1.203
996	213.989	0.285	1.203
997	213.623	0.285	1.203
998	213.257	0.284	1.203
999	215.088	0.287	1.203
1000	214.478	0.286	1.203
1001	214.966	0.287	1.203
1002	214.844	0.286	1.203
1003	215.332	0.287	1.203
1004	215.088	0.287	1.203
1005	214.844	0.286	1.203
1006	215.698	0.288	1.203
1007	215.21	0.287	1.203
1008	215.21	0.287	1.203
1009	215.332	0.287	1.203
1010	215.088	0.287	1.203
1011	215.698	0.288	1.203
1012	215.088	0.287	1.203
1013	215.088	0.287	1.203
1014	214.478	0.286	1.203
1015	214.478	0.286	1.203
1016	214.111	0.285	1.203
1017	214.355	0.286	1.203
1018	213.867	0.285	1.203
1019	214.966	0.287	1.203
1020	215.332	0.287	1.203
1021	214.844	0.286	1.203
1022	214.722	0.286	1.203
1023	215.088	0.287	1.203
1024	213.867	0.285	1.203
1025	214.233	0.286	1.203
1026	213.379	0.285	1.203
1027	214.478	0.286	1.203
1028	213.867	0.285	1.203
1029	213.745	0.285	1.203
1030	213.379	0.285	1.203
1031	214.478	0.286	1.203
1032	213.989	0.285	1.203
1033	213.867	0.285	1.203
1034	213.745	0.285	1.203
1035	213.013	0.284	1.203
1036	213.379	0.285	1.203
1037	213.745	0.285	1.203
1038	213.013	0.284	1.203
1039	213.989	0.285	1.203
1040	213.745	0.285	1.203
1041	213.257	0.284	1.203
1042	213.867	0.285	1.203
1043	213.867	0.285	1.203
1044	213.379	0.285	1.203
1045	213.745	0.285	1.203
1046	213.745	0.285	1.203
1047	213.867	0.285	1.203
1048	213.379	0.285	1.203
1049	214.233	0.286	1.203
1050	214.111	0.285	1.203
1051	214.478	0.286	1.203
1052	213.501	0.285	1.203
1053	212.891	0.284	1.203
1054	212.524	0.283	1.203
1055	213.013	0.284	1.203
1056	213.379	0.285	1.203
1057	213.745	0.285	1.203
1058	213.135	0.284	1.203
1059	212.28	0.283	1.203
1060	212.158	0.283	1.203
1061	212.769	0.284	1.203
1062	212.769	0.284	1.203
1063	213.013	0.284	1.203
1064	212.036	0.283	1.203
1065	212.158	0.283	1.203
1066	211.792	0.282	1.203
1067	211.67	0.282	1.203
1068	211.426	0.282	1.203
1069	211.914	0.283	1.203
1070	212.28	0.283	1.203
1071	212.036	0.283	1.203
1072	211.914	0.283	1.203
1073	211.426	0.282	1.203
1074	212.036	0.283	1.203
1075	212.402	0.283	1.203
1076	212.158	0.283	1.203
1077	212.036	0.283	1.203
1078	211.548	0.282	1.203
1079	212.891	0.284	1.203
1080	212.158	0.283	1.203
1081	211.914	0.283	1.203
1082	211.67	0.282	1.203
1083	213.135	0.284	1.203
1084	211.792	0.282	1.203
1085	211.67	0.282	1.203
1086	212.891	0.284	1.203
1087	212.28	0.283	1.203
1088	212.646	0.284	1.203
1089	212.402	0.283	1.203
1090	212.891	0.284	1.203
1091	211.914	0.283	1.203
1092	212.524	0.283	1.203
1093	212.891	0.284	1.203
1094	213.257	0.284	1.203
1095	213.501	0.285	1.203
1096	213.623	0.285	1.203
1097	213.623	0.285	1.203
1098	212.891	0.284	1.203
1099	213.379	0.285	1.203
1100	213.745	0.285	1.203
1101	213.257	0.284	1.203
1102	212.769	0.284	1.203
1103	212.524	0.283	1.203
1104	212.769	0.284	1.203
1105	212.646	0.284	1.203
1106	212.524	0.283	1.203
1107	213.257	0.284	1.203
1108	211.914	0.283	1.203
1109	212.646	0.284	1.203
1110	212.402	0.283	1.203
1111	212.646	0.284	1.203
1112	212.402	0.283	1.203
1113	213.501	0.285	1.203
1114	213.013	0.284	1.203
1115	213.257	0.284	1.203
1116	213.135	0.284	1.203
1117	213.379	0.285	1.203
1118	213.867	0.285	1.203
1119	213.135	0.284	1.203
1120	213.867	0.285	1.203
1121	213.989	0.285	1.203
1122	213.989	0.285	1.203
1123	213.989	0.285	1.203
1124	213.745	0.285	1.203
1125	213.379	0.285	1.203
1126	213.257	0.284	1.203
1127	214.111	0.285	1.203
1128	213.379	0.285	1.203
1129	213.867	0.285	1.203
1130	213.989	0.285	1.203
1131	213.623	0.285	1.203
1132	214.478	0.286	1.203
1133	214.233	0.286	1.203
1134	213.745	0.285	1.203
1135	212.891	0.284	1.203
1136	214.966	0.287	1.203
1137	214.233	0.286	1.203
1138	215.332	0.287	1.203
1139	214.478	0.286	1.203
1140	214.6	0.286	1.203
1141	214.478	0.286	1.203
1142	215.332	0.287	1.203
1143	215.454	0.287	1.203
1144	214.478	0.286	1.203
1145	215.21	0.287	1.203
1146	213.867	0.285	1.203
1147	214.478	0.286	1.203
1148	213.257	0.284	1.203
1149	214.6	0.286	1.203
1150	215.21	0.287	1.203
1151	215.332	0.287	1.203
1152	214.722	0.286	1.203
1153	215.698	0.288	1.203
1154	216.309	0.288	1.203
1155	215.698	0.288	1.203
1156	216.187	0.288	1.203
1157	216.919	0.289	1.203
1158	216.431	0.289	1.203
1159	215.698	0.288	1.203
1160	216.553	0.289	1.203
1161	216.919	0.289	1.203
1162	216.675	0.289	1.203
1163	216.797	0.289	1.203
1164	217.285	0.29	1.203
1165	217.041	0.289	1.203
1166	217.041	0.289	1.203
1167	217.407	0.29	1.203
1168	217.529	0.29	1.203
1169	216.797	0.289	1.203
1170	217.163	0.29	1.203
1171	217.163	0.29	1.203
1172	217.163	0.29	1.203
1173	217.163	0.29	1.203
1174	216.919	0.289	1.203
1175	218.384	0.291	1.203
1176	217.651	0.29	1.203
1177	217.529	0.29	1.203
1178	217.163	0.29	1.203
1179	217.041	0.289	1.203
1180	216.309	0.288	1.203
1181	217.163	0.29	1.203
1182	217.285	0.29	1.203
1183	217.041	0.289	1.203
1184	217.529	0.29	1.203
1185	216.797	0.289	1.203
1186	216.553	0.289	1.203
1187	217.407	0.29	1.203
1188	217.041	0.289	1.203
1189	217.041	0.289	1.203
1190	216.553	0.289	1.203
1191	217.163	0.29	1.203
1192	216.797	0.289	1.203
1193	217.896	0.291	1.203
1194	217.041	0.289	1.203
1195	217.163	0.29	1.203
1196	218.262	0.291	1.203
1197	218.384	0.291	1.203
1198	218.506	0.291	1.203
1199	217.407	0.29	1.203
1200	217.773	0.29	1.203
1201	218.262	0.291	1.203
1202	218.75	0.292	1.203
1203	218.628	0.292	1.203
1204	218.994	0.292	1.203
1205	219.604	0.293	1.203
1206	218.14	0.291	1.203
1207	218.75	0.292	1.203
1208	218.75	0.292	1.203
1209	219.238	0.292	1.203
1210	218.506	0.291	1.203
1211	218.262	0.291	1.203
1212	218.262	0.291	1.203
1213	218.872	0.292	1.203
1214	219.238	0.292	1.203
1215	219.36	0.292	1.203
1216	219.727	0.293	1.203
1217	218.994	0.292	1.203
1218	218.872	0.292	1.203
1219	218.506	0.291	1.203
1220	218.872	0.292	1.203
1221	219.238	0.292	1.203
1222	218.14	0.291	1.203
1223	218.75	0.292	1.203
1224	218.506	0.291	1.203
1225	219.604	0.293	1.203
1226	219.36	0.292	1.203
1227	219.238	0.292	1.203
1228	217.896	0.291	1.203
1229	218.384	0.291	1.203
1230	217.651	0.29	1.203
1231	217.773	0.29	1.203
1232	217.773	0.29	1.203
1233	218.018	0.291	1.203
1234	217.529	0.29	1.203
1235	218.384	0.291	1.203
1236	217.773	0.29	1.203
1237	216.797	0.289	1.203
1238	217.529	0.29	1.203
1239	217.529	0.29	1.203
1240	217.773	0.29	1.203
1241	217.163	0.29	1.203
1242	217.651	0.29	1.203
1243	217.407	0.29	1.203
1244	217.041	0.289	1.203
1245	217.529	0.29	1.203
1246	217.773	0.29	1.203
1247	218.506	0.291	1.203
1248	218.14	0.291	1.203
1249	218.262	0.291	1.203
1250	218.262	0.291	1.203
1251	218.14	0.291	1.203
1252	218.506	0.291	1.203
1253	218.75	0.292	1.203
1254	219.482	0.293	1.203
1255	218.506	0.291	1.203
1256	218.262	0.291	1.203
1257	219.482	0.293	1.203
1258	218.262	0.291	1.203
1259	219.36	0.292	1.203
1260	219.36	0.292	1.203
1261	220.581	0.294	1.203
1262	220.093	0.293	1.203
1263	220.947	0.295	1.203
1264	220.215	0.294	1.203
1265	219.849	0.293	1.203
1266	219.971	0.293	1.203
1267	218.994	0.292	1.203
1268	218.872	0.292	1.203
1269	219.36	0.292	1.203
1270	219.849	0.293	1.203
1271	219.971	0.293	1.203
1272	219.727	0.293	1.203
1273	219.849	0.293	1.203
1274	219.238	0.292	1.203
1275	218.384	0.291	1.203
1276	219.238	0.292	1.203
1277	219.849	0.293	1.203
1278	220.215	0.294	1.203
1279	220.093	0.293	1.203
1280	220.703	0.294	1.203
1281	220.215	0.294	1.203
1282	220.215	0.294	1.203
1283	220.093	0.293	1.203
1284	220.947	0.295	1.203
1285	220.337	0.294	1.203
1286	219.971	0.293	1.203
1287	219.36	0.292	1.203
1288	219.849	0.293	1.203
1289	219.116	0.292	1.203
1290	219.604	0.293	1.203
1291	220.337	0.294	1.203
1292	220.093	0.293	1.203
1293	219.482	0.293	1.203
1294	219.238	0.292	1.203
1295	218.628	0.292	1.203
1296	218.384	0.291	1.203
1297	218.75	0.292	1.203
1298	218.872	0.292	1.203
1299	218.75	0.292	1.203
1300	218.994	0.292	1.203
1301	218.75	0.292	1.203
1302	218.994	0.292	1.203
1303	218.75	0.292	1.203
1304	218.14	0.291	1.203
1305	218.14	0.291	1.203
1306	217.285	0.29	1.203
1307	217.285	0.29	1.203
1308	217.651	0.29	1.203
1309	217.896	0.291	1.203
1310	217.896	0.291	1.203
1311	218.75	0.292	1.203
1312	218.384	0.291	1.203
1313	217.163	0.29	1.203
1314	217.896	0.291	1.203
1315	218.506	0.291	1.203
1316	218.14	0.291	1.203
1317	217.773	0.29	1.203
1318	218.384	0.291	1.203
1319	218.262	0.291	1.203
1320	218.75	0.292	1.203
1321	218.018	0.291	1.203
1322	219.36	0.292	1.203
1323	218.384	0.291	1.203
1324	218.018	0.291	1.203
1325	217.529	0.29	1.203
1326	217.529	0.29	1.203
1327	218.384	0.291	1.203
1328	218.262	0.291	1.203
1329	218.628	0.292	1.203
1330	218.994	0.292	1.203
1331	218.75	0.292	1.203
1332	218.14	0.291	1.203
1333	216.675	0.289	1.203
1334	217.529	0.29	1.203
1335	218.018	0.291	1.203
1336	217.041	0.289	1.203
1337	217.773	0.29	1.203
1338	217.773	0.29	1.203
1339	218.872	0.292	1.203
1340	218.018	0.291	1.203
1341	218.14	0.291	1.203
1342	218.14	0.291	1.203
1343	218.14	0.291	1.203
1344	217.896	0.291	1.203
1345	217.773	0.29	1.203
1346	218.262	0.291	1.203
1347	218.262	0.291	1.203
1348	218.262	0.291	1.203
1349	217.407	0.29	1.203
1350	218.018	0.291	1.203
1351	218.872	0.292	1.203
1352	217.896	0.291	1.203
1353	217.896	0.291	1.203
1354	218.262	0.291	1.203
1355	218.506	0.291	1.203
1356	218.262	0.291	1.203
1357	218.262	0.291	1.203
1358	218.75	0.292	1.203
1359	219.36	0.292	1.203
1360	219.727	0.293	1.203
1361	219.482	0.293	1.203
1362	219.238	0.292	1.203
1363	219.604	0.293	1.203
1364	219.849	0.293	1.203
1365	219.849	0.293	1.203
1366	220.703	0.294	1.203
1367	220.337	0.294	1.203
1368	221.069	0.295	1.203
1369	219.238	0.292	1.203
1370	219.604	0.293	1.203
1371	219.238	0.292	1.203
1372	220.093	0.293	1.203
1373	219.971	0.293	1.203
1374	220.337	0.294	1.203
1375	220.825	0.294	1.203
1376	220.337	0.294	1.203
1377	219.849	0.293	1.203
1378	220.337	0.294	1.203
1379	220.825	0.294	1.203
1380	220.093	0.293	1.203
1381	220.093	0.293	1.203
1382	219.849	0.293	1.203
1383	220.459	0.294	1.203
1384	220.337	0.294	1.203
1385	221.069	0.295	1.203
1386	220.337	0.294	1.203
1387	219.36	0.292	1.203
1388	218.75	0.292	1.203
1389	219.116	0.292	1.203
1390	219.116	0.292	1.203
1391	219.604	0.293	1.203
1392	218.872	0.292	1.203
1393	218.994	0.292	1.203
1394	218.872	0.292	1.203
1395	218.994	0.292	1.203
1396	219.36	0.292	1.203
1397	219.116	0.292	1.203
1398	220.215	0.294	1.203
1399	219.482	0.293	1.203
1400	220.215	0.294	1.203
1401	220.215	0.294	1.203
1402	220.215	0.294	1.203
1403	220.581	0.294	1.203
1404	219.971	0.293	1.203
1405	220.093	0.293	1.203
1406	219.604	0.293	1.203
1407	220.093	0.293	1.203
1408	219.849	0.293	1.203
1409	219.727	0.293	1.203
1410	219.727	0.293	1.203
1411	219.971	0.293	1.203
1412	219.849	0.293	1.203
1413	219.971	0.293	1.203
1414	219.604	0.293	1.203
1415	219.727	0.293	1.203
1416	220.825	0.294	1.203
1417	220.703	0.294	1.203
1418	220.947	0.295	1.203
1419	219.971	0.293	1.203
1420	220.215	0.294	1.203
1421	220.215	0.294	1.203
1422	220.337	0.294	1.203
1423	221.191	0.295	1.203
1424	221.558	0.295	1.203
1425	220.215	0.294	1.203
1426	221.069	0.295	1.203
1427	219.727	0.293	1.203
1428	220.093	0.293	1.203
1429	219.36	0.292	1.203
1430	219.604	0.293	1.203
1431	218.872	0.292	1.203
1432	219.971	0.293	1.203
1433	220.093	0.293	1.203
1434	220.581	0.294	1.203
1435	221.191	0.295	1.203
1436	220.947	0.295	1.203
1437	220.947	0.295	1.203
1438	221.313	0.295	1.203
1439	220.581	0.294	1.203
1440	221.069	0.295	1.203
1441	221.558	0.295	1.203
1442	221.924	0.296	1.203
1443	221.069	0.295	1.203
1444	221.069	0.295	1.203
1445	220.459	0.294	1.203
1446	220.459	0.294	1.203
1447	220.581	0.294	1.203
1448	219.849	0.293	1.203
1449	221.313	0.295	1.203
1450	220.703	0.294	1.203
1451	220.337	0.294	1.203
1452	220.459	0.294	1.203
1453	220.703	0.294	1.203
1454	220.947	0.295	1.203
1455	220.703	0.294	1.203
1456	220.703	0.294	1.203
1457	220.215	0.294	1.203
1458	220.215	0.294	1.203
1459	219.238	0.292	1.203
1460	219.482	0.293	1.203
1461	219.849	0.293	1.203
1462	220.337	0.294	1.203
1463	220.337	0.294	1.203
1464	220.337	0.294	1.203
1465	220.703	0.294	1.203
1466	221.313	0.295	1.203
1467	221.68	0.296	1.203
1468	221.436	0.295	1.203
1469	222.29	0.296	1.203
1470	221.313	0.295	1.203
1471	220.825	0.294	1.203
1472	221.558	0.295	1.203
1473	221.313	0.295	1.203
1474	221.802	0.296	1.203
1475	221.436	0.295	1.203
1476	222.412	0.297	1.203
1477	221.802	0.296	1.203
1478	220.947	0.295	1.203
1479	221.069	0.295	1.203
1480	221.069	0.295	1.203
1481	222.29	0.296	1.203
1482	221.802	0.296	1.203
1483	220.947	0.295	1.203
1484	221.191	0.295	1.203
1485	221.313	0.295	1.203
1486	221.436	0.295	1.203
1487	221.68	0.296	1.203
1488	221.069	0.295	1.203
1489	221.313	0.295	1.203
1490	221.436	0.295	1.203
1491	220.825	0.294	1.203
1492	220.947	0.295	1.203
1493	221.313	0.295	1.203
1494	221.68	0.296	1.203
1495	221.802	0.296	1.203
1496	221.68	0.296	1.203
1497	221.68	0.296	1.203
1498	222.046	0.296	1.203
1499	220.825	0.294	1.203
1500	221.436	0.295	1.203
1501	221.558	0.295	1.203
1502	222.412	0.297	1.203
1503	221.802	0.296	1.203
1504	220.825	0.294	1.203
1505	222.29	0.296	1.203
1506	222.534	0.297	1.203
1507	222.168	0.296	1.203
1508	221.313	0.295	1.203
1509	223.022	0.297	1.203
1510	222.778	0.297	1.203
1511	223.022	0.297	1.203
1512	222.412	0.297	1.203
1513	223.389	0.298	1.203
1514	223.511	0.298	1.203
1515	222.534	0.297	1.203
1516	222.412	0.297	1.203
1517	223.389	0.298	1.203
1518	222.778	0.297	1.203
1519	222.534	0.297	1.203
1520	222.412	0.297	1.203
1521	222.412	0.297	1.203
1522	221.558	0.295	1.203
1523	222.29	0.296	1.203
1524	222.046	0.296	1.203
1525	222.168	0.296	1.203
1526	222.29	0.296	1.203
1527	221.802	0.296	1.203
1528	221.558	0.295	1.203
1529	221.924	0.296	1.203
1530	222.412	0.297	1.203
1531	222.9	0.297	1.203
1532	222.778	0.297	1.203
1533	222.29	0.296	1.203
1534	222.534	0.297	1.203
1535	222.046	0.296	1.203
1536	222.412	0.297	1.203
1537	222.9	0.297	1.203
1538	222.778	0.297	1.203
1539	222.29	0.296	1.203
1540	222.046	0.296	1.203
1541	223.267	0.298	1.203
1542	222.656	0.297	1.203
1543	223.389	0.298	1.203
1544	222.778	0.297	1.203
1545	223.267	0.298	1.203
1546	222.046	0.296	1.203
1547	222.656	0.297	1.203
1548	222.9	0.297	1.203
1549	222.656	0.297	1.203
1550	222.656	0.297	1.203
1551	222.9	0.297	1.203
1552	222.9	0.297	1.203
1553	222.534	0.297	1.203
1554	222.9	0.297	1.203
1555	222.412	0.297	1.203
1556	222.412	0.297	1.203
1557	222.046	0.296	1.203
1558	222.168	0.296	1.203
1559	222.046	0.296	1.203
1560	221.313	0.295	1.203
1561	222.046	0.296	1.203
1562	222.412	0.297	1.203
1563	222.9	0.297	1.203
1564	222.778	0.297	1.203
1565	221.558	0.295	1.203
1566	221.802	0.296	1.203
1567	221.802	0.296	1.203
1568	222.168	0.296	1.203
1569	221.313	0.295	1.203
1570	222.656	0.297	1.203
1571	222.656	0.297	1.203
1572	222.412	0.297	1.203
1573	222.046	0.296	1.203
1574	222.168	0.296	1.203
1575	221.802	0.296	1.203
1576	222.778	0.297	1.203
1577	221.924	0.296	1.203
1578	222.046	0.296	1.203
1579	221.558	0.295	1.203
1580	222.046	0.296	1.203
1581	221.68	0.296	1.203
1582	222.412	0.297	1.203
1583	221.924	0.296	1.203
1584	221.68	0.296	1.203
1585	221.191	0.295	1.203
1586	221.436	0.295	1.203
1587	221.802	0.296	1.203
1588	222.29	0.296	1.203
1589	220.825	0.294	1.203
1590	221.191	0.295	1.203
1591	220.703	0.294	1.203
1592	220.825	0.294	1.203
1593	220.825	0.294	1.203
1594	220.825	0.294	1.203
1595	221.069	0.295	1.203
1596	221.436	0.295	1.203
1597	220.825	0.294	1.203
1598	221.802	0.296	1.203
1599	220.825	0.294	1.203
1600	220.825	0.294	1.203
1601	220.947	0.295	1.203
1602	220.825	0.294	1.203
1603	220.947	0.295	1.203
1604	220.825	0.294	1.203
1605	220.703	0.294	1.203
1606	220.215	0.294	1.203
1607	220.825	0.294	1.203
1608	220.581	0.294	1.203
1609	220.337	0.294	1.203
1610	220.703	0.294	1.203
1611	221.069	0.295	1.203
1612	221.191	0.295	1.203
1613	220.581	0.294	1.203
1614	221.436	0.295	1.203
1615	221.802	0.296	1.203
1616	221.313	0.295	1.203
1617	220.947	0.295	1.203
1618	222.046	0.296	1.203
1619	221.191	0.295	1.203
1620	220.825	0.294	1.203
1621	221.191	0.295	1.203
1622	221.436	0.295	1.203
1623	222.412	0.297	1.203
1624	220.947	0.295	1.203
1625	221.313	0.295	1.203
1626	220.703	0.294	1.203
1627	220.947	0.295	1.203
1628	220.093	0.293	1.203
1629	221.313	0.295	1.203
1630	220.947	0.295	1.203
1631	220.703	0.294	1.203
1632	220.581	0.294	1.203
1633	220.703	0.294	1.203
1634	221.313	0.295	1.203
1635	221.313	0.295	1.203
1636	221.436	0.295	1.203
1637	221.313	0.295	1.203
1638	221.802	0.296	1.203
1639	221.558	0.295	1.203
1640	222.046	0.296	1.203
1641	221.558	0.295	1.203
1642	221.802	0.296	1.203
1643	221.68	0.296	1.203
1644	221.68	0.296	1.203
1645	221.436	0.295	1.203
1646	220.947	0.295	1.203
1647	221.436	0.295	1.203
1648	220.581	0.294	1.203
1649	220.215	0.294	1.203
1650	220.947	0.295	1.203
1651	220.093	0.293	1.203
1652	220.093	0.293	1.203
1653	219.604	0.293	1.203
1654	220.215	0.294	1.203
1655	219.36	0.292	1.203
1656	220.215	0.294	1.203
1657	219.971	0.293	1.203
1658	220.703	0.294	1.203
1659	219.727	0.293	1.203
1660	219.971	0.293	1.203
1661	218.994	0.292	1.203
1662	219.971	0.293	1.203
1663	220.215	0.294	1.203
1664	220.337	0.294	1.203
1665	219.604	0.293	1.203
1666	220.459	0.294	1.203
1667	220.093	0.293	1.203
1668	220.459	0.294	1.203
1669	220.215	0.294	1.203
1670	221.069	0.295	1.203
1671	220.459	0.294	1.203
1672	220.703	0.294	1.203
1673	219.727	0.293	1.203
1674	220.459	0.294	1.203
1675	220.337	0.294	1.203
1676	220.459	0.294	1.203
1677	221.069	0.295	1.203
1678	221.069	0.295	1.203
1679	220.093	0.293	1.203
1680	220.947	0.295	1.203
1681	220.703	0.294	1.203
1682	220.337	0.294	1.203
1683	220.703	0.294	1.203
1684	220.825	0.294	1.203
1685	221.313	0.295	1.203
1686	220.947	0.295	1.203
1687	220.703	0.294	1.203
1688	220.215	0.294	1.203
1689	219.971	0.293	1.203
1690	220.337	0.294	1.203
1691	220.825	0.294	1.203
1692	220.825	0.294	1.203
1693	221.436	0.295	1.203
1694	221.191	0.295	1.203
1695	221.069	0.295	1.203
1696	221.436	0.295	1.203
1697	221.558	0.295	1.203
1698	221.436	0.295	1.203
1699	220.581	0.294	1.203
1700	221.069	0.295	1.203
1701	221.68	0.296	1.203
1702	220.703	0.294	1.203
1703	220.581	0.294	1.203
1704	220.459	0.294	1.203
1705	220.703	0.294	1.203
1706	220.337	0.294	1.203
1707	220.825	0.294	1.203
1708	220.703	0.294	1.203
1709	221.436	0.295	1.203
1710	221.313	0.295	1.203
1711	220.337	0.294	1.203
1712	221.191	0.295	1.203
1713	220.459	0.294	1.203
1714	221.313	0.295	1.203
1715	221.069	0.295	1.203
1716	221.924	0.296	1.203
1717	221.313	0.295	1.203
1718	220.825	0.294	1.203
1719	219.604	0.293	1.203
1720	221.191	0.295	1.203
1721	220.947	0.295	1.203
1722	220.825	0.294	1.203
1723	220.215	0.294	1.203
1724	219.604	0.293	1.203
1725	220.459	0.294	1.203
1726	220.093	0.293	1.203
1727	220.337	0.294	1.203
1728	219.482	0.293	1.203
1729	221.436	0.295	1.203
1730	219.727	0.293	1.203
1731	219.36	0.292	1.203
1732	220.215	0.294	1.203
1733	220.093	0.293	1.203
1734	219.971	0.293	1.203
1735	219.604	0.293	1.203
1736	220.093	0.293	1.203
1737	219.36	0.292	1.203
1738	219.849	0.293	1.203
1739	219.238	0.292	1.203
1740	219.849	0.293	1.203
1741	220.093	0.293	1.203
1742	219.727	0.293	1.203
1743	219.727	0.293	1.203
1744	218.994	0.292	1.203
1745	218.994	0.292	1.203
1746	219.604	0.293	1.203
1747	219.971	0.293	1.203
1748	219.482	0.293	1.203
1749	219.727	0.293	1.203
1750	219.482	0.293	1.203
1751	219.36	0.292	1.203
1752	219.604	0.293	1.203
1753	219.238	0.292	1.203
1754	219.849	0.293	1.203
1755	219.238	0.292	1.203
1756	218.994	0.292	1.203
1757	218.872	0.292	1.203
1758	220.459	0.294	1.203
1759	219.727	0.293	1.203
1760	220.581	0.294	1.203
1761	219.971	0.293	1.203
1762	219.727	0.293	1.203
1763	220.581	0.294	1.203
1764	220.703	0.294	1.203
1765	220.703	0.294	1.203
1766	220.947	0.295	1.203
1767	219.727	0.293	1.203
1768	219.238	0.292	1.203
1769	219.727	0.293	1.203
1770	218.872	0.292	1.203
1771	218.384	0.291	1.203
1772	218.384	0.291	1.203
1773	218.14	0.291	1.203
1774	218.384	0.291	1.203
1775	218.262	0.291	1.203
1776	218.994	0.292	1.203
1777	218.628	0.292	1.203
1778	219.116	0.292	1.203
1779	218.628	0.292	1.203
1780	218.75	0.292	1.203
1781	219.238	0.292	1.203
1782	218.994	0.292	1.203
1783	219.604	0.293	1.203
1784	220.093	0.293	1.203
1785	220.093	0.293	1.203
1786	220.581	0.294	1.203
1787	220.215	0.294	1.203
1788	220.215	0.294	1.203
1789	220.337	0.294	1.203
1790	220.703	0.294	1.203
1791	220.703	0.294	1.203
1792	220.947	0.295	1.203
1793	220.459	0.294	1.203
1794	220.215	0.294	1.203
1795	220.093	0.293	1.203
1796	221.191	0.295	1.203
1797	221.191	0.295	1.203
1798	221.191	0.295	1.203
1799	221.069	0.295	1.203
1800	221.924	0.296	1.203
1801	221.436	0.295	1.203
1802	221.191	0.295	1.203
1803	221.924	0.296	1.203
1804	221.802	0.296	1.203
1805	221.191	0.295	1.203
1806	221.802	0.296	1.203
1807	221.069	0.295	1.203
1808	221.802	0.296	1.203
1809	221.802	0.296	1.203
1810	221.191	0.295	1.203
1811	220.581	0.294	1.203
1812	219.971	0.293	1.203
1813	220.093	0.293	1.203
1814	219.849	0.293	1.203
1815	220.093	0.293	1.203
1816	220.215	0.294	1.203
1817	219.849	0.293	1.203
1818	219.971	0.293	1.203
1819	220.093	0.293	1.203
1820	219.727	0.293	1.203
1821	220.093	0.293	1.203
1822	220.825	0.294	1.203
1823	220.093	0.293	1.203
1824	220.093	0.293	1.203
1825	218.872	0.292	1.203
1826	219.727	0.293	1.203
1827	219.116	0.292	1.203
1828	218.628	0.292	1.203
1829	217.896	0.291	1.203
1830	218.75	0.292	1.203
1831	218.628	0.292	1.203
1832	218.872	0.292	1.203
1833	218.872	0.292	1.203
1834	219.238	0.292	1.203
1835	218.994	0.292	1.203
1836	220.093	0.293	1.203
1837	218.506	0.291	1.203
1838	220.093	0.293	1.203
1839	218.994	0.292	1.203
1840	218.872	0.292	1.203
1841	219.238	0.292	1.203
1842	218.384	0.291	1.203
1843	218.872	0.292	1.203
1844	217.773	0.29	1.203
1845	217.896	0.291	1.203
1846	217.529	0.29	1.203
1847	217.041	0.289	1.203
1848	216.919	0.289	1.203
1849	215.82	0.288	1.203
1850	216.064	0.288	1.203
1851	217.163	0.29	1.203
1852	216.797	0.289	1.203
1853	216.431	0.289	1.203
1854	216.553	0.289	1.203
1855	216.797	0.289	1.203
1856	217.285	0.29	1.203
1857	216.675	0.289	1.203
1858	216.431	0.289	1.203
1859	217.529	0.29	1.203
1860	217.163	0.29	1.203
1861	217.651	0.29	1.203
1862	217.163	0.29	1.203
1863	217.285	0.29	1.203
1864	217.041	0.289	1.203
1865	217.163	0.29	1.203
1866	216.553	0.289	1.203
1867	217.041	0.289	1.203
1868	216.187	0.288	1.203
1869	216.797	0.289	1.203
1870	216.797	0.289	1.203
1871	216.675	0.289	1.203
1872	216.797	0.289	1.203
1873	216.431	0.289	1.203
1874	217.041	0.289	1.203
1875	217.407	0.29	1.203
1876	217.407	0.29	1.203
1877	217.285	0.29	1.203
1878	216.919	0.289	1.203
1879	216.431	0.289	1.203
1880	216.431	0.289	1.203
1881	216.675	0.289	1.203
1882	216.919	0.289	1.203
1883	216.675	0.289	1.203
1884	216.431	0.289	1.203
1885	216.675	0.289	1.203
1886	215.21	0.287	1.203
1887	216.309	0.288	1.203
1888	217.041	0.289	1.203
1889	216.187	0.288	1.203
1890	216.431	0.289	1.203
1891	217.041	0.289	1.203
1892	217.407	0.29	1.203
1893	217.407	0.29	1.203
1894	218.018	0.291	1.203
1895	218.018	0.291	1.203
1896	218.994	0.292	1.203
1897	218.506	0.291	1.203
1898	218.628	0.292	1.203
1899	219.727	0.293	1.203
1900	219.238	0.292	1.203
1901	219.116	0.292	1.203
1902	218.628	0.292	1.203
1903	218.994	0.292	1.203
1904	218.872	0.292	1.203
1905	218.262	0.291	1.203
1906	218.018	0.291	1.203
1907	218.506	0.291	1.203
1908	217.896	0.291	1.203
1909	216.309	0.288	1.203
1910	218.14	0.291	1.203
1911	217.041	0.289	1.203
1912	217.285	0.29	1.203
1913	217.041	0.289	1.203
1914	217.407	0.29	1.203
1915	217.163	0.29	1.203
1916	217.896	0.291	1.203
1917	218.018	0.291	1.203
1918	217.651	0.29	1.203
1919	217.285	0.29	1.203
1920	217.285	0.29	1.203
1921	217.041	0.289	1.203
1922	216.919	0.289	1.203
1923	216.553	0.289	1.203
1924	216.797	0.289	1.203
1925	216.797	0.289	1.203
1926	216.675	0.289	1.203
1927	217.407	0.29	1.203
1928	216.797	0.289	1.203
1929	216.431	0.289	1.203
1930	218.018	0.291	1.203
1931	218.872	0.292	1.203
1932	218.628	0.292	1.203
1933	219.238	0.292	1.203
1934	218.506	0.291	1.203
1935	219.727	0.293	1.203
1936	220.947	0.295	1.203
1937	220.825	0.294	1.203
1938	221.802	0.296	1.203
1939	220.825	0.294	1.203
1940	220.703	0.294	1.203
1941	219.482	0.293	1.203
1942	220.337	0.294	1.203
1943	220.215	0.294	1.203
1944	220.337	0.294	1.203
1945	219.482	0.293	1.203
1946	218.872	0.292	1.203
1947	218.75	0.292	1.203
1948	217.896	0.291	1.203
1949	219.849	0.293	1.203
1950	219.238	0.292	1.203
1951	219.238	0.292	1.203
1952	218.14	0.291	1.203
1953	218.14	0.291	1.203
1954	218.872	0.292	1.203
1955	220.093	0.293	1.203
1956	219.238	0.292	1.203
1957	219.727	0.293	1.203
1958	219.727	0.293	1.203
1959	218.994	0.292	1.203
1960	219.116	0.292	1.203
1961	219.36	0.292	1.203
1962	218.994	0.292	1.203
1963	219.604	0.293	1.203
1964	218.872	0.292	1.203
1965	219.116	0.292	1.203
1966	219.482	0.293	1.203
1967	220.459	0.294	1.203
1968	219.971	0.293	1.203
1969	220.581	0.294	1.203
1970	220.459	0.294	1.203
1971	219.727	0.293	1.203
1972	220.337	0.294	1.203
1973	220.459	0.294	1.203
1974	221.313	0.295	1.203
1975	221.68	0.296	1.203
1976	221.313	0.295	1.203
1977	221.313	0.295	1.203
1978	221.436	0.295	1.203
1979	219.727	0.293	1.203
1980	221.558	0.295	1.203
1981	221.313	0.295	1.203
1982	220.947	0.295	1.203
1983	221.191	0.295	1.203
1984	221.924	0.296	1.203
1985	221.313	0.295	1.203
1986	221.313	0.295	1.203
1987	221.436	0.295	1.203
1988	221.069	0.295	1.203
1989	222.046	0.296	1.203
1990	221.191	0.295	1.203
1991	221.68	0.296	1.203
1992	221.313	0.295	1.203
1993	221.436	0.295	1.203
1994	221.68	0.296	1.203
1995	221.924	0.296	1.203
1996	222.046	0.296	1.203
1997	221.802	0.296	1.203
1998	221.436	0.295	1.203
[truncated: 60,501 more rows]
