# Supplementary material for: Evaluation of the extent of damage to the esophageal wall caused by press-through package ingestion
Source: PeerJ. 2019 Apr 18;7:e6763. doi: 10.7717/peerj.6763 (PMC6475578; doi:10.7717/peerj.6763)
Supplement: Dataset S9 [file peerj-07-6763-s026.csv]

time[ms]	frictional force[gf]	cof	[mm]
0	204.956	0.273	1.203
1	205.322	0.274	1.203
2	208.13	0.278	1.203
3	204.102	0.272	1.203
4	204.712	0.273	1.203
5	204.712	0.273	1.203
6	203.979	0.272	1.203
7	203.979	0.272	1.203
8	204.712	0.273	1.203
9	204.102	0.272	1.203
10	203.735	0.272	1.203
11	203.491	0.271	1.203
12	204.468	0.273	1.203
13	203.979	0.272	1.203
14	202.637	0.27	1.203
15	202.759	0.27	1.203
16	202.881	0.271	1.203
17	203.369	0.271	1.203
18	203.125	0.271	1.203
19	202.637	0.27	1.203
20	202.881	0.271	1.203
21	202.515	0.27	1.203
22	202.148	0.27	1.203
23	201.904	0.269	1.203
24	202.393	0.27	1.203
25	202.515	0.27	1.203
26	202.148	0.27	1.203
27	202.026	0.269	1.203
28	202.148	0.27	1.203
29	201.904	0.269	1.203
30	201.538	0.269	1.203
31	202.759	0.27	1.203
32	202.148	0.27	1.203
33	202.637	0.27	1.203
34	201.416	0.269	1.203
35	201.782	0.269	1.203
36	202.515	0.27	1.203
37	202.271	0.27	1.203
38	202.515	0.27	1.203
39	202.881	0.271	1.203
40	204.102	0.272	1.203
41	203.979	0.272	1.203
42	203.613	0.271	1.203
43	203.979	0.272	1.203
44	205.444	0.274	1.203
45	205.078	0.273	1.203
46	204.834	0.273	1.203
47	205.322	0.274	1.203
48	205.566	0.274	1.203
49	206.177	0.275	1.203
50	207.275	0.276	1.203
51	208.496	0.278	1.203
52	209.839	0.28	1.203
53	210.693	0.281	1.203
54	212.891	0.284	1.203
55	214.844	0.286	1.203
56	217.407	0.29	1.203
57	218.506	0.291	1.203
58	219.849	0.293	1.203
59	220.947	0.295	1.203
60	221.436	0.295	1.203
61	222.412	0.297	1.203
62	222.046	0.296	1.203
63	222.9	0.297	1.203
64	223.511	0.298	1.203
65	223.755	0.298	1.203
66	224.487	0.299	1.203
67	224.854	0.3	1.203
68	225.22	0.3	1.203
69	226.318	0.302	1.203
70	227.051	0.303	1.203
71	228.027	0.304	1.203
72	227.783	0.304	1.203
73	228.882	0.305	1.203
74	229.248	0.306	1.203
75	230.469	0.307	1.203
76	230.103	0.307	1.203
77	231.323	0.308	1.203
78	231.445	0.309	1.203
79	231.445	0.309	1.203
80	231.567	0.309	1.203
81	231.689	0.309	1.203
82	232.666	0.31	1.203
83	232.178	0.31	1.203
84	232.178	0.31	1.203
85	231.445	0.309	1.203
86	231.689	0.309	1.203
87	232.666	0.31	1.203
88	233.276	0.311	1.203
89	233.887	0.312	1.203
90	234.863	0.313	1.203
91	234.985	0.313	1.203
92	235.84	0.314	1.203
93	236.694	0.316	1.203
94	237.305	0.316	1.203
95	237.427	0.317	1.203
96	238.159	0.318	1.203
97	238.281	0.318	1.203
98	239.014	0.319	1.203
99	238.892	0.319	1.203
100	239.38	0.319	1.203
101	240.723	0.321	1.203
102	240.845	0.321	1.203
103	240.967	0.321	1.203
104	241.333	0.322	1.203
105	241.699	0.322	1.203
106	243.042	0.324	1.203
107	243.53	0.325	1.203
108	244.263	0.326	1.203
109	244.873	0.326	1.203
110	245.605	0.327	1.203
111	245.728	0.328	1.203
112	246.46	0.329	1.203
113	246.826	0.329	1.203
114	247.437	0.33	1.203
115	247.314	0.33	1.203
116	247.192	0.33	1.203
117	247.925	0.331	1.203
118	247.559	0.33	1.203
119	248.535	0.331	1.203
120	247.681	0.33	1.203
121	249.023	0.332	1.203
122	249.146	0.332	1.203
123	249.39	0.333	1.203
124	250	0.333	1.203
125	249.512	0.333	1.203
126	250.366	0.334	1.203
127	251.343	0.335	1.203
128	251.831	0.336	1.203
129	252.197	0.336	1.203
130	252.563	0.337	1.203
131	252.808	0.337	1.203
132	253.174	0.338	1.203
133	254.15	0.339	1.203
134	254.15	0.339	1.203
135	253.54	0.338	1.203
136	254.272	0.339	1.203
137	254.395	0.339	1.203
138	255.005	0.34	1.203
139	255.371	0.34	1.203
140	256.592	0.342	1.203
141	256.714	0.342	1.203
142	256.958	0.343	1.203
143	257.202	0.343	1.203
144	257.568	0.343	1.203
145	258.057	0.344	1.203
146	257.446	0.343	1.203
147	257.813	0.344	1.203
148	257.568	0.343	1.203
149	257.446	0.343	1.203
150	258.667	0.345	1.203
151	257.935	0.344	1.203
152	258.545	0.345	1.203
153	259.155	0.346	1.203
154	259.888	0.347	1.203
155	259.766	0.346	1.203
156	260.01	0.347	1.203
157	259.888	0.347	1.203
158	260.132	0.347	1.203
159	259.766	0.346	1.203
160	259.644	0.346	1.203
161	259.888	0.347	1.203
162	260.498	0.347	1.203
163	260.498	0.347	1.203
164	260.62	0.347	1.203
165	259.399	0.346	1.203
166	260.01	0.347	1.203
167	260.132	0.347	1.203
168	260.01	0.347	1.203
169	260.01	0.347	1.203
170	259.888	0.347	1.203
171	260.864	0.348	1.203
172	261.963	0.349	1.203
173	261.23	0.348	1.203
174	261.841	0.349	1.203
175	261.23	0.348	1.203
176	262.207	0.35	1.203
177	262.329	0.35	1.203
178	262.451	0.35	1.203
179	262.695	0.35	1.203
180	263.062	0.351	1.203
181	263.306	0.351	1.203
182	263.672	0.352	1.203
183	264.404	0.353	1.203
184	265.015	0.353	1.203
185	263.672	0.352	1.203
186	264.16	0.352	1.203
187	264.038	0.352	1.203
188	264.771	0.353	1.203
189	263.184	0.351	1.203
190	263.184	0.351	1.203
191	264.893	0.353	1.203
192	265.015	0.353	1.203
193	264.893	0.353	1.203
194	264.771	0.353	1.203
195	264.526	0.353	1.203
196	265.137	0.354	1.203
197	264.526	0.353	1.203
198	263.916	0.352	1.203
199	263.794	0.352	1.203
200	264.526	0.353	1.203
201	264.893	0.353	1.203
202	264.282	0.352	1.203
203	265.015	0.353	1.203
204	264.771	0.353	1.203
205	264.526	0.353	1.203
206	262.817	0.35	1.203
207	263.672	0.352	1.203
208	264.038	0.352	1.203
209	263.672	0.352	1.203
210	263.184	0.351	1.203
211	264.526	0.353	1.203
212	265.625	0.354	1.203
213	265.259	0.354	1.203
214	265.259	0.354	1.203
215	265.991	0.355	1.203
216	266.724	0.356	1.203
217	267.456	0.357	1.203
218	267.822	0.357	1.203
219	267.7	0.357	1.203
220	268.555	0.358	1.203
221	268.555	0.358	1.203
222	269.409	0.359	1.203
223	269.287	0.359	1.203
224	268.921	0.359	1.203
225	268.799	0.358	1.203
226	268.799	0.358	1.203
227	269.897	0.36	1.203
228	270.142	0.36	1.203
229	270.63	0.361	1.203
230	270.63	0.361	1.203
231	271.24	0.362	1.203
232	271.973	0.363	1.203
233	271.484	0.362	1.203
234	271.851	0.362	1.203
235	272.095	0.363	1.203
236	273.071	0.364	1.203
237	272.827	0.364	1.203
238	272.461	0.363	1.203
239	271.973	0.363	1.203
240	272.461	0.363	1.203
241	272.705	0.364	1.203
242	272.461	0.363	1.203
243	272.705	0.364	1.203
244	272.705	0.364	1.203
245	271.606	0.362	1.203
246	270.752	0.361	1.203
247	270.996	0.361	1.203
248	272.095	0.363	1.203
249	270.752	0.361	1.203
250	271.118	0.361	1.203
251	270.508	0.361	1.203
252	270.996	0.361	1.203
253	271.118	0.361	1.203
254	271.24	0.362	1.203
255	270.996	0.361	1.203
256	271.484	0.362	1.203
257	271.362	0.362	1.203
258	271.973	0.363	1.203
259	272.339	0.363	1.203
260	272.339	0.363	1.203
261	273.315	0.364	1.203
262	273.56	0.365	1.203
263	273.193	0.364	1.203
264	272.461	0.363	1.203
265	273.682	0.365	1.203
266	273.682	0.365	1.203
267	274.292	0.366	1.203
268	274.902	0.367	1.203
269	274.78	0.366	1.203
270	274.658	0.366	1.203
271	275.513	0.367	1.203
272	275.757	0.368	1.203
273	275.757	0.368	1.203
274	276.245	0.368	1.203
275	275.635	0.368	1.203
276	276.367	0.368	1.203
277	276.245	0.368	1.203
278	276.855	0.369	1.203
279	276.367	0.368	1.203
280	276.367	0.368	1.203
281	276.489	0.369	1.203
282	276.489	0.369	1.203
283	276.123	0.368	1.203
284	275.879	0.368	1.203
285	276.245	0.368	1.203
286	276.123	0.368	1.203
287	275.635	0.368	1.203
288	275.146	0.367	1.203
289	274.78	0.366	1.203
290	274.536	0.366	1.203
291	274.658	0.366	1.203
292	274.292	0.366	1.203
293	274.292	0.366	1.203
294	274.048	0.365	1.203
295	274.292	0.366	1.203
296	274.536	0.366	1.203
297	274.414	0.366	1.203
298	274.414	0.366	1.203
299	274.414	0.366	1.203
300	274.902	0.367	1.203
301	275.146	0.367	1.203
302	275.024	0.367	1.203
303	275.635	0.368	1.203
304	276.123	0.368	1.203
305	276.489	0.369	1.203
306	275.879	0.368	1.203
307	276.001	0.368	1.203
308	276.001	0.368	1.203
309	276.001	0.368	1.203
310	276.978	0.369	1.203
311	276.367	0.368	1.203
312	276.855	0.369	1.203
313	276.733	0.369	1.203
314	276.978	0.369	1.203
315	276.978	0.369	1.203
316	276.855	0.369	1.203
317	276.611	0.369	1.203
318	276.001	0.368	1.203
319	276.001	0.368	1.203
320	276.001	0.368	1.203
321	276.367	0.368	1.203
322	276.123	0.368	1.203
323	276.245	0.368	1.203
324	277.1	0.369	1.203
325	276.245	0.368	1.203
326	275.879	0.368	1.203
327	275.024	0.367	1.203
328	274.414	0.366	1.203
329	275.879	0.368	1.203
330	274.292	0.366	1.203
331	274.414	0.366	1.203
332	273.926	0.365	1.203
333	274.048	0.365	1.203
334	274.292	0.366	1.203
335	275.146	0.367	1.203
336	275.513	0.367	1.203
337	274.902	0.367	1.203
338	276.245	0.368	1.203
339	275.757	0.368	1.203
340	277.1	0.369	1.203
341	277.832	0.37	1.203
342	276.978	0.369	1.203
343	277.466	0.37	1.203
344	276.855	0.369	1.203
345	277.71	0.37	1.203
346	277.832	0.37	1.203
347	276.855	0.369	1.203
348	275.879	0.368	1.203
349	277.588	0.37	1.203
350	276.001	0.368	1.203
351	275.024	0.367	1.203
352	275.146	0.367	1.203
353	274.78	0.366	1.203
354	275.513	0.367	1.203
355	275.879	0.368	1.203
356	275.757	0.368	1.203
357	274.536	0.366	1.203
358	275.757	0.368	1.203
359	275.146	0.367	1.203
360	275.146	0.367	1.203
361	275.391	0.367	1.203
362	275.146	0.367	1.203
363	275.146	0.367	1.203
364	274.536	0.366	1.203
365	274.292	0.366	1.203
366	274.902	0.367	1.203
367	274.17	0.366	1.203
368	274.658	0.366	1.203
369	275.024	0.367	1.203
370	274.414	0.366	1.203
371	273.926	0.365	1.203
372	274.414	0.366	1.203
373	274.292	0.366	1.203
374	274.292	0.366	1.203
375	274.414	0.366	1.203
376	275.757	0.368	1.203
377	275.757	0.368	1.203
378	276.001	0.368	1.203
379	275.146	0.367	1.203
380	276.001	0.368	1.203
381	276.611	0.369	1.203
382	276.367	0.368	1.203
383	276.367	0.368	1.203
384	276.733	0.369	1.203
385	276.855	0.369	1.203
386	277.222	0.37	1.203
387	276.978	0.369	1.203
388	276.123	0.368	1.203
389	276.978	0.369	1.203
390	276.245	0.368	1.203
391	276.733	0.369	1.203
392	276.489	0.369	1.203
393	276.611	0.369	1.203
394	276.489	0.369	1.203
395	276.367	0.368	1.203
396	276.123	0.368	1.203
397	276.001	0.368	1.203
398	276.489	0.369	1.203
399	275.879	0.368	1.203
400	276.855	0.369	1.203
401	276.123	0.368	1.203
402	275.879	0.368	1.203
403	276.245	0.368	1.203
404	274.902	0.367	1.203
405	275.513	0.367	1.203
406	274.78	0.366	1.203
407	275.391	0.367	1.203
408	274.536	0.366	1.203
409	275.024	0.367	1.203
410	274.78	0.366	1.203
411	274.414	0.366	1.203
412	275.269	0.367	1.203
413	274.658	0.366	1.203
414	275.146	0.367	1.203
415	274.414	0.366	1.203
416	276.123	0.368	1.203
417	275.391	0.367	1.203
418	275.635	0.368	1.203
419	275.513	0.367	1.203
420	276.123	0.368	1.203
421	276.733	0.369	1.203
422	276.611	0.369	1.203
423	276.978	0.369	1.203
424	276.978	0.369	1.203
425	276.733	0.369	1.203
426	276.489	0.369	1.203
427	276.733	0.369	1.203
428	277.222	0.37	1.203
429	276.001	0.368	1.203
430	276.978	0.369	1.203
431	277.1	0.369	1.203
432	277.588	0.37	1.203
433	277.1	0.369	1.203
434	277.832	0.37	1.203
435	276.489	0.369	1.203
436	276.733	0.369	1.203
437	277.466	0.37	1.203
438	276.611	0.369	1.203
439	276.855	0.369	1.203
440	276.367	0.368	1.203
441	276.367	0.368	1.203
442	276.123	0.368	1.203
443	275.513	0.367	1.203
444	276.001	0.368	1.203
445	275.024	0.367	1.203
446	274.048	0.365	1.203
447	274.048	0.365	1.203
448	274.78	0.366	1.203
449	273.193	0.364	1.203
450	274.17	0.366	1.203
451	273.438	0.365	1.203
452	274.414	0.366	1.203
453	274.536	0.366	1.203
454	273.315	0.364	1.203
455	273.682	0.365	1.203
456	274.292	0.366	1.203
457	274.536	0.366	1.203
458	273.804	0.365	1.203
459	275.024	0.367	1.203
460	275.024	0.367	1.203
461	275.269	0.367	1.203
462	276.001	0.368	1.203
463	276.001	0.368	1.203
464	276.367	0.368	1.203
465	275.146	0.367	1.203
466	274.536	0.366	1.203
467	275.879	0.368	1.203
468	276.367	0.368	1.203
469	274.902	0.367	1.203
470	276.245	0.368	1.203
471	276.855	0.369	1.203
472	276.978	0.369	1.203
473	277.466	0.37	1.203
474	277.832	0.37	1.203
475	277.71	0.37	1.203
476	278.809	0.372	1.203
477	277.832	0.37	1.203
478	277.71	0.37	1.203
479	276.978	0.369	1.203
480	277.832	0.37	1.203
481	277.588	0.37	1.203
482	277.466	0.37	1.203
483	277.222	0.37	1.203
484	276.733	0.369	1.203
485	276.367	0.368	1.203
486	275.146	0.367	1.203
487	276.855	0.369	1.203
488	276.978	0.369	1.203
489	276.489	0.369	1.203
490	276.855	0.369	1.203
491	277.954	0.371	1.203
492	277.71	0.37	1.203
493	277.344	0.37	1.203
494	277.466	0.37	1.203
495	277.588	0.37	1.203
496	277.466	0.37	1.203
497	277.1	0.369	1.203
498	277.588	0.37	1.203
499	276.245	0.368	1.203
500	277.222	0.37	1.203
501	276.733	0.369	1.203
502	276.489	0.369	1.203
503	276.978	0.369	1.203
504	277.1	0.369	1.203
505	278.32	0.371	1.203
506	278.32	0.371	1.203
507	279.053	0.372	1.203
508	279.053	0.372	1.203
509	278.809	0.372	1.203
510	280.151	0.374	1.203
511	280.518	0.374	1.203
512	280.396	0.374	1.203
513	280.518	0.374	1.203
514	280.518	0.374	1.203
515	279.785	0.373	1.203
516	279.297	0.372	1.203
517	279.297	0.372	1.203
518	279.053	0.372	1.203
519	278.564	0.371	1.203
520	278.32	0.371	1.203
521	278.076	0.371	1.203
522	277.832	0.37	1.203
523	277.588	0.37	1.203
524	278.076	0.371	1.203
525	277.954	0.371	1.203
526	278.076	0.371	1.203
527	278.076	0.371	1.203
528	278.32	0.371	1.203
529	278.442	0.371	1.203
530	277.71	0.37	1.203
531	278.198	0.371	1.203
532	277.466	0.37	1.203
533	276.855	0.369	1.203
534	276.611	0.369	1.203
535	275.757	0.368	1.203
536	275.879	0.368	1.203
537	276.245	0.368	1.203
538	276.489	0.369	1.203
539	276.245	0.368	1.203
540	276.367	0.368	1.203
541	276.978	0.369	1.203
542	276.489	0.369	1.203
543	276.855	0.369	1.203
544	278.564	0.371	1.203
545	279.541	0.373	1.203
546	279.297	0.372	1.203
547	279.541	0.373	1.203
548	280.151	0.374	1.203
549	280.396	0.374	1.203
550	280.762	0.374	1.203
551	280.396	0.374	1.203
552	280.64	0.374	1.203
553	279.907	0.373	1.203
554	280.396	0.374	1.203
555	280.273	0.374	1.203
556	280.762	0.374	1.203
557	280.762	0.374	1.203
558	279.907	0.373	1.203
559	278.931	0.372	1.203
560	279.663	0.373	1.203
561	279.419	0.373	1.203
562	279.175	0.372	1.203
563	279.053	0.372	1.203
564	278.931	0.372	1.203
565	279.297	0.372	1.203
566	278.442	0.371	1.203
567	278.564	0.371	1.203
568	279.053	0.372	1.203
569	279.297	0.372	1.203
570	278.564	0.371	1.203
571	278.076	0.371	1.203
572	278.32	0.371	1.203
573	277.344	0.37	1.203
574	277.71	0.37	1.203
575	278.931	0.372	1.203
576	279.297	0.372	1.203
577	279.297	0.372	1.203
578	279.297	0.372	1.203
579	278.809	0.372	1.203
580	278.809	0.372	1.203
581	279.663	0.373	1.203
582	279.419	0.373	1.203
583	279.297	0.372	1.203
584	278.687	0.372	1.203
585	276.367	0.368	1.203
586	274.536	0.366	1.203
587	279.785	0.373	1.203
588	278.564	0.371	1.203
589	276.611	0.369	1.203
590	277.588	0.37	1.203
591	281.616	0.375	1.203
592	280.273	0.374	1.203
593	274.78	0.366	1.203
594	276.733	0.369	1.203
595	279.663	0.373	1.203
596	280.029	0.373	1.203
597	276.978	0.369	1.203
598	276.001	0.368	1.203
599	278.931	0.372	1.203
600	276.978	0.369	1.203
601	275.269	0.367	1.203
602	276.611	0.369	1.203
603	279.907	0.373	1.203
604	279.907	0.373	1.203
605	275.269	0.367	1.203
606	276.855	0.369	1.203
607	279.541	0.373	1.203
608	280.029	0.373	1.203
609	278.198	0.371	1.203
610	279.053	0.372	1.203
611	280.396	0.374	1.203
612	279.053	0.372	1.203
613	277.588	0.37	1.203
614	277.832	0.37	1.203
615	280.64	0.374	1.203
616	280.151	0.374	1.203
617	278.931	0.372	1.203
618	278.809	0.372	1.203
619	279.053	0.372	1.203
620	279.785	0.373	1.203
621	279.053	0.372	1.203
622	280.762	0.374	1.203
623	282.227	0.376	1.203
624	280.884	0.375	1.203
625	280.64	0.374	1.203
626	281.25	0.375	1.203
627	283.081	0.377	1.203
628	282.227	0.376	1.203
629	282.959	0.377	1.203
630	283.203	0.378	1.203
631	282.715	0.377	1.203
632	281.494	0.375	1.203
633	280.396	0.374	1.203
634	282.349	0.376	1.203
635	283.203	0.378	1.203
636	281.982	0.376	1.203
637	280.273	0.374	1.203
638	280.396	0.374	1.203
639	280.884	0.375	1.203
640	280.273	0.374	1.203
641	280.273	0.374	1.203
642	280.396	0.374	1.203
643	281.494	0.375	1.203
644	280.273	0.374	1.203
645	278.931	0.372	1.203
646	280.273	0.374	1.203
647	279.907	0.373	1.203
648	280.029	0.373	1.203
649	279.663	0.373	1.203
650	279.785	0.373	1.203
651	279.053	0.372	1.203
652	278.32	0.371	1.203
653	278.564	0.371	1.203
654	279.541	0.373	1.203
655	279.053	0.372	1.203
656	278.32	0.371	1.203
657	277.588	0.37	1.203
658	278.076	0.371	1.203
659	277.222	0.37	1.203
660	277.71	0.37	1.203
661	278.076	0.371	1.203
662	278.442	0.371	1.203
663	277.71	0.37	1.203
664	277.222	0.37	1.203
665	277.466	0.37	1.203
666	278.076	0.371	1.203
667	278.687	0.372	1.203
668	278.32	0.371	1.203
669	278.198	0.371	1.203
670	277.954	0.371	1.203
671	278.32	0.371	1.203
672	278.32	0.371	1.203
673	278.198	0.371	1.203
674	278.076	0.371	1.203
675	278.442	0.371	1.203
676	277.222	0.37	1.203
677	277.954	0.371	1.203
678	277.71	0.37	1.203
679	278.076	0.371	1.203
680	277.588	0.37	1.203
681	277.71	0.37	1.203
682	277.588	0.37	1.203
683	277.954	0.371	1.203
684	277.1	0.369	1.203
685	276.855	0.369	1.203
686	276.489	0.369	1.203
687	277.222	0.37	1.203
688	277.466	0.37	1.203
689	276.367	0.368	1.203
690	277.588	0.37	1.203
691	278.076	0.371	1.203
692	277.71	0.37	1.203
693	278.198	0.371	1.203
694	277.71	0.37	1.203
695	278.442	0.371	1.203
696	278.564	0.371	1.203
697	278.198	0.371	1.203
698	278.442	0.371	1.203
699	278.198	0.371	1.203
700	278.32	0.371	1.203
701	279.053	0.372	1.203
702	279.541	0.373	1.203
703	279.663	0.373	1.203
704	279.907	0.373	1.203
705	279.785	0.373	1.203
706	280.518	0.374	1.203
707	280.64	0.374	1.203
708	280.396	0.374	1.203
709	280.64	0.374	1.203
710	280.518	0.374	1.203
711	282.104	0.376	1.203
712	281.494	0.375	1.203
713	282.104	0.376	1.203
714	281.128	0.375	1.203
715	281.372	0.375	1.203
716	281.982	0.376	1.203
717	281.006	0.375	1.203
718	281.128	0.375	1.203
719	281.372	0.375	1.203
720	282.104	0.376	1.203
721	281.372	0.375	1.203
722	281.25	0.375	1.203
723	280.884	0.375	1.203
724	280.273	0.374	1.203
725	280.029	0.373	1.203
726	279.419	0.373	1.203
727	281.128	0.375	1.203
728	280.518	0.374	1.203
729	279.419	0.373	1.203
730	280.64	0.374	1.203
731	280.762	0.374	1.203
732	281.616	0.375	1.203
733	281.86	0.376	1.203
734	281.494	0.375	1.203
735	282.227	0.376	1.203
736	282.227	0.376	1.203
737	281.128	0.375	1.203
738	281.25	0.375	1.203
739	281.006	0.375	1.203
740	281.372	0.375	1.203
741	281.738	0.376	1.203
742	281.86	0.376	1.203
743	281.494	0.375	1.203
744	281.372	0.375	1.203
745	281.372	0.375	1.203
746	281.25	0.375	1.203
747	282.104	0.376	1.203
748	281.738	0.376	1.203
749	280.151	0.374	1.203
750	281.372	0.375	1.203
751	281.494	0.375	1.203
752	282.593	0.377	1.203
753	281.982	0.376	1.203
754	282.471	0.377	1.203
755	281.982	0.376	1.203
756	282.349	0.376	1.203
757	281.616	0.375	1.203
758	281.616	0.375	1.203
759	282.227	0.376	1.203
760	281.738	0.376	1.203
761	281.494	0.375	1.203
762	280.518	0.374	1.203
763	280.64	0.374	1.203
764	280.396	0.374	1.203
765	280.762	0.374	1.203
766	280.029	0.373	1.203
767	281.128	0.375	1.203
768	280.64	0.374	1.203
769	280.396	0.374	1.203
770	281.006	0.375	1.203
771	280.884	0.375	1.203
772	281.738	0.376	1.203
773	281.006	0.375	1.203
774	281.006	0.375	1.203
775	281.494	0.375	1.203
776	281.494	0.375	1.203
777	281.25	0.375	1.203
778	280.884	0.375	1.203
779	281.006	0.375	1.203
780	281.006	0.375	1.203
781	281.372	0.375	1.203
782	281.25	0.375	1.203
783	281.86	0.376	1.203
784	281.372	0.375	1.203
785	282.104	0.376	1.203
786	281.494	0.375	1.203
787	282.349	0.376	1.203
788	282.471	0.377	1.203
789	282.227	0.376	1.203
790	282.715	0.377	1.203
791	282.837	0.377	1.203
792	283.203	0.378	1.203
793	282.593	0.377	1.203
794	282.471	0.377	1.203
795	282.349	0.376	1.203
796	282.593	0.377	1.203
797	282.593	0.377	1.203
798	282.715	0.377	1.203
799	282.227	0.376	1.203
800	281.982	0.376	1.203
801	281.25	0.375	1.203
802	281.372	0.375	1.203
803	281.006	0.375	1.203
804	281.006	0.375	1.203
805	280.762	0.374	1.203
806	280.884	0.375	1.203
807	280.762	0.374	1.203
808	280.884	0.375	1.203
809	280.884	0.375	1.203
810	280.762	0.374	1.203
811	280.762	0.374	1.203
812	280.884	0.375	1.203
813	281.372	0.375	1.203
814	281.006	0.375	1.203
815	281.372	0.375	1.203
816	281.982	0.376	1.203
817	282.227	0.376	1.203
818	281.616	0.375	1.203
819	281.982	0.376	1.203
820	281.494	0.375	1.203
821	281.494	0.375	1.203
822	281.494	0.375	1.203
823	282.349	0.376	1.203
824	282.349	0.376	1.203
825	282.959	0.377	1.203
826	282.593	0.377	1.203
827	282.715	0.377	1.203
828	282.349	0.376	1.203
829	283.691	0.378	1.203
830	283.081	0.377	1.203
831	282.593	0.377	1.203
832	282.471	0.377	1.203
833	282.104	0.376	1.203
834	282.593	0.377	1.203
835	282.837	0.377	1.203
836	283.325	0.378	1.203
837	282.349	0.376	1.203
838	282.593	0.377	1.203
839	281.372	0.375	1.203
840	281.372	0.375	1.203
841	281.128	0.375	1.203
842	281.372	0.375	1.203
843	281.738	0.376	1.203
844	281.128	0.375	1.203
845	281.006	0.375	1.203
846	281.494	0.375	1.203
847	281.372	0.375	1.203
848	281.738	0.376	1.203
849	282.837	0.377	1.203
850	282.593	0.377	1.203
851	281.494	0.375	1.203
852	281.616	0.375	1.203
853	282.349	0.376	1.203
854	281.494	0.375	1.203
855	281.982	0.376	1.203
856	281.738	0.376	1.203
857	282.349	0.376	1.203
858	281.25	0.375	1.203
859	279.907	0.373	1.203
860	280.762	0.374	1.203
861	280.884	0.375	1.203
862	280.151	0.374	1.203
863	281.006	0.375	1.203
864	281.25	0.375	1.203
865	281.982	0.376	1.203
866	282.349	0.376	1.203
867	282.715	0.377	1.203
868	282.349	0.376	1.203
869	283.325	0.378	1.203
870	283.325	0.378	1.203
871	281.982	0.376	1.203
872	282.104	0.376	1.203
873	281.738	0.376	1.203
874	281.982	0.376	1.203
875	282.471	0.377	1.203
876	281.372	0.375	1.203
877	281.616	0.375	1.203
878	282.104	0.376	1.203
879	280.518	0.374	1.203
880	281.982	0.376	1.203
881	282.349	0.376	1.203
882	282.471	0.377	1.203
883	282.593	0.377	1.203
884	282.959	0.377	1.203
885	282.349	0.376	1.203
886	283.691	0.378	1.203
887	283.325	0.378	1.203
888	283.203	0.378	1.203
889	286.133	0.382	1.203
890	283.691	0.378	1.203
891	283.203	0.378	1.203
892	283.447	0.378	1.203
893	282.837	0.377	1.203
894	282.959	0.377	1.203
895	283.081	0.377	1.203
896	283.203	0.378	1.203
897	282.837	0.377	1.203
898	282.471	0.377	1.203
899	282.959	0.377	1.203
900	283.447	0.378	1.203
901	282.593	0.377	1.203
902	282.959	0.377	1.203
903	283.325	0.378	1.203
904	283.813	0.378	1.203
905	283.325	0.378	1.203
906	283.813	0.378	1.203
907	283.569	0.378	1.203
908	283.325	0.378	1.203
909	284.546	0.379	1.203
910	284.424	0.379	1.203
911	283.936	0.379	1.203
912	283.447	0.378	1.203
913	283.569	0.378	1.203
914	283.813	0.378	1.203
915	283.691	0.378	1.203
916	284.058	0.379	1.203
917	283.813	0.378	1.203
918	284.18	0.379	1.203
919	283.691	0.378	1.203
920	284.302	0.379	1.203
921	284.79	0.38	1.203
922	284.668	0.38	1.203
923	284.912	0.38	1.203
924	285.034	0.38	1.203
925	285.156	0.38	1.203
926	285.645	0.381	1.203
927	284.912	0.38	1.203
928	284.912	0.38	1.203
929	285.278	0.38	1.203
930	286.133	0.382	1.203
931	286.011	0.381	1.203
932	285.522	0.381	1.203
933	285.767	0.381	1.203
934	285.4	0.381	1.203
935	285.156	0.38	1.203
936	285.522	0.381	1.203
937	284.912	0.38	1.203
938	285.034	0.38	1.203
939	284.058	0.379	1.203
940	283.569	0.378	1.203
941	283.325	0.378	1.203
942	283.203	0.378	1.203
943	283.203	0.378	1.203
944	282.959	0.377	1.203
945	281.86	0.376	1.203
946	281.738	0.376	1.203
947	281.982	0.376	1.203
948	282.593	0.377	1.203
949	282.593	0.377	1.203
950	282.959	0.377	1.203
951	283.447	0.378	1.203
952	282.715	0.377	1.203
953	283.691	0.378	1.203
954	283.447	0.378	1.203
955	283.203	0.378	1.203
956	282.593	0.377	1.203
957	282.471	0.377	1.203
958	282.959	0.377	1.203
959	281.372	0.375	1.203
960	281.372	0.375	1.203
961	281.738	0.376	1.203
962	282.837	0.377	1.203
963	282.471	0.377	1.203
964	282.959	0.377	1.203
965	282.837	0.377	1.203
966	282.227	0.376	1.203
967	282.593	0.377	1.203
968	283.081	0.377	1.203
969	283.691	0.378	1.203
970	284.546	0.379	1.203
971	284.912	0.38	1.203
972	284.668	0.38	1.203
973	284.668	0.38	1.203
974	285.156	0.38	1.203
975	285.4	0.381	1.203
976	286.377	0.382	1.203
977	285.156	0.38	1.203
978	283.936	0.379	1.203
979	284.302	0.379	1.203
980	284.18	0.379	1.203
981	284.79	0.38	1.203
982	284.668	0.38	1.203
983	284.668	0.38	1.203
984	284.302	0.379	1.203
985	283.569	0.378	1.203
986	285.034	0.38	1.203
987	285.4	0.381	1.203
988	285.4	0.381	1.203
989	284.058	0.379	1.203
990	284.302	0.379	1.203
991	285.645	0.381	1.203
992	284.79	0.38	1.203
993	284.912	0.38	1.203
994	284.912	0.38	1.203
995	285.156	0.38	1.203
996	285.034	0.38	1.203
997	285.4	0.381	1.203
998	284.912	0.38	1.203
999	285.156	0.38	1.203
1000	285.889	0.381	1.203
1001	285.767	0.381	1.203
1002	285.645	0.381	1.203
1003	286.255	0.382	1.203
1004	286.377	0.382	1.203
1005	286.621	0.382	1.203
1006	286.133	0.382	1.203
1007	287.964	0.384	1.203
1008	287.231	0.383	1.203
1009	286.377	0.382	1.203
1010	287.231	0.383	1.203
1011	288.33	0.384	1.203
1012	288.452	0.385	1.203
1013	287.842	0.384	1.203
1014	287.964	0.384	1.203
1015	287.842	0.384	1.203
1016	288.452	0.385	1.203
1017	287.598	0.383	1.203
1018	287.476	0.383	1.203
1019	286.743	0.382	1.203
1020	287.231	0.383	1.203
1021	287.476	0.383	1.203
1022	287.231	0.383	1.203
1023	286.743	0.382	1.203
1024	286.987	0.383	1.203
1025	286.743	0.382	1.203
1026	286.743	0.382	1.203
1027	287.109	0.383	1.203
1028	287.231	0.383	1.203
1029	287.476	0.383	1.203
1030	287.842	0.384	1.203
1031	286.987	0.383	1.203
1032	287.476	0.383	1.203
1033	287.354	0.383	1.203
1034	286.499	0.382	1.203
1035	286.987	0.383	1.203
1036	287.476	0.383	1.203
1037	287.231	0.383	1.203
1038	287.109	0.383	1.203
1039	287.231	0.383	1.203
1040	287.964	0.384	1.203
1041	286.499	0.382	1.203
1042	286.987	0.383	1.203
1043	286.865	0.382	1.203
1044	287.231	0.383	1.203
1045	286.499	0.382	1.203
1046	286.621	0.382	1.203
1047	287.476	0.383	1.203
1048	287.231	0.383	1.203
1049	286.743	0.382	1.203
1050	287.231	0.383	1.203
1051	287.109	0.383	1.203
1052	287.842	0.384	1.203
1053	287.598	0.383	1.203
1054	287.476	0.383	1.203
1055	286.987	0.383	1.203
1056	287.354	0.383	1.203
1057	286.865	0.382	1.203
1058	287.476	0.383	1.203
1059	286.987	0.383	1.203
1060	286.499	0.382	1.203
1061	286.743	0.382	1.203
1062	286.621	0.382	1.203
1063	286.621	0.382	1.203
1064	287.476	0.383	1.203
1065	287.109	0.383	1.203
1066	287.231	0.383	1.203
1067	287.354	0.383	1.203
1068	287.354	0.383	1.203
1069	286.743	0.382	1.203
1070	286.499	0.382	1.203
1071	287.231	0.383	1.203
1072	286.865	0.382	1.203
1073	287.109	0.383	1.203
1074	286.499	0.382	1.203
1075	286.377	0.382	1.203
1076	286.987	0.383	1.203
1077	286.133	0.382	1.203
1078	287.231	0.383	1.203
1079	286.743	0.382	1.203
1080	286.133	0.382	1.203
1081	285.767	0.381	1.203
1082	286.377	0.382	1.203
1083	286.499	0.382	1.203
1084	286.377	0.382	1.203
1085	286.011	0.381	1.203
1086	285.645	0.381	1.203
1087	285.889	0.381	1.203
1088	285.522	0.381	1.203
1089	286.011	0.381	1.203
1090	286.133	0.382	1.203
1091	286.377	0.382	1.203
1092	286.011	0.381	1.203
1093	285.889	0.381	1.203
1094	286.011	0.381	1.203
1095	286.377	0.382	1.203
1096	285.767	0.381	1.203
1097	286.743	0.382	1.203
1098	286.377	0.382	1.203
1099	285.156	0.38	1.203
1100	285.767	0.381	1.203
1101	285.889	0.381	1.203
1102	285.645	0.381	1.203
1103	286.133	0.382	1.203
1104	286.133	0.382	1.203
1105	286.011	0.381	1.203
1106	286.133	0.382	1.203
1107	285.767	0.381	1.203
1108	286.011	0.381	1.203
1109	286.621	0.382	1.203
1110	285.645	0.381	1.203
1111	285.156	0.38	1.203
1112	285.4	0.381	1.203
1113	284.79	0.38	1.203
1114	285.4	0.381	1.203
1115	285.889	0.381	1.203
1116	285.278	0.38	1.203
1117	286.011	0.381	1.203
1118	285.522	0.381	1.203
1119	285.889	0.381	1.203
1120	286.133	0.382	1.203
1121	286.133	0.382	1.203
1122	285.767	0.381	1.203
1123	286.377	0.382	1.203
1124	286.255	0.382	1.203
1125	286.499	0.382	1.203
1126	287.231	0.383	1.203
1127	286.743	0.382	1.203
1128	286.255	0.382	1.203
1129	287.109	0.383	1.203
1130	285.4	0.381	1.203
1131	285.645	0.381	1.203
1132	285.522	0.381	1.203
1133	285.645	0.381	1.203
1134	285.4	0.381	1.203
1135	286.621	0.382	1.203
1136	286.621	0.382	1.203
1137	285.4	0.381	1.203
1138	286.255	0.382	1.203
1139	285.522	0.381	1.203
1140	285.889	0.381	1.203
1141	285.889	0.381	1.203
1142	286.255	0.382	1.203
1143	285.034	0.38	1.203
1144	285.278	0.38	1.203
1145	285.4	0.381	1.203
1146	285.156	0.38	1.203
1147	286.011	0.381	1.203
1148	284.79	0.38	1.203
1149	285.767	0.381	1.203
1150	284.18	0.379	1.203
1151	285.4	0.381	1.203
1152	285.278	0.38	1.203
1153	285.278	0.38	1.203
1154	285.889	0.381	1.203
1155	286.133	0.382	1.203
1156	285.889	0.381	1.203
1157	284.668	0.38	1.203
1158	286.255	0.382	1.203
1159	285.889	0.381	1.203
1160	286.255	0.382	1.203
1161	286.011	0.381	1.203
1162	285.278	0.38	1.203
1163	286.621	0.382	1.203
1164	286.133	0.382	1.203
1165	288.208	0.384	1.203
1166	287.964	0.384	1.203
1167	288.086	0.384	1.203
1168	286.743	0.382	1.203
1169	288.33	0.384	1.203
1170	287.354	0.383	1.203
1171	287.72	0.384	1.203
1172	287.598	0.383	1.203
1173	287.964	0.384	1.203
1174	287.842	0.384	1.203
1175	286.987	0.383	1.203
1176	287.354	0.383	1.203
1177	286.865	0.382	1.203
1178	287.231	0.383	1.203
1179	286.621	0.382	1.203
1180	286.255	0.382	1.203
1181	286.255	0.382	1.203
1182	286.133	0.382	1.203
1183	286.011	0.381	1.203
1184	286.255	0.382	1.203
1185	285.889	0.381	1.203
1186	287.231	0.383	1.203
1187	285.767	0.381	1.203
1188	285.522	0.381	1.203
1189	285.645	0.381	1.203
1190	286.011	0.381	1.203
1191	286.133	0.382	1.203
1192	286.621	0.382	1.203
1193	286.011	0.381	1.203
1194	286.255	0.382	1.203
1195	285.767	0.381	1.203
1196	286.621	0.382	1.203
1197	286.011	0.381	1.203
1198	287.109	0.383	1.203
1199	287.231	0.383	1.203
1200	286.621	0.382	1.203
1201	286.987	0.383	1.203
1202	287.598	0.383	1.203
1203	288.818	0.385	1.203
1204	287.354	0.383	1.203
1205	287.964	0.384	1.203
1206	286.621	0.382	1.203
1207	286.377	0.382	1.203
1208	286.865	0.382	1.203
1209	285.889	0.381	1.203
1210	286.743	0.382	1.203
1211	287.231	0.383	1.203
1212	286.987	0.383	1.203
1213	286.743	0.382	1.203
1214	286.743	0.382	1.203
1215	285.767	0.381	1.203
1216	286.377	0.382	1.203
1217	286.377	0.382	1.203
1218	285.645	0.381	1.203
1219	285.522	0.381	1.203
1220	285.278	0.38	1.203
1221	285.522	0.381	1.203
1222	285.522	0.381	1.203
1223	285.645	0.381	1.203
1224	286.133	0.382	1.203
1225	284.79	0.38	1.203
1226	285.156	0.38	1.203
1227	285.522	0.381	1.203
1228	285.767	0.381	1.203
1229	285.278	0.38	1.203
1230	285.889	0.381	1.203
1231	286.255	0.382	1.203
1232	286.011	0.381	1.203
1233	286.011	0.381	1.203
1234	286.255	0.382	1.203
1235	286.255	0.382	1.203
1236	286.255	0.382	1.203
1237	286.499	0.382	1.203
1238	287.354	0.383	1.203
1239	286.621	0.382	1.203
1240	287.476	0.383	1.203
1241	288.086	0.384	1.203
1242	288.086	0.384	1.203
1243	288.086	0.384	1.203
1244	287.842	0.384	1.203
1245	287.476	0.383	1.203
1246	288.33	0.384	1.203
1247	288.696	0.385	1.203
1248	288.452	0.385	1.203
1249	286.743	0.382	1.203
1250	288.452	0.385	1.203
1251	288.574	0.385	1.203
1252	288.33	0.384	1.203
1253	287.72	0.384	1.203
1254	287.476	0.383	1.203
1255	287.231	0.383	1.203
1256	287.476	0.383	1.203
1257	287.476	0.383	1.203
1258	287.231	0.383	1.203
1259	286.865	0.382	1.203
1260	286.621	0.382	1.203
1261	286.621	0.382	1.203
1262	286.011	0.381	1.203
1263	286.377	0.382	1.203
1264	286.011	0.381	1.203
1265	284.668	0.38	1.203
1266	284.424	0.379	1.203
1267	284.668	0.38	1.203
1268	285.156	0.38	1.203
1269	283.936	0.379	1.203
1270	284.058	0.379	1.203
1271	285.278	0.38	1.203
1272	285.278	0.38	1.203
1273	284.912	0.38	1.203
1274	285.4	0.381	1.203
1275	286.255	0.382	1.203
1276	286.133	0.382	1.203
1277	286.499	0.382	1.203
1278	286.499	0.382	1.203
1279	287.354	0.383	1.203
1280	286.743	0.382	1.203
1281	287.231	0.383	1.203
1282	286.743	0.382	1.203
1283	287.354	0.383	1.203
1284	287.842	0.384	1.203
1285	286.743	0.382	1.203
1286	287.598	0.383	1.203
1287	287.964	0.384	1.203
1288	287.964	0.384	1.203
1289	288.086	0.384	1.203
1290	288.452	0.385	1.203
1291	288.574	0.385	1.203
1292	288.696	0.385	1.203
1293	288.33	0.384	1.203
1294	288.574	0.385	1.203
1295	287.964	0.384	1.203
1296	288.696	0.385	1.203
1297	287.476	0.383	1.203
1298	287.231	0.383	1.203
1299	286.499	0.382	1.203
1300	286.499	0.382	1.203
1301	286.011	0.381	1.203
1302	284.912	0.38	1.203
1303	285.278	0.38	1.203
1304	285.156	0.38	1.203
1305	284.668	0.38	1.203
1306	283.813	0.378	1.203
1307	285.034	0.38	1.203
1308	284.18	0.379	1.203
1309	284.18	0.379	1.203
1310	284.546	0.379	1.203
1311	284.668	0.38	1.203
1312	284.79	0.38	1.203
1313	285.034	0.38	1.203
1314	285.522	0.381	1.203
1315	285.156	0.38	1.203
1316	286.011	0.381	1.203
1317	286.133	0.382	1.203
1318	286.743	0.382	1.203
1319	286.255	0.382	1.203
1320	285.645	0.381	1.203
1321	286.621	0.382	1.203
1322	286.499	0.382	1.203
1323	286.865	0.382	1.203
1324	287.354	0.383	1.203
1325	287.964	0.384	1.203
1326	288.818	0.385	1.203
1327	288.208	0.384	1.203
1328	288.574	0.385	1.203
1329	288.574	0.385	1.203
1330	288.696	0.385	1.203
1331	288.818	0.385	1.203
1332	289.063	0.385	1.203
1333	287.598	0.383	1.203
1334	288.33	0.384	1.203
1335	288.208	0.384	1.203
1336	288.086	0.384	1.203
1337	287.476	0.383	1.203
1338	287.231	0.383	1.203
1339	286.377	0.382	1.203
1340	286.011	0.381	1.203
1341	286.011	0.381	1.203
1342	285.156	0.38	1.203
1343	285.522	0.381	1.203
1344	285.034	0.38	1.203
1345	284.546	0.379	1.203
1346	284.302	0.379	1.203
1347	284.424	0.379	1.203
1348	284.912	0.38	1.203
1349	284.79	0.38	1.203
1350	284.546	0.379	1.203
1351	284.668	0.38	1.203
1352	284.668	0.38	1.203
1353	284.79	0.38	1.203
1354	285.645	0.381	1.203
1355	285.522	0.381	1.203
1356	285.889	0.381	1.203
1357	286.011	0.381	1.203
1358	285.767	0.381	1.203
1359	285.889	0.381	1.203
1360	285.156	0.38	1.203
1361	286.621	0.382	1.203
1362	286.377	0.382	1.203
1363	286.621	0.382	1.203
1364	287.231	0.383	1.203
1365	287.109	0.383	1.203
1366	287.354	0.383	1.203
1367	287.842	0.384	1.203
1368	287.231	0.383	1.203
1369	287.964	0.384	1.203
1370	287.964	0.384	1.203
1371	287.598	0.383	1.203
1372	287.476	0.383	1.203
1373	287.354	0.383	1.203
1374	287.354	0.383	1.203
1375	287.598	0.383	1.203
1376	287.231	0.383	1.203
1377	286.621	0.382	1.203
1378	285.645	0.381	1.203
1379	285.034	0.38	1.203
1380	285.278	0.38	1.203
1381	284.79	0.38	1.203
1382	285.4	0.381	1.203
1383	284.546	0.379	1.203
1384	284.668	0.38	1.203
1385	284.912	0.38	1.203
1386	285.034	0.38	1.203
1387	285.522	0.381	1.203
1388	285.278	0.38	1.203
1389	285.4	0.381	1.203
1390	284.668	0.38	1.203
1391	284.302	0.379	1.203
1392	284.668	0.38	1.203
1393	284.912	0.38	1.203
1394	285.645	0.381	1.203
1395	285.034	0.38	1.203
1396	285.767	0.381	1.203
1397	285.034	0.38	1.203
1398	285.645	0.381	1.203
1399	285.034	0.38	1.203
1400	286.011	0.381	1.203
1401	285.767	0.381	1.203
1402	285.522	0.381	1.203
1403	285.889	0.381	1.203
1404	286.133	0.382	1.203
1405	286.255	0.382	1.203
1406	286.255	0.382	1.203
1407	286.255	0.382	1.203
1408	284.668	0.38	1.203
1409	284.912	0.38	1.203
1410	284.79	0.38	1.203
1411	285.522	0.381	1.203
1412	285.4	0.381	1.203
1413	285.156	0.38	1.203
1414	285.278	0.38	1.203
1415	284.546	0.379	1.203
1416	285.889	0.381	1.203
1417	284.79	0.38	1.203
1418	284.668	0.38	1.203
1419	283.325	0.378	1.203
1420	283.936	0.379	1.203
1421	283.936	0.379	1.203
1422	283.447	0.378	1.203
1423	284.302	0.379	1.203
1424	284.668	0.38	1.203
1425	284.058	0.379	1.203
1426	284.424	0.379	1.203
1427	284.668	0.38	1.203
1428	284.79	0.38	1.203
1429	285.767	0.381	1.203
1430	285.522	0.381	1.203
1431	286.011	0.381	1.203
1432	286.377	0.382	1.203
1433	286.377	0.382	1.203
1434	286.743	0.382	1.203
1435	287.231	0.383	1.203
1436	287.842	0.384	1.203
1437	288.086	0.384	1.203
1438	288.208	0.384	1.203
1439	286.621	0.382	1.203
1440	286.499	0.382	1.203
1441	286.621	0.382	1.203
1442	286.377	0.382	1.203
1443	286.743	0.382	1.203
1444	286.011	0.381	1.203
1445	286.377	0.382	1.203
1446	285.645	0.381	1.203
1447	285.645	0.381	1.203
1448	285.156	0.38	1.203
1449	285.645	0.381	1.203
1450	285.645	0.381	1.203
1451	285.889	0.381	1.203
1452	285.889	0.381	1.203
1453	286.255	0.382	1.203
1454	286.377	0.382	1.203
1455	286.011	0.381	1.203
1456	285.645	0.381	1.203
1457	285.767	0.381	1.203
1458	285.278	0.38	1.203
1459	285.4	0.381	1.203
1460	286.011	0.381	1.203
1461	285.767	0.381	1.203
1462	285.156	0.38	1.203
1463	285.889	0.381	1.203
1464	284.79	0.38	1.203
1465	285.156	0.38	1.203
1466	285.4	0.381	1.203
1467	285.522	0.381	1.203
1468	285.522	0.381	1.203
1469	285.767	0.381	1.203
1470	286.499	0.382	1.203
1471	286.499	0.382	1.203
1472	286.865	0.382	1.203
1473	286.621	0.382	1.203
1474	285.889	0.381	1.203
1475	286.865	0.382	1.203
1476	286.011	0.381	1.203
1477	286.621	0.382	1.203
1478	285.889	0.381	1.203
1479	285.767	0.381	1.203
1480	285.889	0.381	1.203
1481	285.522	0.381	1.203
1482	286.255	0.382	1.203
1483	286.743	0.382	1.203
1484	286.377	0.382	1.203
1485	286.011	0.381	1.203
1486	285.645	0.381	1.203
1487	287.109	0.383	1.203
1488	287.72	0.384	1.203
1489	286.621	0.382	1.203
1490	287.598	0.383	1.203
1491	287.354	0.383	1.203
1492	288.086	0.384	1.203
1493	287.72	0.384	1.203
1494	287.598	0.383	1.203
1495	287.598	0.383	1.203
1496	287.598	0.383	1.203
1497	287.354	0.383	1.203
1498	287.109	0.383	1.203
1499	286.987	0.383	1.203
1500	287.476	0.383	1.203
1501	287.842	0.384	1.203
1502	288.086	0.384	1.203
1503	287.842	0.384	1.203
1504	287.231	0.383	1.203
1505	286.499	0.382	1.203
1506	287.231	0.383	1.203
1507	285.278	0.38	1.203
1508	284.668	0.38	1.203
1509	285.645	0.381	1.203
1510	287.109	0.383	1.203
1511	286.255	0.382	1.203
1512	286.743	0.382	1.203
1513	288.94	0.385	1.203
1514	289.185	0.386	1.203
1515	285.889	0.381	1.203
1516	285.278	0.38	1.203
1517	288.574	0.385	1.203
1518	289.429	0.386	1.203
1519	286.865	0.382	1.203
1520	286.377	0.382	1.203
1521	288.33	0.384	1.203
1522	289.063	0.385	1.203
1523	286.255	0.382	1.203
1524	286.499	0.382	1.203
1525	289.307	0.386	1.203
1526	289.917	0.387	1.203
1527	287.598	0.383	1.203
1528	287.72	0.384	1.203
1529	289.185	0.386	1.203
1530	291.626	0.389	1.203
1531	290.405	0.387	1.203
1532	289.429	0.386	1.203
1533	291.138	0.388	1.203
1534	290.649	0.388	1.203
1535	288.574	0.385	1.203
1536	288.086	0.384	1.203
1537	288.94	0.385	1.203
1538	289.551	0.386	1.203
1539	289.429	0.386	1.203
1540	287.964	0.384	1.203
1541	287.964	0.384	1.203
1542	287.476	0.383	1.203
1543	287.354	0.383	1.203
1544	287.964	0.384	1.203
1545	288.33	0.384	1.203
1546	287.354	0.383	1.203
1547	286.987	0.383	1.203
1548	288.208	0.384	1.203
1549	287.964	0.384	1.203
1550	288.452	0.385	1.203
1551	287.964	0.384	1.203
1552	288.574	0.385	1.203
1553	289.185	0.386	1.203
1554	288.574	0.385	1.203
1555	288.452	0.385	1.203
1556	288.452	0.385	1.203
1557	289.673	0.386	1.203
1558	288.818	0.385	1.203
1559	287.72	0.384	1.203
1560	288.086	0.384	1.203
1561	289.429	0.386	1.203
1562	290.039	0.387	1.203
1563	289.429	0.386	1.203
1564	290.527	0.387	1.203
1565	291.26	0.388	1.203
1566	291.016	0.388	1.203
1567	290.771	0.388	1.203
1568	290.894	0.388	1.203
1569	290.771	0.388	1.203
1570	290.405	0.387	1.203
1571	290.405	0.387	1.203
1572	290.161	0.387	1.203
1573	290.039	0.387	1.203
1574	288.452	0.385	1.203
1575	288.452	0.385	1.203
1576	289.185	0.386	1.203
1577	289.063	0.385	1.203
1578	288.818	0.385	1.203
1579	287.842	0.384	1.203
1580	288.452	0.385	1.203
1581	288.452	0.385	1.203
1582	288.818	0.385	1.203
1583	288.696	0.385	1.203
1584	288.818	0.385	1.203
1585	288.33	0.384	1.203
1586	287.72	0.384	1.203
1587	287.598	0.383	1.203
1588	287.598	0.383	1.203
1589	288.574	0.385	1.203
1590	288.33	0.384	1.203
1591	287.598	0.383	1.203
1592	286.621	0.382	1.203
1593	286.987	0.383	1.203
1594	286.499	0.382	1.203
1595	286.499	0.382	1.203
1596	287.231	0.383	1.203
1597	287.598	0.383	1.203
1598	287.598	0.383	1.203
1599	287.109	0.383	1.203
1600	287.72	0.384	1.203
1601	288.086	0.384	1.203
1602	289.063	0.385	1.203
1603	288.696	0.385	1.203
1604	288.94	0.385	1.203
1605	288.086	0.384	1.203
1606	288.452	0.385	1.203
1607	288.818	0.385	1.203
1608	288.818	0.385	1.203
1609	289.307	0.386	1.203
1610	288.086	0.384	1.203
1611	287.964	0.384	1.203
1612	287.72	0.384	1.203
1613	287.598	0.383	1.203
1614	288.33	0.384	1.203
1615	288.208	0.384	1.203
1616	288.452	0.385	1.203
1617	287.842	0.384	1.203
1618	288.208	0.384	1.203
1619	287.842	0.384	1.203
1620	288.086	0.384	1.203
1621	288.33	0.384	1.203
1622	288.452	0.385	1.203
1623	288.208	0.384	1.203
1624	288.086	0.384	1.203
1625	287.598	0.383	1.203
1626	287.598	0.383	1.203
1627	287.72	0.384	1.203
1628	287.598	0.383	1.203
1629	288.33	0.384	1.203
1630	287.842	0.384	1.203
1631	287.964	0.384	1.203
1632	287.598	0.383	1.203
1633	288.086	0.384	1.203
1634	288.086	0.384	1.203
1635	288.33	0.384	1.203
1636	289.185	0.386	1.203
1637	288.818	0.385	1.203
1638	289.551	0.386	1.203
1639	288.574	0.385	1.203
1640	289.673	0.386	1.203
1641	289.551	0.386	1.203
1642	289.551	0.386	1.203
1643	289.795	0.386	1.203
1644	289.551	0.386	1.203
1645	290.039	0.387	1.203
1646	289.795	0.386	1.203
1647	289.429	0.386	1.203
1648	289.063	0.385	1.203
1649	290.405	0.387	1.203
1650	290.161	0.387	1.203
1651	289.795	0.386	1.203
1652	289.673	0.386	1.203
1653	290.527	0.387	1.203
1654	289.673	0.386	1.203
1655	289.795	0.386	1.203
1656	289.795	0.386	1.203
1657	290.405	0.387	1.203
1658	290.161	0.387	1.203
1659	288.696	0.385	1.203
1660	290.283	0.387	1.203
1661	289.917	0.387	1.203
1662	289.917	0.387	1.203
1663	290.405	0.387	1.203
1664	291.016	0.388	1.203
1665	291.016	0.388	1.203
1666	291.382	0.389	1.203
1667	290.527	0.387	1.203
1668	291.138	0.388	1.203
1669	291.87	0.389	1.203
1670	291.992	0.389	1.203
1671	291.992	0.389	1.203
1672	291.87	0.389	1.203
1673	291.504	0.389	1.203
1674	291.748	0.389	1.203
1675	292.725	0.39	1.203
1676	292.236	0.39	1.203
1677	292.114	0.389	1.203
1678	292.969	0.391	1.203
1679	291.382	0.389	1.203
1680	291.748	0.389	1.203
1681	291.748	0.389	1.203
1682	292.114	0.389	1.203
1683	291.992	0.389	1.203
1684	292.114	0.389	1.203
1685	291.992	0.389	1.203
1686	291.87	0.389	1.203
1687	292.114	0.389	1.203
1688	290.527	0.387	1.203
1689	291.992	0.389	1.203
1690	290.405	0.387	1.203
1691	290.771	0.388	1.203
1692	290.039	0.387	1.203
1693	290.039	0.387	1.203
1694	290.649	0.388	1.203
1695	290.405	0.387	1.203
1696	290.527	0.387	1.203
1697	290.039	0.387	1.203
1698	290.405	0.387	1.203
1699	289.063	0.385	1.203
1700	290.039	0.387	1.203
1701	289.795	0.386	1.203
1702	289.795	0.386	1.203
1703	290.039	0.387	1.203
1704	290.161	0.387	1.203
1705	290.894	0.388	1.203
1706	290.161	0.387	1.203
1707	290.283	0.387	1.203
1708	290.405	0.387	1.203
1709	291.382	0.389	1.203
1710	291.26	0.388	1.203
1711	291.016	0.388	1.203
1712	291.626	0.389	1.203
1713	291.748	0.389	1.203
1714	292.236	0.39	1.203
1715	292.114	0.389	1.203
1716	292.236	0.39	1.203
1717	292.358	0.39	1.203
1718	291.992	0.389	1.203
1719	291.626	0.389	1.203
1720	291.748	0.389	1.203
1721	291.748	0.389	1.203
1722	291.748	0.389	1.203
1723	291.626	0.389	1.203
1724	290.894	0.388	1.203
1725	290.894	0.388	1.203
1726	290.283	0.387	1.203
1727	289.795	0.386	1.203
1728	289.551	0.386	1.203
1729	290.894	0.388	1.203
1730	290.283	0.387	1.203
1731	289.795	0.386	1.203
1732	290.039	0.387	1.203
1733	289.551	0.386	1.203
1734	289.551	0.386	1.203
1735	290.039	0.387	1.203
1736	290.161	0.387	1.203
1737	289.917	0.387	1.203
1738	290.649	0.388	1.203
1739	290.039	0.387	1.203
1740	290.527	0.387	1.203
1741	290.161	0.387	1.203
1742	290.405	0.387	1.203
1743	290.161	0.387	1.203
1744	290.649	0.388	1.203
1745	290.161	0.387	1.203
1746	289.795	0.386	1.203
1747	289.673	0.386	1.203
1748	289.185	0.386	1.203
1749	290.405	0.387	1.203
1750	290.527	0.387	1.203
1751	290.527	0.387	1.203
1752	290.161	0.387	1.203
1753	290.771	0.388	1.203
1754	290.649	0.388	1.203
1755	290.039	0.387	1.203
1756	291.138	0.388	1.203
1757	290.161	0.387	1.203
1758	290.405	0.387	1.203
1759	289.429	0.386	1.203
1760	290.161	0.387	1.203
1761	290.039	0.387	1.203
1762	289.917	0.387	1.203
1763	289.795	0.386	1.203
1764	289.551	0.386	1.203
1765	288.696	0.385	1.203
1766	288.818	0.385	1.203
1767	289.307	0.386	1.203
1768	289.551	0.386	1.203
1769	289.063	0.385	1.203
1770	289.307	0.386	1.203
1771	289.917	0.387	1.203
1772	290.161	0.387	1.203
1773	290.894	0.388	1.203
1774	291.26	0.388	1.203
1775	290.894	0.388	1.203
1776	290.894	0.388	1.203
1777	289.917	0.387	1.203
1778	289.673	0.386	1.203
1779	290.527	0.387	1.203
1780	290.039	0.387	1.203
1781	291.138	0.388	1.203
1782	290.527	0.387	1.203
1783	290.405	0.387	1.203
1784	290.771	0.388	1.203
1785	290.039	0.387	1.203
1786	290.161	0.387	1.203
1787	290.771	0.388	1.203
1788	291.138	0.388	1.203
1789	289.063	0.385	1.203
1790	291.138	0.388	1.203
1791	291.138	0.388	1.203
1792	291.016	0.388	1.203
1793	291.504	0.389	1.203
1794	290.771	0.388	1.203
1795	290.771	0.388	1.203
1796	290.161	0.387	1.203
1797	290.527	0.387	1.203
1798	290.039	0.387	1.203
1799	290.039	0.387	1.203
1800	290.039	0.387	1.203
1801	290.771	0.388	1.203
1802	290.161	0.387	1.203
1803	290.405	0.387	1.203
1804	290.283	0.387	1.203
1805	289.063	0.385	1.203
1806	290.161	0.387	1.203
1807	290.039	0.387	1.203
1808	290.527	0.387	1.203
1809	288.574	0.385	1.203
1810	290.771	0.388	1.203
1811	290.649	0.388	1.203
1812	290.161	0.387	1.203
1813	290.283	0.387	1.203
1814	289.551	0.386	1.203
1815	290.161	0.387	1.203
1816	290.161	0.387	1.203
1817	290.405	0.387	1.203
1818	290.405	0.387	1.203
1819	290.161	0.387	1.203
1820	290.039	0.387	1.203
1821	290.771	0.388	1.203
1822	290.649	0.388	1.203
1823	291.138	0.388	1.203
1824	291.382	0.389	1.203
1825	290.771	0.388	1.203
1826	290.283	0.387	1.203
1827	290.771	0.388	1.203
1828	290.771	0.388	1.203
1829	290.283	0.387	1.203
1830	290.771	0.388	1.203
1831	291.26	0.388	1.203
1832	291.138	0.388	1.203
1833	290.039	0.387	1.203
1834	290.405	0.387	1.203
1835	290.527	0.387	1.203
1836	291.26	0.388	1.203
1837	291.87	0.389	1.203
1838	290.894	0.388	1.203
1839	290.894	0.388	1.203
1840	291.504	0.389	1.203
1841	291.87	0.389	1.203
1842	291.748	0.389	1.203
1843	291.992	0.389	1.203
1844	292.48	0.39	1.203
1845	291.87	0.389	1.203
1846	292.48	0.39	1.203
1847	291.992	0.389	1.203
1848	292.48	0.39	1.203
1849	291.87	0.389	1.203
1850	291.87	0.389	1.203
1851	291.626	0.389	1.203
1852	290.649	0.388	1.203
1853	291.016	0.388	1.203
1854	291.748	0.389	1.203
1855	291.992	0.389	1.203
1856	291.626	0.389	1.203
1857	291.87	0.389	1.203
1858	291.626	0.389	1.203
1859	291.992	0.389	1.203
1860	291.626	0.389	1.203
1861	292.358	0.39	1.203
1862	292.114	0.389	1.203
1863	291.504	0.389	1.203
1864	291.626	0.389	1.203
1865	291.382	0.389	1.203
1866	291.26	0.388	1.203
1867	291.748	0.389	1.203
1868	291.748	0.389	1.203
1869	291.382	0.389	1.203
1870	290.527	0.387	1.203
1871	291.138	0.388	1.203
1872	290.894	0.388	1.203
1873	291.26	0.388	1.203
1874	290.649	0.388	1.203
1875	290.771	0.388	1.203
1876	290.649	0.388	1.203
1877	291.016	0.388	1.203
1878	291.504	0.389	1.203
1879	290.771	0.388	1.203
1880	290.894	0.388	1.203
1881	291.382	0.389	1.203
1882	290.527	0.387	1.203
1883	291.138	0.388	1.203
1884	291.748	0.389	1.203
1885	291.138	0.388	1.203
1886	291.748	0.389	1.203
1887	291.382	0.389	1.203
1888	290.771	0.388	1.203
1889	290.527	0.387	1.203
1890	291.382	0.389	1.203
1891	290.894	0.388	1.203
1892	291.016	0.388	1.203
1893	291.504	0.389	1.203
1894	291.504	0.389	1.203
1895	291.138	0.388	1.203
1896	291.382	0.389	1.203
1897	292.358	0.39	1.203
1898	292.48	0.39	1.203
1899	291.992	0.389	1.203
1900	292.236	0.39	1.203
1901	292.847	0.39	1.203
1902	291.992	0.389	1.203
1903	292.236	0.39	1.203
1904	291.504	0.389	1.203
1905	291.626	0.389	1.203
1906	291.992	0.389	1.203
1907	291.504	0.389	1.203
1908	291.748	0.389	1.203
1909	291.138	0.388	1.203
1910	292.114	0.389	1.203
1911	291.26	0.388	1.203
1912	291.382	0.389	1.203
1913	291.26	0.388	1.203
1914	290.771	0.388	1.203
1915	291.748	0.389	1.203
1916	291.626	0.389	1.203
1917	291.26	0.388	1.203
1918	290.527	0.387	1.203
1919	290.771	0.388	1.203
1920	290.894	0.388	1.203
1921	291.138	0.388	1.203
1922	291.504	0.389	1.203
1923	291.748	0.389	1.203
1924	291.138	0.388	1.203
1925	291.748	0.389	1.203
1926	291.382	0.389	1.203
1927	291.138	0.388	1.203
1928	290.283	0.387	1.203
1929	291.382	0.389	1.203
1930	291.626	0.389	1.203
1931	291.016	0.388	1.203
1932	291.138	0.388	1.203
1933	290.283	0.387	1.203
1934	290.894	0.388	1.203
1935	291.138	0.388	1.203
1936	291.626	0.389	1.203
1937	291.626	0.389	1.203
1938	292.114	0.389	1.203
1939	291.87	0.389	1.203
1940	292.358	0.39	1.203
1941	292.358	0.39	1.203
1942	293.213	0.391	1.203
1943	292.603	0.39	1.203
1944	293.335	0.391	1.203
1945	293.335	0.391	1.203
1946	293.457	0.391	1.203
1947	292.969	0.391	1.203
1948	293.091	0.391	1.203
1949	294.067	0.392	1.203
1950	293.091	0.391	1.203
1951	293.335	0.391	1.203
1952	292.969	0.391	1.203
1953	293.335	0.391	1.203
1954	293.823	0.392	1.203
1955	293.091	0.391	1.203
1956	293.579	0.391	1.203
1957	293.823	0.392	1.203
1958	293.091	0.391	1.203
1959	293.213	0.391	1.203
1960	293.091	0.391	1.203
1961	293.091	0.391	1.203
1962	293.335	0.391	1.203
1963	292.725	0.39	1.203
1964	293.091	0.391	1.203
1965	292.725	0.39	1.203
1966	292.48	0.39	1.203
1967	292.725	0.39	1.203
1968	292.358	0.39	1.203
1969	293.945	0.392	1.203
1970	293.579	0.391	1.203
1971	293.945	0.392	1.203
1972	293.213	0.391	1.203
1973	293.213	0.391	1.203
1974	293.701	0.392	1.203
1975	294.189	0.392	1.203
1976	294.678	0.393	1.203
1977	294.556	0.393	1.203
1978	294.556	0.393	1.203
1979	293.579	0.391	1.203
1980	294.312	0.392	1.203
1981	294.189	0.392	1.203
1982	294.312	0.392	1.203
1983	294.922	0.393	1.203
1984	294.434	0.393	1.203
1985	294.556	0.393	1.203
1986	294.189	0.392	1.203
1987	294.312	0.392	1.203
1988	293.701	0.392	1.203
1989	295.044	0.393	1.203
1990	294.312	0.392	1.203
1991	294.922	0.393	1.203
1992	294.312	0.392	1.203
1993	293.701	0.392	1.203
1994	293.823	0.392	1.203
1995	294.189	0.392	1.203
1996	293.945	0.392	1.203
1997	293.091	0.391	1.203
1998	293.457	0.391	1.203
[truncated: 60,501 more rows]
