# Supplementary material for: Evaluation of the extent of damage to the esophageal wall caused by press-through package ingestion
Source: PeerJ. 2019 Apr 18;7:e6763. doi: 10.7717/peerj.6763 (PMC6475578; doi:10.7717/peerj.6763)
Supplement: Dataset S10 [file peerj-07-6763-s027.csv]

time[ms]	frictional force[gf]	cof	[mm]
0	150.146	0.2	1.203
1	151.733	0.202	1.203
2	158.936	0.212	1.203
3	155.762	0.208	1.203
4	156.006	0.208	1.203
5	151.245	0.202	1.203
6	149.658	0.2	1.203
7	152.954	0.204	1.203
8	156.25	0.208	1.203
9	157.349	0.21	1.203
10	153.931	0.205	1.203
11	150.513	0.201	1.203
12	153.198	0.204	1.203
13	153.931	0.205	1.203
14	153.809	0.205	1.203
15	154.785	0.206	1.203
16	155.029	0.207	1.203
17	156.006	0.208	1.203
18	155.273	0.207	1.203
19	153.198	0.204	1.203
20	153.442	0.205	1.203
21	151.733	0.202	1.203
22	152.466	0.203	1.203
23	153.564	0.205	1.203
24	155.396	0.207	1.203
25	157.227	0.21	1.203
26	155.273	0.207	1.203
27	152.71	0.204	1.203
28	153.32	0.204	1.203
29	153.442	0.205	1.203
30	153.198	0.204	1.203
31	152.466	0.203	1.203
32	153.198	0.204	1.203
33	155.396	0.207	1.203
34	155.518	0.207	1.203
35	154.175	0.206	1.203
36	152.71	0.204	1.203
37	152.588	0.203	1.203
38	153.931	0.205	1.203
39	152.71	0.204	1.203
40	152.954	0.204	1.203
41	154.053	0.205	1.203
42	154.541	0.206	1.203
43	155.762	0.208	1.203
44	153.931	0.205	1.203
45	152.71	0.204	1.203
46	153.198	0.204	1.203
47	153.809	0.205	1.203
48	153.809	0.205	1.203
49	154.541	0.206	1.203
50	153.198	0.204	1.203
51	152.954	0.204	1.203
52	153.32	0.204	1.203
53	155.151	0.207	1.203
54	154.785	0.206	1.203
55	153.076	0.204	1.203
56	151.978	0.203	1.203
57	151.733	0.202	1.203
58	155.396	0.207	1.203
59	155.64	0.208	1.203
60	153.32	0.204	1.203
61	150.513	0.201	1.203
62	151.855	0.202	1.203
63	155.396	0.207	1.203
64	156.738	0.209	1.203
65	153.564	0.205	1.203
66	151.611	0.202	1.203
67	152.71	0.204	1.203
68	154.175	0.206	1.203
69	155.64	0.208	1.203
70	154.419	0.206	1.203
71	153.809	0.205	1.203
72	152.1	0.203	1.203
73	152.1	0.203	1.203
74	153.442	0.205	1.203
75	153.931	0.205	1.203
76	153.687	0.205	1.203
77	152.588	0.203	1.203
78	152.344	0.203	1.203
79	151.855	0.202	1.203
80	153.564	0.205	1.203
81	153.32	0.204	1.203
82	153.32	0.204	1.203
83	153.687	0.205	1.203
84	153.076	0.204	1.203
85	153.564	0.205	1.203
86	152.954	0.204	1.203
87	153.931	0.205	1.203
88	154.297	0.206	1.203
89	156.128	0.208	1.203
90	152.954	0.204	1.203
91	152.954	0.204	1.203
92	153.442	0.205	1.203
93	153.931	0.205	1.203
94	154.175	0.206	1.203
95	154.419	0.206	1.203
96	152.954	0.204	1.203
97	153.32	0.204	1.203
98	153.076	0.204	1.203
99	151.978	0.203	1.203
100	154.419	0.206	1.203
101	155.273	0.207	1.203
102	154.663	0.206	1.203
103	152.71	0.204	1.203
104	151.733	0.202	1.203
105	153.564	0.205	1.203
106	154.907	0.207	1.203
107	155.029	0.207	1.203
108	154.541	0.206	1.203
109	154.175	0.206	1.203
110	153.32	0.204	1.203
111	152.344	0.203	1.203
112	153.442	0.205	1.203
113	153.564	0.205	1.203
114	152.954	0.204	1.203
115	153.198	0.204	1.203
116	153.076	0.204	1.203
117	153.931	0.205	1.203
118	152.954	0.204	1.203
119	151.245	0.202	1.203
120	152.71	0.204	1.203
121	154.663	0.206	1.203
122	154.663	0.206	1.203
123	154.419	0.206	1.203
124	152.466	0.203	1.203
125	152.466	0.203	1.203
126	153.442	0.205	1.203
127	154.541	0.206	1.203
128	154.297	0.206	1.203
129	154.419	0.206	1.203
130	153.198	0.204	1.203
131	153.198	0.204	1.203
132	153.198	0.204	1.203
133	154.419	0.206	1.203
134	155.029	0.207	1.203
135	154.785	0.206	1.203
136	154.175	0.206	1.203
137	154.541	0.206	1.203
138	155.518	0.207	1.203
139	155.884	0.208	1.203
140	155.884	0.208	1.203
141	157.104	0.209	1.203
142	157.104	0.209	1.203
143	157.593	0.21	1.203
144	157.593	0.21	1.203
145	158.081	0.211	1.203
146	159.058	0.212	1.203
147	158.447	0.211	1.203
148	159.058	0.212	1.203
149	159.79	0.213	1.203
150	159.668	0.213	1.203
151	159.79	0.213	1.203
152	159.424	0.213	1.203
153	159.79	0.213	1.203
154	159.79	0.213	1.203
155	161.133	0.215	1.203
156	160.889	0.215	1.203
157	161.377	0.215	1.203
158	161.621	0.215	1.203
159	162.354	0.216	1.203
160	162.231	0.216	1.203
161	162.231	0.216	1.203
162	162.72	0.217	1.203
163	164.307	0.219	1.203
164	164.429	0.219	1.203
165	164.551	0.219	1.203
166	164.307	0.219	1.203
167	164.185	0.219	1.203
168	164.795	0.22	1.203
169	164.673	0.22	1.203
170	165.649	0.221	1.203
171	166.504	0.222	1.203
172	166.992	0.223	1.203
173	166.382	0.222	1.203
174	166.016	0.221	1.203
175	165.405	0.221	1.203
176	167.48	0.223	1.203
177	167.603	0.223	1.203
178	168.335	0.224	1.203
179	167.48	0.223	1.203
180	166.992	0.223	1.203
181	167.969	0.224	1.203
182	168.701	0.225	1.203
183	170.898	0.228	1.203
184	170.532	0.227	1.203
185	169.434	0.226	1.203
186	168.335	0.224	1.203
187	170.654	0.228	1.203
188	171.021	0.228	1.203
189	170.898	0.228	1.203
190	172.119	0.229	1.203
191	171.631	0.229	1.203
192	172.241	0.23	1.203
193	172.607	0.23	1.203
194	173.584	0.231	1.203
195	172.974	0.231	1.203
196	173.584	0.231	1.203
197	173.462	0.231	1.203
198	175.171	0.234	1.203
199	174.805	0.233	1.203
200	175.781	0.234	1.203
201	176.514	0.235	1.203
202	176.636	0.236	1.203
203	176.758	0.236	1.203
204	176.636	0.236	1.203
205	176.636	0.236	1.203
206	176.636	0.236	1.203
207	177.979	0.237	1.203
208	177.979	0.237	1.203
209	177.734	0.237	1.203
210	179.199	0.239	1.203
211	179.932	0.24	1.203
212	180.542	0.241	1.203
213	180.542	0.241	1.203
214	180.786	0.241	1.203
215	181.763	0.242	1.203
216	182.373	0.243	1.203
217	182.861	0.244	1.203
218	182.373	0.243	1.203
219	182.983	0.244	1.203
220	183.594	0.245	1.203
221	184.448	0.246	1.203
222	184.57	0.246	1.203
223	185.425	0.247	1.203
224	185.303	0.247	1.203
225	184.448	0.246	1.203
226	184.448	0.246	1.203
227	185.669	0.248	1.203
228	185.791	0.248	1.203
229	185.547	0.247	1.203
230	187.378	0.25	1.203
231	188.965	0.252	1.203
232	188.599	0.251	1.203
233	189.209	0.252	1.203
234	188.721	0.252	1.203
235	190.063	0.253	1.203
236	190.43	0.254	1.203
237	191.04	0.255	1.203
238	191.04	0.255	1.203
239	191.65	0.256	1.203
240	192.261	0.256	1.203
241	192.993	0.257	1.203
242	193.481	0.258	1.203
243	193.481	0.258	1.203
244	193.848	0.258	1.203
245	193.97	0.259	1.203
246	194.336	0.259	1.203
247	195.557	0.261	1.203
248	195.435	0.261	1.203
249	194.946	0.26	1.203
250	196.411	0.262	1.203
251	196.899	0.263	1.203
252	196.899	0.263	1.203
253	197.266	0.263	1.203
254	197.754	0.264	1.203
255	198.486	0.265	1.203
256	199.707	0.266	1.203
257	199.463	0.266	1.203
258	199.951	0.267	1.203
259	199.829	0.266	1.203
260	199.829	0.266	1.203
261	201.294	0.268	1.203
262	201.904	0.269	1.203
263	201.904	0.269	1.203
264	201.172	0.268	1.203
265	201.538	0.269	1.203
266	201.782	0.269	1.203
267	204.102	0.272	1.203
268	203.979	0.272	1.203
269	203.247	0.271	1.203
270	203.735	0.272	1.203
271	203.491	0.271	1.203
272	204.712	0.273	1.203
273	205.933	0.275	1.203
274	205.933	0.275	1.203
275	206.177	0.275	1.203
276	206.177	0.275	1.203
277	207.153	0.276	1.203
278	207.275	0.276	1.203
279	207.397	0.277	1.203
280	207.764	0.277	1.203
281	207.764	0.277	1.203
282	208.13	0.278	1.203
283	208.374	0.278	1.203
284	209.351	0.279	1.203
285	209.229	0.279	1.203
286	208.984	0.279	1.203
287	209.839	0.28	1.203
288	210.693	0.281	1.203
289	211.182	0.282	1.203
290	210.571	0.281	1.203
291	211.06	0.281	1.203
292	211.304	0.282	1.203
293	212.036	0.283	1.203
294	212.158	0.283	1.203
295	212.036	0.283	1.203
296	212.402	0.283	1.203
297	212.524	0.283	1.203
298	213.501	0.285	1.203
299	213.623	0.285	1.203
300	213.379	0.285	1.203
301	212.646	0.284	1.203
302	213.257	0.284	1.203
303	213.989	0.285	1.203
304	214.478	0.286	1.203
305	214.722	0.286	1.203
306	214.722	0.286	1.203
307	214.966	0.287	1.203
308	214.966	0.287	1.203
309	215.21	0.287	1.203
310	215.698	0.288	1.203
311	215.82	0.288	1.203
312	215.576	0.287	1.203
313	216.797	0.289	1.203
314	216.553	0.289	1.203
315	217.163	0.29	1.203
316	217.407	0.29	1.203
317	218.75	0.292	1.203
318	218.994	0.292	1.203
319	218.018	0.291	1.203
320	219.482	0.293	1.203
321	219.727	0.293	1.203
322	220.581	0.294	1.203
323	221.191	0.295	1.203
324	222.046	0.296	1.203
325	222.29	0.296	1.203
326	221.924	0.296	1.203
327	221.68	0.296	1.203
328	221.924	0.296	1.203
329	223.511	0.298	1.203
330	224.365	0.299	1.203
331	224.609	0.299	1.203
332	223.755	0.298	1.203
333	224.243	0.299	1.203
334	224.121	0.299	1.203
335	224.243	0.299	1.203
336	225.342	0.3	1.203
337	225.952	0.301	1.203
338	225.586	0.301	1.203
339	224.243	0.299	1.203
340	225.83	0.301	1.203
341	226.685	0.302	1.203
342	227.051	0.303	1.203
343	226.685	0.302	1.203
344	226.563	0.302	1.203
345	226.807	0.302	1.203
346	227.661	0.304	1.203
347	227.783	0.304	1.203
348	227.539	0.303	1.203
349	228.271	0.304	1.203
350	227.295	0.303	1.203
351	227.783	0.304	1.203
352	227.905	0.304	1.203
353	228.027	0.304	1.203
354	228.394	0.305	1.203
355	229.004	0.305	1.203
356	229.004	0.305	1.203
357	229.126	0.306	1.203
358	229.858	0.306	1.203
359	228.516	0.305	1.203
360	229.98	0.307	1.203
361	230.225	0.307	1.203
362	231.812	0.309	1.203
363	231.567	0.309	1.203
364	231.567	0.309	1.203
365	231.567	0.309	1.203
366	231.934	0.309	1.203
367	232.666	0.31	1.203
368	232.91	0.311	1.203
369	234.131	0.312	1.203
370	234.009	0.312	1.203
371	234.009	0.312	1.203
372	233.887	0.312	1.203
373	234.619	0.313	1.203
374	234.375	0.313	1.203
375	234.741	0.313	1.203
376	234.253	0.312	1.203
377	234.619	0.313	1.203
378	235.718	0.314	1.203
379	235.596	0.314	1.203
380	236.084	0.315	1.203
381	236.328	0.315	1.203
382	236.694	0.316	1.203
383	236.816	0.316	1.203
384	237.793	0.317	1.203
385	238.77	0.318	1.203
386	238.892	0.319	1.203
387	238.77	0.318	1.203
388	238.647	0.318	1.203
389	240.356	0.32	1.203
390	239.136	0.319	1.203
391	240.356	0.32	1.203
392	240.967	0.321	1.203
393	240.723	0.321	1.203
394	241.455	0.322	1.203
395	240.967	0.321	1.203
396	241.455	0.322	1.203
397	241.333	0.322	1.203
398	242.432	0.323	1.203
399	241.943	0.323	1.203
400	242.676	0.324	1.203
401	242.554	0.323	1.203
402	242.676	0.324	1.203
403	242.798	0.324	1.203
404	243.286	0.324	1.203
405	244.019	0.325	1.203
406	244.629	0.326	1.203
407	244.507	0.326	1.203
408	243.896	0.325	1.203
409	245.117	0.327	1.203
410	245.728	0.328	1.203
411	244.873	0.326	1.203
412	244.873	0.326	1.203
413	245.117	0.327	1.203
414	245.117	0.327	1.203
415	245.483	0.327	1.203
416	245.972	0.328	1.203
417	245.605	0.327	1.203
418	245.483	0.327	1.203
419	245.361	0.327	1.203
420	247.314	0.33	1.203
421	246.948	0.329	1.203
422	246.948	0.329	1.203
423	247.314	0.33	1.203
424	247.437	0.33	1.203
425	247.437	0.33	1.203
426	247.559	0.33	1.203
427	248.535	0.331	1.203
428	248.047	0.331	1.203
429	248.047	0.331	1.203
430	248.169	0.331	1.203
431	248.291	0.331	1.203
432	248.413	0.331	1.203
433	249.268	0.332	1.203
434	248.779	0.332	1.203
435	249.268	0.332	1.203
436	248.779	0.332	1.203
437	249.512	0.333	1.203
438	249.634	0.333	1.203
439	249.39	0.333	1.203
440	249.39	0.333	1.203
441	250	0.333	1.203
442	250.244	0.334	1.203
443	250.61	0.334	1.203
444	250.244	0.334	1.203
445	250	0.333	1.203
446	250.244	0.334	1.203
447	251.221	0.335	1.203
448	251.099	0.335	1.203
449	250.61	0.334	1.203
450	251.465	0.335	1.203
451	251.709	0.336	1.203
452	252.563	0.337	1.203
453	253.174	0.338	1.203
454	252.686	0.337	1.203
455	252.808	0.337	1.203
456	253.662	0.338	1.203
457	254.028	0.339	1.203
458	253.662	0.338	1.203
459	254.15	0.339	1.203
460	253.54	0.338	1.203
461	254.395	0.339	1.203
462	253.784	0.338	1.203
463	254.761	0.34	1.203
464	254.761	0.34	1.203
465	254.761	0.34	1.203
466	254.272	0.339	1.203
467	255.371	0.34	1.203
468	255.249	0.34	1.203
469	254.883	0.34	1.203
470	255.615	0.341	1.203
471	256.348	0.342	1.203
472	256.592	0.342	1.203
473	256.836	0.342	1.203
474	256.958	0.343	1.203
475	257.324	0.343	1.203
476	257.813	0.344	1.203
477	257.935	0.344	1.203
478	258.423	0.345	1.203
479	257.446	0.343	1.203
480	258.057	0.344	1.203
481	257.935	0.344	1.203
482	257.813	0.344	1.203
483	258.789	0.345	1.203
484	258.667	0.345	1.203
485	258.789	0.345	1.203
486	257.568	0.343	1.203
487	258.667	0.345	1.203
488	259.399	0.346	1.203
489	258.545	0.345	1.203
490	260.254	0.347	1.203
491	260.62	0.347	1.203
492	260.132	0.347	1.203
493	260.864	0.348	1.203
494	261.353	0.348	1.203
495	261.597	0.349	1.203
496	261.963	0.349	1.203
497	261.841	0.349	1.203
498	261.841	0.349	1.203
499	261.963	0.349	1.203
500	262.329	0.35	1.203
501	262.451	0.35	1.203
502	262.695	0.35	1.203
503	262.939	0.351	1.203
504	262.207	0.35	1.203
505	262.207	0.35	1.203
506	261.23	0.348	1.203
507	262.939	0.351	1.203
508	262.939	0.351	1.203
509	262.329	0.35	1.203
510	262.329	0.35	1.203
511	263.184	0.351	1.203
512	262.573	0.35	1.203
513	263.55	0.351	1.203
514	263.916	0.352	1.203
515	263.916	0.352	1.203
516	263.916	0.352	1.203
517	264.16	0.352	1.203
518	263.794	0.352	1.203
519	264.893	0.353	1.203
520	265.137	0.354	1.203
521	265.259	0.354	1.203
522	264.282	0.352	1.203
523	265.137	0.354	1.203
524	265.015	0.353	1.203
525	265.137	0.354	1.203
526	265.015	0.353	1.203
527	266.357	0.355	1.203
528	265.381	0.354	1.203
529	264.771	0.353	1.203
530	264.404	0.353	1.203
531	265.259	0.354	1.203
532	265.259	0.354	1.203
533	266.479	0.355	1.203
534	266.479	0.355	1.203
535	267.212	0.356	1.203
536	266.602	0.355	1.203
537	266.968	0.356	1.203
538	266.968	0.356	1.203
539	267.7	0.357	1.203
540	267.822	0.357	1.203
541	267.456	0.357	1.203
542	267.212	0.356	1.203
543	267.09	0.356	1.203
544	268.066	0.357	1.203
545	267.944	0.357	1.203
546	267.334	0.356	1.203
547	267.944	0.357	1.203
548	268.921	0.359	1.203
549	268.188	0.358	1.203
550	269.287	0.359	1.203
551	268.677	0.358	1.203
552	268.799	0.358	1.203
553	269.287	0.359	1.203
554	269.043	0.359	1.203
555	268.799	0.358	1.203
556	270.02	0.36	1.203
557	269.775	0.36	1.203
558	270.02	0.36	1.203
559	269.897	0.36	1.203
560	270.02	0.36	1.203
561	269.653	0.36	1.203
562	268.799	0.358	1.203
563	269.653	0.36	1.203
564	269.897	0.36	1.203
565	270.142	0.36	1.203
566	269.165	0.359	1.203
567	269.287	0.359	1.203
568	268.921	0.359	1.203
569	269.531	0.359	1.203
570	268.921	0.359	1.203
571	270.02	0.36	1.203
572	269.653	0.36	1.203
573	268.799	0.358	1.203
574	269.043	0.359	1.203
575	269.043	0.359	1.203
576	269.775	0.36	1.203
577	270.02	0.36	1.203
578	269.531	0.359	1.203
579	269.287	0.359	1.203
580	269.043	0.359	1.203
581	269.165	0.359	1.203
582	269.775	0.36	1.203
583	269.897	0.36	1.203
584	269.897	0.36	1.203
585	269.653	0.36	1.203
586	270.02	0.36	1.203
587	269.409	0.359	1.203
588	269.165	0.359	1.203
589	270.508	0.361	1.203
590	269.287	0.359	1.203
591	268.677	0.358	1.203
592	268.311	0.358	1.203
593	269.775	0.36	1.203
594	269.287	0.359	1.203
595	269.653	0.36	1.203
596	268.311	0.358	1.203
597	269.043	0.359	1.203
598	269.409	0.359	1.203
599	267.334	0.356	1.203
600	268.799	0.358	1.203
601	269.531	0.359	1.203
602	269.531	0.359	1.203
603	268.921	0.359	1.203
604	268.677	0.358	1.203
605	268.555	0.358	1.203
606	269.653	0.36	1.203
607	269.043	0.359	1.203
608	269.043	0.359	1.203
609	269.897	0.36	1.203
610	268.433	0.358	1.203
611	268.188	0.358	1.203
612	268.311	0.358	1.203
613	268.677	0.358	1.203
614	268.188	0.358	1.203
615	268.066	0.357	1.203
616	268.311	0.358	1.203
617	267.578	0.357	1.203
618	268.311	0.358	1.203
619	264.648	0.353	1.203
620	268.555	0.358	1.203
621	268.555	0.358	1.203
622	268.311	0.358	1.203
623	267.7	0.357	1.203
624	268.066	0.357	1.203
625	267.822	0.357	1.203
626	268.188	0.358	1.203
627	267.578	0.357	1.203
628	267.212	0.356	1.203
629	268.433	0.358	1.203
630	267.334	0.356	1.203
631	267.334	0.356	1.203
632	266.235	0.355	1.203
633	266.113	0.355	1.203
634	266.235	0.355	1.203
635	266.968	0.356	1.203
636	265.869	0.354	1.203
637	265.625	0.354	1.203
638	266.357	0.355	1.203
639	263.672	0.352	1.203
640	265.259	0.354	1.203
641	265.869	0.354	1.203
642	265.991	0.355	1.203
643	266.479	0.355	1.203
644	265.259	0.354	1.203
645	265.381	0.354	1.203
646	266.113	0.355	1.203
647	264.771	0.353	1.203
648	264.282	0.352	1.203
649	264.893	0.353	1.203
650	264.526	0.353	1.203
651	264.771	0.353	1.203
652	264.893	0.353	1.203
653	263.794	0.352	1.203
654	263.794	0.352	1.203
655	263.306	0.351	1.203
656	263.062	0.351	1.203
657	263.55	0.351	1.203
658	263.184	0.351	1.203
659	262.695	0.35	1.203
660	262.329	0.35	1.203
661	262.939	0.351	1.203
662	262.573	0.35	1.203
663	261.719	0.349	1.203
664	261.719	0.349	1.203
665	262.329	0.35	1.203
666	261.475	0.349	1.203
667	261.719	0.349	1.203
668	260.742	0.348	1.203
669	260.986	0.348	1.203
670	260.376	0.347	1.203
671	260.132	0.347	1.203
672	260.864	0.348	1.203
673	260.742	0.348	1.203
674	260.498	0.347	1.203
675	259.521	0.346	1.203
676	260.01	0.347	1.203
677	259.644	0.346	1.203
678	259.277	0.346	1.203
679	258.789	0.345	1.203
680	260.132	0.347	1.203
681	258.545	0.345	1.203
682	258.911	0.345	1.203
683	258.179	0.344	1.203
684	258.423	0.345	1.203
685	258.179	0.344	1.203
686	257.324	0.343	1.203
687	257.446	0.343	1.203
688	256.958	0.343	1.203
689	257.568	0.343	1.203
690	256.47	0.342	1.203
691	256.226	0.342	1.203
692	256.714	0.342	1.203
693	256.226	0.342	1.203
694	256.226	0.342	1.203
695	256.226	0.342	1.203
696	256.226	0.342	1.203
697	255.493	0.341	1.203
698	255.859	0.341	1.203
699	255.493	0.341	1.203
700	255.493	0.341	1.203
701	255.249	0.34	1.203
702	254.883	0.34	1.203
703	255.127	0.34	1.203
704	254.761	0.34	1.203
705	254.761	0.34	1.203
706	254.395	0.339	1.203
707	255.249	0.34	1.203
708	254.028	0.339	1.203
709	254.272	0.339	1.203
710	254.517	0.339	1.203
711	254.883	0.34	1.203
712	254.517	0.339	1.203
713	253.906	0.339	1.203
714	254.028	0.339	1.203
715	254.028	0.339	1.203
716	253.418	0.338	1.203
717	253.052	0.337	1.203
718	253.662	0.338	1.203
719	253.296	0.338	1.203
720	253.052	0.337	1.203
721	252.93	0.337	1.203
722	253.54	0.338	1.203
723	252.808	0.337	1.203
724	252.808	0.337	1.203
725	252.075	0.336	1.203
726	251.831	0.336	1.203
727	251.099	0.335	1.203
728	250.732	0.334	1.203
729	250.366	0.334	1.203
730	251.465	0.335	1.203
731	250.977	0.335	1.203
732	250.732	0.334	1.203
733	250.488	0.334	1.203
734	250.244	0.334	1.203
735	250.366	0.334	1.203
736	250.366	0.334	1.203
737	250.122	0.333	1.203
738	249.023	0.332	1.203
739	249.268	0.332	1.203
740	248.657	0.332	1.203
741	249.023	0.332	1.203
742	249.023	0.332	1.203
743	248.413	0.331	1.203
744	248.535	0.331	1.203
745	246.826	0.329	1.203
746	246.46	0.329	1.203
747	248.169	0.331	1.203
748	248.169	0.331	1.203
749	246.582	0.329	1.203
750	247.314	0.33	1.203
751	246.582	0.329	1.203
752	246.46	0.329	1.203
753	246.704	0.329	1.203
754	247.559	0.33	1.203
755	247.681	0.33	1.203
756	247.559	0.33	1.203
757	246.948	0.329	1.203
758	247.07	0.329	1.203
759	247.192	0.33	1.203
760	247.925	0.331	1.203
761	247.559	0.33	1.203
762	247.07	0.329	1.203
763	247.437	0.33	1.203
764	246.338	0.328	1.203
765	246.216	0.328	1.203
766	245.972	0.328	1.203
767	247.314	0.33	1.203
768	246.582	0.329	1.203
769	245.239	0.327	1.203
770	246.216	0.328	1.203
771	246.826	0.329	1.203
772	246.582	0.329	1.203
773	246.704	0.329	1.203
774	246.582	0.329	1.203
775	247.437	0.33	1.203
776	246.704	0.329	1.203
777	246.826	0.329	1.203
778	246.094	0.328	1.203
779	247.803	0.33	1.203
780	246.826	0.329	1.203
781	246.216	0.328	1.203
782	245.728	0.328	1.203
783	245.85	0.328	1.203
784	245.239	0.327	1.203
785	245.361	0.327	1.203
786	245.239	0.327	1.203
787	245.605	0.327	1.203
788	245.239	0.327	1.203
789	243.408	0.325	1.203
790	245.117	0.327	1.203
791	244.385	0.326	1.203
792	244.263	0.326	1.203
793	244.873	0.326	1.203
794	245.239	0.327	1.203
795	244.995	0.327	1.203
796	245.728	0.328	1.203
797	244.873	0.326	1.203
798	244.507	0.326	1.203
799	244.873	0.326	1.203
800	245.728	0.328	1.203
801	244.385	0.326	1.203
802	244.751	0.326	1.203
803	244.141	0.326	1.203
804	246.094	0.328	1.203
805	245.117	0.327	1.203
806	244.263	0.326	1.203
807	244.751	0.326	1.203
808	244.263	0.326	1.203
809	244.263	0.326	1.203
810	244.263	0.326	1.203
811	244.385	0.326	1.203
812	244.385	0.326	1.203
813	244.873	0.326	1.203
814	244.141	0.326	1.203
815	244.995	0.327	1.203
816	244.995	0.327	1.203
817	244.629	0.326	1.203
818	244.873	0.326	1.203
819	244.995	0.327	1.203
820	244.995	0.327	1.203
821	243.896	0.325	1.203
822	244.263	0.326	1.203
823	244.873	0.326	1.203
824	244.507	0.326	1.203
825	244.385	0.326	1.203
826	244.873	0.326	1.203
827	244.385	0.326	1.203
828	245.361	0.327	1.203
829	244.019	0.325	1.203
830	244.751	0.326	1.203
831	244.263	0.326	1.203
832	243.896	0.325	1.203
833	243.652	0.325	1.203
834	244.385	0.326	1.203
835	244.263	0.326	1.203
836	244.873	0.326	1.203
837	244.385	0.326	1.203
838	244.507	0.326	1.203
839	244.019	0.325	1.203
840	244.019	0.325	1.203
841	244.751	0.326	1.203
842	244.263	0.326	1.203
843	244.873	0.326	1.203
844	244.385	0.326	1.203
845	244.751	0.326	1.203
846	244.263	0.326	1.203
847	244.385	0.326	1.203
848	244.385	0.326	1.203
849	244.629	0.326	1.203
850	243.774	0.325	1.203
851	243.774	0.325	1.203
852	243.652	0.325	1.203
853	243.408	0.325	1.203
854	243.896	0.325	1.203
855	242.92	0.324	1.203
856	243.774	0.325	1.203
857	243.53	0.325	1.203
858	243.286	0.324	1.203
859	241.943	0.323	1.203
860	243.042	0.324	1.203
861	243.896	0.325	1.203
862	243.652	0.325	1.203
863	244.141	0.326	1.203
864	244.019	0.325	1.203
865	244.873	0.326	1.203
866	244.507	0.326	1.203
867	243.896	0.325	1.203
868	244.263	0.326	1.203
869	244.629	0.326	1.203
870	244.263	0.326	1.203
871	244.507	0.326	1.203
872	244.385	0.326	1.203
873	244.629	0.326	1.203
874	244.263	0.326	1.203
875	244.385	0.326	1.203
876	244.263	0.326	1.203
877	244.385	0.326	1.203
878	245.117	0.327	1.203
879	244.385	0.326	1.203
880	244.263	0.326	1.203
881	244.507	0.326	1.203
882	244.263	0.326	1.203
883	244.873	0.326	1.203
884	245.117	0.327	1.203
885	244.995	0.327	1.203
886	245.117	0.327	1.203
887	244.873	0.326	1.203
888	244.629	0.326	1.203
889	245.605	0.327	1.203
890	244.995	0.327	1.203
891	244.507	0.326	1.203
892	243.53	0.325	1.203
893	244.019	0.325	1.203
894	244.629	0.326	1.203
895	243.164	0.324	1.203
896	243.286	0.324	1.203
897	244.263	0.326	1.203
898	244.995	0.327	1.203
899	242.432	0.323	1.203
900	244.263	0.326	1.203
901	245.239	0.327	1.203
902	244.263	0.326	1.203
903	244.751	0.326	1.203
904	244.263	0.326	1.203
905	244.995	0.327	1.203
906	244.873	0.326	1.203
907	245.605	0.327	1.203
908	244.751	0.326	1.203
909	245.239	0.327	1.203
910	243.408	0.325	1.203
911	243.774	0.325	1.203
912	243.286	0.324	1.203
913	244.263	0.326	1.203
914	244.385	0.326	1.203
915	243.53	0.325	1.203
916	244.263	0.326	1.203
917	243.774	0.325	1.203
918	243.774	0.325	1.203
919	242.798	0.324	1.203
920	243.408	0.325	1.203
921	244.019	0.325	1.203
922	244.507	0.326	1.203
923	244.263	0.326	1.203
924	243.896	0.325	1.203
925	243.53	0.325	1.203
926	244.507	0.326	1.203
927	244.629	0.326	1.203
928	243.896	0.325	1.203
929	244.629	0.326	1.203
930	244.873	0.326	1.203
931	244.751	0.326	1.203
932	244.385	0.326	1.203
933	244.141	0.326	1.203
934	243.286	0.324	1.203
935	243.53	0.325	1.203
936	243.652	0.325	1.203
937	244.751	0.326	1.203
938	244.385	0.326	1.203
939	244.385	0.326	1.203
940	243.53	0.325	1.203
941	244.507	0.326	1.203
942	243.774	0.325	1.203
943	244.995	0.327	1.203
944	244.507	0.326	1.203
945	245.117	0.327	1.203
946	244.629	0.326	1.203
947	244.141	0.326	1.203
948	244.019	0.325	1.203
949	244.019	0.325	1.203
950	243.774	0.325	1.203
951	244.507	0.326	1.203
952	244.751	0.326	1.203
953	244.263	0.326	1.203
954	244.629	0.326	1.203
955	244.263	0.326	1.203
956	244.507	0.326	1.203
957	244.141	0.326	1.203
958	244.629	0.326	1.203
959	244.385	0.326	1.203
960	244.141	0.326	1.203
961	244.263	0.326	1.203
962	244.507	0.326	1.203
963	244.385	0.326	1.203
964	244.873	0.326	1.203
965	244.385	0.326	1.203
966	244.751	0.326	1.203
967	244.507	0.326	1.203
968	244.629	0.326	1.203
969	244.751	0.326	1.203
970	244.263	0.326	1.203
971	244.995	0.327	1.203
972	245.117	0.327	1.203
973	244.629	0.326	1.203
974	244.873	0.326	1.203
975	244.873	0.326	1.203
976	245.728	0.328	1.203
977	245.361	0.327	1.203
978	244.385	0.326	1.203
979	243.896	0.325	1.203
980	244.263	0.326	1.203
981	244.263	0.326	1.203
982	244.629	0.326	1.203
983	244.385	0.326	1.203
984	244.507	0.326	1.203
985	243.652	0.325	1.203
986	243.774	0.325	1.203
987	243.408	0.325	1.203
988	244.385	0.326	1.203
989	244.507	0.326	1.203
990	243.53	0.325	1.203
991	244.507	0.326	1.203
992	243.896	0.325	1.203
993	244.873	0.326	1.203
994	244.629	0.326	1.203
995	245.361	0.327	1.203
996	246.094	0.328	1.203
997	244.995	0.327	1.203
998	244.019	0.325	1.203
999	244.019	0.325	1.203
1000	244.751	0.326	1.203
1001	244.995	0.327	1.203
1002	245.728	0.328	1.203
1003	244.873	0.326	1.203
1004	245.117	0.327	1.203
1005	244.751	0.326	1.203
1006	244.263	0.326	1.203
1007	245.605	0.327	1.203
1008	246.216	0.328	1.203
1009	244.995	0.327	1.203
1010	245.361	0.327	1.203
1011	245.605	0.327	1.203
1012	245.85	0.328	1.203
1013	246.338	0.328	1.203
1014	246.094	0.328	1.203
1015	246.948	0.329	1.203
1016	246.46	0.329	1.203
1017	246.826	0.329	1.203
1018	245.85	0.328	1.203
1019	247.559	0.33	1.203
1020	247.192	0.33	1.203
1021	246.704	0.329	1.203
1022	246.46	0.329	1.203
1023	246.46	0.329	1.203
1024	246.216	0.328	1.203
1025	246.46	0.329	1.203
1026	245.728	0.328	1.203
1027	246.46	0.329	1.203
1028	245.972	0.328	1.203
1029	245.361	0.327	1.203
1030	245.605	0.327	1.203
1031	245.728	0.328	1.203
1032	246.216	0.328	1.203
1033	245.728	0.328	1.203
1034	246.582	0.329	1.203
1035	245.85	0.328	1.203
1036	245.728	0.328	1.203
1037	246.338	0.328	1.203
1038	245.605	0.327	1.203
1039	246.582	0.329	1.203
1040	246.094	0.328	1.203
1041	245.239	0.327	1.203
1042	245.605	0.327	1.203
1043	245.239	0.327	1.203
1044	246.338	0.328	1.203
1045	245.972	0.328	1.203
1046	246.582	0.329	1.203
1047	246.338	0.328	1.203
1048	246.216	0.328	1.203
1049	245.361	0.327	1.203
1050	246.216	0.328	1.203
1051	246.094	0.328	1.203
1052	246.46	0.329	1.203
1053	246.094	0.328	1.203
1054	246.338	0.328	1.203
1055	246.582	0.329	1.203
1056	247.192	0.33	1.203
1057	246.704	0.329	1.203
1058	246.948	0.329	1.203
1059	247.437	0.33	1.203
1060	246.826	0.329	1.203
1061	246.094	0.328	1.203
1062	246.216	0.328	1.203
1063	246.216	0.328	1.203
1064	246.094	0.328	1.203
1065	245.605	0.327	1.203
1066	245.605	0.327	1.203
1067	245.239	0.327	1.203
1068	245.239	0.327	1.203
1069	245.728	0.328	1.203
1070	245.117	0.327	1.203
1071	244.995	0.327	1.203
1072	244.873	0.326	1.203
1073	244.751	0.326	1.203
1074	245.117	0.327	1.203
1075	244.995	0.327	1.203
1076	245.117	0.327	1.203
1077	244.995	0.327	1.203
1078	245.117	0.327	1.203
1079	245.361	0.327	1.203
1080	244.995	0.327	1.203
1081	244.507	0.326	1.203
1082	244.507	0.326	1.203
1083	244.751	0.326	1.203
1084	245.117	0.327	1.203
1085	244.873	0.326	1.203
1086	244.019	0.325	1.203
1087	244.751	0.326	1.203
1088	244.751	0.326	1.203
1089	244.995	0.327	1.203
1090	244.629	0.326	1.203
1091	244.507	0.326	1.203
1092	244.507	0.326	1.203
1093	245.605	0.327	1.203
1094	245.361	0.327	1.203
1095	245.239	0.327	1.203
1096	245.361	0.327	1.203
1097	245.117	0.327	1.203
1098	246.216	0.328	1.203
1099	245.361	0.327	1.203
1100	245.117	0.327	1.203
1101	244.629	0.326	1.203
1102	244.751	0.326	1.203
1103	244.873	0.326	1.203
1104	244.629	0.326	1.203
1105	245.361	0.327	1.203
1106	244.873	0.326	1.203
1107	245.85	0.328	1.203
1108	245.972	0.328	1.203
1109	245.117	0.327	1.203
1110	245.483	0.327	1.203
1111	245.605	0.327	1.203
1112	245.728	0.328	1.203
1113	245.483	0.327	1.203
1114	245.728	0.328	1.203
1115	246.338	0.328	1.203
1116	245.85	0.328	1.203
1117	246.094	0.328	1.203
1118	245.239	0.327	1.203
1119	244.995	0.327	1.203
1120	245.239	0.327	1.203
1121	245.483	0.327	1.203
1122	244.873	0.326	1.203
1123	244.507	0.326	1.203
1124	244.385	0.326	1.203
1125	245.117	0.327	1.203
1126	244.995	0.327	1.203
1127	244.751	0.326	1.203
1128	244.873	0.326	1.203
1129	245.239	0.327	1.203
1130	244.507	0.326	1.203
1131	244.751	0.326	1.203
1132	244.629	0.326	1.203
1133	244.263	0.326	1.203
1134	244.873	0.326	1.203
1135	244.629	0.326	1.203
1136	244.629	0.326	1.203
1137	245.483	0.327	1.203
1138	245.483	0.327	1.203
1139	243.652	0.325	1.203
1140	244.507	0.326	1.203
1141	244.385	0.326	1.203
1142	244.385	0.326	1.203
1143	244.995	0.327	1.203
1144	244.873	0.326	1.203
1145	245.605	0.327	1.203
1146	245.361	0.327	1.203
1147	245.483	0.327	1.203
1148	245.728	0.328	1.203
1149	246.826	0.329	1.203
1150	245.728	0.328	1.203
1151	245.728	0.328	1.203
1152	245.117	0.327	1.203
1153	245.117	0.327	1.203
1154	244.873	0.326	1.203
1155	244.629	0.326	1.203
1156	244.873	0.326	1.203
1157	244.873	0.326	1.203
1158	245.117	0.327	1.203
1159	243.042	0.324	1.203
1160	244.629	0.326	1.203
1161	244.995	0.327	1.203
1162	245.117	0.327	1.203
1163	245.239	0.327	1.203
1164	245.239	0.327	1.203
1165	245.972	0.328	1.203
1166	245.85	0.328	1.203
1167	245.85	0.328	1.203
1168	245.361	0.327	1.203
1169	245.85	0.328	1.203
1170	245.483	0.327	1.203
1171	244.751	0.326	1.203
1172	245.361	0.327	1.203
1173	245.483	0.327	1.203
1174	245.361	0.327	1.203
1175	244.873	0.326	1.203
1176	245.605	0.327	1.203
1177	245.117	0.327	1.203
1178	246.338	0.328	1.203
1179	244.751	0.326	1.203
1180	245.605	0.327	1.203
1181	245.605	0.327	1.203
1182	245.605	0.327	1.203
1183	245.483	0.327	1.203
1184	245.85	0.328	1.203
1185	245.85	0.328	1.203
1186	246.338	0.328	1.203
1187	245.85	0.328	1.203
1188	245.972	0.328	1.203
1189	246.704	0.329	1.203
1190	246.338	0.328	1.203
1191	246.704	0.329	1.203
1192	246.216	0.328	1.203
1193	246.216	0.328	1.203
1194	245.85	0.328	1.203
1195	245.972	0.328	1.203
1196	245.728	0.328	1.203
1197	246.338	0.328	1.203
1198	246.094	0.328	1.203
1199	245.85	0.328	1.203
1200	246.46	0.329	1.203
1201	246.338	0.328	1.203
1202	246.094	0.328	1.203
1203	246.46	0.329	1.203
1204	247.07	0.329	1.203
1205	247.314	0.33	1.203
1206	247.07	0.329	1.203
1207	246.826	0.329	1.203
1208	246.582	0.329	1.203
1209	247.681	0.33	1.203
1210	247.192	0.33	1.203
1211	247.559	0.33	1.203
1212	247.192	0.33	1.203
1213	246.704	0.329	1.203
1214	246.582	0.329	1.203
1215	246.826	0.329	1.203
1216	246.704	0.329	1.203
1217	246.46	0.329	1.203
1218	247.192	0.33	1.203
1219	245.361	0.327	1.203
1220	245.239	0.327	1.203
1221	246.216	0.328	1.203
1222	247.437	0.33	1.203
1223	246.704	0.329	1.203
1224	246.826	0.329	1.203
1225	246.216	0.328	1.203
1226	246.216	0.328	1.203
1227	245.85	0.328	1.203
1228	245.85	0.328	1.203
1229	246.46	0.329	1.203
1230	245.972	0.328	1.203
1231	245.728	0.328	1.203
1232	245.239	0.327	1.203
1233	245.728	0.328	1.203
1234	245.728	0.328	1.203
1235	245.85	0.328	1.203
1236	245.361	0.327	1.203
1237	245.728	0.328	1.203
1238	245.361	0.327	1.203
1239	245.361	0.327	1.203
1240	245.605	0.327	1.203
1241	246.094	0.328	1.203
1242	245.361	0.327	1.203
1243	245.85	0.328	1.203
1244	245.239	0.327	1.203
1245	246.094	0.328	1.203
1246	245.239	0.327	1.203
1247	245.728	0.328	1.203
1248	245.483	0.327	1.203
1249	245.361	0.327	1.203
1250	245.728	0.328	1.203
1251	245.605	0.327	1.203
1252	245.361	0.327	1.203
1253	246.216	0.328	1.203
1254	245.361	0.327	1.203
1255	246.826	0.329	1.203
1256	246.948	0.329	1.203
1257	245.972	0.328	1.203
1258	246.704	0.329	1.203
1259	245.239	0.327	1.203
1260	246.094	0.328	1.203
1261	246.338	0.328	1.203
1262	245.605	0.327	1.203
1263	245.117	0.327	1.203
1264	244.995	0.327	1.203
1265	245.728	0.328	1.203
1266	244.995	0.327	1.203
1267	245.117	0.327	1.203
1268	245.239	0.327	1.203
1269	244.507	0.326	1.203
1270	244.507	0.326	1.203
1271	244.385	0.326	1.203
1272	244.507	0.326	1.203
1273	244.507	0.326	1.203
1274	244.141	0.326	1.203
1275	244.141	0.326	1.203
1276	244.751	0.326	1.203
1277	244.507	0.326	1.203
1278	244.873	0.326	1.203
1279	244.995	0.327	1.203
1280	244.629	0.326	1.203
1281	244.507	0.326	1.203
1282	244.751	0.326	1.203
1283	244.873	0.326	1.203
1284	245.605	0.327	1.203
1285	244.873	0.326	1.203
1286	244.507	0.326	1.203
1287	245.239	0.327	1.203
1288	245.483	0.327	1.203
1289	244.995	0.327	1.203
1290	245.483	0.327	1.203
1291	245.728	0.328	1.203
1292	246.704	0.329	1.203
1293	246.216	0.328	1.203
1294	246.338	0.328	1.203
1295	245.605	0.327	1.203
1296	246.582	0.329	1.203
1297	246.094	0.328	1.203
1298	246.46	0.329	1.203
1299	246.338	0.328	1.203
1300	246.46	0.329	1.203
1301	245.117	0.327	1.203
1302	245.728	0.328	1.203
1303	245.605	0.327	1.203
1304	245.605	0.327	1.203
1305	245.483	0.327	1.203
1306	244.507	0.326	1.203
1307	244.629	0.326	1.203
1308	244.385	0.326	1.203
1309	243.408	0.325	1.203
1310	244.629	0.326	1.203
1311	244.263	0.326	1.203
1312	243.774	0.325	1.203
1313	244.141	0.326	1.203
1314	244.385	0.326	1.203
1315	244.385	0.326	1.203
1316	244.507	0.326	1.203
1317	244.385	0.326	1.203
1318	244.385	0.326	1.203
1319	245.239	0.327	1.203
1320	245.239	0.327	1.203
1321	244.019	0.325	1.203
1322	244.751	0.326	1.203
1323	243.896	0.325	1.203
1324	244.507	0.326	1.203
1325	244.629	0.326	1.203
1326	244.507	0.326	1.203
1327	244.629	0.326	1.203
1328	244.751	0.326	1.203
1329	244.751	0.326	1.203
1330	244.995	0.327	1.203
1331	244.751	0.326	1.203
1332	244.629	0.326	1.203
1333	245.239	0.327	1.203
1334	246.338	0.328	1.203
1335	246.582	0.329	1.203
1336	246.338	0.328	1.203
1337	246.338	0.328	1.203
1338	246.338	0.328	1.203
1339	247.07	0.329	1.203
1340	246.338	0.328	1.203
1341	246.216	0.328	1.203
1342	246.338	0.328	1.203
1343	246.094	0.328	1.203
1344	245.972	0.328	1.203
1345	246.094	0.328	1.203
1346	246.582	0.329	1.203
1347	246.46	0.329	1.203
1348	246.582	0.329	1.203
1349	245.728	0.328	1.203
1350	245.85	0.328	1.203
1351	245.728	0.328	1.203
1352	245.483	0.327	1.203
1353	245.728	0.328	1.203
1354	245.728	0.328	1.203
1355	246.094	0.328	1.203
1356	246.216	0.328	1.203
1357	245.972	0.328	1.203
1358	245.483	0.327	1.203
1359	245.361	0.327	1.203
1360	245.361	0.327	1.203
1361	245.483	0.327	1.203
1362	244.873	0.326	1.203
1363	245.239	0.327	1.203
1364	244.995	0.327	1.203
1365	243.896	0.325	1.203
1366	244.751	0.326	1.203
1367	244.873	0.326	1.203
1368	244.873	0.326	1.203
1369	244.995	0.327	1.203
1370	244.751	0.326	1.203
1371	244.263	0.326	1.203
1372	244.385	0.326	1.203
1373	243.896	0.325	1.203
1374	244.995	0.327	1.203
1375	244.751	0.326	1.203
1376	244.995	0.327	1.203
1377	245.361	0.327	1.203
1378	245.117	0.327	1.203
1379	244.385	0.326	1.203
1380	245.117	0.327	1.203
1381	245.239	0.327	1.203
1382	244.629	0.326	1.203
1383	244.629	0.326	1.203
1384	244.751	0.326	1.203
1385	245.728	0.328	1.203
1386	246.216	0.328	1.203
1387	245.361	0.327	1.203
1388	245.605	0.327	1.203
1389	245.605	0.327	1.203
1390	245.605	0.327	1.203
1391	245.85	0.328	1.203
1392	245.239	0.327	1.203
1393	245.239	0.327	1.203
1394	244.629	0.326	1.203
1395	245.239	0.327	1.203
1396	245.605	0.327	1.203
1397	244.873	0.326	1.203
1398	244.751	0.326	1.203
1399	244.751	0.326	1.203
1400	244.019	0.325	1.203
1401	244.507	0.326	1.203
1402	244.873	0.326	1.203
1403	244.141	0.326	1.203
1404	244.263	0.326	1.203
1405	243.652	0.325	1.203
1406	244.629	0.326	1.203
1407	244.263	0.326	1.203
1408	245.117	0.327	1.203
1409	246.46	0.329	1.203
1410	244.385	0.326	1.203
1411	244.385	0.326	1.203
1412	244.873	0.326	1.203
1413	245.361	0.327	1.203
1414	244.873	0.326	1.203
1415	243.652	0.325	1.203
1416	244.629	0.326	1.203
1417	244.751	0.326	1.203
1418	244.873	0.326	1.203
1419	244.995	0.327	1.203
1420	244.629	0.326	1.203
1421	244.873	0.326	1.203
1422	244.873	0.326	1.203
1423	245.361	0.327	1.203
1424	244.995	0.327	1.203
1425	245.117	0.327	1.203
1426	246.338	0.328	1.203
1427	245.117	0.327	1.203
1428	245.605	0.327	1.203
1429	246.46	0.329	1.203
1430	245.361	0.327	1.203
1431	245.117	0.327	1.203
1432	244.751	0.326	1.203
1433	244.873	0.326	1.203
1434	245.117	0.327	1.203
1435	243.652	0.325	1.203
1436	245.117	0.327	1.203
1437	244.507	0.326	1.203
1438	244.751	0.326	1.203
1439	244.385	0.326	1.203
1440	244.019	0.325	1.203
1441	244.507	0.326	1.203
1442	244.995	0.327	1.203
1443	245.239	0.327	1.203
1444	245.605	0.327	1.203
1445	245.483	0.327	1.203
1446	245.117	0.327	1.203
1447	244.629	0.326	1.203
1448	244.019	0.325	1.203
1449	245.85	0.328	1.203
1450	245.117	0.327	1.203
1451	245.728	0.328	1.203
1452	245.239	0.327	1.203
1453	245.239	0.327	1.203
1454	245.728	0.328	1.203
1455	244.751	0.326	1.203
1456	246.46	0.329	1.203
1457	246.094	0.328	1.203
1458	247.07	0.329	1.203
1459	245.728	0.328	1.203
1460	245.239	0.327	1.203
1461	245.728	0.328	1.203
1462	245.361	0.327	1.203
1463	245.483	0.327	1.203
1464	245.361	0.327	1.203
1465	245.483	0.327	1.203
1466	244.385	0.326	1.203
1467	244.507	0.326	1.203
1468	244.385	0.326	1.203
1469	245.483	0.327	1.203
1470	244.507	0.326	1.203
1471	244.751	0.326	1.203
1472	244.751	0.326	1.203
1473	244.263	0.326	1.203
1474	244.629	0.326	1.203
1475	244.385	0.326	1.203
1476	244.019	0.325	1.203
1477	244.507	0.326	1.203
1478	244.629	0.326	1.203
1479	243.896	0.325	1.203
1480	244.263	0.326	1.203
1481	245.239	0.327	1.203
1482	245.117	0.327	1.203
1483	245.117	0.327	1.203
1484	245.239	0.327	1.203
1485	244.629	0.326	1.203
1486	244.995	0.327	1.203
1487	245.239	0.327	1.203
1488	245.117	0.327	1.203
1489	246.338	0.328	1.203
1490	244.995	0.327	1.203
1491	245.361	0.327	1.203
1492	245.605	0.327	1.203
1493	245.728	0.328	1.203
1494	246.216	0.328	1.203
1495	245.361	0.327	1.203
1496	244.751	0.326	1.203
1497	245.361	0.327	1.203
1498	244.507	0.326	1.203
1499	243.896	0.325	1.203
1500	244.751	0.326	1.203
1501	244.751	0.326	1.203
1502	245.117	0.327	1.203
1503	244.995	0.327	1.203
1504	244.263	0.326	1.203
1505	243.286	0.324	1.203
1506	243.53	0.325	1.203
1507	244.507	0.326	1.203
1508	244.507	0.326	1.203
1509	244.385	0.326	1.203
1510	244.873	0.326	1.203
1511	245.483	0.327	1.203
1512	245.239	0.327	1.203
1513	245.728	0.328	1.203
1514	245.361	0.327	1.203
1515	244.873	0.326	1.203
1516	244.751	0.326	1.203
1517	245.117	0.327	1.203
1518	245.117	0.327	1.203
1519	245.117	0.327	1.203
1520	244.995	0.327	1.203
1521	244.995	0.327	1.203
1522	245.117	0.327	1.203
1523	244.995	0.327	1.203
1524	245.361	0.327	1.203
1525	245.239	0.327	1.203
1526	244.995	0.327	1.203
1527	244.507	0.326	1.203
1528	244.141	0.326	1.203
1529	244.385	0.326	1.203
1530	244.385	0.326	1.203
1531	243.774	0.325	1.203
1532	244.507	0.326	1.203
1533	244.263	0.326	1.203
1534	244.385	0.326	1.203
1535	243.896	0.325	1.203
1536	244.385	0.326	1.203
1537	244.263	0.326	1.203
1538	243.896	0.325	1.203
1539	244.507	0.326	1.203
1540	244.263	0.326	1.203
1541	244.263	0.326	1.203
1542	243.652	0.325	1.203
1543	244.263	0.326	1.203
1544	244.385	0.326	1.203
1545	244.019	0.325	1.203
1546	243.042	0.324	1.203
1547	243.774	0.325	1.203
1548	244.507	0.326	1.203
1549	243.164	0.324	1.203
1550	244.507	0.326	1.203
1551	243.53	0.325	1.203
1552	243.652	0.325	1.203
1553	244.263	0.326	1.203
1554	244.019	0.325	1.203
1555	244.751	0.326	1.203
1556	244.507	0.326	1.203
1557	244.507	0.326	1.203
1558	243.408	0.325	1.203
1559	244.263	0.326	1.203
1560	244.019	0.325	1.203
1561	243.408	0.325	1.203
1562	243.408	0.325	1.203
1563	243.53	0.325	1.203
1564	242.554	0.323	1.203
1565	242.92	0.324	1.203
1566	242.432	0.323	1.203
1567	243.164	0.324	1.203
1568	243.164	0.324	1.203
1569	241.943	0.323	1.203
1570	242.92	0.324	1.203
1571	243.164	0.324	1.203
1572	242.676	0.324	1.203
1573	242.798	0.324	1.203
1574	242.92	0.324	1.203
1575	242.798	0.324	1.203
1576	243.286	0.324	1.203
1577	243.408	0.325	1.203
1578	243.652	0.325	1.203
1579	244.995	0.327	1.203
1580	244.629	0.326	1.203
1581	243.774	0.325	1.203
1582	243.164	0.324	1.203
1583	243.53	0.325	1.203
1584	243.652	0.325	1.203
1585	243.53	0.325	1.203
1586	243.286	0.324	1.203
1587	244.019	0.325	1.203
1588	244.385	0.326	1.203
1589	243.164	0.324	1.203
1590	243.53	0.325	1.203
1591	243.774	0.325	1.203
1592	243.774	0.325	1.203
1593	244.019	0.325	1.203
1594	244.263	0.326	1.203
1595	244.263	0.326	1.203
1596	244.141	0.326	1.203
1597	244.263	0.326	1.203
1598	243.774	0.325	1.203
1599	243.652	0.325	1.203
1600	244.263	0.326	1.203
1601	243.652	0.325	1.203
1602	243.042	0.324	1.203
1603	243.774	0.325	1.203
1604	242.92	0.324	1.203
1605	243.408	0.325	1.203
1606	242.188	0.323	1.203
1607	242.554	0.323	1.203
1608	243.408	0.325	1.203
1609	242.798	0.324	1.203
1610	243.164	0.324	1.203
1611	242.676	0.324	1.203
1612	242.92	0.324	1.203
1613	242.92	0.324	1.203
1614	243.774	0.325	1.203
1615	244.263	0.326	1.203
1616	243.53	0.325	1.203
1617	244.263	0.326	1.203
1618	243.164	0.324	1.203
1619	244.263	0.326	1.203
1620	243.408	0.325	1.203
1621	243.53	0.325	1.203
1622	243.408	0.325	1.203
1623	242.92	0.324	1.203
1624	243.408	0.325	1.203
1625	243.408	0.325	1.203
1626	242.432	0.323	1.203
1627	243.286	0.324	1.203
1628	243.896	0.325	1.203
1629	244.263	0.326	1.203
1630	243.53	0.325	1.203
1631	243.408	0.325	1.203
1632	243.286	0.324	1.203
1633	243.286	0.324	1.203
1634	243.652	0.325	1.203
1635	243.652	0.325	1.203
1636	244.385	0.326	1.203
1637	243.53	0.325	1.203
1638	243.652	0.325	1.203
1639	243.408	0.325	1.203
1640	243.652	0.325	1.203
1641	243.652	0.325	1.203
1642	243.652	0.325	1.203
1643	244.141	0.326	1.203
1644	243.652	0.325	1.203
1645	243.042	0.324	1.203
1646	243.408	0.325	1.203
1647	244.019	0.325	1.203
1648	243.408	0.325	1.203
1649	243.774	0.325	1.203
1650	243.042	0.324	1.203
1651	243.652	0.325	1.203
1652	243.53	0.325	1.203
1653	244.141	0.326	1.203
1654	244.385	0.326	1.203
1655	243.408	0.325	1.203
1656	243.53	0.325	1.203
1657	243.408	0.325	1.203
1658	244.507	0.326	1.203
1659	243.042	0.324	1.203
1660	243.896	0.325	1.203
1661	243.774	0.325	1.203
1662	243.652	0.325	1.203
1663	243.53	0.325	1.203
1664	244.263	0.326	1.203
1665	244.751	0.326	1.203
1666	244.873	0.326	1.203
1667	244.385	0.326	1.203
1668	244.019	0.325	1.203
1669	244.629	0.326	1.203
1670	244.141	0.326	1.203
1671	244.995	0.327	1.203
1672	244.507	0.326	1.203
1673	245.117	0.327	1.203
1674	244.507	0.326	1.203
1675	244.263	0.326	1.203
1676	243.652	0.325	1.203
1677	244.507	0.326	1.203
1678	244.751	0.326	1.203
1679	243.408	0.325	1.203
1680	244.141	0.326	1.203
1681	244.263	0.326	1.203
1682	244.141	0.326	1.203
1683	243.896	0.325	1.203
1684	244.385	0.326	1.203
1685	244.629	0.326	1.203
1686	245.728	0.328	1.203
1687	244.629	0.326	1.203
1688	243.896	0.325	1.203
1689	244.629	0.326	1.203
1690	244.019	0.325	1.203
1691	243.53	0.325	1.203
1692	243.286	0.324	1.203
1693	243.774	0.325	1.203
1694	242.798	0.324	1.203
1695	242.554	0.323	1.203
1696	241.943	0.323	1.203
1697	242.92	0.324	1.203
1698	242.798	0.324	1.203
1699	240.967	0.321	1.203
1700	242.432	0.323	1.203
1701	243.286	0.324	1.203
1702	243.286	0.324	1.203
1703	243.53	0.325	1.203
1704	243.652	0.325	1.203
1705	243.53	0.325	1.203
1706	243.774	0.325	1.203
1707	242.798	0.324	1.203
1708	243.774	0.325	1.203
1709	244.629	0.326	1.203
1710	243.896	0.325	1.203
1711	243.042	0.324	1.203
1712	243.164	0.324	1.203
1713	242.31	0.323	1.203
1714	242.432	0.323	1.203
1715	242.676	0.324	1.203
1716	242.065	0.323	1.203
1717	242.432	0.323	1.203
1718	242.065	0.323	1.203
1719	242.188	0.323	1.203
1720	241.577	0.322	1.203
1721	242.92	0.324	1.203
1722	242.554	0.323	1.203
1723	242.92	0.324	1.203
1724	242.31	0.323	1.203
1725	241.577	0.322	1.203
1726	242.31	0.323	1.203
1727	241.821	0.322	1.203
1728	242.798	0.324	1.203
1729	242.92	0.324	1.203
1730	241.821	0.322	1.203
1731	241.943	0.323	1.203
1732	241.455	0.322	1.203
1733	242.188	0.323	1.203
1734	242.432	0.323	1.203
1735	242.432	0.323	1.203
1736	242.554	0.323	1.203
1737	241.943	0.323	1.203
1738	242.432	0.323	1.203
1739	241.211	0.322	1.203
1740	242.31	0.323	1.203
1741	242.432	0.323	1.203
1742	243.164	0.324	1.203
1743	242.432	0.323	1.203
1744	242.798	0.324	1.203
1745	242.432	0.323	1.203
1746	242.798	0.324	1.203
1747	242.065	0.323	1.203
1748	242.432	0.323	1.203
1749	242.92	0.324	1.203
1750	242.065	0.323	1.203
1751	241.943	0.323	1.203
1752	242.065	0.323	1.203
1753	241.699	0.322	1.203
1754	242.432	0.323	1.203
1755	241.577	0.322	1.203
1756	241.699	0.322	1.203
1757	241.089	0.321	1.203
1758	241.821	0.322	1.203
1759	241.455	0.322	1.203
1760	241.821	0.322	1.203
1761	241.333	0.322	1.203
1762	240.967	0.321	1.203
1763	241.577	0.322	1.203
1764	241.577	0.322	1.203
1765	241.455	0.322	1.203
1766	240.356	0.32	1.203
1767	240.845	0.321	1.203
1768	240.723	0.321	1.203
1769	241.211	0.322	1.203
1770	241.089	0.321	1.203
1771	241.211	0.322	1.203
1772	240.967	0.321	1.203
1773	240.601	0.321	1.203
1774	240.967	0.321	1.203
1775	240.479	0.321	1.203
1776	240.845	0.321	1.203
1777	240.723	0.321	1.203
1778	239.99	0.32	1.203
1779	239.502	0.319	1.203
1780	239.868	0.32	1.203
1781	240.845	0.321	1.203
1782	240.234	0.32	1.203
1783	240.234	0.32	1.203
1784	239.99	0.32	1.203
1785	239.868	0.32	1.203
1786	239.136	0.319	1.203
1787	239.624	0.319	1.203
1788	239.868	0.32	1.203
1789	239.258	0.319	1.203
1790	239.38	0.319	1.203
1791	240.112	0.32	1.203
1792	239.99	0.32	1.203
1793	239.868	0.32	1.203
1794	239.868	0.32	1.203
1795	240.479	0.321	1.203
1796	240.112	0.32	1.203
1797	240.479	0.321	1.203
1798	240.356	0.32	1.203
1799	240.356	0.32	1.203
1800	240.112	0.32	1.203
1801	240.601	0.321	1.203
1802	240.234	0.32	1.203
1803	240.479	0.321	1.203
1804	241.089	0.321	1.203
1805	240.234	0.32	1.203
1806	239.99	0.32	1.203
1807	241.211	0.322	1.203
1808	240.601	0.321	1.203
1809	241.089	0.321	1.203
1810	240.234	0.32	1.203
1811	240.479	0.321	1.203
1812	240.601	0.321	1.203
1813	240.723	0.321	1.203
1814	240.479	0.321	1.203
1815	240.845	0.321	1.203
1816	240.601	0.321	1.203
1817	241.455	0.322	1.203
1818	240.356	0.32	1.203
1819	240.479	0.321	1.203
1820	240.356	0.32	1.203
1821	239.624	0.319	1.203
1822	239.624	0.319	1.203
1823	240.234	0.32	1.203
1824	240.845	0.321	1.203
1825	240.356	0.32	1.203
1826	239.38	0.319	1.203
1827	239.502	0.319	1.203
1828	239.868	0.32	1.203
1829	238.647	0.318	1.203
1830	240.234	0.32	1.203
1831	240.723	0.321	1.203
1832	240.479	0.321	1.203
1833	239.99	0.32	1.203
1834	240.845	0.321	1.203
1835	240.112	0.32	1.203
1836	241.089	0.321	1.203
1837	241.211	0.322	1.203
1838	241.577	0.322	1.203
1839	242.065	0.323	1.203
1840	241.455	0.322	1.203
1841	240.967	0.321	1.203
1842	240.967	0.321	1.203
1843	240.356	0.32	1.203
1844	240.845	0.321	1.203
1845	241.333	0.322	1.203
1846	240.479	0.321	1.203
1847	240.601	0.321	1.203
1848	240.601	0.321	1.203
1849	239.014	0.319	1.203
1850	239.868	0.32	1.203
1851	239.014	0.319	1.203
1852	240.112	0.32	1.203
1853	239.38	0.319	1.203
1854	239.868	0.32	1.203
1855	239.746	0.32	1.203
1856	240.234	0.32	1.203
1857	239.38	0.319	1.203
1858	239.136	0.319	1.203
1859	239.99	0.32	1.203
1860	239.746	0.32	1.203
1861	239.38	0.319	1.203
1862	239.258	0.319	1.203
1863	239.258	0.319	1.203
1864	239.136	0.319	1.203
1865	239.258	0.319	1.203
1866	239.258	0.319	1.203
1867	239.258	0.319	1.203
1868	239.38	0.319	1.203
1869	239.99	0.32	1.203
1870	239.38	0.319	1.203
1871	239.624	0.319	1.203
1872	238.77	0.318	1.203
1873	239.99	0.32	1.203
1874	240.479	0.321	1.203
1875	240.234	0.32	1.203
1876	240.601	0.321	1.203
1877	239.746	0.32	1.203
1878	239.38	0.319	1.203
1879	240.356	0.32	1.203
1880	240.112	0.32	1.203
1881	240.356	0.32	1.203
1882	240.112	0.32	1.203
1883	239.868	0.32	1.203
1884	239.746	0.32	1.203
1885	239.38	0.319	1.203
1886	239.014	0.319	1.203
1887	239.624	0.319	1.203
1888	239.624	0.319	1.203
1889	239.624	0.319	1.203
1890	239.38	0.319	1.203
1891	239.258	0.319	1.203
1892	238.525	0.318	1.203
1893	238.403	0.318	1.203
1894	239.014	0.319	1.203
1895	238.892	0.319	1.203
1896	238.647	0.318	1.203
1897	239.502	0.319	1.203
1898	239.014	0.319	1.203
1899	238.892	0.319	1.203
1900	238.892	0.319	1.203
1901	239.624	0.319	1.203
1902	239.38	0.319	1.203
1903	238.281	0.318	1.203
1904	239.38	0.319	1.203
1905	239.38	0.319	1.203
1906	238.892	0.319	1.203
1907	239.014	0.319	1.203
1908	238.647	0.318	1.203
1909	239.136	0.319	1.203
1910	238.037	0.317	1.203
1911	239.136	0.319	1.203
1912	239.624	0.319	1.203
1913	239.258	0.319	1.203
1914	239.136	0.319	1.203
1915	239.99	0.32	1.203
1916	239.258	0.319	1.203
1917	239.624	0.319	1.203
1918	240.234	0.32	1.203
1919	239.502	0.319	1.203
1920	239.624	0.319	1.203
1921	238.892	0.319	1.203
1922	239.136	0.319	1.203
1923	239.136	0.319	1.203
1924	239.258	0.319	1.203
1925	239.502	0.319	1.203
1926	239.502	0.319	1.203
1927	239.624	0.319	1.203
1928	238.77	0.318	1.203
1929	239.258	0.319	1.203
1930	238.892	0.319	1.203
1931	239.014	0.319	1.203
1932	238.77	0.318	1.203
1933	238.647	0.318	1.203
1934	239.38	0.319	1.203
1935	238.77	0.318	1.203
1936	238.159	0.318	1.203
1937	239.502	0.319	1.203
1938	239.624	0.319	1.203
1939	237.915	0.317	1.203
1940	239.258	0.319	1.203
1941	239.136	0.319	1.203
1942	239.868	0.32	1.203
1943	239.624	0.319	1.203
1944	239.38	0.319	1.203
1945	239.502	0.319	1.203
1946	239.624	0.319	1.203
1947	239.746	0.32	1.203
1948	239.99	0.32	1.203
1949	240.967	0.321	1.203
1950	240.845	0.321	1.203
1951	240.967	0.321	1.203
1952	240.601	0.321	1.203
1953	240.601	0.321	1.203
1954	240.601	0.321	1.203
1955	241.455	0.322	1.203
1956	240.479	0.321	1.203
1957	240.845	0.321	1.203
1958	241.577	0.322	1.203
1959	239.014	0.319	1.203
1960	241.333	0.322	1.203
1961	240.234	0.32	1.203
1962	240.601	0.321	1.203
1963	240.234	0.32	1.203
1964	240.601	0.321	1.203
1965	240.601	0.321	1.203
1966	240.234	0.32	1.203
1967	239.746	0.32	1.203
1968	239.868	0.32	1.203
1969	240.479	0.321	1.203
1970	239.99	0.32	1.203
1971	239.38	0.319	1.203
1972	239.38	0.319	1.203
1973	238.403	0.318	1.203
1974	238.77	0.318	1.203
1975	238.525	0.318	1.203
1976	238.037	0.317	1.203
1977	238.159	0.318	1.203
1978	238.403	0.318	1.203
1979	236.938	0.316	1.203
1980	238.647	0.318	1.203
1981	238.403	0.318	1.203
1982	238.403	0.318	1.203
1983	238.892	0.319	1.203
1984	239.014	0.319	1.203
1985	239.868	0.32	1.203
1986	239.014	0.319	1.203
1987	239.746	0.32	1.203
1988	239.136	0.319	1.203
1989	240.479	0.321	1.203
1990	240.234	0.32	1.203
1991	239.868	0.32	1.203
1992	240.479	0.321	1.203
1993	240.601	0.321	1.203
1994	240.479	0.321	1.203
1995	239.746	0.32	1.203
1996	239.38	0.319	1.203
1997	239.99	0.32	1.203
1998	240.479	0.321	1.203
[truncated: 60,501 more rows]
