# Supplementary material for: Evaluation of the extent of damage to the esophageal wall caused by press-through package ingestion
Source: PeerJ. 2019 Apr 18;7:e6763. doi: 10.7717/peerj.6763 (PMC6475578; doi:10.7717/peerj.6763)
Supplement: Dataset S11 [file peerj-07-6763-s028.csv]

time[ms]	frictional force[gf]	cof	[mm]
0	173.34	0.231	1.203
1	173.462	0.231	1.203
2	177.979	0.237	1.203
3	174.072	0.232	1.203
4	174.561	0.233	1.203
5	174.072	0.232	1.203
6	175.171	0.234	1.203
7	175.293	0.234	1.203
8	176.147	0.235	1.203
9	175.293	0.234	1.203
10	175.415	0.234	1.203
11	175.903	0.235	1.203
12	176.514	0.235	1.203
13	176.27	0.235	1.203
14	175.903	0.235	1.203
15	177.368	0.236	1.203
16	175.293	0.234	1.203
17	176.758	0.236	1.203
18	176.88	0.236	1.203
19	177.368	0.236	1.203
20	177.246	0.236	1.203
21	176.636	0.236	1.203
22	176.27	0.235	1.203
23	175.537	0.234	1.203
24	177.124	0.236	1.203
25	175.659	0.234	1.203
26	174.927	0.233	1.203
27	175.415	0.234	1.203
28	175.537	0.234	1.203
29	175.903	0.235	1.203
30	176.025	0.235	1.203
31	175.659	0.234	1.203
32	176.025	0.235	1.203
33	176.27	0.235	1.203
34	175.049	0.233	1.203
35	176.147	0.235	1.203
36	176.27	0.235	1.203
37	176.392	0.235	1.203
38	176.88	0.236	1.203
39	176.147	0.235	1.203
40	176.147	0.235	1.203
41	175.903	0.235	1.203
42	177.124	0.236	1.203
43	177.49	0.237	1.203
44	177.49	0.237	1.203
45	177.49	0.237	1.203
46	179.199	0.239	1.203
47	180.054	0.24	1.203
48	181.519	0.242	1.203
49	184.204	0.246	1.203
50	185.303	0.247	1.203
51	186.768	0.249	1.203
52	187.988	0.251	1.203
53	190.186	0.254	1.203
54	191.406	0.255	1.203
55	193.115	0.257	1.203
56	195.068	0.26	1.203
57	196.167	0.262	1.203
58	197.021	0.263	1.203
59	197.51	0.263	1.203
60	197.876	0.264	1.203
61	198.364	0.264	1.203
62	199.219	0.266	1.203
63	199.951	0.267	1.203
64	200.439	0.267	1.203
65	200.684	0.268	1.203
66	201.782	0.269	1.203
67	203.247	0.271	1.203
68	204.834	0.273	1.203
69	206.299	0.275	1.203
70	207.397	0.277	1.203
71	208.984	0.279	1.203
72	210.327	0.28	1.203
73	211.548	0.282	1.203
74	212.158	0.283	1.203
75	214.111	0.285	1.203
76	213.867	0.285	1.203
77	215.698	0.288	1.203
78	216.797	0.289	1.203
79	217.773	0.29	1.203
80	217.651	0.29	1.203
81	218.262	0.291	1.203
82	219.238	0.292	1.203
83	219.482	0.293	1.203
84	219.849	0.293	1.203
85	221.436	0.295	1.203
86	222.412	0.297	1.203
87	223.511	0.298	1.203
88	224.487	0.299	1.203
89	226.074	0.301	1.203
90	226.929	0.303	1.203
91	227.661	0.304	1.203
92	227.295	0.303	1.203
93	228.394	0.305	1.203
94	229.37	0.306	1.203
95	228.516	0.305	1.203
96	229.126	0.306	1.203
97	230.103	0.307	1.203
98	230.225	0.307	1.203
99	230.469	0.307	1.203
100	230.591	0.307	1.203
101	231.323	0.308	1.203
102	231.567	0.309	1.203
103	231.934	0.309	1.203
104	232.422	0.31	1.203
105	232.91	0.311	1.203
106	233.521	0.311	1.203
107	234.619	0.313	1.203
108	236.45	0.315	1.203
109	236.816	0.316	1.203
110	237.915	0.317	1.203
111	238.403	0.318	1.203
112	238.403	0.318	1.203
113	239.99	0.32	1.203
114	239.99	0.32	1.203
115	239.38	0.319	1.203
116	240.601	0.321	1.203
117	241.455	0.322	1.203
118	241.577	0.322	1.203
119	241.821	0.322	1.203
120	243.164	0.324	1.203
121	243.652	0.325	1.203
122	244.873	0.326	1.203
123	244.629	0.326	1.203
124	244.873	0.326	1.203
125	245.605	0.327	1.203
126	247.192	0.33	1.203
127	246.948	0.329	1.203
128	247.559	0.33	1.203
129	247.437	0.33	1.203
130	248.535	0.331	1.203
131	247.314	0.33	1.203
132	247.437	0.33	1.203
133	248.779	0.332	1.203
134	248.047	0.331	1.203
135	247.07	0.329	1.203
136	247.681	0.33	1.203
137	247.925	0.331	1.203
138	247.559	0.33	1.203
139	247.681	0.33	1.203
140	247.559	0.33	1.203
141	248.047	0.331	1.203
142	248.291	0.331	1.203
143	247.681	0.33	1.203
144	247.437	0.33	1.203
145	248.901	0.332	1.203
146	248.047	0.331	1.203
147	248.657	0.332	1.203
148	247.925	0.331	1.203
149	248.535	0.331	1.203
150	249.146	0.332	1.203
151	249.146	0.332	1.203
152	248.169	0.331	1.203
153	249.512	0.333	1.203
154	249.634	0.333	1.203
155	248.901	0.332	1.203
156	250.854	0.334	1.203
157	250.61	0.334	1.203
158	251.343	0.335	1.203
159	251.465	0.335	1.203
160	252.075	0.336	1.203
161	252.075	0.336	1.203
162	252.563	0.337	1.203
163	253.052	0.337	1.203
164	253.418	0.338	1.203
165	254.639	0.34	1.203
166	254.15	0.339	1.203
167	255.127	0.34	1.203
168	254.883	0.34	1.203
169	255.981	0.341	1.203
170	255.981	0.341	1.203
171	257.08	0.343	1.203
172	255.737	0.341	1.203
173	257.568	0.343	1.203
174	257.324	0.343	1.203
175	257.08	0.343	1.203
176	257.935	0.344	1.203
177	257.69	0.344	1.203
178	257.202	0.343	1.203
179	257.69	0.344	1.203
180	258.545	0.345	1.203
181	257.813	0.344	1.203
182	258.179	0.344	1.203
183	259.155	0.346	1.203
184	259.033	0.345	1.203
185	258.545	0.345	1.203
186	259.155	0.346	1.203
187	259.277	0.346	1.203
188	259.277	0.346	1.203
189	260.01	0.347	1.203
190	260.376	0.347	1.203
191	260.62	0.347	1.203
192	259.766	0.346	1.203
193	260.62	0.347	1.203
194	260.986	0.348	1.203
195	261.23	0.348	1.203
196	261.963	0.349	1.203
197	261.841	0.349	1.203
198	262.573	0.35	1.203
199	262.085	0.349	1.203
200	263.794	0.352	1.203
201	263.794	0.352	1.203
202	265.137	0.354	1.203
203	265.381	0.354	1.203
204	266.357	0.355	1.203
205	265.991	0.355	1.203
206	266.113	0.355	1.203
207	265.991	0.355	1.203
208	266.602	0.355	1.203
209	266.846	0.356	1.203
210	266.724	0.356	1.203
211	266.724	0.356	1.203
212	266.724	0.356	1.203
213	266.846	0.356	1.203
214	266.235	0.355	1.203
215	267.578	0.357	1.203
216	266.846	0.356	1.203
217	267.334	0.356	1.203
218	266.113	0.355	1.203
219	267.212	0.356	1.203
220	266.846	0.356	1.203
221	267.334	0.356	1.203
222	266.846	0.356	1.203
223	267.09	0.356	1.203
224	267.822	0.357	1.203
225	266.602	0.355	1.203
226	268.066	0.357	1.203
227	268.433	0.358	1.203
228	268.433	0.358	1.203
229	268.311	0.358	1.203
230	268.311	0.358	1.203
231	268.677	0.358	1.203
232	269.653	0.36	1.203
233	269.775	0.36	1.203
234	270.264	0.36	1.203
235	271.24	0.362	1.203
236	270.874	0.361	1.203
237	271.606	0.362	1.203
238	272.339	0.363	1.203
239	273.071	0.364	1.203
240	273.438	0.365	1.203
241	273.926	0.365	1.203
242	274.536	0.366	1.203
243	275.024	0.367	1.203
244	275.757	0.368	1.203
245	275.635	0.368	1.203
246	276.978	0.369	1.203
247	277.344	0.37	1.203
248	277.344	0.37	1.203
249	278.32	0.371	1.203
250	278.32	0.371	1.203
251	278.931	0.372	1.203
252	279.419	0.373	1.203
253	279.907	0.373	1.203
254	279.541	0.373	1.203
255	280.64	0.374	1.203
256	279.663	0.373	1.203
257	279.541	0.373	1.203
258	280.151	0.374	1.203
259	280.273	0.374	1.203
260	280.518	0.374	1.203
261	279.785	0.373	1.203
262	279.053	0.372	1.203
263	279.785	0.373	1.203
264	279.663	0.373	1.203
265	279.297	0.372	1.203
266	279.175	0.372	1.203
267	279.419	0.373	1.203
268	279.053	0.372	1.203
269	279.419	0.373	1.203
270	280.273	0.374	1.203
271	281.006	0.375	1.203
272	282.349	0.376	1.203
273	281.982	0.376	1.203
274	281.372	0.375	1.203
275	283.325	0.378	1.203
276	282.593	0.377	1.203
277	282.837	0.377	1.203
278	283.447	0.378	1.203
279	283.691	0.378	1.203
280	284.424	0.379	1.203
281	284.546	0.379	1.203
282	285.156	0.38	1.203
283	285.4	0.381	1.203
284	286.011	0.381	1.203
285	285.4	0.381	1.203
286	286.255	0.382	1.203
287	286.499	0.382	1.203
288	287.354	0.383	1.203
289	287.354	0.383	1.203
290	287.231	0.383	1.203
291	286.621	0.382	1.203
292	287.354	0.383	1.203
293	286.377	0.382	1.203
294	286.499	0.382	1.203
295	287.354	0.383	1.203
296	286.133	0.382	1.203
297	287.109	0.383	1.203
298	286.133	0.382	1.203
299	286.255	0.382	1.203
300	286.621	0.382	1.203
301	285.889	0.381	1.203
302	287.231	0.383	1.203
303	286.621	0.382	1.203
304	287.354	0.383	1.203
305	286.377	0.382	1.203
306	287.476	0.383	1.203
307	288.086	0.384	1.203
308	289.063	0.385	1.203
309	289.063	0.385	1.203
310	289.551	0.386	1.203
311	290.405	0.387	1.203
312	290.283	0.387	1.203
313	290.405	0.387	1.203
314	290.771	0.388	1.203
315	293.091	0.391	1.203
316	291.504	0.389	1.203
317	292.725	0.39	1.203
318	293.213	0.391	1.203
319	293.701	0.392	1.203
320	294.189	0.392	1.203
321	294.189	0.392	1.203
322	295.044	0.393	1.203
323	295.166	0.394	1.203
324	295.044	0.393	1.203
325	294.678	0.393	1.203
326	294.189	0.392	1.203
327	294.312	0.392	1.203
328	295.044	0.393	1.203
329	294.312	0.392	1.203
330	295.288	0.394	1.203
331	294.434	0.393	1.203
332	293.335	0.391	1.203
333	293.091	0.391	1.203
334	292.358	0.39	1.203
335	293.335	0.391	1.203
336	293.701	0.392	1.203
337	293.091	0.391	1.203
338	293.091	0.391	1.203
339	292.48	0.39	1.203
340	293.579	0.391	1.203
341	293.579	0.391	1.203
342	292.725	0.39	1.203
343	294.067	0.392	1.203
344	293.579	0.391	1.203
345	294.678	0.393	1.203
346	294.922	0.393	1.203
347	295.044	0.393	1.203
348	295.532	0.394	1.203
349	295.288	0.394	1.203
350	295.532	0.394	1.203
351	296.021	0.395	1.203
352	295.654	0.394	1.203
353	296.387	0.395	1.203
354	296.997	0.396	1.203
355	295.776	0.394	1.203
356	297.241	0.396	1.203
357	297.485	0.397	1.203
358	298.462	0.398	1.203
359	298.096	0.397	1.203
360	298.462	0.398	1.203
361	299.438	0.399	1.203
362	299.683	0.4	1.203
363	299.683	0.4	1.203
364	299.561	0.399	1.203
365	299.927	0.4	1.203
366	300.659	0.401	1.203
367	301.025	0.401	1.203
368	300.293	0.4	1.203
369	299.927	0.4	1.203
370	299.805	0.4	1.203
371	299.194	0.399	1.203
372	298.706	0.398	1.203
373	300.293	0.4	1.203
374	300.781	0.401	1.203
375	299.561	0.399	1.203
376	300.537	0.401	1.203
377	301.88	0.403	1.203
378	302.368	0.403	1.203
379	303.223	0.404	1.203
380	302.612	0.403	1.203
381	304.199	0.406	1.203
382	303.711	0.405	1.203
383	303.345	0.404	1.203
384	302.856	0.404	1.203
385	303.345	0.404	1.203
386	302.979	0.404	1.203
387	302.856	0.404	1.203
388	302.734	0.404	1.203
389	302.368	0.403	1.203
390	302.49	0.403	1.203
391	301.758	0.402	1.203
392	300.903	0.401	1.203
393	303.223	0.404	1.203
394	303.467	0.405	1.203
395	301.88	0.403	1.203
396	303.467	0.405	1.203
397	303.467	0.405	1.203
398	303.955	0.405	1.203
399	304.81	0.406	1.203
400	305.542	0.407	1.203
401	304.932	0.407	1.203
402	305.176	0.407	1.203
403	304.688	0.406	1.203
404	306.03	0.408	1.203
405	305.664	0.408	1.203
406	306.396	0.409	1.203
407	305.664	0.408	1.203
408	304.932	0.407	1.203
409	305.664	0.408	1.203
410	306.519	0.409	1.203
411	306.03	0.408	1.203
412	305.786	0.408	1.203
413	306.274	0.408	1.203
414	306.763	0.409	1.203
415	306.274	0.408	1.203
416	306.763	0.409	1.203
417	306.885	0.409	1.203
418	306.274	0.408	1.203
419	306.641	0.409	1.203
420	306.763	0.409	1.203
421	307.373	0.41	1.203
422	306.885	0.409	1.203
423	307.617	0.41	1.203
424	307.129	0.41	1.203
425	307.861	0.41	1.203
426	307.617	0.41	1.203
427	306.885	0.409	1.203
428	307.129	0.41	1.203
429	307.739	0.41	1.203
430	308.96	0.412	1.203
431	308.594	0.411	1.203
432	308.35	0.411	1.203
433	309.57	0.413	1.203
434	309.204	0.412	1.203
435	310.303	0.414	1.203
436	310.547	0.414	1.203
437	310.669	0.414	1.203
438	310.547	0.414	1.203
439	309.937	0.413	1.203
440	311.157	0.415	1.203
441	311.401	0.415	1.203
442	312.622	0.417	1.203
443	311.768	0.416	1.203
444	311.401	0.415	1.203
445	310.669	0.414	1.203
446	311.401	0.415	1.203
447	310.913	0.415	1.203
448	310.669	0.414	1.203
449	310.791	0.414	1.203
450	310.547	0.414	1.203
451	311.157	0.415	1.203
452	310.547	0.414	1.203
453	310.791	0.414	1.203
454	311.157	0.415	1.203
455	311.279	0.415	1.203
456	311.279	0.415	1.203
457	310.913	0.415	1.203
458	311.157	0.415	1.203
459	310.303	0.414	1.203
460	310.181	0.414	1.203
461	310.547	0.414	1.203
462	310.669	0.414	1.203
463	310.425	0.414	1.203
464	309.814	0.413	1.203
465	309.692	0.413	1.203
466	308.96	0.412	1.203
467	309.326	0.412	1.203
468	309.57	0.413	1.203
469	310.181	0.414	1.203
470	309.937	0.413	1.203
471	310.059	0.413	1.203
472	310.059	0.413	1.203
473	311.157	0.415	1.203
474	309.937	0.413	1.203
475	311.401	0.415	1.203
476	311.157	0.415	1.203
477	311.279	0.415	1.203
478	311.035	0.415	1.203
479	311.401	0.415	1.203
480	311.401	0.415	1.203
481	311.279	0.415	1.203
482	311.523	0.415	1.203
483	311.035	0.415	1.203
484	311.157	0.415	1.203
485	309.692	0.413	1.203
486	309.692	0.413	1.203
487	310.547	0.414	1.203
488	310.303	0.414	1.203
489	310.547	0.414	1.203
490	310.791	0.414	1.203
491	311.035	0.415	1.203
492	312.012	0.416	1.203
493	312.866	0.417	1.203
494	312.866	0.417	1.203
495	313.477	0.418	1.203
496	313.721	0.418	1.203
497	313.354	0.418	1.203
498	314.575	0.419	1.203
499	314.087	0.419	1.203
500	314.941	0.42	1.203
501	314.575	0.419	1.203
502	314.819	0.42	1.203
503	315.063	0.42	1.203
504	316.65	0.422	1.203
505	315.552	0.421	1.203
506	315.796	0.421	1.203
507	316.162	0.422	1.203
508	315.918	0.421	1.203
509	315.674	0.421	1.203
510	316.04	0.421	1.203
511	317.261	0.423	1.203
512	316.528	0.422	1.203
513	317.383	0.423	1.203
514	315.918	0.421	1.203
515	318.115	0.424	1.203
516	316.162	0.422	1.203
517	315.796	0.421	1.203
518	315.796	0.421	1.203
519	315.674	0.421	1.203
520	315.308	0.42	1.203
521	314.575	0.419	1.203
522	314.453	0.419	1.203
523	313.965	0.419	1.203
524	314.697	0.42	1.203
525	313.477	0.418	1.203
526	313.477	0.418	1.203
527	313.965	0.419	1.203
528	313.232	0.418	1.203
529	314.087	0.419	1.203
530	313.477	0.418	1.203
531	313.965	0.419	1.203
532	314.087	0.419	1.203
533	313.477	0.418	1.203
534	312.866	0.417	1.203
535	314.087	0.419	1.203
536	312.744	0.417	1.203
537	312.744	0.417	1.203
538	312.5	0.417	1.203
539	311.768	0.416	1.203
540	312.134	0.416	1.203
541	311.523	0.415	1.203
542	312.012	0.416	1.203
543	312.134	0.416	1.203
544	312.622	0.417	1.203
545	312.744	0.417	1.203
546	313.232	0.418	1.203
547	313.843	0.418	1.203
548	314.697	0.42	1.203
549	314.819	0.42	1.203
550	315.552	0.421	1.203
551	315.674	0.421	1.203
552	316.65	0.422	1.203
553	316.162	0.422	1.203
554	315.43	0.421	1.203
555	316.65	0.422	1.203
556	316.65	0.422	1.203
557	316.528	0.422	1.203
558	316.284	0.422	1.203
559	316.04	0.421	1.203
560	315.918	0.421	1.203
561	316.406	0.422	1.203
562	316.528	0.422	1.203
563	316.406	0.422	1.203
564	316.65	0.422	1.203
565	315.796	0.421	1.203
566	316.284	0.422	1.203
567	316.528	0.422	1.203
568	315.552	0.421	1.203
569	315.43	0.421	1.203
570	314.087	0.419	1.203
571	314.575	0.419	1.203
572	313.843	0.418	1.203
573	312.622	0.417	1.203
574	312.378	0.417	1.203
575	312.012	0.416	1.203
576	311.279	0.415	1.203
577	310.791	0.414	1.203
578	310.913	0.415	1.203
579	310.303	0.414	1.203
580	310.547	0.414	1.203
581	309.692	0.413	1.203
582	309.937	0.413	1.203
583	310.791	0.414	1.203
584	311.401	0.415	1.203
585	310.547	0.414	1.203
586	311.157	0.415	1.203
587	311.279	0.415	1.203
588	311.89	0.416	1.203
589	312.378	0.417	1.203
590	312.134	0.416	1.203
591	312.012	0.416	1.203
592	311.646	0.416	1.203
593	311.279	0.415	1.203
594	310.669	0.414	1.203
595	311.401	0.415	1.203
596	310.547	0.414	1.203
597	310.669	0.414	1.203
598	311.035	0.415	1.203
599	310.303	0.414	1.203
600	310.303	0.414	1.203
601	309.814	0.413	1.203
602	310.547	0.414	1.203
603	309.448	0.413	1.203
604	309.082	0.412	1.203
605	308.96	0.412	1.203
606	308.228	0.411	1.203
607	307.739	0.41	1.203
608	307.739	0.41	1.203
609	308.105	0.411	1.203
610	307.495	0.41	1.203
611	306.885	0.409	1.203
612	306.274	0.408	1.203
613	306.763	0.409	1.203
614	307.251	0.41	1.203
615	306.641	0.409	1.203
616	307.007	0.409	1.203
617	306.396	0.409	1.203
618	306.396	0.409	1.203
619	307.007	0.409	1.203
620	307.495	0.41	1.203
621	307.373	0.41	1.203
622	307.617	0.41	1.203
623	307.861	0.41	1.203
624	307.495	0.41	1.203
625	308.105	0.411	1.203
626	309.082	0.412	1.203
627	309.204	0.412	1.203
628	309.937	0.413	1.203
629	309.326	0.412	1.203
630	309.814	0.413	1.203
631	308.472	0.411	1.203
632	309.326	0.412	1.203
633	309.937	0.413	1.203
634	309.204	0.412	1.203
635	307.495	0.41	1.203
636	308.594	0.411	1.203
637	308.228	0.411	1.203
638	307.739	0.41	1.203
639	307.739	0.41	1.203
640	307.861	0.41	1.203
641	307.007	0.409	1.203
642	306.641	0.409	1.203
643	305.786	0.408	1.203
644	306.641	0.409	1.203
645	306.152	0.408	1.203
646	305.786	0.408	1.203
647	305.054	0.407	1.203
648	305.298	0.407	1.203
649	305.298	0.407	1.203
650	305.054	0.407	1.203
651	304.932	0.407	1.203
652	304.199	0.406	1.203
653	304.565	0.406	1.203
654	303.711	0.405	1.203
655	303.467	0.405	1.203
656	303.711	0.405	1.203
657	303.711	0.405	1.203
658	303.833	0.405	1.203
659	302.979	0.404	1.203
660	302.979	0.404	1.203
661	303.955	0.405	1.203
662	304.321	0.406	1.203
663	303.833	0.405	1.203
664	303.711	0.405	1.203
665	304.199	0.406	1.203
666	304.077	0.405	1.203
667	304.199	0.406	1.203
668	304.077	0.405	1.203
669	304.565	0.406	1.203
670	304.565	0.406	1.203
671	304.077	0.405	1.203
672	303.833	0.405	1.203
673	304.199	0.406	1.203
674	303.467	0.405	1.203
675	303.589	0.405	1.203
676	304.443	0.406	1.203
677	305.054	0.407	1.203
678	304.321	0.406	1.203
679	304.443	0.406	1.203
680	305.298	0.407	1.203
681	306.03	0.408	1.203
682	306.885	0.409	1.203
683	306.03	0.408	1.203
684	306.763	0.409	1.203
685	306.03	0.408	1.203
686	305.908	0.408	1.203
687	305.42	0.407	1.203
688	305.786	0.408	1.203
689	305.786	0.408	1.203
690	305.908	0.408	1.203
691	305.42	0.407	1.203
692	304.688	0.406	1.203
693	304.81	0.406	1.203
694	305.054	0.407	1.203
695	305.42	0.407	1.203
696	305.176	0.407	1.203
697	305.298	0.407	1.203
698	304.688	0.406	1.203
699	304.321	0.406	1.203
700	304.077	0.405	1.203
701	304.932	0.407	1.203
702	305.42	0.407	1.203
703	304.688	0.406	1.203
704	303.833	0.405	1.203
705	304.077	0.405	1.203
706	303.345	0.404	1.203
707	303.955	0.405	1.203
708	303.589	0.405	1.203
709	303.711	0.405	1.203
710	304.688	0.406	1.203
711	303.955	0.405	1.203
712	304.077	0.405	1.203
713	304.199	0.406	1.203
714	304.932	0.407	1.203
715	304.443	0.406	1.203
716	304.81	0.406	1.203
717	304.077	0.405	1.203
718	304.077	0.405	1.203
719	304.443	0.406	1.203
720	303.711	0.405	1.203
721	304.321	0.406	1.203
722	304.321	0.406	1.203
723	303.833	0.405	1.203
724	304.688	0.406	1.203
725	304.443	0.406	1.203
726	304.81	0.406	1.203
727	305.176	0.407	1.203
728	304.077	0.405	1.203
729	305.298	0.407	1.203
730	304.688	0.406	1.203
731	305.054	0.407	1.203
732	304.321	0.406	1.203
733	304.932	0.407	1.203
734	304.199	0.406	1.203
735	303.711	0.405	1.203
736	304.321	0.406	1.203
737	303.833	0.405	1.203
738	303.711	0.405	1.203
739	304.199	0.406	1.203
740	304.199	0.406	1.203
741	303.833	0.405	1.203
742	304.443	0.406	1.203
743	305.542	0.407	1.203
744	305.542	0.407	1.203
745	305.664	0.408	1.203
746	306.152	0.408	1.203
747	306.274	0.408	1.203
748	306.274	0.408	1.203
749	306.641	0.409	1.203
750	307.129	0.41	1.203
751	306.885	0.409	1.203
752	307.129	0.41	1.203
753	306.396	0.409	1.203
754	307.251	0.41	1.203
755	306.152	0.408	1.203
756	306.396	0.409	1.203
757	305.664	0.408	1.203
758	305.786	0.408	1.203
759	305.298	0.407	1.203
760	305.42	0.407	1.203
761	304.443	0.406	1.203
762	304.81	0.406	1.203
763	304.688	0.406	1.203
764	304.321	0.406	1.203
765	303.589	0.405	1.203
766	303.467	0.405	1.203
767	303.711	0.405	1.203
768	302.979	0.404	1.203
769	303.345	0.404	1.203
770	302.246	0.403	1.203
771	303.101	0.404	1.203
772	302.856	0.404	1.203
773	301.514	0.402	1.203
774	301.514	0.402	1.203
775	301.636	0.402	1.203
776	302.002	0.403	1.203
777	301.88	0.403	1.203
778	301.392	0.402	1.203
779	301.88	0.403	1.203
780	302.49	0.403	1.203
781	302.002	0.403	1.203
782	302.002	0.403	1.203
783	302.246	0.403	1.203
784	302.856	0.404	1.203
785	302.49	0.403	1.203
786	302.246	0.403	1.203
787	303.101	0.404	1.203
788	302.368	0.403	1.203
789	302.612	0.403	1.203
790	302.734	0.404	1.203
791	303.955	0.405	1.203
792	302.979	0.404	1.203
793	301.758	0.402	1.203
794	301.758	0.402	1.203
795	302.368	0.403	1.203
796	301.514	0.402	1.203
797	301.636	0.402	1.203
798	301.514	0.402	1.203
799	301.147	0.402	1.203
800	300.903	0.401	1.203
801	300.293	0.4	1.203
802	300.903	0.401	1.203
803	301.392	0.402	1.203
804	301.514	0.402	1.203
805	301.514	0.402	1.203
806	301.392	0.402	1.203
807	301.27	0.402	1.203
808	301.147	0.402	1.203
809	302.002	0.403	1.203
810	301.758	0.402	1.203
811	302.49	0.403	1.203
812	301.758	0.402	1.203
813	301.758	0.402	1.203
814	302.734	0.404	1.203
815	302.49	0.403	1.203
816	302.856	0.404	1.203
817	303.101	0.404	1.203
818	303.101	0.404	1.203
819	303.345	0.404	1.203
820	302.734	0.404	1.203
821	303.467	0.405	1.203
822	303.955	0.405	1.203
823	303.467	0.405	1.203
824	303.467	0.405	1.203
825	302.734	0.404	1.203
826	302.856	0.404	1.203
827	303.223	0.404	1.203
828	303.101	0.404	1.203
829	302.979	0.404	1.203
830	302.612	0.403	1.203
831	302.734	0.404	1.203
832	302.002	0.403	1.203
833	301.636	0.402	1.203
834	301.147	0.402	1.203
835	301.758	0.402	1.203
836	301.27	0.402	1.203
837	300.293	0.4	1.203
838	299.927	0.4	1.203
839	298.95	0.399	1.203
840	299.927	0.4	1.203
841	298.95	0.399	1.203
842	298.828	0.398	1.203
843	298.828	0.398	1.203
844	298.34	0.398	1.203
845	298.34	0.398	1.203
846	298.34	0.398	1.203
847	298.828	0.398	1.203
848	299.316	0.399	1.203
849	299.072	0.399	1.203
850	299.683	0.4	1.203
851	299.194	0.399	1.203
852	299.072	0.399	1.203
853	299.438	0.399	1.203
854	298.828	0.398	1.203
855	300.415	0.401	1.203
856	300.293	0.4	1.203
857	300.659	0.401	1.203
858	301.147	0.402	1.203
859	301.27	0.402	1.203
860	302.002	0.403	1.203
861	302.002	0.403	1.203
862	301.392	0.402	1.203
863	301.025	0.401	1.203
864	301.27	0.402	1.203
865	301.025	0.401	1.203
866	302.734	0.404	1.203
867	301.758	0.402	1.203
868	302.246	0.403	1.203
869	302.002	0.403	1.203
870	301.758	0.402	1.203
871	301.758	0.402	1.203
872	301.27	0.402	1.203
873	301.758	0.402	1.203
874	301.88	0.403	1.203
875	300.537	0.401	1.203
876	301.025	0.401	1.203
877	301.392	0.402	1.203
878	300.781	0.401	1.203
879	300.781	0.401	1.203
880	300.903	0.401	1.203
881	301.514	0.402	1.203
882	300.293	0.4	1.203
883	300.049	0.4	1.203
884	300.415	0.401	1.203
885	300.903	0.401	1.203
886	300.171	0.4	1.203
887	300.293	0.4	1.203
888	301.514	0.402	1.203
889	300.903	0.401	1.203
890	302.002	0.403	1.203
891	300.415	0.401	1.203
892	300.171	0.4	1.203
893	300.903	0.401	1.203
894	300.781	0.401	1.203
895	301.025	0.401	1.203
896	301.758	0.402	1.203
897	302.002	0.403	1.203
898	302.612	0.403	1.203
899	302.246	0.403	1.203
900	303.345	0.404	1.203
901	302.734	0.404	1.203
902	303.467	0.405	1.203
903	303.589	0.405	1.203
904	302.856	0.404	1.203
905	303.345	0.404	1.203
906	302.979	0.404	1.203
907	302.734	0.404	1.203
908	302.124	0.403	1.203
909	302.002	0.403	1.203
910	301.392	0.402	1.203
911	300.781	0.401	1.203
912	300.537	0.401	1.203
913	300.537	0.401	1.203
914	299.194	0.399	1.203
915	298.828	0.398	1.203
916	299.561	0.399	1.203
917	299.316	0.399	1.203
918	298.584	0.398	1.203
919	298.828	0.398	1.203
920	299.316	0.399	1.203
921	299.316	0.399	1.203
922	300.171	0.4	1.203
923	298.828	0.398	1.203
924	299.438	0.399	1.203
925	299.194	0.399	1.203
926	298.95	0.399	1.203
927	298.95	0.399	1.203
928	298.828	0.398	1.203
929	298.706	0.398	1.203
930	298.34	0.398	1.203
931	297.852	0.397	1.203
932	298.828	0.398	1.203
933	299.438	0.399	1.203
934	299.194	0.399	1.203
935	298.95	0.399	1.203
936	301.27	0.402	1.203
937	301.392	0.402	1.203
938	301.392	0.402	1.203
939	301.514	0.402	1.203
940	302.734	0.404	1.203
941	304.81	0.406	1.203
942	303.467	0.405	1.203
943	302.979	0.404	1.203
944	303.345	0.404	1.203
945	304.199	0.406	1.203
946	303.101	0.404	1.203
947	302.856	0.404	1.203
948	302.612	0.403	1.203
949	302.368	0.403	1.203
950	301.758	0.402	1.203
951	301.514	0.402	1.203
952	301.27	0.402	1.203
953	301.514	0.402	1.203
954	301.392	0.402	1.203
955	301.025	0.401	1.203
956	300.781	0.401	1.203
957	300.659	0.401	1.203
958	300.293	0.4	1.203
959	300.049	0.4	1.203
960	300.537	0.401	1.203
961	301.27	0.402	1.203
962	300.903	0.401	1.203
963	299.805	0.4	1.203
964	300.171	0.4	1.203
965	299.805	0.4	1.203
966	299.072	0.399	1.203
967	299.194	0.399	1.203
968	298.828	0.398	1.203
969	298.95	0.399	1.203
970	298.584	0.398	1.203
971	298.096	0.397	1.203
972	298.462	0.398	1.203
973	297.852	0.397	1.203
974	298.95	0.399	1.203
975	298.584	0.398	1.203
976	298.706	0.398	1.203
977	298.584	0.398	1.203
978	298.95	0.399	1.203
979	299.561	0.399	1.203
980	299.683	0.4	1.203
981	300.537	0.401	1.203
982	300.781	0.401	1.203
983	300.781	0.401	1.203
984	300.659	0.401	1.203
985	300.415	0.401	1.203
986	300.049	0.4	1.203
987	300.903	0.401	1.203
988	299.927	0.4	1.203
989	300.415	0.401	1.203
990	300.415	0.401	1.203
991	300.537	0.401	1.203
992	299.927	0.4	1.203
993	300.293	0.4	1.203
994	300.537	0.401	1.203
995	300.171	0.4	1.203
996	299.927	0.4	1.203
997	299.805	0.4	1.203
998	300.171	0.4	1.203
999	300.293	0.4	1.203
1000	300.903	0.401	1.203
1001	300.293	0.4	1.203
1002	301.025	0.401	1.203
1003	300.903	0.401	1.203
1004	300.537	0.401	1.203
1005	299.805	0.4	1.203
1006	300.659	0.401	1.203
1007	300.781	0.401	1.203
1008	301.392	0.402	1.203
1009	300.659	0.401	1.203
1010	301.392	0.402	1.203
1011	301.27	0.402	1.203
1012	301.27	0.402	1.203
1013	300.659	0.401	1.203
1014	301.758	0.402	1.203
1015	302.002	0.403	1.203
1016	301.514	0.402	1.203
1017	301.758	0.402	1.203
1018	301.514	0.402	1.203
1019	302.002	0.403	1.203
1020	301.636	0.402	1.203
1021	300.903	0.401	1.203
1022	301.147	0.402	1.203
1023	301.88	0.403	1.203
1024	300.781	0.401	1.203
1025	301.514	0.402	1.203
1026	301.636	0.402	1.203
1027	301.392	0.402	1.203
1028	300.903	0.401	1.203
1029	301.27	0.402	1.203
1030	301.392	0.402	1.203
1031	302.124	0.403	1.203
1032	301.514	0.402	1.203
1033	301.147	0.402	1.203
1034	302.002	0.403	1.203
1035	300.781	0.401	1.203
1036	301.27	0.402	1.203
1037	301.025	0.401	1.203
1038	301.025	0.401	1.203
1039	300.171	0.4	1.203
1040	299.683	0.4	1.203
1041	297.974	0.397	1.203
1042	299.194	0.399	1.203
1043	299.805	0.4	1.203
1044	299.072	0.399	1.203
1045	298.462	0.398	1.203
1046	299.316	0.399	1.203
1047	299.194	0.399	1.203
1048	299.927	0.4	1.203
1049	300.293	0.4	1.203
1050	300.049	0.4	1.203
1051	300.537	0.401	1.203
1052	300.293	0.4	1.203
1053	300.415	0.401	1.203
1054	299.683	0.4	1.203
1055	300.781	0.401	1.203
1056	299.438	0.399	1.203
1057	300.171	0.4	1.203
1058	299.683	0.4	1.203
1059	299.194	0.399	1.203
1060	299.438	0.399	1.203
1061	298.828	0.398	1.203
1062	299.316	0.399	1.203
1063	300.293	0.4	1.203
1064	300.049	0.4	1.203
1065	301.025	0.401	1.203
1066	301.514	0.402	1.203
1067	301.88	0.403	1.203
1068	302.246	0.403	1.203
1069	302.856	0.404	1.203
1070	302.002	0.403	1.203
1071	302.246	0.403	1.203
1072	302.734	0.404	1.203
1073	301.88	0.403	1.203
1074	302.002	0.403	1.203
1075	301.514	0.402	1.203
1076	301.147	0.402	1.203
1077	301.27	0.402	1.203
1078	300.171	0.4	1.203
1079	300.049	0.4	1.203
1080	299.927	0.4	1.203
1081	300.293	0.4	1.203
1082	299.561	0.399	1.203
1083	300.049	0.4	1.203
1084	298.706	0.398	1.203
1085	298.95	0.399	1.203
1086	298.828	0.398	1.203
1087	298.584	0.398	1.203
1088	298.462	0.398	1.203
1089	298.462	0.398	1.203
1090	297.607	0.397	1.203
1091	298.096	0.397	1.203
1092	296.875	0.396	1.203
1093	297.241	0.396	1.203
1094	296.875	0.396	1.203
1095	296.753	0.396	1.203
1096	296.265	0.395	1.203
1097	295.898	0.395	1.203
1098	296.875	0.396	1.203
1099	296.265	0.395	1.203
1100	296.265	0.395	1.203
1101	296.875	0.396	1.203
1102	296.753	0.396	1.203
1103	296.997	0.396	1.203
1104	296.875	0.396	1.203
1105	297.241	0.396	1.203
1106	297.363	0.396	1.203
1107	297.607	0.397	1.203
1108	297.852	0.397	1.203
1109	297.852	0.397	1.203
1110	296.997	0.396	1.203
1111	297.119	0.396	1.203
1112	296.875	0.396	1.203
1113	296.875	0.396	1.203
1114	296.021	0.395	1.203
1115	296.021	0.395	1.203
1116	295.898	0.395	1.203
1117	295.41	0.394	1.203
1118	296.265	0.395	1.203
1119	295.654	0.394	1.203
1120	295.654	0.394	1.203
1121	295.166	0.394	1.203
1122	295.654	0.394	1.203
1123	296.021	0.395	1.203
1124	295.898	0.395	1.203
1125	296.021	0.395	1.203
1126	296.265	0.395	1.203
1127	296.631	0.396	1.203
1128	297.363	0.396	1.203
1129	296.753	0.396	1.203
1130	296.875	0.396	1.203
1131	296.265	0.395	1.203
1132	297.363	0.396	1.203
1133	297.241	0.396	1.203
1134	296.509	0.395	1.203
1135	296.509	0.395	1.203
1136	296.997	0.396	1.203
1137	297.119	0.396	1.203
1138	297.852	0.397	1.203
1139	297.974	0.397	1.203
1140	297.485	0.397	1.203
1141	297.485	0.397	1.203
1142	297.729	0.397	1.203
1143	297.485	0.397	1.203
1144	297.607	0.397	1.203
1145	297.241	0.396	1.203
1146	296.997	0.396	1.203
1147	296.021	0.395	1.203
1148	296.387	0.395	1.203
1149	296.387	0.395	1.203
1150	295.654	0.394	1.203
1151	295.166	0.394	1.203
1152	295.898	0.395	1.203
1153	295.532	0.394	1.203
1154	294.8	0.393	1.203
1155	295.288	0.394	1.203
1156	296.265	0.395	1.203
1157	296.387	0.395	1.203
1158	295.898	0.395	1.203
1159	295.654	0.394	1.203
1160	295.898	0.395	1.203
1161	295.288	0.394	1.203
1162	295.776	0.394	1.203
1163	294.678	0.393	1.203
1164	294.8	0.393	1.203
1165	295.288	0.394	1.203
1166	295.288	0.394	1.203
1167	295.166	0.394	1.203
1168	294.922	0.393	1.203
1169	295.776	0.394	1.203
1170	295.288	0.394	1.203
1171	294.678	0.393	1.203
1172	295.532	0.394	1.203
1173	295.166	0.394	1.203
1174	294.922	0.393	1.203
1175	295.532	0.394	1.203
1176	296.143	0.395	1.203
1177	296.631	0.396	1.203
1178	296.509	0.395	1.203
1179	297.607	0.397	1.203
1180	296.753	0.396	1.203
1181	297.485	0.397	1.203
1182	297.119	0.396	1.203
1183	296.387	0.395	1.203
1184	296.875	0.396	1.203
1185	296.509	0.395	1.203
1186	296.143	0.395	1.203
1187	296.631	0.396	1.203
1188	296.143	0.395	1.203
1189	296.875	0.396	1.203
1190	296.265	0.395	1.203
1191	295.41	0.394	1.203
1192	296.509	0.395	1.203
1193	296.265	0.395	1.203
1194	296.387	0.395	1.203
1195	296.387	0.395	1.203
1196	296.997	0.396	1.203
1197	296.631	0.396	1.203
1198	296.997	0.396	1.203
1199	296.875	0.396	1.203
1200	297.241	0.396	1.203
1201	296.997	0.396	1.203
1202	297.119	0.396	1.203
1203	296.509	0.395	1.203
1204	296.265	0.395	1.203
1205	296.265	0.395	1.203
1206	297.485	0.397	1.203
1207	297.241	0.396	1.203
1208	296.875	0.396	1.203
1209	296.997	0.396	1.203
1210	297.485	0.397	1.203
1211	296.875	0.396	1.203
1212	298.096	0.397	1.203
1213	298.462	0.398	1.203
1214	298.218	0.398	1.203
1215	298.34	0.398	1.203
1216	298.462	0.398	1.203
1217	298.95	0.399	1.203
1218	298.828	0.398	1.203
1219	298.706	0.398	1.203
1220	298.584	0.398	1.203
1221	299.194	0.399	1.203
1222	298.096	0.397	1.203
1223	298.584	0.398	1.203
1224	298.218	0.398	1.203
1225	298.584	0.398	1.203
1226	298.584	0.398	1.203
1227	298.462	0.398	1.203
1228	298.584	0.398	1.203
1229	298.584	0.398	1.203
1230	298.584	0.398	1.203
1231	297.729	0.397	1.203
1232	297.852	0.397	1.203
1233	297.485	0.397	1.203
1234	296.997	0.396	1.203
1235	296.509	0.395	1.203
1236	296.997	0.396	1.203
1237	296.875	0.396	1.203
1238	297.729	0.397	1.203
1239	296.875	0.396	1.203
1240	297.363	0.396	1.203
1241	297.607	0.397	1.203
1242	297.852	0.397	1.203
1243	297.852	0.397	1.203
1244	297.974	0.397	1.203
1245	297.363	0.396	1.203
1246	297.485	0.397	1.203
1247	297.607	0.397	1.203
1248	297.852	0.397	1.203
1249	299.194	0.399	1.203
1250	298.706	0.398	1.203
1251	298.218	0.398	1.203
1252	298.584	0.398	1.203
1253	299.927	0.4	1.203
1254	299.683	0.4	1.203
1255	299.683	0.4	1.203
1256	298.828	0.398	1.203
1257	299.072	0.399	1.203
1258	299.194	0.399	1.203
1259	298.828	0.398	1.203
1260	299.316	0.399	1.203
1261	298.828	0.398	1.203
1262	298.95	0.399	1.203
1263	298.462	0.398	1.203
1264	297.607	0.397	1.203
1265	297.852	0.397	1.203
1266	297.607	0.397	1.203
1267	297.974	0.397	1.203
1268	297.852	0.397	1.203
1269	297.607	0.397	1.203
1270	297.607	0.397	1.203
1271	297.607	0.397	1.203
1272	297.485	0.397	1.203
1273	297.485	0.397	1.203
1274	297.607	0.397	1.203
1275	296.509	0.395	1.203
1276	297.119	0.396	1.203
1277	296.997	0.396	1.203
1278	297.729	0.397	1.203
1279	297.485	0.397	1.203
1280	298.096	0.397	1.203
1281	297.363	0.396	1.203
1282	297.241	0.396	1.203
1283	296.875	0.396	1.203
1284	296.997	0.396	1.203
1285	297.607	0.397	1.203
1286	297.852	0.397	1.203
1287	298.096	0.397	1.203
1288	298.096	0.397	1.203
1289	298.218	0.398	1.203
1290	298.462	0.398	1.203
1291	298.828	0.398	1.203
1292	298.706	0.398	1.203
1293	298.828	0.398	1.203
1294	299.194	0.399	1.203
1295	298.462	0.398	1.203
1296	298.706	0.398	1.203
1297	298.706	0.398	1.203
1298	299.194	0.399	1.203
1299	298.584	0.398	1.203
1300	298.218	0.398	1.203
1301	296.875	0.396	1.203
1302	298.34	0.398	1.203
1303	298.096	0.397	1.203
1304	297.241	0.396	1.203
1305	296.997	0.396	1.203
1306	297.119	0.396	1.203
1307	296.387	0.395	1.203
1308	296.509	0.395	1.203
1309	296.631	0.396	1.203
1310	297.241	0.396	1.203
1311	297.363	0.396	1.203
1312	296.387	0.395	1.203
1313	295.654	0.394	1.203
1314	295.898	0.395	1.203
1315	295.776	0.394	1.203
1316	295.776	0.394	1.203
1317	296.021	0.395	1.203
1318	296.021	0.395	1.203
1319	295.532	0.394	1.203
1320	296.021	0.395	1.203
1321	294.434	0.393	1.203
1322	295.654	0.394	1.203
1323	296.875	0.396	1.203
1324	295.776	0.394	1.203
1325	295.898	0.395	1.203
1326	295.776	0.394	1.203
1327	296.875	0.396	1.203
1328	297.363	0.396	1.203
1329	297.974	0.397	1.203
1330	297.363	0.396	1.203
1331	299.072	0.399	1.203
1332	298.462	0.398	1.203
1333	298.34	0.398	1.203
1334	300.293	0.4	1.203
1335	299.072	0.399	1.203
1336	299.683	0.4	1.203
1337	299.316	0.399	1.203
1338	299.072	0.399	1.203
1339	298.462	0.398	1.203
1340	299.194	0.399	1.203
1341	298.218	0.398	1.203
1342	298.34	0.398	1.203
1343	298.828	0.398	1.203
1344	297.729	0.397	1.203
1345	298.096	0.397	1.203
1346	298.462	0.398	1.203
1347	298.584	0.398	1.203
1348	298.828	0.398	1.203
1349	298.462	0.398	1.203
1350	298.462	0.398	1.203
1351	298.706	0.398	1.203
1352	297.729	0.397	1.203
1353	297.729	0.397	1.203
1354	298.462	0.398	1.203
1355	298.218	0.398	1.203
1356	297.363	0.396	1.203
1357	297.119	0.396	1.203
1358	297.241	0.396	1.203
1359	296.631	0.396	1.203
1360	296.509	0.395	1.203
1361	296.509	0.395	1.203
1362	296.509	0.395	1.203
1363	296.143	0.395	1.203
1364	296.143	0.395	1.203
1365	296.265	0.395	1.203
1366	297.119	0.396	1.203
1367	297.241	0.396	1.203
1368	296.875	0.396	1.203
1369	296.753	0.396	1.203
1370	297.119	0.396	1.203
1371	297.607	0.397	1.203
1372	297.729	0.397	1.203
1373	297.485	0.397	1.203
1374	297.363	0.396	1.203
1375	297.729	0.397	1.203
1376	296.631	0.396	1.203
1377	296.753	0.396	1.203
1378	296.143	0.395	1.203
1379	295.654	0.394	1.203
1380	296.021	0.395	1.203
1381	295.654	0.394	1.203
1382	295.166	0.394	1.203
1383	295.41	0.394	1.203
1384	294.678	0.393	1.203
1385	296.265	0.395	1.203
1386	295.288	0.394	1.203
1387	295.776	0.394	1.203
1388	295.898	0.395	1.203
1389	295.41	0.394	1.203
1390	295.654	0.394	1.203
1391	295.532	0.394	1.203
1392	296.143	0.395	1.203
1393	296.509	0.395	1.203
1394	295.654	0.394	1.203
1395	295.898	0.395	1.203
1396	296.021	0.395	1.203
1397	296.143	0.395	1.203
1398	296.509	0.395	1.203
1399	297.119	0.396	1.203
1400	296.875	0.396	1.203
1401	296.631	0.396	1.203
1402	297.241	0.396	1.203
1403	297.485	0.397	1.203
1404	297.729	0.397	1.203
1405	298.218	0.398	1.203
1406	298.096	0.397	1.203
1407	297.485	0.397	1.203
1408	298.096	0.397	1.203
1409	297.607	0.397	1.203
1410	296.997	0.396	1.203
1411	295.776	0.394	1.203
1412	296.509	0.395	1.203
1413	296.143	0.395	1.203
1414	294.922	0.393	1.203
1415	295.288	0.394	1.203
1416	295.776	0.394	1.203
1417	295.044	0.393	1.203
1418	295.41	0.394	1.203
1419	295.044	0.393	1.203
1420	295.044	0.393	1.203
1421	294.434	0.393	1.203
1422	294.556	0.393	1.203
1423	294.922	0.393	1.203
1424	294.189	0.392	1.203
1425	294.922	0.393	1.203
1426	294.8	0.393	1.203
1427	294.678	0.393	1.203
1428	294.922	0.393	1.203
1429	295.166	0.394	1.203
1430	295.654	0.394	1.203
1431	294.189	0.392	1.203
1432	294.922	0.393	1.203
1433	295.288	0.394	1.203
1434	293.701	0.392	1.203
1435	294.922	0.393	1.203
1436	295.776	0.394	1.203
1437	295.532	0.394	1.203
1438	295.898	0.395	1.203
1439	295.654	0.394	1.203
1440	296.021	0.395	1.203
1441	296.387	0.395	1.203
1442	296.143	0.395	1.203
1443	296.265	0.395	1.203
1444	295.898	0.395	1.203
1445	296.631	0.396	1.203
1446	296.143	0.395	1.203
1447	296.265	0.395	1.203
1448	296.509	0.395	1.203
1449	296.387	0.395	1.203
1450	296.143	0.395	1.203
1451	295.044	0.393	1.203
1452	296.875	0.396	1.203
1453	296.387	0.395	1.203
1454	294.556	0.393	1.203
1455	295.41	0.394	1.203
1456	296.875	0.396	1.203
1457	296.631	0.396	1.203
1458	296.509	0.395	1.203
1459	297.119	0.396	1.203
1460	298.462	0.398	1.203
1461	297.852	0.397	1.203
1462	297.974	0.397	1.203
1463	297.974	0.397	1.203
1464	297.974	0.397	1.203
1465	298.828	0.398	1.203
1466	297.974	0.397	1.203
1467	297.852	0.397	1.203
1468	297.974	0.397	1.203
1469	297.485	0.397	1.203
1470	296.509	0.395	1.203
1471	296.631	0.396	1.203
1472	296.997	0.396	1.203
1473	297.729	0.397	1.203
1474	296.265	0.395	1.203
1475	296.753	0.396	1.203
1476	297.485	0.397	1.203
1477	297.363	0.396	1.203
1478	297.607	0.397	1.203
1479	298.34	0.398	1.203
1480	298.584	0.398	1.203
1481	298.95	0.399	1.203
1482	298.584	0.398	1.203
1483	298.95	0.399	1.203
1484	298.828	0.398	1.203
1485	298.706	0.398	1.203
1486	298.218	0.398	1.203
1487	297.485	0.397	1.203
1488	297.607	0.397	1.203
1489	297.241	0.396	1.203
1490	297.241	0.396	1.203
1491	297.607	0.397	1.203
1492	297.729	0.397	1.203
1493	297.241	0.396	1.203
1494	297.607	0.397	1.203
1495	297.852	0.397	1.203
1496	298.096	0.397	1.203
1497	297.607	0.397	1.203
1498	297.729	0.397	1.203
1499	298.096	0.397	1.203
1500	297.852	0.397	1.203
1501	297.485	0.397	1.203
1502	297.607	0.397	1.203
1503	297.607	0.397	1.203
1504	296.875	0.396	1.203
1505	296.631	0.396	1.203
1506	296.265	0.395	1.203
1507	296.875	0.396	1.203
1508	296.387	0.395	1.203
1509	297.363	0.396	1.203
1510	295.898	0.395	1.203
1511	295.532	0.394	1.203
1512	296.143	0.395	1.203
1513	296.021	0.395	1.203
1514	295.776	0.394	1.203
1515	295.288	0.394	1.203
1516	295.654	0.394	1.203
1517	295.654	0.394	1.203
1518	295.41	0.394	1.203
1519	295.776	0.394	1.203
1520	295.654	0.394	1.203
1521	296.631	0.396	1.203
1522	296.143	0.395	1.203
1523	296.021	0.395	1.203
1524	296.265	0.395	1.203
1525	296.509	0.395	1.203
1526	297.119	0.396	1.203
1527	297.241	0.396	1.203
1528	297.729	0.397	1.203
1529	298.584	0.398	1.203
1530	298.95	0.399	1.203
1531	298.95	0.399	1.203
1532	298.828	0.398	1.203
1533	299.072	0.399	1.203
1534	299.683	0.4	1.203
1535	299.072	0.399	1.203
1536	298.828	0.398	1.203
1537	299.438	0.399	1.203
1538	299.072	0.399	1.203
1539	298.706	0.398	1.203
1540	298.828	0.398	1.203
1541	298.462	0.398	1.203
1542	298.584	0.398	1.203
1543	298.096	0.397	1.203
1544	297.119	0.396	1.203
1545	297.241	0.396	1.203
1546	295.654	0.394	1.203
1547	295.898	0.395	1.203
1548	295.898	0.395	1.203
1549	295.654	0.394	1.203
1550	295.776	0.394	1.203
1551	295.654	0.394	1.203
1552	295.654	0.394	1.203
1553	294.8	0.393	1.203
1554	295.166	0.394	1.203
1555	294.434	0.393	1.203
1556	294.434	0.393	1.203
1557	295.044	0.393	1.203
1558	294.678	0.393	1.203
1559	294.189	0.392	1.203
1560	293.823	0.392	1.203
1561	293.945	0.392	1.203
1562	293.823	0.392	1.203
1563	294.189	0.392	1.203
1564	293.213	0.391	1.203
1565	293.945	0.392	1.203
1566	293.213	0.391	1.203
1567	294.189	0.392	1.203
1568	294.312	0.392	1.203
1569	295.41	0.394	1.203
1570	295.532	0.394	1.203
1571	295.776	0.394	1.203
1572	296.265	0.395	1.203
1573	296.143	0.395	1.203
1574	296.997	0.396	1.203
1575	297.119	0.396	1.203
1576	296.631	0.396	1.203
1577	297.485	0.397	1.203
1578	296.997	0.396	1.203
1579	296.875	0.396	1.203
1580	296.021	0.395	1.203
1581	296.997	0.396	1.203
1582	297.119	0.396	1.203
1583	297.241	0.396	1.203
1584	295.41	0.394	1.203
1585	295.532	0.394	1.203
1586	295.898	0.395	1.203
1587	295.654	0.394	1.203
1588	296.387	0.395	1.203
1589	295.41	0.394	1.203
1590	296.509	0.395	1.203
1591	295.288	0.394	1.203
1592	294.922	0.393	1.203
1593	294.434	0.393	1.203
1594	295.41	0.394	1.203
1595	295.166	0.394	1.203
1596	294.922	0.393	1.203
1597	294.312	0.392	1.203
1598	293.701	0.392	1.203
1599	293.945	0.392	1.203
1600	293.945	0.392	1.203
1601	293.823	0.392	1.203
1602	293.335	0.391	1.203
1603	293.091	0.391	1.203
1604	292.847	0.39	1.203
1605	292.725	0.39	1.203
1606	293.823	0.392	1.203
1607	293.335	0.391	1.203
1608	294.067	0.392	1.203
1609	293.945	0.392	1.203
1610	294.189	0.392	1.203
1611	294.189	0.392	1.203
1612	294.678	0.393	1.203
1613	294.678	0.393	1.203
1614	295.654	0.394	1.203
1615	295.41	0.394	1.203
1616	295.166	0.394	1.203
1617	295.532	0.394	1.203
1618	295.288	0.394	1.203
1619	294.922	0.393	1.203
1620	295.532	0.394	1.203
1621	295.41	0.394	1.203
1622	294.922	0.393	1.203
1623	294.678	0.393	1.203
1624	293.823	0.392	1.203
1625	294.434	0.393	1.203
1626	294.8	0.393	1.203
1627	294.8	0.393	1.203
1628	294.556	0.393	1.203
1629	294.189	0.392	1.203
1630	294.434	0.393	1.203
1631	294.312	0.392	1.203
1632	294.189	0.392	1.203
1633	294.189	0.392	1.203
1634	294.922	0.393	1.203
1635	294.067	0.392	1.203
1636	294.067	0.392	1.203
1637	293.823	0.392	1.203
1638	293.823	0.392	1.203
1639	294.556	0.393	1.203
1640	293.579	0.391	1.203
1641	293.945	0.392	1.203
1642	293.579	0.391	1.203
1643	293.823	0.392	1.203
1644	294.067	0.392	1.203
1645	293.457	0.391	1.203
1646	294.8	0.393	1.203
1647	294.678	0.393	1.203
1648	293.579	0.391	1.203
1649	294.434	0.393	1.203
1650	294.556	0.393	1.203
1651	294.434	0.393	1.203
1652	294.922	0.393	1.203
1653	295.166	0.394	1.203
1654	295.41	0.394	1.203
1655	295.288	0.394	1.203
1656	295.166	0.394	1.203
1657	295.898	0.395	1.203
1658	295.654	0.394	1.203
1659	295.532	0.394	1.203
1660	294.556	0.393	1.203
1661	295.044	0.393	1.203
1662	295.044	0.393	1.203
1663	294.678	0.393	1.203
1664	294.067	0.392	1.203
1665	294.556	0.393	1.203
1666	294.434	0.393	1.203
1667	294.678	0.393	1.203
1668	294.678	0.393	1.203
1669	294.678	0.393	1.203
1670	294.556	0.393	1.203
1671	294.434	0.393	1.203
1672	295.532	0.394	1.203
1673	295.166	0.394	1.203
1674	294.678	0.393	1.203
1675	296.509	0.395	1.203
1676	296.387	0.395	1.203
1677	296.143	0.395	1.203
1678	296.265	0.395	1.203
1679	296.387	0.395	1.203
1680	296.021	0.395	1.203
1681	296.143	0.395	1.203
1682	296.509	0.395	1.203
1683	296.509	0.395	1.203
1684	296.997	0.396	1.203
1685	296.387	0.395	1.203
1686	297.607	0.397	1.203
1687	297.119	0.396	1.203
1688	296.997	0.396	1.203
1689	297.119	0.396	1.203
1690	297.607	0.397	1.203
1691	296.509	0.395	1.203
1692	296.997	0.396	1.203
1693	296.631	0.396	1.203
1694	295.654	0.394	1.203
1695	296.509	0.395	1.203
1696	296.753	0.396	1.203
1697	296.265	0.395	1.203
1698	296.143	0.395	1.203
1699	296.143	0.395	1.203
1700	296.021	0.395	1.203
1701	296.021	0.395	1.203
1702	295.166	0.394	1.203
1703	295.166	0.394	1.203
1704	294.678	0.393	1.203
1705	294.678	0.393	1.203
1706	295.532	0.394	1.203
1707	294.678	0.393	1.203
1708	295.41	0.394	1.203
1709	295.654	0.394	1.203
1710	294.678	0.393	1.203
1711	294.434	0.393	1.203
1712	294.8	0.393	1.203
1713	294.922	0.393	1.203
1714	293.701	0.392	1.203
1715	294.678	0.393	1.203
1716	294.678	0.393	1.203
1717	294.556	0.393	1.203
1718	294.434	0.393	1.203
1719	294.556	0.393	1.203
1720	294.556	0.393	1.203
1721	294.678	0.393	1.203
1722	294.678	0.393	1.203
1723	294.678	0.393	1.203
1724	294.434	0.393	1.203
1725	294.067	0.392	1.203
1726	295.288	0.394	1.203
1727	294.922	0.393	1.203
1728	295.532	0.394	1.203
1729	295.044	0.393	1.203
1730	294.678	0.393	1.203
1731	294.067	0.392	1.203
1732	295.288	0.394	1.203
1733	295.654	0.394	1.203
1734	294.312	0.392	1.203
1735	294.189	0.392	1.203
1736	295.166	0.394	1.203
1737	294.067	0.392	1.203
1738	294.678	0.393	1.203
1739	294.067	0.392	1.203
1740	294.434	0.393	1.203
1741	294.922	0.393	1.203
1742	294.8	0.393	1.203
1743	294.312	0.392	1.203
1744	294.922	0.393	1.203
1745	294.556	0.393	1.203
1746	294.8	0.393	1.203
1747	294.922	0.393	1.203
1748	295.654	0.394	1.203
1749	295.776	0.394	1.203
1750	294.922	0.393	1.203
1751	294.8	0.393	1.203
1752	295.41	0.394	1.203
1753	295.288	0.394	1.203
1754	294.189	0.392	1.203
1755	294.189	0.392	1.203
1756	294.312	0.392	1.203
1757	294.189	0.392	1.203
1758	294.189	0.392	1.203
1759	294.556	0.393	1.203
1760	295.044	0.393	1.203
1761	295.044	0.393	1.203
1762	294.678	0.393	1.203
1763	294.678	0.393	1.203
1764	295.776	0.394	1.203
1765	295.898	0.395	1.203
1766	295.776	0.394	1.203
1767	295.898	0.395	1.203
1768	296.387	0.395	1.203
1769	296.265	0.395	1.203
1770	296.387	0.395	1.203
1771	295.532	0.394	1.203
1772	297.119	0.396	1.203
1773	296.631	0.396	1.203
1774	296.387	0.395	1.203
1775	296.509	0.395	1.203
1776	295.654	0.394	1.203
1777	295.776	0.394	1.203
1778	294.8	0.393	1.203
1779	295.288	0.394	1.203
1780	295.044	0.393	1.203
1781	295.288	0.394	1.203
1782	294.922	0.393	1.203
1783	295.166	0.394	1.203
1784	295.044	0.393	1.203
1785	295.532	0.394	1.203
1786	295.166	0.394	1.203
1787	294.312	0.392	1.203
1788	294.434	0.393	1.203
1789	293.457	0.391	1.203
1790	294.312	0.392	1.203
1791	294.189	0.392	1.203
1792	293.823	0.392	1.203
1793	293.579	0.391	1.203
1794	292.969	0.391	1.203
1795	293.213	0.391	1.203
1796	293.945	0.392	1.203
1797	293.945	0.392	1.203
1798	294.067	0.392	1.203
1799	294.678	0.393	1.203
1800	294.678	0.393	1.203
1801	294.922	0.393	1.203
1802	296.021	0.395	1.203
1803	296.631	0.396	1.203
1804	295.898	0.395	1.203
1805	296.387	0.395	1.203
1806	296.387	0.395	1.203
1807	295.776	0.394	1.203
1808	295.898	0.395	1.203
1809	296.509	0.395	1.203
1810	296.509	0.395	1.203
1811	296.021	0.395	1.203
1812	295.532	0.394	1.203
1813	295.044	0.393	1.203
1814	295.532	0.394	1.203
1815	294.8	0.393	1.203
1816	295.41	0.394	1.203
1817	294.922	0.393	1.203
1818	294.678	0.393	1.203
1819	294.556	0.393	1.203
1820	294.922	0.393	1.203
1821	294.922	0.393	1.203
1822	294.8	0.393	1.203
1823	295.166	0.394	1.203
1824	293.945	0.392	1.203
1825	294.556	0.393	1.203
1826	294.189	0.392	1.203
1827	294.556	0.393	1.203
1828	294.922	0.393	1.203
1829	294.678	0.393	1.203
1830	295.288	0.394	1.203
1831	295.532	0.394	1.203
1832	294.312	0.392	1.203
1833	294.189	0.392	1.203
1834	295.776	0.394	1.203
1835	294.556	0.393	1.203
1836	294.678	0.393	1.203
1837	294.434	0.393	1.203
1838	294.678	0.393	1.203
1839	294.922	0.393	1.203
1840	294.067	0.392	1.203
1841	295.898	0.395	1.203
1842	296.265	0.395	1.203
1843	296.631	0.396	1.203
1844	295.288	0.394	1.203
1845	295.41	0.394	1.203
1846	296.387	0.395	1.203
1847	295.532	0.394	1.203
1848	296.509	0.395	1.203
1849	296.265	0.395	1.203
1850	295.166	0.394	1.203
1851	295.044	0.393	1.203
1852	295.288	0.394	1.203
1853	295.166	0.394	1.203
1854	295.166	0.394	1.203
1855	294.8	0.393	1.203
1856	295.044	0.393	1.203
1857	294.067	0.392	1.203
1858	294.434	0.393	1.203
1859	294.434	0.393	1.203
1860	293.823	0.392	1.203
1861	295.044	0.393	1.203
1862	294.922	0.393	1.203
1863	295.044	0.393	1.203
1864	293.091	0.391	1.203
1865	294.678	0.393	1.203
1866	295.532	0.394	1.203
1867	295.532	0.394	1.203
1868	295.532	0.394	1.203
1869	295.044	0.393	1.203
1870	295.41	0.394	1.203
1871	295.288	0.394	1.203
1872	294.8	0.393	1.203
1873	295.044	0.393	1.203
1874	296.265	0.395	1.203
1875	294.922	0.393	1.203
1876	294.922	0.393	1.203
1877	294.312	0.392	1.203
1878	294.067	0.392	1.203
1879	294.434	0.393	1.203
1880	293.213	0.391	1.203
1881	294.312	0.392	1.203
1882	294.067	0.392	1.203
1883	293.701	0.392	1.203
1884	293.335	0.391	1.203
1885	293.579	0.391	1.203
1886	294.067	0.392	1.203
1887	294.067	0.392	1.203
1888	294.556	0.393	1.203
1889	293.945	0.392	1.203
1890	294.922	0.393	1.203
1891	294.312	0.392	1.203
1892	294.312	0.392	1.203
1893	294.312	0.392	1.203
1894	294.922	0.393	1.203
1895	294.556	0.393	1.203
1896	295.044	0.393	1.203
1897	294.434	0.393	1.203
1898	293.701	0.392	1.203
1899	294.312	0.392	1.203
1900	293.457	0.391	1.203
1901	293.945	0.392	1.203
1902	293.579	0.391	1.203
1903	294.189	0.392	1.203
1904	293.091	0.391	1.203
1905	294.067	0.392	1.203
1906	293.457	0.391	1.203
1907	293.335	0.391	1.203
1908	294.189	0.392	1.203
1909	293.579	0.391	1.203
1910	293.457	0.391	1.203
1911	292.603	0.39	1.203
1912	293.579	0.391	1.203
1913	292.236	0.39	1.203
1914	293.213	0.391	1.203
1915	291.748	0.389	1.203
1916	292.603	0.39	1.203
1917	292.48	0.39	1.203
1918	291.504	0.389	1.203
1919	292.48	0.39	1.203
1920	291.26	0.388	1.203
1921	291.748	0.389	1.203
1922	291.504	0.389	1.203
1923	291.992	0.389	1.203
1924	291.992	0.389	1.203
1925	291.992	0.389	1.203
1926	292.236	0.39	1.203
1927	292.847	0.39	1.203
1928	292.603	0.39	1.203
1929	293.457	0.391	1.203
1930	293.579	0.391	1.203
1931	293.335	0.391	1.203
1932	293.945	0.392	1.203
1933	293.945	0.392	1.203
1934	294.189	0.392	1.203
1935	293.823	0.392	1.203
1936	294.189	0.392	1.203
1937	293.701	0.392	1.203
1938	293.091	0.391	1.203
1939	293.945	0.392	1.203
1940	292.969	0.391	1.203
1941	293.579	0.391	1.203
1942	293.213	0.391	1.203
1943	292.847	0.39	1.203
1944	292.236	0.39	1.203
1945	292.48	0.39	1.203
1946	292.969	0.391	1.203
1947	293.457	0.391	1.203
1948	293.701	0.392	1.203
1949	293.945	0.392	1.203
1950	293.579	0.391	1.203
1951	293.823	0.392	1.203
1952	293.579	0.391	1.203
1953	293.701	0.392	1.203
1954	294.556	0.393	1.203
1955	294.189	0.392	1.203
1956	294.312	0.392	1.203
1957	294.312	0.392	1.203
1958	294.434	0.393	1.203
1959	294.434	0.393	1.203
1960	293.823	0.392	1.203
1961	295.044	0.393	1.203
1962	294.678	0.393	1.203
1963	295.288	0.394	1.203
1964	294.8	0.393	1.203
1965	295.044	0.393	1.203
1966	294.922	0.393	1.203
1967	294.8	0.393	1.203
1968	295.654	0.394	1.203
1969	296.387	0.395	1.203
1970	295.166	0.394	1.203
1971	294.922	0.393	1.203
1972	294.434	0.393	1.203
1973	294.8	0.393	1.203
1974	293.823	0.392	1.203
1975	293.945	0.392	1.203
1976	293.213	0.391	1.203
1977	293.091	0.391	1.203
1978	292.358	0.39	1.203
1979	291.992	0.389	1.203
1980	291.382	0.389	1.203
1981	292.236	0.39	1.203
1982	291.748	0.389	1.203
1983	291.87	0.389	1.203
1984	292.48	0.39	1.203
1985	291.748	0.389	1.203
1986	292.114	0.389	1.203
1987	292.725	0.39	1.203
1988	293.457	0.391	1.203
1989	292.725	0.39	1.203
1990	292.603	0.39	1.203
1991	292.603	0.39	1.203
1992	293.457	0.391	1.203
1993	293.457	0.391	1.203
1994	293.335	0.391	1.203
1995	293.579	0.391	1.203
1996	293.701	0.392	1.203
1997	292.969	0.391	1.203
1998	293.457	0.391	1.203
[truncated: 60,501 more rows]
