# Supplementary material for: Evaluation of the extent of damage to the esophageal wall caused by press-through package ingestion
Source: PeerJ. 2019 Apr 18;7:e6763. doi: 10.7717/peerj.6763 (PMC6475578; doi:10.7717/peerj.6763)
Supplement: Dataset S12 [file peerj-07-6763-s029.csv]

time[ms]	frictional force[gf]	cof	[mm]
0	161.133	0.215	1.203
1	161.499	0.215	1.203
2	167.236	0.223	1.203
3	162.598	0.217	1.203
4	162.231	0.216	1.203
5	161.743	0.216	1.203
6	161.377	0.215	1.203
7	161.987	0.216	1.203
8	162.109	0.216	1.203
9	162.109	0.216	1.203
10	161.743	0.216	1.203
11	161.499	0.215	1.203
12	161.621	0.215	1.203
13	161.499	0.215	1.203
14	162.72	0.217	1.203
15	162.109	0.216	1.203
16	162.72	0.217	1.203
17	162.354	0.216	1.203
18	161.987	0.216	1.203
19	161.987	0.216	1.203
20	161.499	0.215	1.203
21	162.842	0.217	1.203
22	162.598	0.217	1.203
23	161.621	0.215	1.203
24	162.476	0.217	1.203
25	161.377	0.215	1.203
26	161.743	0.216	1.203
27	162.354	0.216	1.203
28	162.354	0.216	1.203
29	162.842	0.217	1.203
30	162.476	0.217	1.203
31	162.842	0.217	1.203
32	162.842	0.217	1.203
33	163.574	0.218	1.203
34	163.086	0.217	1.203
35	162.842	0.217	1.203
36	162.72	0.217	1.203
37	163.086	0.217	1.203
38	163.086	0.217	1.203
39	162.476	0.217	1.203
40	162.354	0.216	1.203
41	162.354	0.216	1.203
42	163.086	0.217	1.203
43	162.354	0.216	1.203
44	162.109	0.216	1.203
45	162.476	0.217	1.203
46	162.842	0.217	1.203
47	163.086	0.217	1.203
48	162.598	0.217	1.203
49	163.452	0.218	1.203
50	163.94	0.219	1.203
51	163.452	0.218	1.203
52	163.574	0.218	1.203
53	163.208	0.218	1.203
54	163.696	0.218	1.203
55	163.818	0.218	1.203
56	163.086	0.217	1.203
57	162.964	0.217	1.203
58	162.354	0.216	1.203
59	162.354	0.216	1.203
60	162.72	0.217	1.203
61	161.987	0.216	1.203
62	162.598	0.217	1.203
63	162.842	0.217	1.203
64	162.964	0.217	1.203
65	161.499	0.215	1.203
66	162.354	0.216	1.203
67	162.598	0.217	1.203
68	163.086	0.217	1.203
69	162.109	0.216	1.203
70	162.842	0.217	1.203
71	162.476	0.217	1.203
72	162.231	0.216	1.203
73	162.231	0.216	1.203
74	162.476	0.217	1.203
75	162.598	0.217	1.203
76	161.865	0.216	1.203
77	162.231	0.216	1.203
78	162.109	0.216	1.203
79	161.621	0.215	1.203
80	162.964	0.217	1.203
81	161.987	0.216	1.203
82	162.231	0.216	1.203
83	161.743	0.216	1.203
84	162.354	0.216	1.203
85	161.865	0.216	1.203
86	161.987	0.216	1.203
87	161.743	0.216	1.203
88	162.598	0.217	1.203
89	162.354	0.216	1.203
90	162.598	0.217	1.203
91	161.743	0.216	1.203
92	162.109	0.216	1.203
93	162.964	0.217	1.203
94	162.231	0.216	1.203
95	161.621	0.215	1.203
96	161.621	0.215	1.203
97	162.598	0.217	1.203
98	162.476	0.217	1.203
99	162.476	0.217	1.203
100	162.598	0.217	1.203
101	162.476	0.217	1.203
102	162.231	0.216	1.203
103	162.476	0.217	1.203
104	162.354	0.216	1.203
105	162.109	0.216	1.203
106	162.842	0.217	1.203
107	162.842	0.217	1.203
108	162.842	0.217	1.203
109	163.086	0.217	1.203
110	162.842	0.217	1.203
111	163.086	0.217	1.203
112	163.086	0.217	1.203
113	163.208	0.218	1.203
114	163.94	0.219	1.203
115	165.039	0.22	1.203
116	164.795	0.22	1.203
117	165.894	0.221	1.203
118	166.992	0.223	1.203
119	168.091	0.224	1.203
120	169.189	0.226	1.203
121	170.288	0.227	1.203
122	171.021	0.228	1.203
123	172.852	0.23	1.203
124	174.927	0.233	1.203
125	175.293	0.234	1.203
126	176.27	0.235	1.203
127	176.88	0.236	1.203
128	178.345	0.238	1.203
129	178.833	0.238	1.203
130	178.589	0.238	1.203
131	179.688	0.24	1.203
132	179.321	0.239	1.203
133	179.688	0.24	1.203
134	180.054	0.24	1.203
135	181.885	0.243	1.203
136	182.373	0.243	1.203
137	182.373	0.243	1.203
138	183.838	0.245	1.203
139	184.204	0.246	1.203
140	185.181	0.247	1.203
141	185.547	0.247	1.203
142	186.279	0.248	1.203
143	187.378	0.25	1.203
144	187.012	0.249	1.203
145	187.134	0.25	1.203
146	187.5	0.25	1.203
147	187.744	0.25	1.203
148	188.477	0.251	1.203
149	189.087	0.252	1.203
150	189.331	0.252	1.203
151	190.552	0.254	1.203
152	190.186	0.254	1.203
153	191.406	0.255	1.203
154	192.017	0.256	1.203
155	192.749	0.257	1.203
156	193.115	0.257	1.203
157	193.97	0.259	1.203
158	194.702	0.26	1.203
159	195.923	0.261	1.203
160	196.655	0.262	1.203
161	197.266	0.263	1.203
162	198.242	0.264	1.203
163	198.73	0.265	1.203
164	199.463	0.266	1.203
165	200.806	0.268	1.203
166	202.026	0.269	1.203
167	202.393	0.27	1.203
168	203.247	0.271	1.203
169	203.613	0.271	1.203
170	204.102	0.272	1.203
171	204.956	0.273	1.203
172	206.299	0.275	1.203
173	206.421	0.275	1.203
174	206.787	0.276	1.203
175	208.252	0.278	1.203
176	209.229	0.279	1.203
177	209.961	0.28	1.203
178	210.693	0.281	1.203
179	212.036	0.283	1.203
180	213.135	0.284	1.203
181	214.233	0.286	1.203
182	213.989	0.285	1.203
183	215.698	0.288	1.203
184	215.698	0.288	1.203
185	216.064	0.288	1.203
186	216.431	0.289	1.203
187	217.041	0.289	1.203
188	216.431	0.289	1.203
189	216.797	0.289	1.203
190	216.431	0.289	1.203
191	216.797	0.289	1.203
192	218.384	0.291	1.203
193	218.506	0.291	1.203
194	218.994	0.292	1.203
195	219.116	0.292	1.203
196	219.482	0.293	1.203
197	220.215	0.294	1.203
198	221.313	0.295	1.203
199	222.29	0.296	1.203
200	223.022	0.297	1.203
201	222.9	0.297	1.203
202	223.145	0.298	1.203
203	223.267	0.298	1.203
204	224.121	0.299	1.203
205	223.999	0.299	1.203
206	224.365	0.299	1.203
207	223.877	0.299	1.203
208	224.365	0.299	1.203
209	225.83	0.301	1.203
210	226.929	0.303	1.203
211	228.027	0.304	1.203
212	227.905	0.304	1.203
213	228.394	0.305	1.203
214	229.614	0.306	1.203
215	229.614	0.306	1.203
216	230.591	0.307	1.203
217	230.713	0.308	1.203
218	231.079	0.308	1.203
219	231.934	0.309	1.203
220	232.3	0.31	1.203
221	232.422	0.31	1.203
222	232.788	0.31	1.203
223	233.398	0.311	1.203
224	234.131	0.312	1.203
225	234.375	0.313	1.203
226	234.741	0.313	1.203
227	234.985	0.313	1.203
228	235.84	0.314	1.203
229	236.694	0.316	1.203
230	237.427	0.317	1.203
231	238.037	0.317	1.203
232	237.915	0.317	1.203
233	238.647	0.318	1.203
234	239.258	0.319	1.203
235	240.356	0.32	1.203
236	240.234	0.32	1.203
237	240.723	0.321	1.203
238	241.089	0.321	1.203
239	241.821	0.322	1.203
240	242.92	0.324	1.203
241	243.042	0.324	1.203
242	243.042	0.324	1.203
243	243.896	0.325	1.203
244	244.629	0.326	1.203
245	244.629	0.326	1.203
246	244.751	0.326	1.203
247	244.995	0.327	1.203
248	244.995	0.327	1.203
249	245.239	0.327	1.203
250	245.361	0.327	1.203
251	246.704	0.329	1.203
252	246.216	0.328	1.203
253	246.094	0.328	1.203
254	245.605	0.327	1.203
255	246.338	0.328	1.203
256	246.094	0.328	1.203
257	246.704	0.329	1.203
258	246.216	0.328	1.203
259	246.948	0.329	1.203
260	247.07	0.329	1.203
261	248.047	0.331	1.203
262	248.413	0.331	1.203
263	248.291	0.331	1.203
264	248.535	0.331	1.203
265	248.779	0.332	1.203
266	249.39	0.333	1.203
267	249.268	0.332	1.203
268	250	0.333	1.203
269	249.39	0.333	1.203
270	250.244	0.334	1.203
271	250	0.333	1.203
272	250.61	0.334	1.203
273	250.732	0.334	1.203
274	250.977	0.335	1.203
275	250.977	0.335	1.203
276	250.854	0.334	1.203
277	251.831	0.336	1.203
278	251.465	0.335	1.203
279	251.953	0.336	1.203
280	251.953	0.336	1.203
281	251.465	0.335	1.203
282	252.075	0.336	1.203
283	252.441	0.337	1.203
284	252.93	0.337	1.203
285	253.052	0.337	1.203
286	253.418	0.338	1.203
287	254.15	0.339	1.203
288	254.639	0.34	1.203
289	255.005	0.34	1.203
290	255.859	0.341	1.203
291	256.348	0.342	1.203
292	257.446	0.343	1.203
293	257.568	0.343	1.203
294	257.813	0.344	1.203
295	258.179	0.344	1.203
296	259.399	0.346	1.203
297	259.399	0.346	1.203
298	260.132	0.347	1.203
299	261.23	0.348	1.203
300	260.498	0.347	1.203
301	261.475	0.349	1.203
302	261.597	0.349	1.203
303	261.963	0.349	1.203
304	261.353	0.348	1.203
305	262.451	0.35	1.203
306	263.062	0.351	1.203
307	262.939	0.351	1.203
308	263.794	0.352	1.203
309	263.428	0.351	1.203
310	263.672	0.352	1.203
311	263.55	0.351	1.203
312	263.916	0.352	1.203
313	263.672	0.352	1.203
314	264.404	0.353	1.203
315	264.526	0.353	1.203
316	263.916	0.352	1.203
317	264.404	0.353	1.203
318	264.038	0.352	1.203
319	264.16	0.352	1.203
320	263.428	0.351	1.203
321	264.404	0.353	1.203
322	264.526	0.353	1.203
323	264.038	0.352	1.203
324	264.282	0.352	1.203
325	265.381	0.354	1.203
326	266.357	0.355	1.203
327	266.357	0.355	1.203
328	267.944	0.357	1.203
329	267.822	0.357	1.203
330	267.212	0.356	1.203
331	268.188	0.358	1.203
332	269.043	0.359	1.203
333	268.921	0.359	1.203
334	269.287	0.359	1.203
335	268.677	0.358	1.203
336	268.677	0.358	1.203
337	268.555	0.358	1.203
338	268.555	0.358	1.203
339	269.287	0.359	1.203
340	268.555	0.358	1.203
341	268.311	0.358	1.203
342	268.921	0.359	1.203
343	268.799	0.358	1.203
344	268.555	0.358	1.203
345	269.165	0.359	1.203
346	268.677	0.358	1.203
347	269.409	0.359	1.203
348	269.531	0.359	1.203
349	269.775	0.36	1.203
350	270.386	0.361	1.203
351	270.386	0.361	1.203
352	270.142	0.36	1.203
353	270.752	0.361	1.203
354	271.24	0.362	1.203
355	270.874	0.361	1.203
356	271.729	0.362	1.203
357	272.095	0.363	1.203
358	272.705	0.364	1.203
359	273.804	0.365	1.203
360	273.682	0.365	1.203
361	274.78	0.366	1.203
362	274.902	0.367	1.203
363	276.367	0.368	1.203
364	276.611	0.369	1.203
365	277.466	0.37	1.203
366	277.466	0.37	1.203
367	277.832	0.37	1.203
368	278.198	0.371	1.203
369	278.564	0.371	1.203
370	279.541	0.373	1.203
371	278.32	0.371	1.203
372	279.297	0.372	1.203
373	278.687	0.372	1.203
374	279.053	0.372	1.203
375	279.175	0.372	1.203
376	278.809	0.372	1.203
377	279.297	0.372	1.203
378	278.198	0.371	1.203
379	278.687	0.372	1.203
380	278.687	0.372	1.203
381	278.809	0.372	1.203
382	279.175	0.372	1.203
383	279.907	0.373	1.203
384	278.809	0.372	1.203
385	279.419	0.373	1.203
386	279.297	0.372	1.203
387	280.029	0.373	1.203
388	279.785	0.373	1.203
389	280.518	0.374	1.203
390	280.762	0.374	1.203
391	280.273	0.374	1.203
392	280.884	0.375	1.203
393	281.128	0.375	1.203
394	281.128	0.375	1.203
395	282.349	0.376	1.203
396	282.593	0.377	1.203
397	282.349	0.376	1.203
398	282.837	0.377	1.203
399	282.715	0.377	1.203
400	283.936	0.379	1.203
401	283.813	0.378	1.203
402	283.936	0.379	1.203
403	283.569	0.378	1.203
404	284.058	0.379	1.203
405	284.302	0.379	1.203
406	284.912	0.38	1.203
407	285.645	0.381	1.203
408	285.645	0.381	1.203
409	285.767	0.381	1.203
410	285.278	0.38	1.203
411	285.645	0.381	1.203
412	285.645	0.381	1.203
413	286.133	0.382	1.203
414	286.011	0.381	1.203
415	286.377	0.382	1.203
416	285.645	0.381	1.203
417	285.522	0.381	1.203
418	286.011	0.381	1.203
419	286.255	0.382	1.203
420	287.354	0.383	1.203
421	287.598	0.383	1.203
422	287.476	0.383	1.203
423	287.476	0.383	1.203
424	287.964	0.384	1.203
425	288.696	0.385	1.203
426	289.307	0.386	1.203
427	290.161	0.387	1.203
428	290.161	0.387	1.203
429	290.161	0.387	1.203
430	290.039	0.387	1.203
431	290.771	0.388	1.203
432	291.016	0.388	1.203
433	291.504	0.389	1.203
434	291.382	0.389	1.203
435	291.626	0.389	1.203
436	292.236	0.39	1.203
437	292.847	0.39	1.203
438	293.213	0.391	1.203
439	292.603	0.39	1.203
440	295.044	0.393	1.203
441	294.312	0.392	1.203
442	294.434	0.393	1.203
443	294.189	0.392	1.203
444	294.189	0.392	1.203
445	294.678	0.393	1.203
446	294.556	0.393	1.203
447	294.922	0.393	1.203
448	294.434	0.393	1.203
449	293.945	0.392	1.203
450	293.335	0.391	1.203
451	293.579	0.391	1.203
452	293.579	0.391	1.203
453	292.603	0.39	1.203
454	292.603	0.39	1.203
455	293.213	0.391	1.203
456	293.823	0.392	1.203
457	294.434	0.393	1.203
458	294.922	0.393	1.203
459	295.288	0.394	1.203
460	295.288	0.394	1.203
461	294.8	0.393	1.203
462	294.922	0.393	1.203
463	294.312	0.392	1.203
464	295.898	0.395	1.203
465	295.532	0.394	1.203
466	295.776	0.394	1.203
467	295.41	0.394	1.203
468	295.166	0.394	1.203
469	296.387	0.395	1.203
470	295.532	0.394	1.203
471	296.875	0.396	1.203
472	296.387	0.395	1.203
473	296.143	0.395	1.203
474	296.875	0.396	1.203
475	296.997	0.396	1.203
476	297.485	0.397	1.203
477	297.607	0.397	1.203
478	297.852	0.397	1.203
479	298.218	0.398	1.203
480	299.194	0.399	1.203
481	298.706	0.398	1.203
482	299.072	0.399	1.203
483	299.194	0.399	1.203
484	299.805	0.4	1.203
485	299.316	0.399	1.203
486	299.927	0.4	1.203
487	300.293	0.4	1.203
488	299.927	0.4	1.203
489	300.171	0.4	1.203
490	299.927	0.4	1.203
491	300.903	0.401	1.203
492	300.171	0.4	1.203
493	300.415	0.401	1.203
494	299.805	0.4	1.203
495	300.903	0.401	1.203
496	300.537	0.401	1.203
497	300.415	0.401	1.203
498	300.781	0.401	1.203
499	301.392	0.402	1.203
500	302.246	0.403	1.203
501	300.903	0.401	1.203
502	301.758	0.402	1.203
503	301.392	0.402	1.203
504	301.025	0.401	1.203
505	300.415	0.401	1.203
506	300.537	0.401	1.203
507	300.537	0.401	1.203
508	300.781	0.401	1.203
509	301.025	0.401	1.203
510	301.025	0.401	1.203
511	301.147	0.402	1.203
512	302.002	0.403	1.203
513	302.612	0.403	1.203
514	302.979	0.404	1.203
515	303.345	0.404	1.203
516	303.589	0.405	1.203
517	304.199	0.406	1.203
518	304.321	0.406	1.203
519	304.81	0.406	1.203
520	305.42	0.407	1.203
521	305.176	0.407	1.203
522	305.542	0.407	1.203
523	305.054	0.407	1.203
524	305.908	0.408	1.203
525	305.664	0.408	1.203
526	306.396	0.409	1.203
527	306.152	0.408	1.203
528	306.885	0.409	1.203
529	307.251	0.41	1.203
530	307.983	0.411	1.203
531	307.129	0.41	1.203
532	307.739	0.41	1.203
533	307.861	0.41	1.203
534	308.594	0.411	1.203
535	307.739	0.41	1.203
536	307.861	0.41	1.203
537	307.251	0.41	1.203
538	307.739	0.41	1.203
539	308.105	0.411	1.203
540	307.739	0.41	1.203
541	308.105	0.411	1.203
542	308.35	0.411	1.203
543	307.373	0.41	1.203
544	307.495	0.41	1.203
545	307.617	0.41	1.203
546	307.739	0.41	1.203
547	307.373	0.41	1.203
548	307.373	0.41	1.203
549	308.105	0.411	1.203
550	307.495	0.41	1.203
551	307.983	0.411	1.203
552	308.228	0.411	1.203
553	309.082	0.412	1.203
554	309.204	0.412	1.203
555	309.448	0.413	1.203
556	309.326	0.412	1.203
557	308.96	0.412	1.203
558	309.57	0.413	1.203
559	308.96	0.412	1.203
560	309.326	0.412	1.203
561	309.448	0.413	1.203
562	309.448	0.413	1.203
563	307.983	0.411	1.203
564	308.594	0.411	1.203
565	309.326	0.412	1.203
566	309.937	0.413	1.203
567	310.181	0.414	1.203
568	310.669	0.414	1.203
569	310.547	0.414	1.203
570	311.157	0.415	1.203
571	311.279	0.415	1.203
572	310.669	0.414	1.203
573	312.012	0.416	1.203
574	311.646	0.416	1.203
575	311.523	0.415	1.203
576	310.669	0.414	1.203
577	311.157	0.415	1.203
578	311.035	0.415	1.203
579	310.913	0.415	1.203
580	310.303	0.414	1.203
581	309.448	0.413	1.203
582	309.57	0.413	1.203
583	309.937	0.413	1.203
584	308.838	0.412	1.203
585	310.303	0.414	1.203
586	310.303	0.414	1.203
587	310.669	0.414	1.203
588	310.791	0.414	1.203
589	310.669	0.414	1.203
590	310.791	0.414	1.203
591	310.303	0.414	1.203
592	310.425	0.414	1.203
593	310.669	0.414	1.203
594	310.425	0.414	1.203
595	309.448	0.413	1.203
596	310.181	0.414	1.203
597	310.791	0.414	1.203
598	310.059	0.413	1.203
599	310.059	0.413	1.203
600	309.326	0.412	1.203
601	309.326	0.412	1.203
602	309.814	0.413	1.203
603	310.059	0.413	1.203
604	309.937	0.413	1.203
605	310.669	0.414	1.203
606	311.035	0.415	1.203
607	311.279	0.415	1.203
608	311.401	0.415	1.203
609	311.768	0.416	1.203
610	311.646	0.416	1.203
611	311.646	0.416	1.203
612	310.547	0.414	1.203
613	310.669	0.414	1.203
614	310.425	0.414	1.203
615	310.669	0.414	1.203
616	310.913	0.415	1.203
617	310.303	0.414	1.203
618	310.303	0.414	1.203
619	309.57	0.413	1.203
620	310.059	0.413	1.203
621	309.937	0.413	1.203
622	310.425	0.414	1.203
623	310.059	0.413	1.203
624	310.181	0.414	1.203
625	311.035	0.415	1.203
626	310.669	0.414	1.203
627	310.913	0.415	1.203
628	310.791	0.414	1.203
629	311.523	0.415	1.203
630	310.547	0.414	1.203
631	310.913	0.415	1.203
632	310.181	0.414	1.203
633	310.059	0.413	1.203
634	309.937	0.413	1.203
635	309.692	0.413	1.203
636	310.913	0.415	1.203
637	309.937	0.413	1.203
638	310.669	0.414	1.203
639	310.547	0.414	1.203
640	310.669	0.414	1.203
641	311.035	0.415	1.203
642	311.646	0.416	1.203
643	311.157	0.415	1.203
644	310.913	0.415	1.203
645	310.669	0.414	1.203
646	311.157	0.415	1.203
647	310.425	0.414	1.203
648	310.669	0.414	1.203
649	311.035	0.415	1.203
650	310.303	0.414	1.203
651	309.692	0.413	1.203
652	310.059	0.413	1.203
653	309.814	0.413	1.203
654	309.692	0.413	1.203
655	309.814	0.413	1.203
656	309.692	0.413	1.203
657	309.814	0.413	1.203
658	309.204	0.412	1.203
659	309.326	0.412	1.203
660	309.326	0.412	1.203
661	309.326	0.412	1.203
662	309.448	0.413	1.203
663	309.082	0.412	1.203
664	308.838	0.412	1.203
665	309.57	0.413	1.203
666	309.204	0.412	1.203
667	309.204	0.412	1.203
668	309.448	0.413	1.203
669	309.448	0.413	1.203
670	308.838	0.412	1.203
671	308.716	0.412	1.203
672	309.57	0.413	1.203
673	308.838	0.412	1.203
674	308.838	0.412	1.203
675	309.692	0.413	1.203
676	309.448	0.413	1.203
677	309.326	0.412	1.203
678	309.448	0.413	1.203
679	309.692	0.413	1.203
680	310.059	0.413	1.203
681	309.448	0.413	1.203
682	309.326	0.412	1.203
683	308.838	0.412	1.203
684	308.96	0.412	1.203
685	308.96	0.412	1.203
686	308.594	0.411	1.203
687	308.838	0.412	1.203
688	308.594	0.411	1.203
689	307.251	0.41	1.203
690	307.617	0.41	1.203
691	308.105	0.411	1.203
692	307.373	0.41	1.203
693	306.763	0.409	1.203
694	306.885	0.409	1.203
695	307.739	0.41	1.203
696	307.983	0.411	1.203
697	308.228	0.411	1.203
698	307.861	0.41	1.203
699	308.838	0.412	1.203
700	308.594	0.411	1.203
701	308.228	0.411	1.203
702	307.739	0.41	1.203
703	308.472	0.411	1.203
704	308.228	0.411	1.203
705	308.594	0.411	1.203
706	307.739	0.41	1.203
707	307.495	0.41	1.203
708	307.129	0.41	1.203
709	306.641	0.409	1.203
710	306.03	0.408	1.203
711	306.885	0.409	1.203
712	307.007	0.409	1.203
713	306.641	0.409	1.203
714	307.251	0.41	1.203
715	307.617	0.41	1.203
716	308.105	0.411	1.203
717	308.594	0.411	1.203
718	308.105	0.411	1.203
719	308.716	0.412	1.203
720	308.716	0.412	1.203
721	307.861	0.41	1.203
722	307.739	0.41	1.203
723	307.495	0.41	1.203
724	306.763	0.409	1.203
725	306.641	0.409	1.203
726	306.274	0.408	1.203
727	306.641	0.409	1.203
728	305.664	0.408	1.203
729	306.641	0.409	1.203
730	305.42	0.407	1.203
731	305.42	0.407	1.203
732	305.542	0.407	1.203
733	305.542	0.407	1.203
734	305.542	0.407	1.203
735	305.908	0.408	1.203
736	306.152	0.408	1.203
737	305.664	0.408	1.203
738	306.152	0.408	1.203
739	305.908	0.408	1.203
740	305.908	0.408	1.203
741	305.054	0.407	1.203
742	305.298	0.407	1.203
743	305.054	0.407	1.203
744	305.42	0.407	1.203
745	305.298	0.407	1.203
746	306.152	0.408	1.203
747	305.054	0.407	1.203
748	305.542	0.407	1.203
749	305.908	0.408	1.203
750	305.908	0.408	1.203
751	306.641	0.409	1.203
752	306.152	0.408	1.203
753	306.763	0.409	1.203
754	307.007	0.409	1.203
755	306.885	0.409	1.203
756	306.885	0.409	1.203
757	306.763	0.409	1.203
758	306.763	0.409	1.203
759	307.129	0.41	1.203
760	307.251	0.41	1.203
761	306.763	0.409	1.203
762	307.617	0.41	1.203
763	306.03	0.408	1.203
764	306.519	0.409	1.203
765	306.396	0.409	1.203
766	306.152	0.408	1.203
767	306.396	0.409	1.203
768	306.396	0.409	1.203
769	306.885	0.409	1.203
770	305.542	0.407	1.203
771	305.664	0.408	1.203
772	305.664	0.408	1.203
773	305.176	0.407	1.203
774	304.932	0.407	1.203
775	304.688	0.406	1.203
776	304.443	0.406	1.203
777	303.955	0.405	1.203
778	303.833	0.405	1.203
779	304.932	0.407	1.203
780	304.321	0.406	1.203
781	304.565	0.406	1.203
782	304.443	0.406	1.203
783	304.688	0.406	1.203
784	304.688	0.406	1.203
785	304.077	0.405	1.203
786	304.199	0.406	1.203
787	304.077	0.405	1.203
788	304.565	0.406	1.203
789	304.443	0.406	1.203
790	304.077	0.405	1.203
791	303.589	0.405	1.203
792	303.467	0.405	1.203
793	303.589	0.405	1.203
794	303.345	0.404	1.203
795	303.711	0.405	1.203
796	303.711	0.405	1.203
797	302.856	0.404	1.203
798	302.979	0.404	1.203
799	303.589	0.405	1.203
800	303.711	0.405	1.203
801	303.833	0.405	1.203
802	304.688	0.406	1.203
803	304.077	0.405	1.203
804	303.711	0.405	1.203
805	303.833	0.405	1.203
806	303.589	0.405	1.203
807	303.955	0.405	1.203
808	303.467	0.405	1.203
809	302.979	0.404	1.203
810	303.345	0.404	1.203
811	303.223	0.404	1.203
812	303.467	0.405	1.203
813	303.467	0.405	1.203
814	303.589	0.405	1.203
815	302.979	0.404	1.203
816	303.223	0.404	1.203
817	302.979	0.404	1.203
818	302.856	0.404	1.203
819	302.734	0.404	1.203
820	303.467	0.405	1.203
821	303.223	0.404	1.203
822	303.101	0.404	1.203
823	301.758	0.402	1.203
824	302.979	0.404	1.203
825	303.101	0.404	1.203
826	303.345	0.404	1.203
827	303.711	0.405	1.203
828	302.734	0.404	1.203
829	303.467	0.405	1.203
830	302.979	0.404	1.203
831	302.856	0.404	1.203
832	302.856	0.404	1.203
833	302.49	0.403	1.203
834	302.734	0.404	1.203
835	301.147	0.402	1.203
836	300.903	0.401	1.203
837	300.415	0.401	1.203
838	300.415	0.401	1.203
839	300.781	0.401	1.203
840	299.927	0.4	1.203
841	300.781	0.401	1.203
842	300.293	0.4	1.203
843	298.462	0.398	1.203
844	300.537	0.401	1.203
845	300.537	0.401	1.203
846	301.147	0.402	1.203
847	301.025	0.401	1.203
848	301.147	0.402	1.203
849	301.147	0.402	1.203
850	301.147	0.402	1.203
851	301.27	0.402	1.203
852	301.025	0.401	1.203
853	300.415	0.401	1.203
854	301.025	0.401	1.203
855	300.781	0.401	1.203
856	301.636	0.402	1.203
857	300.659	0.401	1.203
858	301.147	0.402	1.203
859	301.025	0.401	1.203
860	301.147	0.402	1.203
861	300.415	0.401	1.203
862	301.514	0.402	1.203
863	300.659	0.401	1.203
864	301.758	0.402	1.203
865	300.659	0.401	1.203
866	301.025	0.401	1.203
867	301.147	0.402	1.203
868	301.758	0.402	1.203
869	301.758	0.402	1.203
870	300.659	0.401	1.203
871	301.27	0.402	1.203
872	300.903	0.401	1.203
873	301.025	0.401	1.203
874	300.171	0.4	1.203
875	300.781	0.401	1.203
876	300.537	0.401	1.203
877	300.415	0.401	1.203
878	299.683	0.4	1.203
879	299.683	0.4	1.203
880	299.805	0.4	1.203
881	299.561	0.399	1.203
882	300.293	0.4	1.203
883	298.95	0.399	1.203
884	300.293	0.4	1.203
885	300.781	0.401	1.203
886	301.27	0.402	1.203
887	300.659	0.401	1.203
888	300.903	0.401	1.203
889	301.758	0.402	1.203
890	300.781	0.401	1.203
891	301.636	0.402	1.203
892	300.415	0.401	1.203
893	300.415	0.401	1.203
894	300.781	0.401	1.203
895	300.903	0.401	1.203
896	300.781	0.401	1.203
897	300.903	0.401	1.203
898	300.903	0.401	1.203
899	301.392	0.402	1.203
900	302.002	0.403	1.203
901	302.124	0.403	1.203
902	301.88	0.403	1.203
903	301.758	0.402	1.203
904	301.88	0.403	1.203
905	302.002	0.403	1.203
906	302.124	0.403	1.203
907	302.856	0.404	1.203
908	302.49	0.403	1.203
909	301.636	0.402	1.203
910	301.636	0.402	1.203
911	301.514	0.402	1.203
912	301.392	0.402	1.203
913	302.246	0.403	1.203
914	301.147	0.402	1.203
915	300.049	0.4	1.203
916	300.781	0.401	1.203
917	300.049	0.4	1.203
918	299.316	0.399	1.203
919	299.805	0.4	1.203
920	300.049	0.4	1.203
921	299.194	0.399	1.203
922	300.049	0.4	1.203
923	299.072	0.399	1.203
924	299.561	0.399	1.203
925	299.561	0.399	1.203
926	299.927	0.4	1.203
927	300.171	0.4	1.203
928	300.049	0.4	1.203
929	299.316	0.399	1.203
930	298.828	0.398	1.203
931	298.95	0.399	1.203
932	299.072	0.399	1.203
933	299.316	0.399	1.203
934	298.584	0.398	1.203
935	299.072	0.399	1.203
936	298.584	0.398	1.203
937	298.584	0.398	1.203
938	298.34	0.398	1.203
939	298.462	0.398	1.203
940	298.584	0.398	1.203
941	298.706	0.398	1.203
942	298.584	0.398	1.203
943	298.706	0.398	1.203
944	298.95	0.399	1.203
945	299.194	0.399	1.203
946	299.316	0.399	1.203
947	299.438	0.399	1.203
948	298.828	0.398	1.203
949	298.584	0.398	1.203
950	298.462	0.398	1.203
951	298.34	0.398	1.203
952	297.974	0.397	1.203
953	297.485	0.397	1.203
954	297.974	0.397	1.203
955	298.218	0.398	1.203
956	298.462	0.398	1.203
957	298.218	0.398	1.203
958	298.096	0.397	1.203
959	298.096	0.397	1.203
960	298.34	0.398	1.203
961	298.706	0.398	1.203
962	298.462	0.398	1.203
963	299.072	0.399	1.203
964	299.683	0.4	1.203
965	299.194	0.399	1.203
966	299.561	0.399	1.203
967	299.316	0.399	1.203
968	299.072	0.399	1.203
969	297.852	0.397	1.203
970	297.852	0.397	1.203
971	297.729	0.397	1.203
972	297.852	0.397	1.203
973	296.509	0.395	1.203
974	297.607	0.397	1.203
975	298.218	0.398	1.203
976	298.218	0.398	1.203
977	298.462	0.398	1.203
978	298.95	0.399	1.203
979	298.462	0.398	1.203
980	298.828	0.398	1.203
981	299.072	0.399	1.203
982	298.828	0.398	1.203
983	299.438	0.399	1.203
984	299.316	0.399	1.203
985	299.194	0.399	1.203
986	299.072	0.399	1.203
987	299.072	0.399	1.203
988	298.828	0.398	1.203
989	297.852	0.397	1.203
990	297.852	0.397	1.203
991	299.072	0.399	1.203
992	297.852	0.397	1.203
993	297.119	0.396	1.203
994	297.607	0.397	1.203
995	297.729	0.397	1.203
996	297.974	0.397	1.203
997	297.363	0.396	1.203
998	297.852	0.397	1.203
999	297.729	0.397	1.203
1000	297.852	0.397	1.203
1001	298.218	0.398	1.203
1002	298.34	0.398	1.203
1003	297.607	0.397	1.203
1004	298.34	0.398	1.203
1005	297.974	0.397	1.203
1006	297.974	0.397	1.203
1007	298.096	0.397	1.203
1008	297.974	0.397	1.203
1009	297.241	0.396	1.203
1010	297.852	0.397	1.203
1011	298.34	0.398	1.203
1012	298.95	0.399	1.203
1013	298.95	0.399	1.203
1014	298.828	0.398	1.203
1015	299.805	0.4	1.203
1016	299.927	0.4	1.203
1017	300.415	0.401	1.203
1018	300.171	0.4	1.203
1019	301.27	0.402	1.203
1020	300.903	0.401	1.203
1021	301.392	0.402	1.203
1022	301.636	0.402	1.203
1023	301.758	0.402	1.203
1024	302.002	0.403	1.203
1025	301.27	0.402	1.203
1026	301.636	0.402	1.203
1027	301.636	0.402	1.203
1028	300.903	0.401	1.203
1029	302.002	0.403	1.203
1030	302.124	0.403	1.203
1031	301.514	0.402	1.203
1032	301.88	0.403	1.203
1033	300.903	0.401	1.203
1034	300.903	0.401	1.203
1035	301.025	0.401	1.203
1036	300.903	0.401	1.203
1037	300.781	0.401	1.203
1038	301.025	0.401	1.203
1039	300.415	0.401	1.203
1040	300.171	0.4	1.203
1041	300.049	0.4	1.203
1042	300.537	0.401	1.203
1043	300.415	0.401	1.203
1044	299.927	0.4	1.203
1045	299.805	0.4	1.203
1046	299.805	0.4	1.203
1047	299.805	0.4	1.203
1048	299.805	0.4	1.203
1049	299.561	0.399	1.203
1050	298.95	0.399	1.203
1051	298.34	0.398	1.203
1052	298.584	0.398	1.203
1053	298.584	0.398	1.203
1054	298.462	0.398	1.203
1055	298.584	0.398	1.203
1056	298.34	0.398	1.203
1057	298.706	0.398	1.203
1058	298.828	0.398	1.203
1059	299.438	0.399	1.203
1060	300.903	0.401	1.203
1061	300.415	0.401	1.203
1062	300.903	0.401	1.203
1063	298.95	0.399	1.203
1064	299.316	0.399	1.203
1065	300.049	0.4	1.203
1066	300.537	0.401	1.203
1067	300.415	0.401	1.203
1068	300.049	0.4	1.203
1069	299.927	0.4	1.203
1070	300.293	0.4	1.203
1071	300.049	0.4	1.203
1072	300.781	0.401	1.203
1073	300.659	0.401	1.203
1074	300.537	0.401	1.203
1075	300.781	0.401	1.203
1076	300.415	0.401	1.203
1077	300.659	0.401	1.203
1078	300.537	0.401	1.203
1079	300.781	0.401	1.203
1080	301.758	0.402	1.203
1081	300.903	0.401	1.203
1082	301.27	0.402	1.203
1083	300.293	0.4	1.203
1084	299.927	0.4	1.203
1085	300.171	0.4	1.203
1086	299.805	0.4	1.203
1087	300.293	0.4	1.203
1088	299.683	0.4	1.203
1089	298.706	0.398	1.203
1090	298.828	0.398	1.203
1091	298.95	0.399	1.203
1092	298.462	0.398	1.203
1093	299.316	0.399	1.203
1094	298.95	0.399	1.203
1095	298.706	0.398	1.203
1096	298.828	0.398	1.203
1097	298.828	0.398	1.203
1098	299.805	0.4	1.203
1099	298.828	0.398	1.203
1100	298.828	0.398	1.203
1101	298.584	0.398	1.203
1102	299.072	0.399	1.203
1103	298.096	0.397	1.203
1104	298.218	0.398	1.203
1105	298.584	0.398	1.203
1106	297.852	0.397	1.203
1107	297.729	0.397	1.203
1108	297.485	0.397	1.203
1109	298.584	0.398	1.203
1110	298.218	0.398	1.203
1111	298.34	0.398	1.203
1112	297.729	0.397	1.203
1113	297.363	0.396	1.203
1114	297.852	0.397	1.203
1115	297.363	0.396	1.203
1116	297.974	0.397	1.203
1117	297.607	0.397	1.203
1118	297.119	0.396	1.203
1119	296.143	0.395	1.203
1120	297.119	0.396	1.203
1121	296.265	0.395	1.203
1122	296.509	0.395	1.203
1123	295.166	0.394	1.203
1124	295.654	0.394	1.203
1125	296.265	0.395	1.203
1126	296.143	0.395	1.203
1127	296.021	0.395	1.203
1128	296.631	0.396	1.203
1129	296.997	0.396	1.203
1130	296.875	0.396	1.203
1131	296.753	0.396	1.203
1132	296.509	0.395	1.203
1133	297.607	0.397	1.203
1134	296.875	0.396	1.203
1135	296.753	0.396	1.203
1136	296.997	0.396	1.203
1137	296.021	0.395	1.203
1138	296.143	0.395	1.203
1139	296.509	0.395	1.203
1140	296.265	0.395	1.203
1141	296.143	0.395	1.203
1142	296.265	0.395	1.203
1143	296.509	0.395	1.203
1144	297.607	0.397	1.203
1145	297.485	0.397	1.203
1146	297.485	0.397	1.203
1147	297.974	0.397	1.203
1148	298.096	0.397	1.203
1149	297.607	0.397	1.203
1150	297.241	0.396	1.203
1151	297.485	0.397	1.203
1152	296.265	0.395	1.203
1153	298.218	0.398	1.203
1154	296.997	0.396	1.203
1155	296.997	0.396	1.203
1156	296.631	0.396	1.203
1157	297.241	0.396	1.203
1158	296.875	0.396	1.203
1159	297.729	0.397	1.203
1160	297.607	0.397	1.203
1161	297.729	0.397	1.203
1162	297.729	0.397	1.203
1163	297.241	0.396	1.203
1164	297.485	0.397	1.203
1165	297.729	0.397	1.203
1166	297.729	0.397	1.203
1167	297.729	0.397	1.203
1168	297.852	0.397	1.203
1169	297.241	0.396	1.203
1170	296.631	0.396	1.203
1171	296.631	0.396	1.203
1172	297.485	0.397	1.203
1173	296.875	0.396	1.203
1174	297.607	0.397	1.203
1175	297.119	0.396	1.203
1176	296.509	0.395	1.203
1177	297.363	0.396	1.203
1178	297.241	0.396	1.203
1179	296.875	0.396	1.203
1180	296.753	0.396	1.203
1181	296.021	0.395	1.203
1182	295.898	0.395	1.203
1183	295.532	0.394	1.203
1184	295.898	0.395	1.203
1185	296.143	0.395	1.203
1186	295.898	0.395	1.203
1187	295.898	0.395	1.203
1188	295.532	0.394	1.203
1189	295.288	0.394	1.203
1190	295.532	0.394	1.203
1191	295.654	0.394	1.203
1192	295.654	0.394	1.203
1193	295.776	0.394	1.203
1194	295.898	0.395	1.203
1195	296.143	0.395	1.203
1196	296.143	0.395	1.203
1197	296.265	0.395	1.203
1198	297.485	0.397	1.203
1199	297.119	0.396	1.203
1200	297.607	0.397	1.203
1201	296.387	0.395	1.203
1202	297.607	0.397	1.203
1203	297.485	0.397	1.203
1204	297.607	0.397	1.203
1205	297.852	0.397	1.203
1206	297.607	0.397	1.203
1207	298.95	0.399	1.203
1208	297.485	0.397	1.203
1209	297.241	0.396	1.203
1210	296.875	0.396	1.203
1211	297.607	0.397	1.203
1212	297.485	0.397	1.203
1213	296.631	0.396	1.203
1214	297.974	0.397	1.203
1215	297.363	0.396	1.203
1216	297.485	0.397	1.203
1217	297.852	0.397	1.203
1218	297.974	0.397	1.203
1219	298.218	0.398	1.203
1220	297.729	0.397	1.203
1221	297.729	0.397	1.203
1222	297.852	0.397	1.203
1223	297.607	0.397	1.203
1224	297.607	0.397	1.203
1225	297.974	0.397	1.203
1226	297.607	0.397	1.203
1227	297.729	0.397	1.203
1228	296.997	0.396	1.203
1229	296.875	0.396	1.203
1230	297.241	0.396	1.203
1231	297.363	0.396	1.203
1232	297.485	0.397	1.203
1233	296.265	0.395	1.203
1234	296.875	0.396	1.203
1235	297.119	0.396	1.203
1236	296.875	0.396	1.203
1237	296.997	0.396	1.203
1238	296.997	0.396	1.203
1239	297.363	0.396	1.203
1240	296.997	0.396	1.203
1241	296.387	0.395	1.203
1242	296.875	0.396	1.203
1243	296.875	0.396	1.203
1244	296.753	0.396	1.203
1245	296.509	0.395	1.203
1246	297.241	0.396	1.203
1247	296.997	0.396	1.203
1248	296.875	0.396	1.203
1249	297.241	0.396	1.203
1250	297.241	0.396	1.203
1251	298.462	0.398	1.203
1252	297.974	0.397	1.203
1253	297.363	0.396	1.203
1254	298.462	0.398	1.203
1255	298.34	0.398	1.203
1256	299.316	0.399	1.203
1257	299.316	0.399	1.203
1258	299.561	0.399	1.203
1259	299.683	0.4	1.203
1260	299.805	0.4	1.203
1261	299.316	0.399	1.203
1262	300.049	0.4	1.203
1263	299.927	0.4	1.203
1264	300.659	0.401	1.203
1265	298.828	0.398	1.203
1266	299.072	0.399	1.203
1267	300.049	0.4	1.203
1268	299.316	0.399	1.203
1269	299.438	0.399	1.203
1270	298.584	0.398	1.203
1271	298.706	0.398	1.203
1272	298.096	0.397	1.203
1273	297.974	0.397	1.203
1274	297.363	0.396	1.203
1275	297.607	0.397	1.203
1276	297.729	0.397	1.203
1277	297.729	0.397	1.203
1278	296.631	0.396	1.203
1279	297.363	0.396	1.203
1280	296.631	0.396	1.203
1281	296.753	0.396	1.203
1282	296.753	0.396	1.203
1283	296.753	0.396	1.203
1284	295.776	0.394	1.203
1285	295.898	0.395	1.203
1286	295.532	0.394	1.203
1287	295.776	0.394	1.203
1288	295.41	0.394	1.203
1289	295.654	0.394	1.203
1290	295.044	0.393	1.203
1291	295.532	0.394	1.203
1292	295.166	0.394	1.203
1293	296.021	0.395	1.203
1294	295.898	0.395	1.203
1295	295.532	0.394	1.203
1296	295.898	0.395	1.203
1297	295.166	0.394	1.203
1298	295.776	0.394	1.203
1299	295.776	0.394	1.203
1300	296.387	0.395	1.203
1301	296.509	0.395	1.203
1302	297.241	0.396	1.203
1303	296.387	0.395	1.203
1304	296.509	0.395	1.203
1305	295.898	0.395	1.203
1306	297.363	0.396	1.203
1307	296.387	0.395	1.203
1308	296.997	0.396	1.203
1309	296.021	0.395	1.203
1310	295.898	0.395	1.203
1311	296.631	0.396	1.203
1312	295.532	0.394	1.203
1313	296.143	0.395	1.203
1314	295.776	0.394	1.203
1315	296.021	0.395	1.203
1316	295.532	0.394	1.203
1317	295.41	0.394	1.203
1318	295.898	0.395	1.203
1319	296.265	0.395	1.203
1320	296.997	0.396	1.203
1321	296.753	0.396	1.203
1322	297.241	0.396	1.203
1323	296.509	0.395	1.203
1324	296.997	0.396	1.203
1325	296.997	0.396	1.203
1326	297.119	0.396	1.203
1327	297.729	0.397	1.203
1328	297.729	0.397	1.203
1329	297.241	0.396	1.203
1330	297.485	0.397	1.203
1331	297.363	0.396	1.203
1332	296.631	0.396	1.203
1333	296.509	0.395	1.203
1334	296.021	0.395	1.203
1335	295.776	0.394	1.203
1336	295.654	0.394	1.203
1337	295.654	0.394	1.203
1338	295.044	0.393	1.203
1339	296.387	0.395	1.203
1340	295.898	0.395	1.203
1341	295.898	0.395	1.203
1342	295.898	0.395	1.203
1343	294.922	0.393	1.203
1344	295.044	0.393	1.203
1345	294.8	0.393	1.203
1346	294.922	0.393	1.203
1347	294.434	0.393	1.203
1348	294.678	0.393	1.203
1349	294.434	0.393	1.203
1350	295.044	0.393	1.203
1351	295.41	0.394	1.203
1352	294.8	0.393	1.203
1353	295.288	0.394	1.203
1354	294.922	0.393	1.203
1355	295.288	0.394	1.203
1356	295.898	0.395	1.203
1357	296.143	0.395	1.203
1358	296.875	0.396	1.203
1359	297.119	0.396	1.203
1360	296.997	0.396	1.203
1361	297.241	0.396	1.203
1362	297.729	0.397	1.203
1363	297.241	0.396	1.203
1364	296.753	0.396	1.203
1365	297.607	0.397	1.203
1366	297.241	0.396	1.203
1367	297.852	0.397	1.203
1368	297.485	0.397	1.203
1369	297.485	0.397	1.203
1370	297.485	0.397	1.203
1371	297.729	0.397	1.203
1372	297.852	0.397	1.203
1373	298.34	0.398	1.203
1374	298.828	0.398	1.203
1375	298.34	0.398	1.203
1376	298.584	0.398	1.203
1377	298.34	0.398	1.203
1378	298.584	0.398	1.203
1379	298.218	0.398	1.203
1380	298.218	0.398	1.203
1381	297.729	0.397	1.203
1382	298.096	0.397	1.203
1383	296.509	0.395	1.203
1384	297.119	0.396	1.203
1385	297.241	0.396	1.203
1386	297.363	0.396	1.203
1387	297.607	0.397	1.203
1388	297.852	0.397	1.203
1389	297.974	0.397	1.203
1390	298.34	0.398	1.203
1391	297.729	0.397	1.203
1392	298.218	0.398	1.203
1393	297.852	0.397	1.203
1394	297.729	0.397	1.203
1395	297.363	0.396	1.203
1396	297.485	0.397	1.203
1397	297.241	0.396	1.203
1398	296.875	0.396	1.203
1399	296.387	0.395	1.203
1400	296.143	0.395	1.203
1401	296.997	0.396	1.203
1402	295.776	0.394	1.203
1403	294.922	0.393	1.203
1404	295.044	0.393	1.203
1405	294.8	0.393	1.203
1406	294.922	0.393	1.203
1407	294.434	0.393	1.203
1408	295.044	0.393	1.203
1409	295.288	0.394	1.203
1410	295.41	0.394	1.203
1411	294.678	0.393	1.203
1412	294.922	0.393	1.203
1413	296.387	0.395	1.203
1414	295.654	0.394	1.203
1415	295.532	0.394	1.203
1416	295.166	0.394	1.203
1417	295.044	0.393	1.203
1418	294.556	0.393	1.203
1419	294.922	0.393	1.203
1420	294.678	0.393	1.203
1421	294.434	0.393	1.203
1422	295.288	0.394	1.203
1423	293.945	0.392	1.203
1424	294.922	0.393	1.203
1425	294.922	0.393	1.203
1426	296.265	0.395	1.203
1427	295.898	0.395	1.203
1428	296.143	0.395	1.203
1429	296.143	0.395	1.203
1430	296.021	0.395	1.203
1431	296.631	0.396	1.203
1432	296.021	0.395	1.203
1433	295.898	0.395	1.203
1434	295.654	0.394	1.203
1435	295.166	0.394	1.203
1436	295.41	0.394	1.203
1437	295.166	0.394	1.203
1438	294.678	0.393	1.203
1439	295.532	0.394	1.203
1440	295.288	0.394	1.203
1441	294.556	0.393	1.203
1442	294.556	0.393	1.203
1443	293.823	0.392	1.203
1444	294.434	0.393	1.203
1445	294.556	0.393	1.203
1446	294.922	0.393	1.203
1447	294.922	0.393	1.203
1448	295.166	0.394	1.203
1449	295.166	0.394	1.203
1450	295.288	0.394	1.203
1451	295.654	0.394	1.203
1452	295.776	0.394	1.203
1453	295.532	0.394	1.203
1454	296.387	0.395	1.203
1455	295.532	0.394	1.203
1456	295.288	0.394	1.203
1457	294.067	0.392	1.203
1458	294.067	0.392	1.203
1459	294.434	0.393	1.203
1460	294.556	0.393	1.203
1461	293.945	0.392	1.203
1462	294.678	0.393	1.203
1463	293.823	0.392	1.203
1464	294.434	0.393	1.203
1465	294.922	0.393	1.203
1466	294.312	0.392	1.203
1467	294.922	0.393	1.203
1468	294.8	0.393	1.203
1469	295.044	0.393	1.203
1470	294.434	0.393	1.203
1471	295.044	0.393	1.203
1472	294.556	0.393	1.203
1473	294.678	0.393	1.203
1474	294.678	0.393	1.203
1475	294.067	0.392	1.203
1476	294.312	0.392	1.203
1477	294.067	0.392	1.203
1478	294.189	0.392	1.203
1479	293.945	0.392	1.203
1480	295.166	0.394	1.203
1481	294.434	0.393	1.203
1482	294.922	0.393	1.203
1483	295.532	0.394	1.203
1484	295.898	0.395	1.203
1485	296.143	0.395	1.203
1486	296.875	0.396	1.203
1487	297.485	0.397	1.203
1488	297.974	0.397	1.203
1489	298.218	0.398	1.203
1490	297.485	0.397	1.203
1491	297.485	0.397	1.203
1492	296.997	0.396	1.203
1493	296.875	0.396	1.203
1494	296.631	0.396	1.203
1495	296.509	0.395	1.203
1496	296.387	0.395	1.203
1497	296.509	0.395	1.203
1498	295.898	0.395	1.203
1499	296.753	0.396	1.203
1500	296.265	0.395	1.203
1501	296.021	0.395	1.203
1502	297.485	0.397	1.203
1503	296.509	0.395	1.203
1504	296.753	0.396	1.203
1505	296.265	0.395	1.203
1506	296.509	0.395	1.203
1507	296.143	0.395	1.203
1508	295.776	0.394	1.203
1509	295.166	0.394	1.203
1510	295.41	0.394	1.203
1511	295.166	0.394	1.203
1512	294.189	0.392	1.203
1513	293.945	0.392	1.203
1514	293.945	0.392	1.203
1515	295.166	0.394	1.203
1516	295.044	0.393	1.203
1517	294.678	0.393	1.203
1518	294.8	0.393	1.203
1519	295.532	0.394	1.203
1520	295.654	0.394	1.203
1521	295.166	0.394	1.203
1522	295.288	0.394	1.203
1523	294.922	0.393	1.203
1524	295.41	0.394	1.203
1525	295.41	0.394	1.203
1526	295.41	0.394	1.203
1527	295.41	0.394	1.203
1528	295.044	0.393	1.203
1529	294.434	0.393	1.203
1530	294.312	0.392	1.203
1531	294.556	0.393	1.203
1532	294.312	0.392	1.203
1533	294.8	0.393	1.203
1534	294.922	0.393	1.203
1535	295.898	0.395	1.203
1536	295.044	0.393	1.203
1537	294.922	0.393	1.203
1538	294.434	0.393	1.203
1539	294.922	0.393	1.203
1540	295.044	0.393	1.203
1541	295.41	0.394	1.203
1542	295.532	0.394	1.203
1543	295.044	0.393	1.203
1544	294.556	0.393	1.203
1545	294.434	0.393	1.203
1546	295.41	0.394	1.203
1547	295.044	0.393	1.203
1548	295.654	0.394	1.203
1549	295.044	0.393	1.203
1550	295.41	0.394	1.203
1551	295.41	0.394	1.203
1552	295.532	0.394	1.203
1553	296.265	0.395	1.203
1554	295.41	0.394	1.203
1555	295.898	0.395	1.203
1556	295.898	0.395	1.203
1557	295.776	0.394	1.203
1558	295.898	0.395	1.203
1559	295.532	0.394	1.203
1560	296.509	0.395	1.203
1561	295.654	0.394	1.203
1562	295.776	0.394	1.203
1563	295.41	0.394	1.203
1564	295.044	0.393	1.203
1565	294.434	0.393	1.203
1566	295.166	0.394	1.203
1567	294.556	0.393	1.203
1568	294.312	0.392	1.203
1569	294.312	0.392	1.203
1570	293.701	0.392	1.203
1571	294.434	0.393	1.203
1572	294.067	0.392	1.203
1573	293.213	0.391	1.203
1574	293.213	0.391	1.203
1575	294.067	0.392	1.203
1576	293.579	0.391	1.203
1577	293.335	0.391	1.203
1578	293.701	0.392	1.203
1579	294.434	0.393	1.203
1580	293.945	0.392	1.203
1581	294.067	0.392	1.203
1582	294.189	0.392	1.203
1583	294.678	0.393	1.203
1584	294.312	0.392	1.203
1585	294.556	0.393	1.203
1586	294.556	0.393	1.203
1587	294.312	0.392	1.203
1588	294.434	0.393	1.203
1589	294.312	0.392	1.203
1590	295.044	0.393	1.203
1591	294.922	0.393	1.203
1592	294.678	0.393	1.203
1593	294.067	0.392	1.203
1594	294.556	0.393	1.203
1595	293.945	0.392	1.203
1596	294.189	0.392	1.203
1597	293.945	0.392	1.203
1598	294.067	0.392	1.203
1599	293.579	0.391	1.203
1600	295.166	0.394	1.203
1601	294.434	0.393	1.203
1602	295.288	0.394	1.203
1603	294.556	0.393	1.203
1604	294.922	0.393	1.203
1605	295.288	0.394	1.203
1606	294.922	0.393	1.203
1607	295.41	0.394	1.203
1608	294.434	0.393	1.203
1609	294.678	0.393	1.203
1610	294.189	0.392	1.203
1611	294.434	0.393	1.203
1612	293.335	0.391	1.203
1613	292.725	0.39	1.203
1614	293.579	0.391	1.203
1615	293.945	0.392	1.203
1616	293.701	0.392	1.203
1617	293.945	0.392	1.203
1618	294.189	0.392	1.203
1619	294.312	0.392	1.203
1620	294.678	0.393	1.203
1621	295.288	0.394	1.203
1622	295.41	0.394	1.203
1623	294.312	0.392	1.203
1624	294.678	0.393	1.203
1625	294.922	0.393	1.203
1626	294.312	0.392	1.203
1627	294.922	0.393	1.203
1628	293.335	0.391	1.203
1629	293.945	0.392	1.203
1630	293.091	0.391	1.203
1631	293.457	0.391	1.203
1632	294.067	0.392	1.203
1633	293.579	0.391	1.203
1634	294.556	0.393	1.203
1635	293.945	0.392	1.203
1636	294.922	0.393	1.203
1637	294.678	0.393	1.203
1638	294.556	0.393	1.203
1639	293.945	0.392	1.203
1640	295.41	0.394	1.203
1641	294.922	0.393	1.203
1642	295.532	0.394	1.203
1643	294.434	0.393	1.203
1644	294.189	0.392	1.203
1645	293.701	0.392	1.203
1646	294.189	0.392	1.203
1647	293.945	0.392	1.203
1648	293.579	0.391	1.203
1649	293.579	0.391	1.203
1650	293.579	0.391	1.203
1651	293.457	0.391	1.203
1652	292.48	0.39	1.203
1653	293.091	0.391	1.203
1654	292.603	0.39	1.203
1655	293.213	0.391	1.203
1656	292.969	0.391	1.203
1657	293.091	0.391	1.203
1658	294.067	0.392	1.203
1659	293.335	0.391	1.203
1660	294.678	0.393	1.203
1661	293.823	0.392	1.203
1662	294.434	0.393	1.203
1663	293.335	0.391	1.203
1664	293.335	0.391	1.203
1665	293.213	0.391	1.203
1666	293.579	0.391	1.203
1667	293.091	0.391	1.203
1668	294.189	0.392	1.203
1669	293.945	0.392	1.203
1670	294.556	0.393	1.203
1671	293.823	0.392	1.203
1672	293.823	0.392	1.203
1673	294.922	0.393	1.203
1674	294.8	0.393	1.203
1675	294.922	0.393	1.203
1676	294.434	0.393	1.203
1677	293.823	0.392	1.203
1678	295.776	0.394	1.203
1679	295.532	0.394	1.203
1680	296.021	0.395	1.203
1681	295.776	0.394	1.203
1682	295.41	0.394	1.203
1683	294.678	0.393	1.203
1684	295.288	0.394	1.203
1685	295.41	0.394	1.203
1686	295.166	0.394	1.203
1687	295.898	0.395	1.203
1688	295.532	0.394	1.203
1689	295.532	0.394	1.203
1690	295.166	0.394	1.203
1691	295.898	0.395	1.203
1692	295.288	0.394	1.203
1693	296.387	0.395	1.203
1694	295.898	0.395	1.203
1695	295.41	0.394	1.203
1696	294.922	0.393	1.203
1697	295.288	0.394	1.203
1698	295.776	0.394	1.203
1699	295.898	0.395	1.203
1700	296.509	0.395	1.203
1701	296.753	0.396	1.203
1702	296.387	0.395	1.203
1703	296.631	0.396	1.203
1704	296.265	0.395	1.203
1705	296.875	0.396	1.203
1706	296.753	0.396	1.203
1707	297.852	0.397	1.203
1708	296.265	0.395	1.203
1709	296.997	0.396	1.203
1710	295.776	0.394	1.203
1711	296.021	0.395	1.203
1712	295.776	0.394	1.203
1713	296.143	0.395	1.203
1714	295.166	0.394	1.203
1715	296.143	0.395	1.203
1716	294.678	0.393	1.203
1717	294.678	0.393	1.203
1718	294.8	0.393	1.203
1719	294.678	0.393	1.203
1720	294.922	0.393	1.203
1721	293.945	0.392	1.203
1722	294.678	0.393	1.203
1723	294.312	0.392	1.203
1724	294.189	0.392	1.203
1725	293.823	0.392	1.203
1726	293.457	0.391	1.203
1727	293.457	0.391	1.203
1728	293.335	0.391	1.203
1729	292.969	0.391	1.203
1730	293.579	0.391	1.203
1731	294.189	0.392	1.203
1732	293.579	0.391	1.203
1733	293.823	0.392	1.203
1734	293.823	0.392	1.203
1735	293.213	0.391	1.203
1736	293.823	0.392	1.203
1737	293.335	0.391	1.203
1738	294.067	0.392	1.203
1739	293.701	0.392	1.203
1740	293.091	0.391	1.203
1741	293.457	0.391	1.203
1742	293.213	0.391	1.203
1743	293.213	0.391	1.203
1744	294.067	0.392	1.203
1745	294.189	0.392	1.203
1746	294.434	0.393	1.203
1747	294.189	0.392	1.203
1748	294.556	0.393	1.203
1749	295.654	0.394	1.203
1750	295.654	0.394	1.203
1751	295.776	0.394	1.203
1752	295.532	0.394	1.203
1753	295.898	0.395	1.203
1754	295.776	0.394	1.203
1755	295.776	0.394	1.203
1756	295.41	0.394	1.203
1757	296.265	0.395	1.203
1758	295.654	0.394	1.203
1759	295.898	0.395	1.203
1760	295.41	0.394	1.203
1761	295.166	0.394	1.203
1762	295.044	0.393	1.203
1763	294.922	0.393	1.203
1764	294.556	0.393	1.203
1765	294.189	0.392	1.203
1766	294.434	0.393	1.203
1767	294.312	0.392	1.203
1768	294.434	0.393	1.203
1769	294.434	0.393	1.203
1770	294.312	0.392	1.203
1771	294.189	0.392	1.203
1772	293.945	0.392	1.203
1773	293.457	0.391	1.203
1774	293.213	0.391	1.203
1775	293.457	0.391	1.203
1776	293.091	0.391	1.203
1777	292.114	0.389	1.203
1778	291.748	0.389	1.203
1779	291.748	0.389	1.203
1780	292.114	0.389	1.203
1781	291.504	0.389	1.203
1782	291.382	0.389	1.203
1783	291.748	0.389	1.203
1784	291.382	0.389	1.203
1785	291.138	0.388	1.203
1786	291.626	0.389	1.203
1787	292.603	0.39	1.203
1788	293.335	0.391	1.203
1789	292.969	0.391	1.203
1790	292.725	0.39	1.203
1791	292.847	0.39	1.203
1792	293.457	0.391	1.203
1793	293.213	0.391	1.203
1794	293.701	0.392	1.203
1795	293.579	0.391	1.203
1796	294.067	0.392	1.203
1797	293.335	0.391	1.203
1798	293.701	0.392	1.203
1799	294.189	0.392	1.203
1800	294.434	0.393	1.203
1801	294.434	0.393	1.203
1802	294.434	0.393	1.203
1803	294.312	0.392	1.203
1804	293.945	0.392	1.203
1805	294.556	0.393	1.203
1806	294.067	0.392	1.203
1807	294.312	0.392	1.203
1808	294.067	0.392	1.203
1809	294.067	0.392	1.203
1810	293.945	0.392	1.203
1811	294.067	0.392	1.203
1812	293.701	0.392	1.203
1813	293.335	0.391	1.203
1814	294.067	0.392	1.203
1815	293.213	0.391	1.203
1816	293.457	0.391	1.203
1817	292.969	0.391	1.203
1818	293.335	0.391	1.203
1819	292.969	0.391	1.203
1820	294.067	0.392	1.203
1821	293.213	0.391	1.203
1822	293.457	0.391	1.203
1823	293.945	0.392	1.203
1824	293.701	0.392	1.203
1825	294.067	0.392	1.203
1826	294.556	0.393	1.203
1827	294.189	0.392	1.203
1828	293.823	0.392	1.203
1829	293.579	0.391	1.203
1830	293.579	0.391	1.203
1831	293.457	0.391	1.203
1832	293.701	0.392	1.203
1833	293.213	0.391	1.203
1834	292.725	0.39	1.203
1835	292.725	0.39	1.203
1836	292.114	0.389	1.203
1837	292.725	0.39	1.203
1838	291.992	0.389	1.203
1839	292.114	0.389	1.203
1840	292.48	0.39	1.203
1841	291.382	0.389	1.203
1842	291.382	0.389	1.203
1843	291.992	0.389	1.203
1844	291.992	0.389	1.203
1845	291.992	0.389	1.203
1846	292.114	0.389	1.203
1847	292.114	0.389	1.203
1848	292.236	0.39	1.203
1849	291.87	0.389	1.203
1850	292.969	0.391	1.203
1851	292.48	0.39	1.203
1852	293.091	0.391	1.203
1853	292.114	0.389	1.203
1854	292.603	0.39	1.203
1855	292.603	0.39	1.203
1856	292.114	0.389	1.203
1857	292.358	0.39	1.203
1858	292.969	0.391	1.203
1859	293.335	0.391	1.203
1860	293.457	0.391	1.203
1861	293.579	0.391	1.203
1862	294.312	0.392	1.203
1863	294.678	0.393	1.203
1864	294.312	0.392	1.203
1865	294.189	0.392	1.203
1866	294.189	0.392	1.203
1867	294.312	0.392	1.203
1868	294.067	0.392	1.203
1869	294.067	0.392	1.203
1870	293.945	0.392	1.203
1871	293.701	0.392	1.203
1872	293.213	0.391	1.203
1873	292.847	0.39	1.203
1874	293.701	0.392	1.203
1875	293.701	0.392	1.203
1876	293.945	0.392	1.203
1877	293.579	0.391	1.203
1878	293.457	0.391	1.203
1879	293.457	0.391	1.203
1880	293.457	0.391	1.203
1881	292.969	0.391	1.203
1882	292.725	0.39	1.203
1883	292.969	0.391	1.203
1884	292.725	0.39	1.203
1885	292.48	0.39	1.203
1886	292.48	0.39	1.203
1887	292.725	0.39	1.203
1888	292.114	0.389	1.203
1889	292.969	0.391	1.203
1890	291.992	0.389	1.203
1891	293.091	0.391	1.203
1892	292.236	0.39	1.203
1893	292.236	0.39	1.203
1894	292.725	0.39	1.203
1895	292.847	0.39	1.203
1896	293.213	0.391	1.203
1897	292.725	0.39	1.203
1898	293.091	0.391	1.203
1899	291.992	0.389	1.203
1900	293.335	0.391	1.203
1901	292.48	0.39	1.203
1902	293.335	0.391	1.203
1903	291.26	0.388	1.203
1904	292.358	0.39	1.203
1905	291.626	0.389	1.203
1906	291.748	0.389	1.203
1907	291.748	0.389	1.203
1908	292.236	0.39	1.203
1909	292.236	0.39	1.203
1910	291.748	0.389	1.203
1911	292.847	0.39	1.203
1912	292.725	0.39	1.203
1913	293.823	0.392	1.203
1914	292.725	0.39	1.203
1915	293.457	0.391	1.203
1916	292.847	0.39	1.203
1917	293.457	0.391	1.203
1918	292.969	0.391	1.203
1919	292.236	0.39	1.203
1920	293.213	0.391	1.203
1921	292.48	0.39	1.203
1922	292.48	0.39	1.203
1923	292.114	0.389	1.203
1924	292.969	0.391	1.203
1925	292.603	0.39	1.203
1926	293.213	0.391	1.203
1927	294.189	0.392	1.203
1928	294.8	0.393	1.203
1929	294.312	0.392	1.203
1930	293.579	0.391	1.203
1931	294.189	0.392	1.203
1932	293.701	0.392	1.203
1933	294.556	0.393	1.203
1934	294.678	0.393	1.203
1935	293.945	0.392	1.203
1936	293.457	0.391	1.203
1937	292.969	0.391	1.203
1938	292.969	0.391	1.203
1939	292.603	0.39	1.203
1940	292.725	0.39	1.203
1941	292.236	0.39	1.203
1942	291.992	0.389	1.203
1943	291.748	0.389	1.203
1944	291.382	0.389	1.203
1945	291.504	0.389	1.203
1946	292.358	0.39	1.203
1947	292.236	0.39	1.203
1948	292.847	0.39	1.203
1949	293.701	0.392	1.203
1950	294.067	0.392	1.203
1951	294.067	0.392	1.203
1952	294.067	0.392	1.203
1953	294.312	0.392	1.203
1954	294.189	0.392	1.203
1955	293.701	0.392	1.203
1956	293.335	0.391	1.203
1957	294.434	0.393	1.203
1958	293.823	0.392	1.203
1959	293.945	0.392	1.203
1960	293.945	0.392	1.203
1961	294.189	0.392	1.203
1962	294.189	0.392	1.203
1963	293.701	0.392	1.203
1964	294.189	0.392	1.203
1965	294.556	0.393	1.203
1966	295.044	0.393	1.203
1967	294.678	0.393	1.203
1968	294.067	0.392	1.203
1969	294.922	0.393	1.203
1970	294.189	0.392	1.203
1971	294.312	0.392	1.203
1972	294.922	0.393	1.203
1973	295.044	0.393	1.203
1974	294.189	0.392	1.203
1975	293.823	0.392	1.203
1976	293.335	0.391	1.203
1977	292.847	0.39	1.203
1978	293.335	0.391	1.203
1979	293.579	0.391	1.203
1980	292.48	0.39	1.203
1981	292.725	0.39	1.203
1982	291.992	0.389	1.203
1983	292.969	0.391	1.203
1984	292.725	0.39	1.203
1985	293.335	0.391	1.203
1986	294.067	0.392	1.203
1987	294.189	0.392	1.203
1988	293.579	0.391	1.203
1989	294.556	0.393	1.203
1990	294.556	0.393	1.203
1991	294.8	0.393	1.203
1992	294.922	0.393	1.203
1993	295.044	0.393	1.203
1994	294.556	0.393	1.203
1995	294.434	0.393	1.203
1996	294.434	0.393	1.203
1997	294.434	0.393	1.203
1998	294.189	0.392	1.203
[truncated: 60,501 more rows]
