# Supplementary material for: Evaluation of the extent of damage to the esophageal wall caused by press-through package ingestion
Source: PeerJ. 2019 Apr 18;7:e6763. doi: 10.7717/peerj.6763 (PMC6475578; doi:10.7717/peerj.6763)
Supplement: Dataset S13 [file peerj-07-6763-s030.csv]

time[ms]	frictional force[gf]	cof	[mm]
0	166.626	0.222	1.203
1	167.48	0.223	1.203
2	165.894	0.221	1.203
3	167.847	0.224	1.203
4	167.603	0.223	1.203
5	168.823	0.225	1.203
6	168.701	0.225	1.203
7	167.48	0.223	1.203
8	167.358	0.223	1.203
9	167.114	0.223	1.203
10	167.847	0.224	1.203
11	167.236	0.223	1.203
12	167.358	0.223	1.203
13	167.358	0.223	1.203
14	167.48	0.223	1.203
15	167.358	0.223	1.203
16	167.358	0.223	1.203
17	166.748	0.222	1.203
18	167.114	0.223	1.203
19	166.87	0.222	1.203
20	166.87	0.222	1.203
21	166.748	0.222	1.203
22	167.725	0.224	1.203
23	167.969	0.224	1.203
24	166.504	0.222	1.203
25	168.213	0.224	1.203
26	168.701	0.225	1.203
27	168.701	0.225	1.203
28	166.87	0.222	1.203
29	167.847	0.224	1.203
30	168.335	0.224	1.203
31	167.969	0.224	1.203
32	168.091	0.224	1.203
33	167.969	0.224	1.203
34	168.823	0.225	1.203
35	168.091	0.224	1.203
36	168.823	0.225	1.203
37	168.945	0.225	1.203
38	170.776	0.228	1.203
39	170.776	0.228	1.203
40	169.434	0.226	1.203
41	170.166	0.227	1.203
42	170.41	0.227	1.203
43	170.41	0.227	1.203
44	170.166	0.227	1.203
45	171.265	0.228	1.203
46	171.997	0.229	1.203
47	172.363	0.23	1.203
48	171.509	0.229	1.203
49	173.34	0.231	1.203
50	174.561	0.233	1.203
51	175.171	0.234	1.203
52	176.27	0.235	1.203
53	176.514	0.235	1.203
54	178.589	0.238	1.203
55	178.955	0.239	1.203
56	179.688	0.24	1.203
57	180.42	0.241	1.203
58	182.373	0.243	1.203
59	180.908	0.241	1.203
60	182.007	0.243	1.203
61	182.251	0.243	1.203
62	182.739	0.244	1.203
63	183.594	0.245	1.203
64	183.96	0.245	1.203
65	184.448	0.246	1.203
66	185.059	0.247	1.203
67	185.913	0.248	1.203
68	186.035	0.248	1.203
69	187.256	0.25	1.203
70	187.988	0.251	1.203
71	189.209	0.252	1.203
72	190.552	0.254	1.203
73	191.04	0.255	1.203
74	191.772	0.256	1.203
75	192.871	0.257	1.203
76	192.627	0.257	1.203
77	192.627	0.257	1.203
78	194.458	0.259	1.203
79	194.824	0.26	1.203
80	194.092	0.259	1.203
81	194.702	0.26	1.203
82	195.679	0.261	1.203
83	196.045	0.261	1.203
84	196.899	0.263	1.203
85	196.777	0.262	1.203
86	197.021	0.263	1.203
87	197.754	0.264	1.203
88	198.73	0.265	1.203
89	199.463	0.266	1.203
90	200.073	0.267	1.203
91	200.439	0.267	1.203
92	201.05	0.268	1.203
93	202.271	0.27	1.203
94	202.637	0.27	1.203
95	203.003	0.271	1.203
96	202.271	0.27	1.203
97	202.759	0.27	1.203
98	203.247	0.271	1.203
99	203.613	0.271	1.203
100	203.857	0.272	1.203
101	204.346	0.272	1.203
102	205.444	0.274	1.203
103	204.834	0.273	1.203
104	204.834	0.273	1.203
105	205.811	0.274	1.203
106	205.933	0.275	1.203
107	207.275	0.276	1.203
108	206.421	0.275	1.203
109	208.252	0.278	1.203
110	208.862	0.278	1.203
111	209.473	0.279	1.203
112	209.839	0.28	1.203
113	209.595	0.279	1.203
114	209.473	0.279	1.203
115	210.205	0.28	1.203
116	210.571	0.281	1.203
117	211.182	0.282	1.203
118	212.158	0.283	1.203
119	211.67	0.282	1.203
120	212.769	0.284	1.203
121	213.257	0.284	1.203
122	214.111	0.285	1.203
123	214.478	0.286	1.203
124	214.233	0.286	1.203
125	214.6	0.286	1.203
126	215.454	0.287	1.203
127	216.187	0.288	1.203
128	215.21	0.287	1.203
129	216.675	0.289	1.203
130	217.773	0.29	1.203
131	218.14	0.291	1.203
132	218.75	0.292	1.203
133	218.872	0.292	1.203
134	219.482	0.293	1.203
135	219.849	0.293	1.203
136	220.703	0.294	1.203
137	220.825	0.294	1.203
138	221.924	0.296	1.203
139	221.802	0.296	1.203
140	222.778	0.297	1.203
141	223.877	0.299	1.203
142	223.877	0.299	1.203
143	224.854	0.3	1.203
144	224.609	0.299	1.203
145	226.196	0.302	1.203
146	226.685	0.302	1.203
147	226.807	0.302	1.203
148	227.661	0.304	1.203
149	228.149	0.304	1.203
150	228.882	0.305	1.203
151	228.882	0.305	1.203
152	229.858	0.306	1.203
153	230.469	0.307	1.203
154	231.079	0.308	1.203
155	231.445	0.309	1.203
156	231.445	0.309	1.203
157	232.788	0.31	1.203
158	232.788	0.31	1.203
159	233.032	0.311	1.203
160	232.91	0.311	1.203
161	233.521	0.311	1.203
162	233.643	0.312	1.203
163	234.619	0.313	1.203
164	235.596	0.314	1.203
165	234.985	0.313	1.203
166	235.596	0.314	1.203
167	235.229	0.314	1.203
168	236.45	0.315	1.203
169	236.45	0.315	1.203
170	235.84	0.314	1.203
171	236.328	0.315	1.203
172	235.962	0.315	1.203
173	236.694	0.316	1.203
174	237.061	0.316	1.203
175	236.45	0.315	1.203
176	237.427	0.317	1.203
177	237.305	0.316	1.203
178	236.694	0.316	1.203
179	238.037	0.317	1.203
180	238.281	0.318	1.203
181	238.647	0.318	1.203
182	238.525	0.318	1.203
183	239.99	0.32	1.203
184	240.356	0.32	1.203
185	241.455	0.322	1.203
186	240.723	0.321	1.203
187	242.432	0.323	1.203
188	242.188	0.323	1.203
189	242.188	0.323	1.203
190	242.31	0.323	1.203
191	243.042	0.324	1.203
192	243.896	0.325	1.203
193	244.141	0.326	1.203
194	244.995	0.327	1.203
195	244.141	0.326	1.203
196	245.239	0.327	1.203
197	245.239	0.327	1.203
198	245.728	0.328	1.203
199	246.216	0.328	1.203
200	246.338	0.328	1.203
201	246.46	0.329	1.203
202	246.948	0.329	1.203
203	247.192	0.33	1.203
204	247.192	0.33	1.203
205	247.803	0.33	1.203
206	248.047	0.331	1.203
207	248.169	0.331	1.203
208	247.314	0.33	1.203
209	248.535	0.331	1.203
210	247.925	0.331	1.203
211	248.657	0.332	1.203
212	248.779	0.332	1.203
213	249.512	0.333	1.203
214	249.39	0.333	1.203
215	249.268	0.332	1.203
216	249.512	0.333	1.203
217	250.366	0.334	1.203
218	249.878	0.333	1.203
219	250.488	0.334	1.203
220	250.488	0.334	1.203
221	250.732	0.334	1.203
222	251.343	0.335	1.203
223	251.221	0.335	1.203
224	252.319	0.336	1.203
225	252.563	0.337	1.203
226	252.808	0.337	1.203
227	253.174	0.338	1.203
228	253.296	0.338	1.203
229	255.005	0.34	1.203
230	255.127	0.34	1.203
231	256.348	0.342	1.203
232	255.981	0.341	1.203
233	256.836	0.342	1.203
234	257.69	0.344	1.203
235	256.958	0.343	1.203
236	259.033	0.345	1.203
237	258.667	0.345	1.203
238	259.155	0.346	1.203
239	259.766	0.346	1.203
240	260.864	0.348	1.203
241	261.23	0.348	1.203
242	261.23	0.348	1.203
243	261.475	0.349	1.203
244	261.963	0.349	1.203
245	263.428	0.351	1.203
246	263.062	0.351	1.203
247	263.306	0.351	1.203
248	263.062	0.351	1.203
249	264.648	0.353	1.203
250	265.381	0.354	1.203
251	264.526	0.353	1.203
252	265.137	0.354	1.203
253	264.526	0.353	1.203
254	265.015	0.353	1.203
255	266.113	0.355	1.203
256	266.113	0.355	1.203
257	265.625	0.354	1.203
258	265.991	0.355	1.203
259	267.09	0.356	1.203
260	266.479	0.355	1.203
261	267.09	0.356	1.203
262	267.334	0.356	1.203
263	268.433	0.358	1.203
264	268.921	0.359	1.203
265	269.043	0.359	1.203
266	269.897	0.36	1.203
267	270.02	0.36	1.203
268	269.897	0.36	1.203
269	271.118	0.361	1.203
270	271.973	0.363	1.203
271	272.095	0.363	1.203
272	272.827	0.364	1.203
273	273.438	0.365	1.203
274	273.804	0.365	1.203
275	272.949	0.364	1.203
276	274.292	0.366	1.203
277	274.414	0.366	1.203
278	274.536	0.366	1.203
279	274.292	0.366	1.203
280	273.926	0.365	1.203
281	274.78	0.366	1.203
282	275.635	0.368	1.203
283	275.757	0.368	1.203
284	275.879	0.368	1.203
285	275.635	0.368	1.203
286	276.733	0.369	1.203
287	276.001	0.368	1.203
288	275.635	0.368	1.203
289	277.344	0.37	1.203
290	276.611	0.369	1.203
291	275.879	0.368	1.203
292	276.855	0.369	1.203
293	276.367	0.368	1.203
294	276.855	0.369	1.203
295	276.855	0.369	1.203
296	276.978	0.369	1.203
297	276.123	0.368	1.203
298	276.611	0.369	1.203
299	276.489	0.369	1.203
300	276.001	0.368	1.203
301	276.611	0.369	1.203
302	276.733	0.369	1.203
303	276.855	0.369	1.203
304	276.978	0.369	1.203
305	277.954	0.371	1.203
306	278.442	0.371	1.203
307	277.71	0.37	1.203
308	278.076	0.371	1.203
309	278.564	0.371	1.203
310	279.053	0.372	1.203
311	280.273	0.374	1.203
312	279.541	0.373	1.203
313	280.518	0.374	1.203
314	280.884	0.375	1.203
315	281.738	0.376	1.203
316	280.396	0.374	1.203
317	280.762	0.374	1.203
318	282.349	0.376	1.203
319	281.494	0.375	1.203
320	281.982	0.376	1.203
321	281.86	0.376	1.203
322	282.349	0.376	1.203
323	282.837	0.377	1.203
324	282.837	0.377	1.203
325	282.593	0.377	1.203
326	282.959	0.377	1.203
327	283.813	0.378	1.203
328	282.837	0.377	1.203
329	284.302	0.379	1.203
330	284.546	0.379	1.203
331	284.058	0.379	1.203
332	284.668	0.38	1.203
333	284.79	0.38	1.203
334	285.4	0.381	1.203
335	285.522	0.381	1.203
336	285.4	0.381	1.203
337	285.889	0.381	1.203
338	286.499	0.382	1.203
339	287.354	0.383	1.203
340	287.476	0.383	1.203
341	287.72	0.384	1.203
342	288.086	0.384	1.203
343	287.842	0.384	1.203
344	288.086	0.384	1.203
345	288.33	0.384	1.203
346	289.429	0.386	1.203
347	288.94	0.385	1.203
348	289.185	0.386	1.203
349	288.574	0.385	1.203
350	290.283	0.387	1.203
351	291.016	0.388	1.203
352	291.382	0.389	1.203
353	291.26	0.388	1.203
354	291.504	0.389	1.203
355	292.358	0.39	1.203
356	291.626	0.389	1.203
357	292.236	0.39	1.203
358	294.189	0.392	1.203
359	294.189	0.392	1.203
360	293.945	0.392	1.203
361	293.701	0.392	1.203
362	293.823	0.392	1.203
363	294.312	0.392	1.203
364	294.556	0.393	1.203
365	294.434	0.393	1.203
366	294.189	0.392	1.203
367	294.189	0.392	1.203
368	294.067	0.392	1.203
369	294.556	0.393	1.203
370	294.678	0.393	1.203
371	294.922	0.393	1.203
372	294.556	0.393	1.203
373	294.434	0.393	1.203
374	295.044	0.393	1.203
375	295.044	0.393	1.203
376	294.312	0.392	1.203
377	294.067	0.392	1.203
378	294.556	0.393	1.203
379	295.41	0.394	1.203
380	295.044	0.393	1.203
381	295.166	0.394	1.203
382	295.41	0.394	1.203
383	296.021	0.395	1.203
384	295.898	0.395	1.203
385	295.532	0.394	1.203
386	296.265	0.395	1.203
387	296.143	0.395	1.203
388	296.875	0.396	1.203
389	297.119	0.396	1.203
390	297.363	0.396	1.203
391	298.218	0.398	1.203
392	298.34	0.398	1.203
393	297.974	0.397	1.203
394	298.218	0.398	1.203
395	298.584	0.398	1.203
396	299.438	0.399	1.203
397	299.438	0.399	1.203
398	298.828	0.398	1.203
399	299.438	0.399	1.203
400	299.805	0.4	1.203
401	300.903	0.401	1.203
402	300.659	0.401	1.203
403	300.781	0.401	1.203
404	299.805	0.4	1.203
405	300.171	0.4	1.203
406	299.683	0.4	1.203
407	299.927	0.4	1.203
408	299.927	0.4	1.203
409	300.049	0.4	1.203
410	300.781	0.401	1.203
411	300.415	0.401	1.203
412	300.781	0.401	1.203
413	300.171	0.4	1.203
414	300.415	0.401	1.203
415	300.171	0.4	1.203
416	300.781	0.401	1.203
417	301.025	0.401	1.203
418	300.171	0.4	1.203
419	301.27	0.402	1.203
420	301.27	0.402	1.203
421	302.612	0.403	1.203
422	301.88	0.403	1.203
423	301.88	0.403	1.203
424	301.88	0.403	1.203
425	302.368	0.403	1.203
426	302.612	0.403	1.203
427	302.612	0.403	1.203
428	302.979	0.404	1.203
429	302.734	0.404	1.203
430	302.734	0.404	1.203
431	303.589	0.405	1.203
432	304.443	0.406	1.203
433	305.664	0.408	1.203
434	305.054	0.407	1.203
435	305.42	0.407	1.203
436	305.908	0.408	1.203
437	306.885	0.409	1.203
438	305.542	0.407	1.203
439	306.03	0.408	1.203
440	307.861	0.41	1.203
441	308.228	0.411	1.203
442	309.204	0.412	1.203
443	309.082	0.412	1.203
444	309.326	0.412	1.203
445	309.082	0.412	1.203
446	309.082	0.412	1.203
447	308.472	0.411	1.203
448	308.716	0.412	1.203
449	309.326	0.412	1.203
450	309.082	0.412	1.203
451	309.326	0.412	1.203
452	309.326	0.412	1.203
453	309.448	0.413	1.203
454	308.716	0.412	1.203
455	308.838	0.412	1.203
456	309.326	0.412	1.203
457	309.692	0.413	1.203
458	308.35	0.411	1.203
459	309.204	0.412	1.203
460	309.937	0.413	1.203
461	309.692	0.413	1.203
462	310.181	0.414	1.203
463	309.814	0.413	1.203
464	310.303	0.414	1.203
465	310.669	0.414	1.203
466	310.059	0.413	1.203
467	309.814	0.413	1.203
468	310.913	0.415	1.203
469	311.035	0.415	1.203
470	311.035	0.415	1.203
471	310.791	0.414	1.203
472	311.646	0.416	1.203
473	311.401	0.415	1.203
474	311.768	0.416	1.203
475	311.768	0.416	1.203
476	312.866	0.417	1.203
477	313.11	0.417	1.203
478	313.477	0.418	1.203
479	313.843	0.418	1.203
480	313.843	0.418	1.203
481	314.453	0.419	1.203
482	314.087	0.419	1.203
483	313.965	0.419	1.203
484	314.209	0.419	1.203
485	314.819	0.42	1.203
486	314.331	0.419	1.203
487	314.575	0.419	1.203
488	313.965	0.419	1.203
489	314.331	0.419	1.203
490	313.965	0.419	1.203
491	314.453	0.419	1.203
492	314.697	0.42	1.203
493	315.43	0.421	1.203
494	315.186	0.42	1.203
495	316.162	0.422	1.203
496	316.162	0.422	1.203
497	316.528	0.422	1.203
498	315.063	0.42	1.203
499	316.04	0.421	1.203
500	316.528	0.422	1.203
501	316.162	0.422	1.203
502	316.04	0.421	1.203
503	316.406	0.422	1.203
504	317.017	0.423	1.203
505	317.139	0.423	1.203
506	317.505	0.423	1.203
507	317.505	0.423	1.203
508	317.993	0.424	1.203
509	317.871	0.424	1.203
510	318.359	0.424	1.203
511	318.237	0.424	1.203
512	318.726	0.425	1.203
513	318.97	0.425	1.203
514	319.214	0.426	1.203
515	319.092	0.425	1.203
516	319.336	0.426	1.203
517	319.58	0.426	1.203
518	317.139	0.423	1.203
519	318.359	0.424	1.203
520	318.481	0.425	1.203
521	318.481	0.425	1.203
522	318.726	0.425	1.203
523	318.237	0.424	1.203
524	317.993	0.424	1.203
525	316.895	0.423	1.203
526	318.359	0.424	1.203
527	317.505	0.423	1.203
528	317.749	0.424	1.203
529	317.627	0.424	1.203
530	318.726	0.425	1.203
531	318.604	0.425	1.203
532	318.237	0.424	1.203
533	319.214	0.426	1.203
534	318.726	0.425	1.203
535	318.848	0.425	1.203
536	319.336	0.426	1.203
537	320.313	0.427	1.203
538	319.458	0.426	1.203
539	319.824	0.426	1.203
540	319.824	0.426	1.203
541	320.313	0.427	1.203
542	320.679	0.428	1.203
543	321.045	0.428	1.203
544	320.923	0.428	1.203
545	321.411	0.429	1.203
546	321.777	0.429	1.203
547	322.021	0.429	1.203
548	322.876	0.431	1.203
549	322.876	0.431	1.203
550	323.242	0.431	1.203
551	322.388	0.43	1.203
552	323.12	0.431	1.203
553	322.876	0.431	1.203
554	323.486	0.431	1.203
555	323.12	0.431	1.203
556	323.73	0.432	1.203
557	322.876	0.431	1.203
558	323.486	0.431	1.203
559	324.463	0.433	1.203
560	324.219	0.432	1.203
561	324.463	0.433	1.203
562	323.975	0.432	1.203
563	324.707	0.433	1.203
564	324.463	0.433	1.203
565	324.463	0.433	1.203
566	324.585	0.433	1.203
567	325.195	0.434	1.203
568	325.073	0.433	1.203
569	325.073	0.433	1.203
570	325.684	0.434	1.203
571	326.172	0.435	1.203
572	326.416	0.435	1.203
573	326.05	0.435	1.203
574	326.538	0.435	1.203
575	326.782	0.436	1.203
576	326.416	0.435	1.203
577	326.904	0.436	1.203
578	326.782	0.436	1.203
579	327.393	0.437	1.203
580	325.806	0.434	1.203
581	326.172	0.435	1.203
582	326.05	0.435	1.203
583	326.294	0.435	1.203
584	326.294	0.435	1.203
585	327.026	0.436	1.203
586	327.148	0.436	1.203
587	326.904	0.436	1.203
588	326.538	0.435	1.203
589	326.66	0.436	1.203
590	326.782	0.436	1.203
591	326.904	0.436	1.203
592	327.881	0.437	1.203
593	327.515	0.437	1.203
594	327.026	0.436	1.203
595	327.271	0.436	1.203
596	327.881	0.437	1.203
597	327.026	0.436	1.203
598	326.904	0.436	1.203
599	327.637	0.437	1.203
600	327.393	0.437	1.203
601	327.393	0.437	1.203
602	326.904	0.436	1.203
603	327.637	0.437	1.203
604	327.759	0.437	1.203
605	327.881	0.437	1.203
606	327.515	0.437	1.203
607	327.881	0.437	1.203
608	327.271	0.436	1.203
609	327.759	0.437	1.203
610	327.759	0.437	1.203
611	328.247	0.438	1.203
612	327.515	0.437	1.203
613	327.759	0.437	1.203
614	327.148	0.436	1.203
615	327.393	0.437	1.203
616	328.247	0.438	1.203
617	327.637	0.437	1.203
618	327.759	0.437	1.203
619	327.881	0.437	1.203
620	328.247	0.438	1.203
621	328.369	0.438	1.203
622	328.491	0.438	1.203
623	329.712	0.44	1.203
624	328.857	0.438	1.203
625	329.346	0.439	1.203
626	328.491	0.438	1.203
627	329.346	0.439	1.203
628	328.735	0.438	1.203
629	329.346	0.439	1.203
630	329.712	0.44	1.203
631	329.834	0.44	1.203
632	329.59	0.439	1.203
633	329.59	0.439	1.203
634	328.979	0.439	1.203
635	329.224	0.439	1.203
636	330.078	0.44	1.203
637	328.979	0.439	1.203
638	329.59	0.439	1.203
639	329.834	0.44	1.203
640	329.468	0.439	1.203
641	329.59	0.439	1.203
642	329.59	0.439	1.203
643	329.956	0.44	1.203
644	329.59	0.439	1.203
645	330.078	0.44	1.203
646	329.834	0.44	1.203
647	330.811	0.441	1.203
648	330.322	0.44	1.203
649	330.811	0.441	1.203
650	330.688	0.441	1.203
651	331.055	0.441	1.203
652	331.421	0.442	1.203
653	331.665	0.442	1.203
654	331.421	0.442	1.203
655	331.177	0.442	1.203
656	332.275	0.443	1.203
657	331.909	0.443	1.203
658	331.787	0.442	1.203
659	331.909	0.443	1.203
660	332.031	0.443	1.203
661	333.008	0.444	1.203
662	333.13	0.444	1.203
663	333.13	0.444	1.203
664	332.886	0.444	1.203
665	332.886	0.444	1.203
666	332.52	0.443	1.203
667	332.52	0.443	1.203
668	333.252	0.444	1.203
669	333.252	0.444	1.203
670	333.496	0.445	1.203
671	332.031	0.443	1.203
672	333.252	0.444	1.203
673	332.397	0.443	1.203
674	332.52	0.443	1.203
675	332.031	0.443	1.203
676	333.008	0.444	1.203
677	332.153	0.443	1.203
678	332.52	0.443	1.203
679	331.787	0.442	1.203
680	332.764	0.444	1.203
681	333.374	0.444	1.203
682	333.13	0.444	1.203
683	333.13	0.444	1.203
684	333.374	0.444	1.203
685	333.74	0.445	1.203
686	333.74	0.445	1.203
687	333.74	0.445	1.203
688	333.252	0.444	1.203
689	333.74	0.445	1.203
690	333.618	0.445	1.203
691	333.74	0.445	1.203
692	334.229	0.446	1.203
693	334.106	0.445	1.203
694	333.862	0.445	1.203
695	333.496	0.445	1.203
696	335.205	0.447	1.203
697	334.839	0.446	1.203
698	334.839	0.446	1.203
699	334.595	0.446	1.203
700	335.083	0.447	1.203
701	336.06	0.448	1.203
702	336.914	0.449	1.203
703	336.67	0.449	1.203
704	336.792	0.449	1.203
705	336.304	0.448	1.203
706	336.426	0.449	1.203
707	336.304	0.448	1.203
708	336.548	0.449	1.203
709	337.158	0.45	1.203
710	336.548	0.449	1.203
711	336.792	0.449	1.203
712	337.158	0.45	1.203
713	337.158	0.45	1.203
714	336.67	0.449	1.203
715	335.205	0.447	1.203
716	337.769	0.45	1.203
717	337.646	0.45	1.203
718	336.426	0.449	1.203
719	337.158	0.45	1.203
720	337.646	0.45	1.203
721	338.013	0.451	1.203
722	337.891	0.451	1.203
723	337.646	0.45	1.203
724	337.28	0.45	1.203
725	338.013	0.451	1.203
726	337.036	0.449	1.203
727	337.28	0.45	1.203
728	336.548	0.449	1.203
729	336.304	0.448	1.203
730	336.914	0.449	1.203
731	336.426	0.449	1.203
732	336.426	0.449	1.203
733	336.304	0.448	1.203
734	337.158	0.45	1.203
735	336.06	0.448	1.203
736	336.792	0.449	1.203
737	338.135	0.451	1.203
738	336.914	0.449	1.203
739	337.524	0.45	1.203
740	337.524	0.45	1.203
741	338.135	0.451	1.203
742	337.524	0.45	1.203
743	338.257	0.451	1.203
744	338.135	0.451	1.203
745	338.867	0.452	1.203
746	338.745	0.452	1.203
747	338.867	0.452	1.203
748	339.478	0.453	1.203
749	339.844	0.453	1.203
750	339.844	0.453	1.203
751	339.844	0.453	1.203
752	340.088	0.453	1.203
753	339.844	0.453	1.203
754	339.478	0.453	1.203
755	339.111	0.452	1.203
756	339.478	0.453	1.203
757	340.332	0.454	1.203
758	339.111	0.452	1.203
759	339.722	0.453	1.203
760	339.233	0.452	1.203
761	339.355	0.452	1.203
762	338.989	0.452	1.203
763	338.989	0.452	1.203
764	338.623	0.451	1.203
765	338.867	0.452	1.203
766	339.478	0.453	1.203
767	338.501	0.451	1.203
768	339.478	0.453	1.203
769	339.233	0.452	1.203
770	338.989	0.452	1.203
771	339.233	0.452	1.203
772	339.478	0.453	1.203
773	339.966	0.453	1.203
774	340.21	0.454	1.203
775	338.989	0.452	1.203
776	339.844	0.453	1.203
777	340.82	0.454	1.203
778	340.21	0.454	1.203
779	340.21	0.454	1.203
780	340.454	0.454	1.203
781	340.454	0.454	1.203
782	340.698	0.454	1.203
783	341.431	0.455	1.203
784	341.064	0.455	1.203
785	340.82	0.454	1.203
786	341.431	0.455	1.203
787	341.553	0.455	1.203
788	342.285	0.456	1.203
789	341.919	0.456	1.203
790	342.163	0.456	1.203
791	341.553	0.455	1.203
792	341.431	0.455	1.203
793	341.919	0.456	1.203
794	341.797	0.456	1.203
795	341.309	0.455	1.203
796	341.064	0.455	1.203
797	340.942	0.455	1.203
798	341.797	0.456	1.203
799	340.698	0.454	1.203
800	341.064	0.455	1.203
801	340.088	0.453	1.203
802	341.675	0.456	1.203
803	341.064	0.455	1.203
804	340.82	0.454	1.203
805	341.187	0.455	1.203
806	341.797	0.456	1.203
807	341.064	0.455	1.203
808	341.553	0.455	1.203
809	340.942	0.455	1.203
810	340.942	0.455	1.203
811	341.064	0.455	1.203
812	340.82	0.454	1.203
813	340.942	0.455	1.203
814	341.431	0.455	1.203
815	341.431	0.455	1.203
816	340.698	0.454	1.203
817	340.454	0.454	1.203
818	341.431	0.455	1.203
819	341.064	0.455	1.203
820	341.797	0.456	1.203
821	341.431	0.455	1.203
822	341.431	0.455	1.203
823	341.675	0.456	1.203
824	342.041	0.456	1.203
825	342.896	0.457	1.203
826	342.407	0.457	1.203
827	342.896	0.457	1.203
828	342.163	0.456	1.203
829	341.431	0.455	1.203
830	341.797	0.456	1.203
831	341.919	0.456	1.203
832	341.797	0.456	1.203
833	341.919	0.456	1.203
834	342.285	0.456	1.203
835	342.285	0.456	1.203
836	342.407	0.457	1.203
837	342.773	0.457	1.203
838	342.651	0.457	1.203
839	342.529	0.457	1.203
840	343.018	0.457	1.203
841	342.651	0.457	1.203
842	342.651	0.457	1.203
843	343.14	0.458	1.203
844	343.262	0.458	1.203
845	343.262	0.458	1.203
846	342.407	0.457	1.203
847	343.018	0.457	1.203
848	342.285	0.456	1.203
849	342.407	0.457	1.203
850	342.285	0.456	1.203
851	342.896	0.457	1.203
852	342.407	0.457	1.203
853	342.285	0.456	1.203
854	341.919	0.456	1.203
855	342.896	0.457	1.203
856	342.041	0.456	1.203
857	342.285	0.456	1.203
858	342.896	0.457	1.203
859	342.773	0.457	1.203
860	343.14	0.458	1.203
861	341.675	0.456	1.203
862	343.018	0.457	1.203
863	342.651	0.457	1.203
864	343.75	0.458	1.203
865	342.407	0.457	1.203
866	343.506	0.458	1.203
867	343.018	0.457	1.203
868	343.018	0.457	1.203
869	342.529	0.457	1.203
870	342.651	0.457	1.203
871	342.773	0.457	1.203
872	342.896	0.457	1.203
873	342.896	0.457	1.203
874	343.262	0.458	1.203
875	343.506	0.458	1.203
876	343.262	0.458	1.203
877	342.896	0.457	1.203
878	343.018	0.457	1.203
879	343.872	0.458	1.203
880	343.018	0.457	1.203
881	343.262	0.458	1.203
882	343.872	0.458	1.203
883	343.506	0.458	1.203
884	343.994	0.459	1.203
885	343.994	0.459	1.203
886	343.384	0.458	1.203
887	343.14	0.458	1.203
888	343.506	0.458	1.203
889	343.018	0.457	1.203
890	343.628	0.458	1.203
891	343.994	0.459	1.203
892	343.506	0.458	1.203
893	344.238	0.459	1.203
894	344.36	0.459	1.203
895	345.093	0.46	1.203
896	344.604	0.459	1.203
897	344.604	0.459	1.203
898	344.727	0.46	1.203
899	344.971	0.46	1.203
900	344.482	0.459	1.203
901	345.459	0.461	1.203
902	344.482	0.459	1.203
903	344.971	0.46	1.203
904	344.482	0.459	1.203
905	344.849	0.46	1.203
906	344.36	0.459	1.203
907	344.482	0.459	1.203
908	344.604	0.459	1.203
909	343.384	0.458	1.203
910	344.238	0.459	1.203
911	343.994	0.459	1.203
912	344.238	0.459	1.203
913	343.872	0.458	1.203
914	343.384	0.458	1.203
915	344.36	0.459	1.203
916	343.75	0.458	1.203
917	344.482	0.459	1.203
918	343.384	0.458	1.203
919	343.14	0.458	1.203
920	343.384	0.458	1.203
921	343.018	0.457	1.203
922	343.628	0.458	1.203
923	343.262	0.458	1.203
924	343.14	0.458	1.203
925	342.407	0.457	1.203
926	342.773	0.457	1.203
927	342.896	0.457	1.203
928	342.773	0.457	1.203
929	343.384	0.458	1.203
930	343.75	0.458	1.203
931	344.36	0.459	1.203
932	343.75	0.458	1.203
933	343.628	0.458	1.203
934	344.116	0.459	1.203
935	342.896	0.457	1.203
936	344.36	0.459	1.203
937	344.36	0.459	1.203
938	344.604	0.459	1.203
939	343.75	0.458	1.203
940	343.872	0.458	1.203
941	344.849	0.46	1.203
942	345.215	0.46	1.203
943	344.849	0.46	1.203
944	344.482	0.459	1.203
945	344.604	0.459	1.203
946	345.215	0.46	1.203
947	344.727	0.46	1.203
948	344.116	0.459	1.203
949	344.116	0.459	1.203
950	344.971	0.46	1.203
951	345.215	0.46	1.203
952	344.36	0.459	1.203
953	345.093	0.46	1.203
954	344.116	0.459	1.203
955	343.994	0.459	1.203
956	343.872	0.458	1.203
957	343.872	0.458	1.203
958	343.14	0.458	1.203
959	343.262	0.458	1.203
960	343.14	0.458	1.203
961	343.628	0.458	1.203
962	343.262	0.458	1.203
963	343.14	0.458	1.203
964	343.384	0.458	1.203
965	343.994	0.459	1.203
966	343.75	0.458	1.203
967	343.384	0.458	1.203
968	343.75	0.458	1.203
969	343.628	0.458	1.203
970	343.872	0.458	1.203
971	343.384	0.458	1.203
972	343.994	0.459	1.203
973	344.238	0.459	1.203
974	344.482	0.459	1.203
975	343.75	0.458	1.203
976	344.482	0.459	1.203
977	344.727	0.46	1.203
978	344.849	0.46	1.203
979	344.36	0.459	1.203
980	345.337	0.46	1.203
981	345.581	0.461	1.203
982	345.459	0.461	1.203
983	345.337	0.46	1.203
984	345.825	0.461	1.203
985	345.215	0.46	1.203
986	346.069	0.461	1.203
987	345.947	0.461	1.203
988	346.802	0.462	1.203
989	346.313	0.462	1.203
990	345.825	0.461	1.203
991	346.069	0.461	1.203
992	346.069	0.461	1.203
993	346.069	0.461	1.203
994	345.947	0.461	1.203
995	345.337	0.46	1.203
996	345.703	0.461	1.203
997	345.703	0.461	1.203
998	344.849	0.46	1.203
999	345.093	0.46	1.203
1000	344.971	0.46	1.203
1001	345.337	0.46	1.203
1002	344.971	0.46	1.203
1003	344.849	0.46	1.203
1004	344.604	0.459	1.203
1005	345.825	0.461	1.203
1006	346.191	0.462	1.203
1007	345.093	0.46	1.203
1008	345.825	0.461	1.203
1009	346.191	0.462	1.203
1010	346.191	0.462	1.203
1011	345.093	0.46	1.203
1012	345.947	0.461	1.203
1013	345.825	0.461	1.203
1014	345.703	0.461	1.203
1015	346.802	0.462	1.203
1016	346.436	0.462	1.203
1017	347.168	0.463	1.203
1018	346.558	0.462	1.203
1019	346.558	0.462	1.203
1020	346.191	0.462	1.203
1021	346.436	0.462	1.203
1022	346.313	0.462	1.203
1023	346.558	0.462	1.203
1024	346.436	0.462	1.203
1025	346.558	0.462	1.203
1026	346.68	0.462	1.203
1027	346.68	0.462	1.203
1028	346.558	0.462	1.203
1029	346.436	0.462	1.203
1030	346.191	0.462	1.203
1031	345.825	0.461	1.203
1032	345.947	0.461	1.203
1033	346.191	0.462	1.203
1034	345.947	0.461	1.203
1035	345.337	0.46	1.203
1036	345.337	0.46	1.203
1037	345.825	0.461	1.203
1038	345.947	0.461	1.203
1039	345.581	0.461	1.203
1040	345.947	0.461	1.203
1041	345.947	0.461	1.203
1042	345.703	0.461	1.203
1043	345.703	0.461	1.203
1044	345.581	0.461	1.203
1045	346.436	0.462	1.203
1046	346.68	0.462	1.203
1047	346.802	0.462	1.203
1048	346.924	0.463	1.203
1049	347.29	0.463	1.203
1050	346.191	0.462	1.203
1051	345.459	0.461	1.203
1052	345.703	0.461	1.203
1053	346.313	0.462	1.203
1054	346.191	0.462	1.203
1055	346.436	0.462	1.203
1056	345.581	0.461	1.203
1057	345.459	0.461	1.203
1058	345.947	0.461	1.203
1059	345.947	0.461	1.203
1060	346.191	0.462	1.203
1061	345.825	0.461	1.203
1062	345.825	0.461	1.203
1063	346.313	0.462	1.203
1064	346.069	0.461	1.203
1065	346.436	0.462	1.203
1066	346.68	0.462	1.203
1067	346.436	0.462	1.203
1068	346.68	0.462	1.203
1069	346.069	0.461	1.203
1070	346.191	0.462	1.203
1071	346.436	0.462	1.203
1072	345.947	0.461	1.203
1073	346.069	0.461	1.203
1074	346.558	0.462	1.203
1075	346.313	0.462	1.203
1076	346.558	0.462	1.203
1077	346.069	0.461	1.203
1078	346.436	0.462	1.203
1079	346.436	0.462	1.203
1080	346.069	0.461	1.203
1081	345.459	0.461	1.203
1082	344.238	0.459	1.203
1083	345.947	0.461	1.203
1084	345.337	0.46	1.203
1085	345.703	0.461	1.203
1086	345.215	0.46	1.203
1087	345.703	0.461	1.203
1088	345.459	0.461	1.203
1089	343.994	0.459	1.203
1090	344.971	0.46	1.203
1091	344.849	0.46	1.203
1092	345.093	0.46	1.203
1093	345.581	0.461	1.203
1094	344.727	0.46	1.203
1095	344.482	0.459	1.203
1096	344.727	0.46	1.203
1097	344.971	0.46	1.203
1098	344.971	0.46	1.203
1099	345.215	0.46	1.203
1100	344.238	0.459	1.203
1101	344.36	0.459	1.203
1102	344.971	0.46	1.203
1103	344.482	0.459	1.203
1104	345.093	0.46	1.203
1105	344.727	0.46	1.203
1106	344.971	0.46	1.203
1107	344.849	0.46	1.203
1108	344.849	0.46	1.203
1109	344.116	0.459	1.203
1110	345.093	0.46	1.203
1111	345.093	0.46	1.203
1112	344.604	0.459	1.203
1113	345.093	0.46	1.203
1114	345.093	0.46	1.203
1115	345.947	0.461	1.203
1116	344.971	0.46	1.203
1117	345.337	0.46	1.203
1118	345.459	0.461	1.203
1119	345.093	0.46	1.203
1120	344.849	0.46	1.203
1121	344.116	0.459	1.203
1122	345.215	0.46	1.203
1123	344.971	0.46	1.203
1124	345.337	0.46	1.203
1125	344.116	0.459	1.203
1126	344.849	0.46	1.203
1127	345.215	0.46	1.203
1128	345.093	0.46	1.203
1129	344.238	0.459	1.203
1130	344.604	0.459	1.203
1131	345.459	0.461	1.203
1132	345.215	0.46	1.203
1133	344.971	0.46	1.203
1134	345.093	0.46	1.203
1135	345.581	0.461	1.203
1136	345.581	0.461	1.203
1137	344.116	0.459	1.203
1138	345.337	0.46	1.203
1139	346.191	0.462	1.203
1140	345.093	0.46	1.203
1141	344.971	0.46	1.203
1142	345.215	0.46	1.203
1143	344.971	0.46	1.203
1144	345.215	0.46	1.203
1145	344.971	0.46	1.203
1146	345.093	0.46	1.203
1147	345.459	0.461	1.203
1148	344.727	0.46	1.203
1149	344.727	0.46	1.203
1150	344.727	0.46	1.203
1151	345.093	0.46	1.203
1152	343.872	0.458	1.203
1153	344.116	0.459	1.203
1154	344.116	0.459	1.203
1155	344.238	0.459	1.203
1156	344.849	0.46	1.203
1157	343.628	0.458	1.203
1158	343.262	0.458	1.203
1159	343.506	0.458	1.203
1160	344.36	0.459	1.203
1161	343.872	0.458	1.203
1162	344.36	0.459	1.203
1163	344.482	0.459	1.203
1164	343.75	0.458	1.203
1165	343.994	0.459	1.203
1166	343.872	0.458	1.203
1167	344.36	0.459	1.203
1168	344.238	0.459	1.203
1169	344.971	0.46	1.203
1170	344.604	0.459	1.203
1171	345.093	0.46	1.203
1172	344.604	0.459	1.203
1173	344.727	0.46	1.203
1174	344.482	0.459	1.203
1175	344.971	0.46	1.203
1176	345.947	0.461	1.203
1177	345.459	0.461	1.203
1178	344.604	0.459	1.203
1179	344.482	0.459	1.203
1180	345.703	0.461	1.203
1181	345.215	0.46	1.203
1182	345.459	0.461	1.203
1183	344.971	0.46	1.203
1184	344.849	0.46	1.203
1185	344.727	0.46	1.203
1186	345.093	0.46	1.203
1187	345.215	0.46	1.203
1188	345.093	0.46	1.203
1189	345.215	0.46	1.203
1190	344.604	0.459	1.203
1191	344.604	0.459	1.203
1192	344.727	0.46	1.203
1193	345.093	0.46	1.203
1194	345.093	0.46	1.203
1195	344.727	0.46	1.203
1196	344.727	0.46	1.203
1197	344.604	0.459	1.203
1198	344.727	0.46	1.203
1199	343.994	0.459	1.203
1200	344.849	0.46	1.203
1201	344.604	0.459	1.203
1202	344.971	0.46	1.203
1203	344.482	0.459	1.203
1204	344.36	0.459	1.203
1205	344.116	0.459	1.203
1206	344.727	0.46	1.203
1207	344.604	0.459	1.203
1208	345.093	0.46	1.203
1209	344.238	0.459	1.203
1210	344.36	0.459	1.203
1211	345.215	0.46	1.203
1212	344.727	0.46	1.203
1213	345.459	0.461	1.203
1214	344.36	0.459	1.203
1215	343.75	0.458	1.203
1216	343.994	0.459	1.203
1217	344.238	0.459	1.203
1218	344.238	0.459	1.203
1219	345.215	0.46	1.203
1220	344.482	0.459	1.203
1221	345.581	0.461	1.203
1222	345.459	0.461	1.203
1223	344.604	0.459	1.203
1224	345.703	0.461	1.203
1225	345.459	0.461	1.203
1226	346.436	0.462	1.203
1227	344.849	0.46	1.203
1228	345.825	0.461	1.203
1229	344.849	0.46	1.203
1230	345.459	0.461	1.203
1231	346.069	0.461	1.203
1232	346.069	0.461	1.203
1233	346.68	0.462	1.203
1234	345.459	0.461	1.203
1235	344.36	0.459	1.203
1236	344.971	0.46	1.203
1237	346.68	0.462	1.203
1238	344.971	0.46	1.203
1239	344.482	0.459	1.203
1240	345.947	0.461	1.203
1241	346.313	0.462	1.203
1242	345.703	0.461	1.203
1243	346.313	0.462	1.203
1244	345.703	0.461	1.203
1245	345.459	0.461	1.203
1246	345.947	0.461	1.203
1247	345.581	0.461	1.203
1248	344.482	0.459	1.203
1249	346.313	0.462	1.203
1250	345.825	0.461	1.203
1251	345.825	0.461	1.203
1252	346.313	0.462	1.203
1253	345.947	0.461	1.203
1254	346.313	0.462	1.203
1255	344.971	0.46	1.203
1256	345.093	0.46	1.203
1257	346.313	0.462	1.203
1258	344.971	0.46	1.203
1259	345.093	0.46	1.203
1260	344.116	0.459	1.203
1261	345.093	0.46	1.203
1262	344.727	0.46	1.203
1263	344.482	0.459	1.203
1264	344.238	0.459	1.203
1265	344.727	0.46	1.203
1266	343.75	0.458	1.203
1267	344.36	0.459	1.203
1268	344.116	0.459	1.203
1269	344.482	0.459	1.203
1270	343.872	0.458	1.203
1271	344.116	0.459	1.203
1272	344.116	0.459	1.203
1273	343.872	0.458	1.203
1274	344.116	0.459	1.203
1275	344.116	0.459	1.203
1276	343.994	0.459	1.203
1277	344.727	0.46	1.203
1278	344.36	0.459	1.203
1279	344.727	0.46	1.203
1280	344.849	0.46	1.203
1281	344.604	0.459	1.203
1282	344.604	0.459	1.203
1283	344.727	0.46	1.203
1284	344.604	0.459	1.203
1285	344.604	0.459	1.203
1286	345.459	0.461	1.203
1287	345.825	0.461	1.203
1288	345.703	0.461	1.203
1289	344.849	0.46	1.203
1290	344.238	0.459	1.203
1291	344.727	0.46	1.203
1292	344.604	0.459	1.203
1293	345.093	0.46	1.203
1294	344.727	0.46	1.203
1295	344.604	0.459	1.203
1296	344.849	0.46	1.203
1297	345.093	0.46	1.203
1298	344.36	0.459	1.203
1299	343.872	0.458	1.203
1300	343.994	0.459	1.203
1301	343.994	0.459	1.203
1302	344.238	0.459	1.203
1303	343.75	0.458	1.203
1304	343.872	0.458	1.203
1305	343.994	0.459	1.203
1306	344.116	0.459	1.203
1307	344.36	0.459	1.203
1308	344.238	0.459	1.203
1309	343.14	0.458	1.203
1310	344.116	0.459	1.203
1311	343.14	0.458	1.203
1312	343.75	0.458	1.203
1313	344.604	0.459	1.203
1314	344.238	0.459	1.203
1315	344.482	0.459	1.203
1316	344.116	0.459	1.203
1317	344.727	0.46	1.203
1318	344.482	0.459	1.203
1319	344.36	0.459	1.203
1320	344.482	0.459	1.203
1321	344.36	0.459	1.203
1322	343.506	0.458	1.203
1323	343.872	0.458	1.203
1324	344.36	0.459	1.203
1325	344.971	0.46	1.203
1326	344.971	0.46	1.203
1327	344.482	0.459	1.203
1328	345.093	0.46	1.203
1329	344.116	0.459	1.203
1330	344.482	0.459	1.203
1331	344.482	0.459	1.203
1332	344.849	0.46	1.203
1333	344.604	0.459	1.203
1334	344.604	0.459	1.203
1335	345.215	0.46	1.203
1336	344.849	0.46	1.203
1337	344.849	0.46	1.203
1338	345.459	0.461	1.203
1339	344.849	0.46	1.203
1340	345.459	0.461	1.203
1341	344.604	0.459	1.203
1342	344.36	0.459	1.203
1343	343.872	0.458	1.203
1344	344.238	0.459	1.203
1345	344.604	0.459	1.203
1346	344.36	0.459	1.203
1347	344.604	0.459	1.203
1348	344.482	0.459	1.203
1349	342.407	0.457	1.203
1350	343.506	0.458	1.203
1351	343.384	0.458	1.203
1352	343.872	0.458	1.203
1353	343.994	0.459	1.203
1354	343.75	0.458	1.203
1355	344.604	0.459	1.203
1356	343.872	0.458	1.203
1357	343.872	0.458	1.203
1358	343.262	0.458	1.203
1359	344.36	0.459	1.203
1360	343.018	0.457	1.203
1361	343.506	0.458	1.203
1362	343.018	0.457	1.203
1363	343.75	0.458	1.203
1364	342.773	0.457	1.203
1365	343.262	0.458	1.203
1366	343.14	0.458	1.203
1367	343.628	0.458	1.203
1368	343.262	0.458	1.203
1369	342.773	0.457	1.203
1370	343.994	0.459	1.203
1371	343.872	0.458	1.203
1372	344.238	0.459	1.203
1373	343.75	0.458	1.203
1374	344.482	0.459	1.203
1375	344.604	0.459	1.203
1376	344.482	0.459	1.203
1377	343.262	0.458	1.203
1378	344.482	0.459	1.203
1379	344.482	0.459	1.203
1380	344.36	0.459	1.203
1381	343.628	0.458	1.203
1382	343.872	0.458	1.203
1383	344.36	0.459	1.203
1384	343.994	0.459	1.203
1385	342.773	0.457	1.203
1386	343.384	0.458	1.203
1387	343.872	0.458	1.203
1388	343.75	0.458	1.203
1389	343.262	0.458	1.203
1390	344.36	0.459	1.203
1391	344.116	0.459	1.203
1392	344.36	0.459	1.203
1393	344.238	0.459	1.203
1394	344.238	0.459	1.203
1395	343.75	0.458	1.203
1396	343.872	0.458	1.203
1397	343.262	0.458	1.203
1398	343.14	0.458	1.203
1399	343.75	0.458	1.203
1400	342.773	0.457	1.203
1401	342.896	0.457	1.203
1402	342.896	0.457	1.203
1403	343.018	0.457	1.203
1404	343.384	0.458	1.203
1405	342.529	0.457	1.203
1406	342.529	0.457	1.203
1407	342.285	0.456	1.203
1408	343.506	0.458	1.203
1409	342.041	0.456	1.203
1410	342.407	0.457	1.203
1411	342.407	0.457	1.203
1412	341.919	0.456	1.203
1413	341.431	0.455	1.203
1414	341.553	0.455	1.203
1415	342.773	0.457	1.203
1416	342.529	0.457	1.203
1417	341.675	0.456	1.203
1418	341.431	0.455	1.203
1419	342.285	0.456	1.203
1420	342.407	0.457	1.203
1421	342.041	0.456	1.203
1422	342.896	0.457	1.203
1423	342.651	0.457	1.203
1424	342.407	0.457	1.203
1425	342.163	0.456	1.203
1426	342.773	0.457	1.203
1427	342.773	0.457	1.203
1428	342.896	0.457	1.203
1429	343.018	0.457	1.203
1430	343.262	0.458	1.203
1431	343.262	0.458	1.203
1432	343.14	0.458	1.203
1433	342.896	0.457	1.203
1434	342.773	0.457	1.203
1435	344.238	0.459	1.203
1436	343.384	0.458	1.203
1437	343.262	0.458	1.203
1438	341.797	0.456	1.203
1439	343.506	0.458	1.203
1440	342.529	0.457	1.203
1441	343.262	0.458	1.203
1442	343.14	0.458	1.203
1443	342.896	0.457	1.203
1444	343.384	0.458	1.203
1445	343.018	0.457	1.203
1446	343.262	0.458	1.203
1447	342.896	0.457	1.203
1448	343.262	0.458	1.203
1449	342.407	0.457	1.203
1450	342.896	0.457	1.203
1451	343.14	0.458	1.203
1452	343.872	0.458	1.203
1453	343.506	0.458	1.203
1454	343.384	0.458	1.203
1455	343.262	0.458	1.203
1456	343.018	0.457	1.203
1457	343.14	0.458	1.203
1458	342.651	0.457	1.203
1459	342.896	0.457	1.203
1460	343.14	0.458	1.203
1461	343.506	0.458	1.203
1462	342.773	0.457	1.203
1463	343.018	0.457	1.203
1464	343.506	0.458	1.203
1465	343.018	0.457	1.203
1466	343.506	0.458	1.203
1467	343.14	0.458	1.203
1468	342.529	0.457	1.203
1469	341.675	0.456	1.203
1470	341.919	0.456	1.203
1471	343.262	0.458	1.203
1472	343.262	0.458	1.203
1473	342.773	0.457	1.203
1474	342.285	0.456	1.203
1475	341.431	0.455	1.203
1476	342.163	0.456	1.203
1477	342.651	0.457	1.203
1478	342.896	0.457	1.203
1479	342.407	0.457	1.203
1480	343.262	0.458	1.203
1481	343.262	0.458	1.203
1482	343.994	0.459	1.203
1483	343.506	0.458	1.203
1484	343.872	0.458	1.203
1485	344.116	0.459	1.203
1486	343.384	0.458	1.203
1487	343.628	0.458	1.203
1488	344.116	0.459	1.203
1489	343.628	0.458	1.203
1490	343.75	0.458	1.203
1491	343.75	0.458	1.203
1492	343.872	0.458	1.203
1493	344.482	0.459	1.203
1494	343.994	0.459	1.203
1495	343.506	0.458	1.203
1496	342.529	0.457	1.203
1497	343.262	0.458	1.203
1498	343.14	0.458	1.203
1499	341.309	0.455	1.203
1500	343.262	0.458	1.203
1501	343.14	0.458	1.203
1502	343.75	0.458	1.203
1503	343.262	0.458	1.203
1504	342.896	0.457	1.203
1505	342.773	0.457	1.203
1506	342.407	0.457	1.203
1507	342.041	0.456	1.203
1508	342.651	0.457	1.203
1509	341.797	0.456	1.203
1510	342.163	0.456	1.203
1511	341.919	0.456	1.203
1512	341.797	0.456	1.203
1513	342.285	0.456	1.203
1514	341.919	0.456	1.203
1515	340.942	0.455	1.203
1516	341.675	0.456	1.203
1517	343.018	0.457	1.203
1518	341.431	0.455	1.203
1519	340.82	0.454	1.203
1520	341.919	0.456	1.203
1521	342.773	0.457	1.203
1522	343.262	0.458	1.203
1523	342.407	0.457	1.203
1524	343.262	0.458	1.203
1525	343.262	0.458	1.203
1526	342.651	0.457	1.203
1527	342.773	0.457	1.203
1528	342.529	0.457	1.203
1529	342.529	0.457	1.203
1530	342.773	0.457	1.203
1531	343.384	0.458	1.203
1532	343.018	0.457	1.203
1533	344.238	0.459	1.203
1534	342.896	0.457	1.203
1535	342.773	0.457	1.203
1536	342.407	0.457	1.203
1537	343.506	0.458	1.203
1538	343.384	0.458	1.203
1539	343.14	0.458	1.203
1540	343.384	0.458	1.203
1541	343.14	0.458	1.203
1542	343.262	0.458	1.203
1543	342.285	0.456	1.203
1544	343.384	0.458	1.203
1545	343.14	0.458	1.203
1546	342.896	0.457	1.203
1547	342.041	0.456	1.203
1548	342.529	0.457	1.203
1549	343.262	0.458	1.203
1550	342.529	0.457	1.203
1551	342.285	0.456	1.203
1552	341.919	0.456	1.203
1553	342.407	0.457	1.203
1554	342.651	0.457	1.203
1555	342.163	0.456	1.203
1556	342.041	0.456	1.203
1557	341.919	0.456	1.203
1558	341.675	0.456	1.203
1559	342.285	0.456	1.203
1560	341.797	0.456	1.203
1561	341.919	0.456	1.203
1562	341.064	0.455	1.203
1563	341.064	0.455	1.203
1564	341.309	0.455	1.203
1565	341.919	0.456	1.203
1566	341.919	0.456	1.203
1567	341.919	0.456	1.203
1568	342.041	0.456	1.203
1569	342.529	0.457	1.203
1570	342.163	0.456	1.203
1571	341.797	0.456	1.203
1572	342.529	0.457	1.203
1573	342.407	0.457	1.203
1574	342.896	0.457	1.203
1575	342.285	0.456	1.203
1576	342.285	0.456	1.203
1577	342.407	0.457	1.203
1578	342.407	0.457	1.203
1579	342.773	0.457	1.203
1580	341.675	0.456	1.203
1581	342.651	0.457	1.203
1582	342.407	0.457	1.203
1583	341.675	0.456	1.203
1584	341.553	0.455	1.203
1585	341.797	0.456	1.203
1586	342.407	0.457	1.203
1587	343.14	0.458	1.203
1588	343.018	0.457	1.203
1589	341.797	0.456	1.203
1590	342.285	0.456	1.203
1591	342.041	0.456	1.203
1592	342.896	0.457	1.203
1593	342.407	0.457	1.203
1594	342.529	0.457	1.203
1595	342.163	0.456	1.203
1596	342.041	0.456	1.203
1597	342.407	0.457	1.203
1598	341.675	0.456	1.203
1599	342.041	0.456	1.203
1600	341.919	0.456	1.203
1601	341.675	0.456	1.203
1602	341.187	0.455	1.203
1603	341.309	0.455	1.203
1604	342.041	0.456	1.203
1605	341.309	0.455	1.203
1606	342.285	0.456	1.203
1607	341.431	0.455	1.203
1608	341.919	0.456	1.203
1609	341.431	0.455	1.203
1610	341.309	0.455	1.203
1611	341.309	0.455	1.203
1612	341.064	0.455	1.203
1613	340.942	0.455	1.203
1614	340.454	0.454	1.203
1615	341.553	0.455	1.203
1616	341.553	0.455	1.203
1617	341.064	0.455	1.203
1618	339.966	0.453	1.203
1619	340.698	0.454	1.203
1620	340.21	0.454	1.203
1621	340.088	0.453	1.203
1622	339.6	0.453	1.203
1623	340.576	0.454	1.203
1624	340.576	0.454	1.203
1625	340.21	0.454	1.203
1626	339.6	0.453	1.203
1627	340.332	0.454	1.203
1628	341.309	0.455	1.203
1629	339.844	0.453	1.203
1630	340.454	0.454	1.203
1631	341.553	0.455	1.203
1632	341.309	0.455	1.203
1633	340.942	0.455	1.203
1634	342.041	0.456	1.203
1635	340.942	0.455	1.203
1636	341.431	0.455	1.203
1637	341.797	0.456	1.203
1638	341.431	0.455	1.203
1639	342.163	0.456	1.203
1640	341.431	0.455	1.203
1641	341.309	0.455	1.203
1642	341.309	0.455	1.203
1643	342.041	0.456	1.203
1644	342.407	0.457	1.203
1645	340.088	0.453	1.203
1646	341.431	0.455	1.203
1647	341.431	0.455	1.203
1648	342.285	0.456	1.203
1649	340.942	0.455	1.203
1650	342.041	0.456	1.203
1651	341.919	0.456	1.203
1652	341.553	0.455	1.203
1653	341.309	0.455	1.203
1654	341.797	0.456	1.203
1655	341.553	0.455	1.203
1656	341.797	0.456	1.203
1657	340.82	0.454	1.203
1658	340.82	0.454	1.203
1659	340.942	0.455	1.203
1660	340.942	0.455	1.203
1661	340.332	0.454	1.203
1662	341.797	0.456	1.203
1663	341.553	0.455	1.203
1664	342.041	0.456	1.203
1665	340.942	0.455	1.203
1666	341.309	0.455	1.203
1667	340.942	0.455	1.203
1668	341.553	0.455	1.203
1669	341.309	0.455	1.203
1670	342.163	0.456	1.203
1671	342.163	0.456	1.203
1672	342.407	0.457	1.203
1673	342.285	0.456	1.203
1674	342.896	0.457	1.203
1675	343.14	0.458	1.203
1676	343.14	0.458	1.203
1677	342.285	0.456	1.203
1678	342.651	0.457	1.203
1679	343.262	0.458	1.203
1680	343.262	0.458	1.203
1681	342.896	0.457	1.203
1682	343.628	0.458	1.203
1683	342.896	0.457	1.203
1684	343.018	0.457	1.203
1685	342.651	0.457	1.203
1686	343.384	0.458	1.203
1687	343.018	0.457	1.203
1688	343.994	0.459	1.203
1689	343.384	0.458	1.203
1690	343.262	0.458	1.203
1691	342.773	0.457	1.203
1692	342.773	0.457	1.203
1693	343.018	0.457	1.203
1694	342.896	0.457	1.203
1695	342.529	0.457	1.203
1696	342.651	0.457	1.203
1697	342.163	0.456	1.203
1698	342.041	0.456	1.203
1699	342.896	0.457	1.203
1700	342.285	0.456	1.203
1701	342.285	0.456	1.203
1702	341.675	0.456	1.203
1703	341.919	0.456	1.203
1704	341.553	0.455	1.203
1705	340.942	0.455	1.203
1706	341.797	0.456	1.203
1707	341.187	0.455	1.203
1708	340.942	0.455	1.203
1709	339.844	0.453	1.203
1710	340.332	0.454	1.203
1711	341.064	0.455	1.203
1712	340.942	0.455	1.203
1713	341.187	0.455	1.203
1714	341.187	0.455	1.203
1715	340.21	0.454	1.203
1716	340.576	0.454	1.203
1717	341.309	0.455	1.203
1718	340.698	0.454	1.203
1719	341.919	0.456	1.203
1720	341.064	0.455	1.203
1721	341.187	0.455	1.203
1722	340.82	0.454	1.203
1723	341.431	0.455	1.203
1724	341.675	0.456	1.203
1725	341.431	0.455	1.203
1726	341.064	0.455	1.203
1727	340.698	0.454	1.203
1728	341.309	0.455	1.203
1729	340.698	0.454	1.203
1730	340.942	0.455	1.203
1731	340.698	0.454	1.203
1732	340.576	0.454	1.203
1733	340.576	0.454	1.203
1734	340.576	0.454	1.203
1735	340.332	0.454	1.203
1736	340.332	0.454	1.203
1737	340.21	0.454	1.203
1738	341.187	0.455	1.203
1739	339.233	0.452	1.203
1740	340.088	0.453	1.203
1741	341.187	0.455	1.203
1742	341.553	0.455	1.203
1743	341.187	0.455	1.203
1744	340.942	0.455	1.203
1745	340.942	0.455	1.203
1746	341.064	0.455	1.203
1747	340.698	0.454	1.203
1748	340.576	0.454	1.203
1749	340.576	0.454	1.203
1750	341.187	0.455	1.203
1751	340.576	0.454	1.203
1752	341.187	0.455	1.203
1753	340.942	0.455	1.203
1754	341.064	0.455	1.203
1755	339.6	0.453	1.203
1756	340.454	0.454	1.203
1757	340.82	0.454	1.203
1758	341.187	0.455	1.203
1759	339.233	0.452	1.203
1760	340.576	0.454	1.203
1761	341.187	0.455	1.203
1762	340.942	0.455	1.203
1763	341.064	0.455	1.203
1764	341.553	0.455	1.203
1765	340.454	0.454	1.203
1766	341.187	0.455	1.203
1767	340.942	0.455	1.203
1768	340.576	0.454	1.203
1769	341.431	0.455	1.203
1770	340.332	0.454	1.203
1771	341.309	0.455	1.203
1772	341.187	0.455	1.203
1773	341.797	0.456	1.203
1774	341.187	0.455	1.203
1775	340.942	0.455	1.203
1776	339.966	0.453	1.203
1777	341.309	0.455	1.203
1778	340.332	0.454	1.203
1779	339.844	0.453	1.203
1780	340.942	0.455	1.203
1781	341.187	0.455	1.203
1782	340.82	0.454	1.203
1783	340.698	0.454	1.203
1784	340.82	0.454	1.203
1785	340.576	0.454	1.203
1786	340.82	0.454	1.203
1787	340.454	0.454	1.203
1788	340.698	0.454	1.203
1789	340.332	0.454	1.203
1790	340.21	0.454	1.203
1791	340.454	0.454	1.203
1792	340.576	0.454	1.203
1793	341.187	0.455	1.203
1794	340.942	0.455	1.203
1795	340.332	0.454	1.203
1796	339.966	0.453	1.203
1797	340.332	0.454	1.203
1798	340.21	0.454	1.203
1799	338.379	0.451	1.203
1800	339.478	0.453	1.203
1801	339.966	0.453	1.203
1802	340.454	0.454	1.203
1803	340.21	0.454	1.203
1804	339.6	0.453	1.203
1805	340.332	0.454	1.203
1806	339.844	0.453	1.203
1807	340.454	0.454	1.203
1808	340.21	0.454	1.203
1809	341.064	0.455	1.203
1810	340.21	0.454	1.203
1811	339.966	0.453	1.203
1812	340.21	0.454	1.203
1813	340.698	0.454	1.203
1814	340.21	0.454	1.203
1815	339.355	0.452	1.203
1816	340.088	0.453	1.203
1817	340.088	0.453	1.203
1818	339.966	0.453	1.203
1819	339.6	0.453	1.203
1820	340.21	0.454	1.203
1821	340.576	0.454	1.203
1822	340.088	0.453	1.203
1823	339.966	0.453	1.203
1824	339.478	0.453	1.203
1825	339.966	0.453	1.203
1826	339.966	0.453	1.203
1827	340.576	0.454	1.203
1828	340.576	0.454	1.203
1829	339.722	0.453	1.203
1830	340.454	0.454	1.203
1831	340.332	0.454	1.203
1832	340.576	0.454	1.203
1833	340.698	0.454	1.203
1834	340.942	0.455	1.203
1835	340.088	0.453	1.203
1836	340.698	0.454	1.203
1837	340.576	0.454	1.203
1838	341.187	0.455	1.203
1839	341.553	0.455	1.203
1840	340.576	0.454	1.203
1841	340.332	0.454	1.203
1842	340.21	0.454	1.203
1843	340.454	0.454	1.203
1844	340.21	0.454	1.203
1845	340.21	0.454	1.203
1846	340.698	0.454	1.203
1847	340.332	0.454	1.203
1848	339.6	0.453	1.203
1849	339.478	0.453	1.203
1850	340.82	0.454	1.203
1851	339.966	0.453	1.203
1852	339.844	0.453	1.203
1853	339.844	0.453	1.203
1854	339.966	0.453	1.203
1855	339.966	0.453	1.203
1856	339.844	0.453	1.203
1857	339.6	0.453	1.203
1858	339.844	0.453	1.203
1859	339.966	0.453	1.203
1860	340.21	0.454	1.203
1861	339.233	0.452	1.203
1862	338.989	0.452	1.203
1863	338.989	0.452	1.203
1864	339.355	0.452	1.203
1865	339.233	0.452	1.203
1866	340.698	0.454	1.203
1867	339.355	0.452	1.203
1868	340.576	0.454	1.203
1869	338.745	0.452	1.203
1870	340.82	0.454	1.203
1871	339.966	0.453	1.203
1872	340.576	0.454	1.203
1873	340.698	0.454	1.203
1874	340.332	0.454	1.203
1875	340.332	0.454	1.203
1876	340.454	0.454	1.203
1877	340.576	0.454	1.203
1878	340.576	0.454	1.203
1879	340.82	0.454	1.203
1880	340.21	0.454	1.203
1881	339.966	0.453	1.203
1882	340.088	0.453	1.203
1883	340.088	0.453	1.203
1884	340.576	0.454	1.203
1885	339.233	0.452	1.203
1886	340.088	0.453	1.203
1887	339.6	0.453	1.203
1888	340.698	0.454	1.203
1889	340.21	0.454	1.203
1890	340.454	0.454	1.203
1891	339.478	0.453	1.203
1892	339.478	0.453	1.203
1893	339.478	0.453	1.203
1894	338.867	0.452	1.203
1895	339.478	0.453	1.203
1896	340.088	0.453	1.203
1897	340.332	0.454	1.203
1898	339.111	0.452	1.203
1899	341.187	0.455	1.203
1900	339.478	0.453	1.203
1901	339.844	0.453	1.203
1902	338.867	0.452	1.203
1903	340.088	0.453	1.203
1904	339.844	0.453	1.203
1905	338.745	0.452	1.203
1906	338.745	0.452	1.203
1907	339.355	0.452	1.203
1908	340.21	0.454	1.203
1909	338.867	0.452	1.203
1910	339.478	0.453	1.203
1911	339.111	0.452	1.203
1912	339.111	0.452	1.203
1913	338.989	0.452	1.203
1914	339.233	0.452	1.203
1915	339.355	0.452	1.203
1916	339.355	0.452	1.203
1917	338.501	0.451	1.203
1918	338.623	0.451	1.203
1919	339.355	0.452	1.203
1920	338.989	0.452	1.203
1921	338.989	0.452	1.203
1922	339.6	0.453	1.203
1923	339.233	0.452	1.203
1924	338.989	0.452	1.203
1925	337.891	0.451	1.203
1926	339.233	0.452	1.203
1927	338.989	0.452	1.203
1928	338.623	0.451	1.203
1929	336.426	0.449	1.203
1930	338.135	0.451	1.203
1931	338.257	0.451	1.203
1932	338.135	0.451	1.203
1933	338.989	0.452	1.203
1934	339.233	0.452	1.203
1935	338.867	0.452	1.203
1936	339.6	0.453	1.203
1937	338.989	0.452	1.203
1938	338.501	0.451	1.203
1939	340.088	0.453	1.203
1940	339.722	0.453	1.203
1941	339.966	0.453	1.203
1942	339.355	0.452	1.203
1943	339.478	0.453	1.203
1944	338.867	0.452	1.203
1945	339.6	0.453	1.203
1946	339.355	0.452	1.203
1947	338.867	0.452	1.203
1948	339.6	0.453	1.203
1949	338.623	0.451	1.203
1950	338.989	0.452	1.203
1951	338.867	0.452	1.203
1952	339.355	0.452	1.203
1953	339.233	0.452	1.203
1954	339.6	0.453	1.203
1955	340.454	0.454	1.203
1956	339.6	0.453	1.203
1957	340.088	0.453	1.203
1958	339.844	0.453	1.203
1959	341.797	0.456	1.203
1960	340.698	0.454	1.203
1961	340.576	0.454	1.203
1962	340.088	0.453	1.203
1963	340.576	0.454	1.203
1964	340.698	0.454	1.203
1965	340.576	0.454	1.203
1966	340.942	0.455	1.203
1967	339.355	0.452	1.203
1968	339.478	0.453	1.203
1969	338.501	0.451	1.203
1970	339.6	0.453	1.203
1971	339.355	0.452	1.203
1972	339.355	0.452	1.203
1973	339.966	0.453	1.203
1974	339.966	0.453	1.203
1975	339.478	0.453	1.203
1976	339.844	0.453	1.203
1977	339.478	0.453	1.203
1978	340.088	0.453	1.203
1979	340.21	0.454	1.203
1980	340.088	0.453	1.203
1981	339.722	0.453	1.203
1982	340.21	0.454	1.203
1983	340.088	0.453	1.203
1984	340.21	0.454	1.203
1985	338.989	0.452	1.203
1986	339.6	0.453	1.203
1987	338.867	0.452	1.203
1988	339.844	0.453	1.203
1989	338.745	0.452	1.203
1990	339.355	0.452	1.203
1991	338.867	0.452	1.203
1992	339.844	0.453	1.203
1993	339.478	0.453	1.203
1994	339.355	0.452	1.203
1995	338.745	0.452	1.203
1996	338.623	0.451	1.203
1997	338.867	0.452	1.203
1998	338.867	0.452	1.203
[truncated: 60,501 more rows]
