# Supplementary material for: Evaluation of the extent of damage to the esophageal wall caused by press-through package ingestion
Source: PeerJ. 2019 Apr 18;7:e6763. doi: 10.7717/peerj.6763 (PMC6475578; doi:10.7717/peerj.6763)
Supplement: Dataset S14 [file peerj-07-6763-s031.csv]

time[ms]	frictional force[gf]	cof	[mm]
0	158.691	0.212	1.203
1	159.424	0.213	1.203
2	156.86	0.209	1.203
3	160.156	0.214	1.203
4	160.522	0.214	1.203
5	160.645	0.214	1.203
6	160.4	0.214	1.203
7	160.645	0.214	1.203
8	160.889	0.215	1.203
9	160.889	0.215	1.203
10	161.133	0.215	1.203
11	161.621	0.215	1.203
12	161.255	0.215	1.203
13	161.011	0.215	1.203
14	160.522	0.214	1.203
15	161.255	0.215	1.203
16	160.889	0.215	1.203
17	160.767	0.214	1.203
18	159.302	0.212	1.203
19	159.668	0.213	1.203
20	160.889	0.215	1.203
21	160.278	0.214	1.203
22	160.4	0.214	1.203
23	161.133	0.215	1.203
24	161.011	0.215	1.203
25	161.011	0.215	1.203
26	160.522	0.214	1.203
27	161.499	0.215	1.203
28	161.621	0.215	1.203
29	161.255	0.215	1.203
30	161.865	0.216	1.203
31	162.354	0.216	1.203
32	161.011	0.215	1.203
33	160.889	0.215	1.203
34	161.499	0.215	1.203
35	161.377	0.215	1.203
36	161.865	0.216	1.203
37	160.767	0.214	1.203
38	159.912	0.213	1.203
39	160.4	0.214	1.203
40	161.377	0.215	1.203
41	161.255	0.215	1.203
42	160.034	0.213	1.203
43	160.278	0.214	1.203
44	161.133	0.215	1.203
45	160.645	0.214	1.203
46	160.889	0.215	1.203
47	161.499	0.215	1.203
48	161.133	0.215	1.203
49	160.645	0.214	1.203
50	161.255	0.215	1.203
51	161.011	0.215	1.203
52	160.889	0.215	1.203
53	160.4	0.214	1.203
54	160.889	0.215	1.203
55	160.645	0.214	1.203
56	160.522	0.214	1.203
57	160.522	0.214	1.203
58	160.889	0.215	1.203
59	160.889	0.215	1.203
60	161.011	0.215	1.203
61	160.889	0.215	1.203
62	160.645	0.214	1.203
63	160.4	0.214	1.203
64	161.377	0.215	1.203
65	161.255	0.215	1.203
66	160.4	0.214	1.203
67	161.377	0.215	1.203
68	161.133	0.215	1.203
69	160.889	0.215	1.203
70	161.133	0.215	1.203
71	162.231	0.216	1.203
72	160.278	0.214	1.203
73	161.011	0.215	1.203
74	161.499	0.215	1.203
75	161.377	0.215	1.203
76	161.011	0.215	1.203
77	161.133	0.215	1.203
78	161.499	0.215	1.203
79	161.621	0.215	1.203
80	161.255	0.215	1.203
81	161.377	0.215	1.203
82	160.889	0.215	1.203
83	161.621	0.215	1.203
84	160.889	0.215	1.203
85	160.4	0.214	1.203
86	160.645	0.214	1.203
87	161.255	0.215	1.203
88	161.011	0.215	1.203
89	160.889	0.215	1.203
90	161.499	0.215	1.203
91	161.499	0.215	1.203
92	159.79	0.213	1.203
93	161.377	0.215	1.203
94	161.255	0.215	1.203
95	161.133	0.215	1.203
96	160.767	0.214	1.203
97	160.522	0.214	1.203
98	160.645	0.214	1.203
99	161.499	0.215	1.203
100	160.889	0.215	1.203
101	160.522	0.214	1.203
102	161.377	0.215	1.203
103	162.109	0.216	1.203
104	161.377	0.215	1.203
105	161.133	0.215	1.203
106	161.133	0.215	1.203
107	160.522	0.214	1.203
108	160.889	0.215	1.203
109	160.034	0.213	1.203
110	160.767	0.214	1.203
111	161.621	0.215	1.203
112	160.889	0.215	1.203
113	160.767	0.214	1.203
114	160.522	0.214	1.203
115	161.255	0.215	1.203
116	160.4	0.214	1.203
117	161.499	0.215	1.203
118	161.499	0.215	1.203
119	161.865	0.216	1.203
120	161.255	0.215	1.203
121	160.767	0.214	1.203
122	163.452	0.218	1.203
123	162.231	0.216	1.203
124	162.354	0.216	1.203
125	163.208	0.218	1.203
126	163.452	0.218	1.203
127	164.307	0.219	1.203
128	164.185	0.219	1.203
129	164.917	0.22	1.203
130	166.87	0.222	1.203
131	167.48	0.223	1.203
132	167.236	0.223	1.203
133	167.114	0.223	1.203
134	168.457	0.225	1.203
135	168.823	0.225	1.203
136	169.556	0.226	1.203
137	170.654	0.228	1.203
138	171.143	0.228	1.203
139	170.898	0.228	1.203
140	170.654	0.228	1.203
141	171.265	0.228	1.203
142	173.95	0.232	1.203
143	173.218	0.231	1.203
144	172.729	0.23	1.203
145	173.34	0.231	1.203
146	173.95	0.232	1.203
147	173.584	0.231	1.203
148	173.584	0.231	1.203
149	173.706	0.232	1.203
150	175.171	0.234	1.203
151	175.659	0.234	1.203
152	174.316	0.232	1.203
153	176.025	0.235	1.203
154	176.025	0.235	1.203
155	177.246	0.236	1.203
156	177.124	0.236	1.203
157	177.124	0.236	1.203
158	177.734	0.237	1.203
159	178.467	0.238	1.203
160	178.589	0.238	1.203
161	179.199	0.239	1.203
162	180.42	0.241	1.203
163	180.908	0.241	1.203
164	180.42	0.241	1.203
165	180.908	0.241	1.203
166	181.885	0.243	1.203
167	182.861	0.244	1.203
168	183.594	0.245	1.203
169	183.594	0.245	1.203
170	184.082	0.245	1.203
171	184.326	0.246	1.203
172	184.326	0.246	1.203
173	185.303	0.247	1.203
174	185.791	0.248	1.203
175	185.913	0.248	1.203
176	186.646	0.249	1.203
177	187.256	0.25	1.203
178	188.354	0.251	1.203
179	187.988	0.251	1.203
180	188.721	0.252	1.203
181	188.965	0.252	1.203
182	191.04	0.255	1.203
183	190.063	0.253	1.203
184	190.063	0.253	1.203
185	190.552	0.254	1.203
186	191.406	0.255	1.203
187	191.895	0.256	1.203
188	192.383	0.257	1.203
189	192.749	0.257	1.203
190	192.505	0.257	1.203
191	194.336	0.259	1.203
192	193.359	0.258	1.203
193	194.214	0.259	1.203
194	194.58	0.259	1.203
195	195.313	0.26	1.203
196	195.557	0.261	1.203
197	196.289	0.262	1.203
198	196.045	0.261	1.203
199	196.533	0.262	1.203
200	197.51	0.263	1.203
201	197.388	0.263	1.203
202	198.12	0.264	1.203
203	199.097	0.265	1.203
204	198.853	0.265	1.203
205	199.585	0.266	1.203
206	200.439	0.267	1.203
207	200.806	0.268	1.203
208	201.172	0.268	1.203
209	201.05	0.268	1.203
210	201.66	0.269	1.203
211	202.393	0.27	1.203
212	202.637	0.27	1.203
213	203.003	0.271	1.203
214	203.735	0.272	1.203
215	205.2	0.274	1.203
216	205.444	0.274	1.203
217	205.566	0.274	1.203
218	206.177	0.275	1.203
219	206.909	0.276	1.203
220	206.787	0.276	1.203
221	207.397	0.277	1.203
222	207.52	0.277	1.203
223	208.374	0.278	1.203
224	209.595	0.279	1.203
225	210.571	0.281	1.203
226	211.304	0.282	1.203
227	211.304	0.282	1.203
228	211.67	0.282	1.203
229	212.891	0.284	1.203
230	212.646	0.284	1.203
231	213.623	0.285	1.203
232	213.623	0.285	1.203
233	214.6	0.286	1.203
234	215.088	0.287	1.203
235	215.332	0.287	1.203
236	215.82	0.288	1.203
237	215.942	0.288	1.203
238	214.6	0.286	1.203
239	215.576	0.287	1.203
240	216.675	0.289	1.203
241	217.163	0.29	1.203
242	216.919	0.289	1.203
243	218.018	0.291	1.203
244	219.482	0.293	1.203
245	219.116	0.292	1.203
246	220.093	0.293	1.203
247	219.849	0.293	1.203
248	221.191	0.295	1.203
249	222.29	0.296	1.203
250	222.9	0.297	1.203
251	223.389	0.298	1.203
252	223.877	0.299	1.203
253	223.877	0.299	1.203
254	224.854	0.3	1.203
255	225.464	0.301	1.203
256	226.44	0.302	1.203
257	227.051	0.303	1.203
258	226.318	0.302	1.203
259	226.44	0.302	1.203
260	227.905	0.304	1.203
261	228.516	0.305	1.203
262	226.074	0.301	1.203
263	228.516	0.305	1.203
264	230.225	0.307	1.203
265	230.347	0.307	1.203
266	230.591	0.307	1.203
267	229.98	0.307	1.203
268	231.323	0.308	1.203
269	232.3	0.31	1.203
270	232.544	0.31	1.203
271	232.788	0.31	1.203
272	232.544	0.31	1.203
273	232.788	0.31	1.203
274	233.521	0.311	1.203
275	234.619	0.313	1.203
276	234.497	0.313	1.203
277	233.887	0.312	1.203
278	234.741	0.313	1.203
279	234.619	0.313	1.203
280	235.718	0.314	1.203
281	236.45	0.315	1.203
282	236.694	0.316	1.203
283	236.328	0.315	1.203
284	236.938	0.316	1.203
285	237.671	0.317	1.203
286	237.915	0.317	1.203
287	238.892	0.319	1.203
288	239.624	0.319	1.203
289	239.502	0.319	1.203
290	239.99	0.32	1.203
291	240.479	0.321	1.203
292	240.356	0.32	1.203
293	240.845	0.321	1.203
294	241.577	0.322	1.203
295	241.455	0.322	1.203
296	242.31	0.323	1.203
297	242.31	0.323	1.203
298	242.676	0.324	1.203
299	243.286	0.324	1.203
300	243.774	0.325	1.203
301	244.629	0.326	1.203
302	243.652	0.325	1.203
303	244.507	0.326	1.203
304	244.141	0.326	1.203
305	245.483	0.327	1.203
306	245.239	0.327	1.203
307	245.85	0.328	1.203
308	246.704	0.329	1.203
309	247.07	0.329	1.203
310	247.192	0.33	1.203
311	246.948	0.329	1.203
312	246.826	0.329	1.203
313	248.047	0.331	1.203
314	248.901	0.332	1.203
315	248.901	0.332	1.203
316	248.657	0.332	1.203
317	248.657	0.332	1.203
318	249.023	0.332	1.203
319	249.634	0.333	1.203
320	250.244	0.334	1.203
321	250.366	0.334	1.203
322	250.366	0.334	1.203
323	250.732	0.334	1.203
324	251.465	0.335	1.203
325	251.587	0.335	1.203
326	252.319	0.336	1.203
327	253.052	0.337	1.203
328	253.662	0.338	1.203
329	254.028	0.339	1.203
330	254.395	0.339	1.203
331	255.127	0.34	1.203
332	255.981	0.341	1.203
333	255.493	0.341	1.203
334	256.714	0.342	1.203
335	256.47	0.342	1.203
336	257.324	0.343	1.203
337	257.568	0.343	1.203
338	257.324	0.343	1.203
339	258.179	0.344	1.203
340	258.423	0.345	1.203
341	259.277	0.346	1.203
342	259.399	0.346	1.203
343	258.789	0.345	1.203
344	259.155	0.346	1.203
345	259.399	0.346	1.203
346	260.254	0.347	1.203
347	260.986	0.348	1.203
348	260.254	0.347	1.203
349	260.986	0.348	1.203
350	262.329	0.35	1.203
351	262.207	0.35	1.203
352	261.353	0.348	1.203
353	262.207	0.35	1.203
354	262.573	0.35	1.203
355	262.451	0.35	1.203
356	262.573	0.35	1.203
357	262.695	0.35	1.203
358	263.428	0.351	1.203
359	263.916	0.352	1.203
360	263.794	0.352	1.203
361	264.404	0.353	1.203
362	263.794	0.352	1.203
363	264.771	0.353	1.203
364	265.747	0.354	1.203
365	265.869	0.354	1.203
366	265.747	0.354	1.203
367	265.991	0.355	1.203
368	266.846	0.356	1.203
369	267.334	0.356	1.203
370	268.921	0.359	1.203
371	269.287	0.359	1.203
372	269.287	0.359	1.203
373	269.775	0.36	1.203
374	270.142	0.36	1.203
375	271.24	0.362	1.203
376	271.24	0.362	1.203
377	271.362	0.362	1.203
378	272.583	0.363	1.203
379	272.705	0.364	1.203
380	272.949	0.364	1.203
381	273.071	0.364	1.203
382	273.438	0.365	1.203
383	273.56	0.365	1.203
384	273.56	0.365	1.203
385	274.78	0.366	1.203
386	273.682	0.365	1.203
387	273.804	0.365	1.203
388	274.17	0.366	1.203
389	273.193	0.364	1.203
390	274.536	0.366	1.203
391	274.536	0.366	1.203
392	272.949	0.364	1.203
393	274.292	0.366	1.203
394	273.926	0.365	1.203
395	275.024	0.367	1.203
396	275.024	0.367	1.203
397	275.757	0.368	1.203
398	275.391	0.367	1.203
399	275.757	0.368	1.203
400	276.855	0.369	1.203
401	277.588	0.37	1.203
402	279.419	0.373	1.203
403	278.809	0.372	1.203
404	278.564	0.371	1.203
405	278.076	0.371	1.203
406	278.931	0.372	1.203
407	279.419	0.373	1.203
408	280.273	0.374	1.203
409	279.297	0.372	1.203
410	281.494	0.375	1.203
411	280.762	0.374	1.203
412	279.785	0.373	1.203
413	280.762	0.374	1.203
414	281.982	0.376	1.203
415	281.982	0.376	1.203
416	282.471	0.377	1.203
417	283.447	0.378	1.203
418	283.447	0.378	1.203
419	283.203	0.378	1.203
420	283.813	0.378	1.203
421	283.569	0.378	1.203
422	285.889	0.381	1.203
423	284.18	0.379	1.203
424	284.058	0.379	1.203
425	283.081	0.377	1.203
426	284.058	0.379	1.203
427	284.302	0.379	1.203
428	283.936	0.379	1.203
429	284.546	0.379	1.203
430	284.058	0.379	1.203
431	285.522	0.381	1.203
432	285.278	0.38	1.203
433	286.255	0.382	1.203
434	286.377	0.382	1.203
435	286.255	0.382	1.203
436	287.231	0.383	1.203
437	287.598	0.383	1.203
438	287.72	0.384	1.203
439	288.208	0.384	1.203
440	288.33	0.384	1.203
441	289.063	0.385	1.203
442	289.429	0.386	1.203
443	289.795	0.386	1.203
444	289.429	0.386	1.203
445	290.161	0.387	1.203
446	290.405	0.387	1.203
447	290.283	0.387	1.203
448	291.016	0.388	1.203
449	290.771	0.388	1.203
450	291.382	0.389	1.203
451	291.992	0.389	1.203
452	291.382	0.389	1.203
453	292.114	0.389	1.203
454	291.748	0.389	1.203
455	293.335	0.391	1.203
456	293.213	0.391	1.203
457	293.213	0.391	1.203
458	293.701	0.392	1.203
459	293.579	0.391	1.203
460	294.434	0.393	1.203
461	293.701	0.392	1.203
462	294.434	0.393	1.203
463	295.166	0.394	1.203
464	295.166	0.394	1.203
465	295.532	0.394	1.203
466	295.532	0.394	1.203
467	296.021	0.395	1.203
468	296.021	0.395	1.203
469	296.509	0.395	1.203
470	296.387	0.395	1.203
471	296.509	0.395	1.203
472	296.143	0.395	1.203
473	297.119	0.396	1.203
474	297.974	0.397	1.203
475	297.485	0.397	1.203
476	298.828	0.398	1.203
477	298.706	0.398	1.203
478	298.462	0.398	1.203
479	299.194	0.399	1.203
480	299.316	0.399	1.203
481	299.683	0.4	1.203
482	299.194	0.399	1.203
483	300.049	0.4	1.203
484	300.903	0.401	1.203
485	301.147	0.402	1.203
486	300.903	0.401	1.203
487	301.147	0.402	1.203
488	301.025	0.401	1.203
489	301.27	0.402	1.203
490	300.903	0.401	1.203
491	301.88	0.403	1.203
492	301.636	0.402	1.203
493	302.734	0.404	1.203
494	302.979	0.404	1.203
495	303.223	0.404	1.203
496	304.443	0.406	1.203
497	303.955	0.405	1.203
498	302.612	0.403	1.203
499	303.467	0.405	1.203
500	303.955	0.405	1.203
501	303.955	0.405	1.203
502	303.345	0.404	1.203
503	303.833	0.405	1.203
504	305.542	0.407	1.203
505	305.908	0.408	1.203
506	305.42	0.407	1.203
507	305.542	0.407	1.203
508	304.932	0.407	1.203
509	306.274	0.408	1.203
510	306.641	0.409	1.203
511	306.274	0.408	1.203
512	306.641	0.409	1.203
513	306.763	0.409	1.203
514	307.861	0.41	1.203
515	307.739	0.41	1.203
516	308.838	0.412	1.203
517	308.594	0.411	1.203
518	308.105	0.411	1.203
519	307.007	0.409	1.203
520	307.373	0.41	1.203
521	308.472	0.411	1.203
522	307.007	0.409	1.203
523	309.204	0.412	1.203
524	309.937	0.413	1.203
525	310.547	0.414	1.203
526	310.303	0.414	1.203
527	310.181	0.414	1.203
528	310.669	0.414	1.203
529	311.768	0.416	1.203
530	312.012	0.416	1.203
531	311.89	0.416	1.203
532	312.622	0.417	1.203
533	311.401	0.415	1.203
534	312.744	0.417	1.203
535	312.866	0.417	1.203
536	313.232	0.418	1.203
537	312.866	0.417	1.203
538	312.988	0.417	1.203
539	313.11	0.417	1.203
540	314.209	0.419	1.203
541	313.843	0.418	1.203
542	313.11	0.417	1.203
543	313.843	0.418	1.203
544	313.965	0.419	1.203
545	314.209	0.419	1.203
546	314.575	0.419	1.203
547	314.941	0.42	1.203
548	315.186	0.42	1.203
549	316.895	0.423	1.203
550	316.162	0.422	1.203
551	316.162	0.422	1.203
552	316.04	0.421	1.203
553	316.406	0.422	1.203
554	317.139	0.423	1.203
555	316.772	0.422	1.203
556	317.383	0.423	1.203
557	316.895	0.423	1.203
558	316.528	0.422	1.203
559	316.65	0.422	1.203
560	317.383	0.423	1.203
561	317.993	0.424	1.203
562	317.261	0.423	1.203
563	316.65	0.422	1.203
564	317.749	0.424	1.203
565	317.261	0.423	1.203
566	317.871	0.424	1.203
567	318.604	0.425	1.203
568	319.702	0.426	1.203
569	319.824	0.426	1.203
570	319.336	0.426	1.203
571	319.702	0.426	1.203
572	319.702	0.426	1.203
573	320.435	0.427	1.203
574	320.557	0.427	1.203
575	320.557	0.427	1.203
576	320.435	0.427	1.203
577	320.068	0.427	1.203
578	320.313	0.427	1.203
579	319.946	0.427	1.203
580	320.435	0.427	1.203
581	320.313	0.427	1.203
582	321.167	0.428	1.203
583	320.923	0.428	1.203
584	320.923	0.428	1.203
585	321.289	0.428	1.203
586	322.51	0.43	1.203
587	322.754	0.43	1.203
588	322.144	0.43	1.203
589	322.632	0.43	1.203
590	323.12	0.431	1.203
591	324.463	0.433	1.203
592	324.219	0.432	1.203
593	323.608	0.431	1.203
594	323.486	0.431	1.203
595	323.486	0.431	1.203
596	324.463	0.433	1.203
597	323.853	0.432	1.203
598	324.585	0.433	1.203
599	323.975	0.432	1.203
600	323.975	0.432	1.203
601	323.73	0.432	1.203
602	323.486	0.431	1.203
603	323.73	0.432	1.203
604	323.975	0.432	1.203
605	324.829	0.433	1.203
606	324.829	0.433	1.203
607	326.172	0.435	1.203
608	325.439	0.434	1.203
609	326.294	0.435	1.203
610	325.684	0.434	1.203
611	326.416	0.435	1.203
612	325.562	0.434	1.203
613	326.172	0.435	1.203
614	325.439	0.434	1.203
615	325.317	0.434	1.203
616	326.538	0.435	1.203
617	327.026	0.436	1.203
618	326.538	0.435	1.203
619	326.294	0.435	1.203
620	326.782	0.436	1.203
621	326.66	0.436	1.203
622	327.271	0.436	1.203
623	327.637	0.437	1.203
624	327.271	0.436	1.203
625	326.904	0.436	1.203
626	327.393	0.437	1.203
627	328.369	0.438	1.203
628	327.759	0.437	1.203
629	328.125	0.438	1.203
630	327.881	0.437	1.203
631	327.759	0.437	1.203
632	327.515	0.437	1.203
633	327.637	0.437	1.203
634	327.637	0.437	1.203
635	328.125	0.438	1.203
636	328.613	0.438	1.203
637	329.468	0.439	1.203
638	328.735	0.438	1.203
639	328.979	0.439	1.203
640	329.224	0.439	1.203
641	329.224	0.439	1.203
642	330.566	0.441	1.203
643	330.444	0.441	1.203
644	330.688	0.441	1.203
645	330.078	0.44	1.203
646	329.834	0.44	1.203
647	331.299	0.442	1.203
648	330.811	0.441	1.203
649	331.055	0.441	1.203
650	331.787	0.442	1.203
651	331.177	0.442	1.203
652	330.566	0.441	1.203
653	331.665	0.442	1.203
654	332.275	0.443	1.203
655	331.787	0.442	1.203
656	332.153	0.443	1.203
657	332.031	0.443	1.203
658	332.886	0.444	1.203
659	333.13	0.444	1.203
660	333.13	0.444	1.203
661	333.252	0.444	1.203
662	333.74	0.445	1.203
663	334.595	0.446	1.203
664	334.106	0.445	1.203
665	334.351	0.446	1.203
666	334.839	0.446	1.203
667	334.473	0.446	1.203
668	335.083	0.447	1.203
669	334.351	0.446	1.203
670	335.449	0.447	1.203
671	335.205	0.447	1.203
672	334.473	0.446	1.203
673	335.205	0.447	1.203
674	335.449	0.447	1.203
675	336.182	0.448	1.203
676	336.304	0.448	1.203
677	336.182	0.448	1.203
678	335.693	0.448	1.203
679	337.891	0.451	1.203
680	336.914	0.449	1.203
681	337.036	0.449	1.203
682	338.013	0.451	1.203
683	337.524	0.45	1.203
684	338.013	0.451	1.203
685	337.769	0.45	1.203
686	338.379	0.451	1.203
687	338.257	0.451	1.203
688	338.623	0.451	1.203
689	337.646	0.45	1.203
690	338.257	0.451	1.203
691	338.745	0.452	1.203
692	337.769	0.45	1.203
693	338.257	0.451	1.203
694	338.989	0.452	1.203
695	338.501	0.451	1.203
696	338.989	0.452	1.203
697	338.623	0.451	1.203
698	338.989	0.452	1.203
699	339.6	0.453	1.203
700	339.233	0.452	1.203
701	339.478	0.453	1.203
702	340.21	0.454	1.203
703	339.844	0.453	1.203
704	339.844	0.453	1.203
705	340.088	0.453	1.203
706	341.187	0.455	1.203
707	340.454	0.454	1.203
708	340.576	0.454	1.203
709	340.698	0.454	1.203
710	340.576	0.454	1.203
711	341.187	0.455	1.203
712	341.064	0.455	1.203
713	341.919	0.456	1.203
714	342.285	0.456	1.203
715	343.14	0.458	1.203
716	341.797	0.456	1.203
717	342.163	0.456	1.203
718	343.018	0.457	1.203
719	342.773	0.457	1.203
720	343.628	0.458	1.203
721	342.407	0.457	1.203
722	343.384	0.458	1.203
723	343.262	0.458	1.203
724	342.285	0.456	1.203
725	343.628	0.458	1.203
726	343.384	0.458	1.203
727	343.506	0.458	1.203
728	342.651	0.457	1.203
729	342.529	0.457	1.203
730	342.773	0.457	1.203
731	343.506	0.458	1.203
732	342.896	0.457	1.203
733	342.896	0.457	1.203
734	343.018	0.457	1.203
735	342.651	0.457	1.203
736	343.14	0.458	1.203
737	343.14	0.458	1.203
738	342.773	0.457	1.203
739	341.919	0.456	1.203
740	342.773	0.457	1.203
741	342.651	0.457	1.203
742	342.285	0.456	1.203
743	342.773	0.457	1.203
744	343.14	0.458	1.203
745	343.506	0.458	1.203
746	343.628	0.458	1.203
747	343.506	0.458	1.203
748	343.506	0.458	1.203
749	343.75	0.458	1.203
750	343.872	0.458	1.203
751	344.971	0.46	1.203
752	344.604	0.459	1.203
753	344.849	0.46	1.203
754	344.849	0.46	1.203
755	345.215	0.46	1.203
756	345.337	0.46	1.203
757	345.947	0.461	1.203
758	346.313	0.462	1.203
759	345.581	0.461	1.203
760	346.558	0.462	1.203
761	345.459	0.461	1.203
762	345.825	0.461	1.203
763	346.558	0.462	1.203
764	347.29	0.463	1.203
765	347.778	0.464	1.203
766	347.168	0.463	1.203
767	347.29	0.463	1.203
768	347.046	0.463	1.203
769	347.9	0.464	1.203
770	347.656	0.464	1.203
771	347.778	0.464	1.203
772	347.168	0.463	1.203
773	347.046	0.463	1.203
774	347.656	0.464	1.203
775	347.9	0.464	1.203
776	348.511	0.465	1.203
777	348.145	0.464	1.203
778	346.313	0.462	1.203
779	345.703	0.461	1.203
780	348.389	0.465	1.203
781	348.022	0.464	1.203
782	345.825	0.461	1.203
783	348.511	0.465	1.203
784	348.145	0.464	1.203
785	348.755	0.465	1.203
786	348.999	0.465	1.203
787	348.633	0.465	1.203
788	349.121	0.465	1.203
789	349.854	0.466	1.203
790	350.342	0.467	1.203
791	349.731	0.466	1.203
792	349.976	0.467	1.203
793	349.976	0.467	1.203
794	350.83	0.468	1.203
795	351.318	0.468	1.203
796	350.952	0.468	1.203
797	351.074	0.468	1.203
798	350.098	0.467	1.203
799	350.098	0.467	1.203
800	350.586	0.467	1.203
801	351.563	0.469	1.203
802	351.074	0.468	1.203
803	351.685	0.469	1.203
804	350.952	0.468	1.203
805	352.051	0.469	1.203
806	350.952	0.468	1.203
807	351.318	0.468	1.203
808	350.952	0.468	1.203
809	351.929	0.469	1.203
810	351.196	0.468	1.203
811	350.708	0.468	1.203
812	351.074	0.468	1.203
813	351.929	0.469	1.203
814	351.807	0.469	1.203
815	351.563	0.469	1.203
816	352.173	0.47	1.203
817	351.929	0.469	1.203
818	351.318	0.468	1.203
819	351.44	0.469	1.203
820	352.661	0.47	1.203
821	351.807	0.469	1.203
822	350.708	0.468	1.203
823	350.952	0.468	1.203
824	352.417	0.47	1.203
825	352.051	0.469	1.203
826	351.807	0.469	1.203
827	352.539	0.47	1.203
828	351.929	0.469	1.203
829	352.661	0.47	1.203
830	351.929	0.469	1.203
831	352.539	0.47	1.203
832	353.027	0.471	1.203
833	352.905	0.471	1.203
834	353.149	0.471	1.203
835	353.027	0.471	1.203
836	353.149	0.471	1.203
837	352.905	0.471	1.203
838	353.516	0.471	1.203
839	354.126	0.472	1.203
840	354.37	0.472	1.203
841	354.37	0.472	1.203
842	353.516	0.471	1.203
843	353.882	0.472	1.203
844	353.516	0.471	1.203
845	354.858	0.473	1.203
846	354.248	0.472	1.203
847	355.103	0.473	1.203
848	354.492	0.473	1.203
849	355.225	0.474	1.203
850	354.98	0.473	1.203
851	355.347	0.474	1.203
852	354.858	0.473	1.203
853	354.858	0.473	1.203
854	354.736	0.473	1.203
855	354.736	0.473	1.203
856	354.614	0.473	1.203
857	354.614	0.473	1.203
858	355.103	0.473	1.203
859	354.858	0.473	1.203
860	354.248	0.472	1.203
861	354.126	0.472	1.203
862	355.469	0.474	1.203
863	354.858	0.473	1.203
864	354.614	0.473	1.203
865	354.858	0.473	1.203
866	355.591	0.474	1.203
867	355.225	0.474	1.203
868	355.103	0.473	1.203
869	356.689	0.476	1.203
870	356.445	0.475	1.203
871	357.422	0.477	1.203
872	357.056	0.476	1.203
873	357.666	0.477	1.203
874	356.934	0.476	1.203
875	356.812	0.476	1.203
876	357.788	0.477	1.203
877	358.521	0.478	1.203
878	358.643	0.478	1.203
879	358.032	0.477	1.203
880	357.91	0.477	1.203
881	358.887	0.479	1.203
882	358.765	0.478	1.203
883	359.009	0.479	1.203
884	358.765	0.478	1.203
885	358.887	0.479	1.203
886	358.276	0.478	1.203
887	358.521	0.478	1.203
888	358.154	0.478	1.203
889	358.398	0.478	1.203
890	358.276	0.478	1.203
891	358.521	0.478	1.203
892	357.422	0.477	1.203
893	357.544	0.477	1.203
894	357.544	0.477	1.203
895	357.91	0.477	1.203
896	358.276	0.478	1.203
897	357.91	0.477	1.203
898	357.91	0.477	1.203
899	358.154	0.478	1.203
900	358.276	0.478	1.203
901	358.398	0.478	1.203
902	358.887	0.479	1.203
903	358.643	0.478	1.203
904	358.154	0.478	1.203
905	358.398	0.478	1.203
906	357.666	0.477	1.203
907	357.91	0.477	1.203
908	357.91	0.477	1.203
909	358.032	0.477	1.203
910	357.422	0.477	1.203
911	358.643	0.478	1.203
912	356.812	0.476	1.203
913	358.154	0.478	1.203
914	358.032	0.477	1.203
915	358.398	0.478	1.203
916	358.887	0.479	1.203
917	358.398	0.478	1.203
918	359.253	0.479	1.203
919	358.887	0.479	1.203
920	358.887	0.479	1.203
921	358.276	0.478	1.203
922	359.619	0.479	1.203
923	359.985	0.48	1.203
924	359.009	0.479	1.203
925	358.887	0.479	1.203
926	358.521	0.478	1.203
927	359.131	0.479	1.203
928	358.765	0.478	1.203
929	359.009	0.479	1.203
930	358.032	0.477	1.203
931	357.91	0.477	1.203
932	357.91	0.477	1.203
933	358.887	0.479	1.203
934	359.131	0.479	1.203
935	358.765	0.478	1.203
936	358.887	0.479	1.203
937	359.253	0.479	1.203
938	360.107	0.48	1.203
939	359.375	0.479	1.203
940	359.985	0.48	1.203
941	359.375	0.479	1.203
942	360.962	0.481	1.203
943	359.985	0.48	1.203
944	359.741	0.48	1.203
945	359.741	0.48	1.203
946	360.229	0.48	1.203
947	360.107	0.48	1.203
948	359.985	0.48	1.203
949	359.497	0.479	1.203
950	359.863	0.48	1.203
951	360.229	0.48	1.203
952	358.276	0.478	1.203
953	360.474	0.481	1.203
954	360.596	0.481	1.203
955	360.352	0.48	1.203
956	360.962	0.481	1.203
957	361.328	0.482	1.203
958	362.183	0.483	1.203
959	362.427	0.483	1.203
960	362.183	0.483	1.203
961	361.816	0.482	1.203
962	363.281	0.484	1.203
963	362.061	0.483	1.203
964	363.037	0.484	1.203
965	362.183	0.483	1.203
966	362.183	0.483	1.203
967	362.305	0.483	1.203
968	363.403	0.485	1.203
969	362.305	0.483	1.203
970	362.793	0.484	1.203
971	363.159	0.484	1.203
972	362.427	0.483	1.203
973	363.525	0.485	1.203
974	362.793	0.484	1.203
975	364.136	0.486	1.203
976	364.502	0.486	1.203
977	364.38	0.486	1.203
978	364.624	0.486	1.203
979	364.746	0.486	1.203
980	364.868	0.486	1.203
981	364.502	0.486	1.203
982	365.479	0.487	1.203
983	364.258	0.486	1.203
984	364.38	0.486	1.203
985	364.99	0.487	1.203
986	364.38	0.486	1.203
987	364.502	0.486	1.203
988	364.38	0.486	1.203
989	363.892	0.485	1.203
990	364.38	0.486	1.203
991	365.479	0.487	1.203
992	364.502	0.486	1.203
993	365.356	0.487	1.203
994	364.38	0.486	1.203
995	365.112	0.487	1.203
996	365.967	0.488	1.203
997	365.723	0.488	1.203
998	364.99	0.487	1.203
999	364.868	0.486	1.203
1000	364.258	0.486	1.203
1001	363.892	0.485	1.203
1002	364.136	0.486	1.203
1003	364.258	0.486	1.203
1004	363.77	0.485	1.203
1005	363.77	0.485	1.203
1006	363.525	0.485	1.203
1007	363.403	0.485	1.203
1008	363.281	0.484	1.203
1009	363.77	0.485	1.203
1010	363.77	0.485	1.203
1011	363.77	0.485	1.203
1012	363.037	0.484	1.203
1013	363.403	0.485	1.203
1014	363.77	0.485	1.203
1015	363.892	0.485	1.203
1016	364.38	0.486	1.203
1017	364.502	0.486	1.203
1018	362.915	0.484	1.203
1019	363.403	0.485	1.203
1020	364.38	0.486	1.203
1021	364.99	0.487	1.203
1022	364.136	0.486	1.203
1023	364.136	0.486	1.203
1024	365.723	0.488	1.203
1025	365.845	0.488	1.203
1026	365.967	0.488	1.203
1027	366.455	0.489	1.203
1028	366.333	0.488	1.203
1029	366.821	0.489	1.203
1030	366.089	0.488	1.203
1031	366.577	0.489	1.203
1032	366.333	0.488	1.203
1033	366.455	0.489	1.203
1034	366.211	0.488	1.203
1035	366.577	0.489	1.203
1036	366.333	0.488	1.203
1037	365.967	0.488	1.203
1038	365.234	0.487	1.203
1039	365.479	0.487	1.203
1040	365.479	0.487	1.203
1041	365.479	0.487	1.203
1042	363.77	0.485	1.203
1043	364.99	0.487	1.203
1044	365.234	0.487	1.203
1045	364.624	0.486	1.203
1046	365.723	0.488	1.203
1047	364.99	0.487	1.203
1048	364.868	0.486	1.203
1049	364.746	0.486	1.203
1050	364.868	0.486	1.203
1051	364.746	0.486	1.203
1052	364.99	0.487	1.203
1053	364.624	0.486	1.203
1054	364.624	0.486	1.203
1055	364.746	0.486	1.203
1056	364.99	0.487	1.203
1057	364.99	0.487	1.203
1058	364.868	0.486	1.203
1059	364.502	0.486	1.203
1060	364.868	0.486	1.203
1061	365.356	0.487	1.203
1062	362.671	0.484	1.203
1063	363.037	0.484	1.203
1064	364.502	0.486	1.203
1065	365.356	0.487	1.203
1066	365.356	0.487	1.203
1067	366.455	0.489	1.203
1068	365.356	0.487	1.203
1069	365.234	0.487	1.203
1070	366.333	0.488	1.203
1071	365.112	0.487	1.203
1072	365.356	0.487	1.203
1073	365.234	0.487	1.203
1074	364.868	0.486	1.203
1075	364.99	0.487	1.203
1076	365.112	0.487	1.203
1077	364.868	0.486	1.203
1078	364.746	0.486	1.203
1079	364.502	0.486	1.203
1080	364.136	0.486	1.203
1081	364.502	0.486	1.203
1082	363.647	0.485	1.203
1083	364.868	0.486	1.203
1084	364.258	0.486	1.203
1085	365.234	0.487	1.203
1086	365.112	0.487	1.203
1087	365.479	0.487	1.203
1088	364.99	0.487	1.203
1089	365.723	0.488	1.203
1090	365.479	0.487	1.203
1091	365.723	0.488	1.203
1092	366.577	0.489	1.203
1093	365.845	0.488	1.203
1094	366.455	0.489	1.203
1095	365.356	0.487	1.203
1096	366.455	0.489	1.203
1097	365.845	0.488	1.203
1098	364.99	0.487	1.203
1099	365.234	0.487	1.203
1100	366.089	0.488	1.203
1101	366.943	0.489	1.203
1102	366.211	0.488	1.203
1103	366.333	0.488	1.203
1104	366.455	0.489	1.203
1105	366.577	0.489	1.203
1106	365.967	0.488	1.203
1107	366.455	0.489	1.203
1108	366.333	0.488	1.203
1109	366.943	0.489	1.203
1110	366.211	0.488	1.203
1111	365.967	0.488	1.203
1112	366.577	0.489	1.203
1113	366.211	0.488	1.203
1114	366.211	0.488	1.203
1115	365.723	0.488	1.203
1116	365.845	0.488	1.203
1117	365.845	0.488	1.203
1118	366.211	0.488	1.203
1119	366.211	0.488	1.203
1120	365.845	0.488	1.203
1121	366.089	0.488	1.203
1122	365.601	0.487	1.203
1123	366.211	0.488	1.203
1124	365.723	0.488	1.203
1125	365.967	0.488	1.203
1126	365.845	0.488	1.203
1127	366.089	0.488	1.203
1128	366.577	0.489	1.203
1129	366.211	0.488	1.203
1130	366.577	0.489	1.203
1131	366.699	0.489	1.203
1132	366.333	0.488	1.203
1133	366.211	0.488	1.203
1134	366.943	0.489	1.203
1135	365.723	0.488	1.203
1136	366.455	0.489	1.203
1137	366.699	0.489	1.203
1138	366.699	0.489	1.203
1139	366.943	0.489	1.203
1140	366.455	0.489	1.203
1141	366.211	0.488	1.203
1142	366.577	0.489	1.203
1143	366.333	0.488	1.203
1144	366.089	0.488	1.203
1145	365.845	0.488	1.203
1146	365.845	0.488	1.203
1147	366.333	0.488	1.203
1148	366.699	0.489	1.203
1149	367.188	0.49	1.203
1150	366.821	0.489	1.203
1151	367.432	0.49	1.203
1152	366.333	0.488	1.203
1153	366.577	0.489	1.203
1154	366.821	0.489	1.203
1155	366.577	0.489	1.203
1156	367.31	0.49	1.203
1157	366.821	0.489	1.203
1158	367.31	0.49	1.203
1159	366.821	0.489	1.203
1160	367.554	0.49	1.203
1161	366.821	0.489	1.203
1162	367.92	0.491	1.203
1163	368.286	0.491	1.203
1164	367.31	0.49	1.203
1165	367.432	0.49	1.203
1166	367.188	0.49	1.203
1167	367.554	0.49	1.203
1168	367.554	0.49	1.203
1169	367.798	0.49	1.203
1170	367.554	0.49	1.203
1171	366.699	0.489	1.203
1172	367.065	0.489	1.203
1173	367.554	0.49	1.203
1174	367.188	0.49	1.203
1175	367.676	0.49	1.203
1176	367.676	0.49	1.203
1177	368.164	0.491	1.203
1178	368.53	0.491	1.203
1179	368.774	0.492	1.203
1180	368.286	0.491	1.203
1181	368.652	0.492	1.203
1182	369.507	0.493	1.203
1183	368.408	0.491	1.203
1184	368.53	0.491	1.203
1185	368.652	0.492	1.203
1186	369.019	0.492	1.203
1187	368.652	0.492	1.203
1188	369.385	0.493	1.203
1189	369.751	0.493	1.203
1190	369.629	0.493	1.203
1191	369.141	0.492	1.203
1192	369.019	0.492	1.203
1193	369.141	0.492	1.203
1194	369.141	0.492	1.203
1195	369.019	0.492	1.203
1196	369.019	0.492	1.203
1197	368.53	0.491	1.203
1198	369.141	0.492	1.203
1199	369.263	0.492	1.203
1200	369.385	0.493	1.203
1201	369.141	0.492	1.203
1202	369.751	0.493	1.203
1203	369.385	0.493	1.203
1204	369.141	0.492	1.203
1205	368.53	0.491	1.203
1206	368.53	0.491	1.203
1207	368.042	0.491	1.203
1208	368.53	0.491	1.203
1209	368.042	0.491	1.203
1210	368.164	0.491	1.203
1211	367.92	0.491	1.203
1212	367.92	0.491	1.203
1213	367.798	0.49	1.203
1214	368.286	0.491	1.203
1215	368.042	0.491	1.203
1216	367.798	0.49	1.203
1217	368.286	0.491	1.203
1218	369.019	0.492	1.203
1219	369.507	0.493	1.203
1220	368.896	0.492	1.203
1221	368.286	0.491	1.203
1222	368.896	0.492	1.203
1223	368.896	0.492	1.203
1224	368.774	0.492	1.203
1225	368.652	0.492	1.203
1226	368.896	0.492	1.203
1227	369.141	0.492	1.203
1228	368.042	0.491	1.203
1229	369.019	0.492	1.203
1230	368.53	0.491	1.203
1231	368.774	0.492	1.203
1232	368.53	0.491	1.203
1233	368.53	0.491	1.203
1234	368.164	0.491	1.203
1235	368.286	0.491	1.203
1236	368.286	0.491	1.203
1237	368.774	0.492	1.203
1238	368.652	0.492	1.203
1239	368.286	0.491	1.203
1240	368.286	0.491	1.203
1241	367.31	0.49	1.203
1242	368.652	0.492	1.203
1243	367.92	0.491	1.203
1244	367.432	0.49	1.203
1245	367.31	0.49	1.203
1246	367.188	0.49	1.203
1247	367.188	0.49	1.203
1248	366.943	0.489	1.203
1249	367.432	0.49	1.203
1250	367.188	0.49	1.203
1251	367.798	0.49	1.203
1252	366.821	0.489	1.203
1253	366.943	0.489	1.203
1254	367.31	0.49	1.203
1255	367.065	0.489	1.203
1256	367.188	0.49	1.203
1257	367.92	0.491	1.203
1258	368.164	0.491	1.203
1259	367.432	0.49	1.203
1260	368.042	0.491	1.203
1261	367.188	0.49	1.203
1262	368.042	0.491	1.203
1263	368.408	0.491	1.203
1264	368.53	0.491	1.203
1265	368.53	0.491	1.203
1266	368.042	0.491	1.203
1267	368.53	0.491	1.203
1268	368.652	0.492	1.203
1269	368.408	0.491	1.203
1270	368.164	0.491	1.203
1271	368.286	0.491	1.203
1272	367.92	0.491	1.203
1273	368.042	0.491	1.203
1274	368.408	0.491	1.203
1275	368.286	0.491	1.203
1276	368.286	0.491	1.203
1277	367.92	0.491	1.203
1278	368.042	0.491	1.203
1279	367.31	0.49	1.203
1280	368.286	0.491	1.203
1281	367.676	0.49	1.203
1282	367.798	0.49	1.203
1283	368.286	0.491	1.203
1284	367.798	0.49	1.203
1285	367.92	0.491	1.203
1286	367.554	0.49	1.203
1287	367.92	0.491	1.203
1288	368.042	0.491	1.203
1289	368.896	0.492	1.203
1290	368.408	0.491	1.203
1291	368.774	0.492	1.203
1292	367.798	0.49	1.203
1293	368.408	0.491	1.203
1294	368.53	0.491	1.203
1295	368.774	0.492	1.203
1296	368.774	0.492	1.203
1297	368.408	0.491	1.203
1298	368.042	0.491	1.203
1299	368.408	0.491	1.203
1300	368.896	0.492	1.203
1301	368.408	0.491	1.203
1302	368.408	0.491	1.203
1303	368.53	0.491	1.203
1304	368.896	0.492	1.203
1305	369.141	0.492	1.203
1306	369.141	0.492	1.203
1307	369.507	0.493	1.203
1308	369.141	0.492	1.203
1309	370.117	0.493	1.203
1310	369.019	0.492	1.203
1311	369.263	0.492	1.203
1312	368.896	0.492	1.203
1313	369.751	0.493	1.203
1314	369.751	0.493	1.203
1315	369.263	0.492	1.203
1316	369.141	0.492	1.203
1317	369.263	0.492	1.203
1318	368.042	0.491	1.203
1319	367.676	0.49	1.203
1320	368.286	0.491	1.203
1321	368.774	0.492	1.203
1322	368.53	0.491	1.203
1323	368.53	0.491	1.203
1324	368.652	0.492	1.203
1325	368.774	0.492	1.203
1326	369.141	0.492	1.203
1327	368.652	0.492	1.203
1328	368.164	0.491	1.203
1329	369.385	0.493	1.203
1330	368.53	0.491	1.203
1331	368.652	0.492	1.203
1332	369.263	0.492	1.203
1333	368.408	0.491	1.203
1334	368.53	0.491	1.203
1335	368.408	0.491	1.203
1336	368.896	0.492	1.203
1337	368.286	0.491	1.203
1338	368.774	0.492	1.203
1339	367.92	0.491	1.203
1340	369.629	0.493	1.203
1341	368.774	0.492	1.203
1342	367.065	0.489	1.203
1343	367.798	0.49	1.203
1344	368.774	0.492	1.203
1345	368.774	0.492	1.203
1346	368.774	0.492	1.203
1347	369.385	0.493	1.203
1348	368.774	0.492	1.203
1349	369.263	0.492	1.203
1350	368.896	0.492	1.203
1351	368.53	0.491	1.203
1352	368.652	0.492	1.203
1353	369.751	0.493	1.203
1354	368.286	0.491	1.203
1355	367.92	0.491	1.203
1356	368.408	0.491	1.203
1357	368.286	0.491	1.203
1358	368.042	0.491	1.203
1359	367.676	0.49	1.203
1360	367.92	0.491	1.203
1361	367.554	0.49	1.203
1362	366.943	0.489	1.203
1363	367.432	0.49	1.203
1364	366.577	0.489	1.203
1365	367.31	0.49	1.203
1366	367.188	0.49	1.203
1367	367.31	0.49	1.203
1368	367.432	0.49	1.203
1369	367.554	0.49	1.203
1370	367.676	0.49	1.203
1371	368.164	0.491	1.203
1372	368.042	0.491	1.203
1373	367.92	0.491	1.203
1374	367.676	0.49	1.203
1375	368.042	0.491	1.203
1376	368.164	0.491	1.203
1377	368.408	0.491	1.203
1378	368.286	0.491	1.203
1379	368.286	0.491	1.203
1380	368.652	0.492	1.203
1381	368.53	0.491	1.203
1382	368.286	0.491	1.203
1383	367.798	0.49	1.203
1384	368.774	0.492	1.203
1385	368.53	0.491	1.203
1386	368.286	0.491	1.203
1387	368.408	0.491	1.203
1388	368.042	0.491	1.203
1389	368.774	0.492	1.203
1390	368.042	0.491	1.203
1391	368.774	0.492	1.203
1392	368.53	0.491	1.203
1393	367.92	0.491	1.203
1394	368.042	0.491	1.203
1395	367.432	0.49	1.203
1396	368.286	0.491	1.203
1397	367.92	0.491	1.203
1398	367.676	0.49	1.203
1399	366.821	0.489	1.203
1400	367.676	0.49	1.203
1401	367.432	0.49	1.203
1402	367.432	0.49	1.203
1403	367.31	0.49	1.203
1404	366.699	0.489	1.203
1405	367.065	0.489	1.203
1406	366.821	0.489	1.203
1407	367.676	0.49	1.203
1408	367.554	0.49	1.203
1409	368.408	0.491	1.203
1410	367.554	0.49	1.203
1411	368.042	0.491	1.203
1412	367.31	0.49	1.203
1413	367.432	0.49	1.203
1414	367.554	0.49	1.203
1415	367.92	0.491	1.203
1416	368.286	0.491	1.203
1417	367.92	0.491	1.203
1418	368.286	0.491	1.203
1419	368.164	0.491	1.203
1420	368.652	0.492	1.203
1421	368.286	0.491	1.203
1422	370.361	0.494	1.203
1423	368.774	0.492	1.203
1424	369.263	0.492	1.203
1425	368.164	0.491	1.203
1426	368.042	0.491	1.203
1427	367.554	0.49	1.203
1428	368.408	0.491	1.203
1429	368.774	0.492	1.203
1430	367.92	0.491	1.203
1431	367.676	0.49	1.203
1432	367.798	0.49	1.203
1433	368.53	0.491	1.203
1434	368.164	0.491	1.203
1435	367.92	0.491	1.203
1436	367.676	0.49	1.203
1437	367.798	0.49	1.203
1438	368.652	0.492	1.203
1439	368.774	0.492	1.203
1440	368.53	0.491	1.203
1441	368.042	0.491	1.203
1442	369.019	0.492	1.203
1443	368.53	0.491	1.203
1444	368.53	0.491	1.203
1445	367.798	0.49	1.203
1446	368.286	0.491	1.203
1447	367.92	0.491	1.203
1448	368.286	0.491	1.203
1449	367.188	0.49	1.203
1450	368.408	0.491	1.203
1451	368.774	0.492	1.203
1452	367.676	0.49	1.203
1453	368.53	0.491	1.203
1454	368.164	0.491	1.203
1455	368.652	0.492	1.203
1456	368.53	0.491	1.203
1457	368.53	0.491	1.203
1458	369.141	0.492	1.203
1459	368.408	0.491	1.203
1460	368.53	0.491	1.203
1461	368.408	0.491	1.203
1462	368.652	0.492	1.203
1463	368.042	0.491	1.203
1464	367.554	0.49	1.203
1465	367.554	0.49	1.203
1466	368.408	0.491	1.203
1467	367.432	0.49	1.203
1468	367.31	0.49	1.203
1469	367.432	0.49	1.203
1470	367.798	0.49	1.203
1471	367.31	0.49	1.203
1472	367.188	0.49	1.203
1473	368.164	0.491	1.203
1474	367.798	0.49	1.203
1475	367.92	0.491	1.203
1476	367.798	0.49	1.203
1477	367.92	0.491	1.203
1478	368.042	0.491	1.203
1479	368.164	0.491	1.203
1480	368.042	0.491	1.203
1481	367.432	0.49	1.203
1482	367.92	0.491	1.203
1483	368.286	0.491	1.203
1484	367.92	0.491	1.203
1485	368.042	0.491	1.203
1486	366.821	0.489	1.203
1487	366.821	0.489	1.203
1488	367.554	0.49	1.203
1489	366.211	0.488	1.203
1490	368.164	0.491	1.203
1491	367.798	0.49	1.203
1492	366.577	0.489	1.203
1493	368.042	0.491	1.203
1494	367.065	0.489	1.203
1495	367.188	0.49	1.203
1496	367.798	0.49	1.203
1497	368.652	0.492	1.203
1498	368.896	0.492	1.203
1499	368.408	0.491	1.203
1500	368.408	0.491	1.203
1501	367.31	0.49	1.203
1502	368.408	0.491	1.203
1503	368.164	0.491	1.203
1504	369.141	0.492	1.203
1505	367.92	0.491	1.203
1506	368.286	0.491	1.203
1507	367.676	0.49	1.203
1508	367.798	0.49	1.203
1509	366.821	0.489	1.203
1510	367.92	0.491	1.203
1511	367.554	0.49	1.203
1512	366.821	0.489	1.203
1513	366.333	0.488	1.203
1514	367.188	0.49	1.203
1515	366.821	0.489	1.203
1516	367.676	0.49	1.203
1517	366.943	0.489	1.203
1518	368.042	0.491	1.203
1519	367.188	0.49	1.203
1520	367.065	0.489	1.203
1521	366.943	0.489	1.203
1522	366.455	0.489	1.203
1523	366.943	0.489	1.203
1524	367.554	0.49	1.203
1525	367.31	0.49	1.203
1526	367.065	0.489	1.203
1527	366.577	0.489	1.203
1528	366.821	0.489	1.203
1529	367.432	0.49	1.203
1530	366.211	0.488	1.203
1531	367.432	0.49	1.203
1532	366.577	0.489	1.203
1533	366.699	0.489	1.203
1534	366.333	0.488	1.203
1535	366.943	0.489	1.203
1536	367.676	0.49	1.203
1537	367.554	0.49	1.203
1538	367.432	0.49	1.203
1539	367.31	0.49	1.203
1540	367.92	0.491	1.203
1541	368.042	0.491	1.203
1542	367.798	0.49	1.203
1543	368.286	0.491	1.203
1544	368.286	0.491	1.203
1545	368.164	0.491	1.203
1546	367.92	0.491	1.203
1547	367.92	0.491	1.203
1548	367.798	0.49	1.203
1549	368.164	0.491	1.203
1550	367.065	0.489	1.203
1551	367.432	0.49	1.203
1552	367.31	0.49	1.203
1553	367.31	0.49	1.203
1554	367.432	0.49	1.203
1555	366.943	0.489	1.203
1556	367.554	0.49	1.203
1557	366.821	0.489	1.203
1558	366.211	0.488	1.203
1559	366.333	0.488	1.203
1560	366.089	0.488	1.203
1561	365.967	0.488	1.203
1562	365.723	0.488	1.203
1563	366.821	0.489	1.203
1564	365.967	0.488	1.203
1565	366.333	0.488	1.203
1566	365.601	0.487	1.203
1567	365.601	0.487	1.203
1568	366.089	0.488	1.203
1569	365.601	0.487	1.203
1570	365.356	0.487	1.203
1571	364.99	0.487	1.203
1572	365.601	0.487	1.203
1573	364.868	0.486	1.203
1574	364.868	0.486	1.203
1575	364.746	0.486	1.203
1576	364.99	0.487	1.203
1577	364.014	0.485	1.203
1578	363.403	0.485	1.203
1579	364.258	0.486	1.203
1580	364.38	0.486	1.203
1581	364.868	0.486	1.203
1582	364.502	0.486	1.203
1583	364.502	0.486	1.203
1584	364.258	0.486	1.203
1585	364.746	0.486	1.203
1586	365.601	0.487	1.203
1587	365.723	0.488	1.203
1588	365.112	0.487	1.203
1589	364.502	0.486	1.203
1590	364.99	0.487	1.203
1591	365.234	0.487	1.203
1592	364.868	0.486	1.203
1593	365.356	0.487	1.203
1594	365.723	0.488	1.203
1595	364.99	0.487	1.203
1596	365.234	0.487	1.203
1597	364.868	0.486	1.203
1598	365.601	0.487	1.203
1599	364.38	0.486	1.203
1600	365.723	0.488	1.203
1601	366.821	0.489	1.203
1602	364.746	0.486	1.203
1603	364.99	0.487	1.203
1604	365.479	0.487	1.203
1605	366.699	0.489	1.203
1606	366.577	0.489	1.203
1607	366.089	0.488	1.203
1608	366.455	0.489	1.203
1609	366.211	0.488	1.203
1610	366.821	0.489	1.203
1611	366.333	0.488	1.203
1612	367.432	0.49	1.203
1613	366.089	0.488	1.203
1614	366.699	0.489	1.203
1615	366.943	0.489	1.203
1616	366.455	0.489	1.203
1617	366.699	0.489	1.203
1618	366.821	0.489	1.203
1619	366.577	0.489	1.203
1620	366.455	0.489	1.203
1621	366.821	0.489	1.203
1622	366.821	0.489	1.203
1623	365.845	0.488	1.203
1624	366.699	0.489	1.203
1625	366.577	0.489	1.203
1626	366.577	0.489	1.203
1627	366.577	0.489	1.203
1628	366.699	0.489	1.203
1629	367.31	0.49	1.203
1630	366.333	0.488	1.203
1631	367.31	0.49	1.203
1632	366.333	0.488	1.203
1633	365.845	0.488	1.203
1634	366.089	0.488	1.203
1635	366.455	0.489	1.203
1636	367.188	0.49	1.203
1637	366.943	0.489	1.203
1638	366.821	0.489	1.203
1639	366.211	0.488	1.203
1640	366.699	0.489	1.203
1641	366.577	0.489	1.203
1642	366.821	0.489	1.203
1643	366.943	0.489	1.203
1644	366.821	0.489	1.203
1645	367.188	0.49	1.203
1646	366.821	0.489	1.203
1647	367.31	0.49	1.203
1648	366.455	0.489	1.203
1649	367.188	0.49	1.203
1650	367.31	0.49	1.203
1651	368.042	0.491	1.203
1652	366.699	0.489	1.203
1653	366.577	0.489	1.203
1654	367.31	0.49	1.203
1655	367.432	0.49	1.203
1656	367.31	0.49	1.203
1657	367.31	0.49	1.203
1658	367.065	0.489	1.203
1659	366.943	0.489	1.203
1660	367.31	0.49	1.203
1661	367.676	0.49	1.203
1662	368.286	0.491	1.203
1663	366.821	0.489	1.203
1664	366.943	0.489	1.203
1665	366.455	0.489	1.203
1666	367.188	0.49	1.203
1667	367.188	0.49	1.203
1668	367.188	0.49	1.203
1669	366.821	0.489	1.203
1670	366.577	0.489	1.203
1671	366.333	0.488	1.203
1672	366.577	0.489	1.203
1673	367.065	0.489	1.203
1674	367.188	0.49	1.203
1675	366.943	0.489	1.203
1676	366.089	0.488	1.203
1677	366.699	0.489	1.203
1678	366.089	0.488	1.203
1679	366.577	0.489	1.203
1680	366.089	0.488	1.203
1681	366.699	0.489	1.203
1682	366.455	0.489	1.203
1683	365.723	0.488	1.203
1684	365.479	0.487	1.203
1685	365.356	0.487	1.203
1686	366.211	0.488	1.203
1687	365.479	0.487	1.203
1688	365.479	0.487	1.203
1689	365.356	0.487	1.203
1690	365.112	0.487	1.203
1691	365.601	0.487	1.203
1692	365.845	0.488	1.203
1693	366.089	0.488	1.203
1694	364.99	0.487	1.203
1695	365.845	0.488	1.203
1696	365.967	0.488	1.203
1697	365.967	0.488	1.203
1698	366.699	0.489	1.203
1699	365.967	0.488	1.203
1700	366.577	0.489	1.203
1701	366.089	0.488	1.203
1702	366.577	0.489	1.203
1703	366.455	0.489	1.203
1704	366.211	0.488	1.203
1705	366.821	0.489	1.203
1706	366.577	0.489	1.203
1707	366.455	0.489	1.203
1708	365.967	0.488	1.203
1709	365.845	0.488	1.203
1710	366.455	0.489	1.203
1711	366.577	0.489	1.203
1712	366.577	0.489	1.203
1713	364.868	0.486	1.203
1714	365.234	0.487	1.203
1715	365.723	0.488	1.203
1716	365.723	0.488	1.203
1717	365.845	0.488	1.203
1718	366.089	0.488	1.203
1719	366.089	0.488	1.203
1720	365.845	0.488	1.203
1721	365.479	0.487	1.203
1722	366.821	0.489	1.203
1723	365.356	0.487	1.203
1724	365.723	0.488	1.203
1725	365.234	0.487	1.203
1726	365.112	0.487	1.203
1727	365.112	0.487	1.203
1728	364.624	0.486	1.203
1729	364.746	0.486	1.203
1730	364.136	0.486	1.203
1731	365.234	0.487	1.203
1732	364.99	0.487	1.203
1733	364.502	0.486	1.203
1734	364.258	0.486	1.203
1735	364.502	0.486	1.203
1736	365.356	0.487	1.203
1737	365.112	0.487	1.203
1738	364.868	0.486	1.203
1739	365.479	0.487	1.203
1740	364.868	0.486	1.203
1741	365.479	0.487	1.203
1742	366.455	0.489	1.203
1743	365.845	0.488	1.203
1744	365.601	0.487	1.203
1745	364.99	0.487	1.203
1746	365.234	0.487	1.203
1747	364.746	0.486	1.203
1748	365.112	0.487	1.203
1749	364.746	0.486	1.203
1750	364.868	0.486	1.203
1751	365.479	0.487	1.203
1752	364.014	0.485	1.203
1753	364.746	0.486	1.203
1754	364.014	0.485	1.203
1755	364.38	0.486	1.203
1756	364.624	0.486	1.203
1757	364.136	0.486	1.203
1758	364.99	0.487	1.203
1759	364.136	0.486	1.203
1760	364.258	0.486	1.203
1761	364.258	0.486	1.203
1762	364.624	0.486	1.203
1763	364.38	0.486	1.203
1764	364.624	0.486	1.203
1765	364.136	0.486	1.203
1766	364.136	0.486	1.203
1767	364.502	0.486	1.203
1768	364.258	0.486	1.203
1769	363.525	0.485	1.203
1770	364.014	0.485	1.203
1771	364.258	0.486	1.203
1772	363.647	0.485	1.203
1773	362.915	0.484	1.203
1774	363.525	0.485	1.203
1775	364.258	0.486	1.203
1776	363.525	0.485	1.203
1777	363.892	0.485	1.203
1778	363.281	0.484	1.203
1779	364.136	0.486	1.203
1780	363.037	0.484	1.203
1781	362.793	0.484	1.203
1782	363.403	0.485	1.203
1783	363.525	0.485	1.203
1784	363.77	0.485	1.203
1785	362.915	0.484	1.203
1786	364.014	0.485	1.203
1787	363.037	0.484	1.203
1788	363.403	0.485	1.203
1789	363.403	0.485	1.203
1790	363.647	0.485	1.203
1791	363.403	0.485	1.203
1792	363.281	0.484	1.203
1793	363.892	0.485	1.203
1794	363.403	0.485	1.203
1795	363.892	0.485	1.203
1796	364.136	0.486	1.203
1797	364.868	0.486	1.203
1798	364.624	0.486	1.203
1799	364.502	0.486	1.203
1800	364.258	0.486	1.203
1801	364.624	0.486	1.203
1802	364.38	0.486	1.203
1803	364.868	0.486	1.203
1804	364.38	0.486	1.203
1805	364.258	0.486	1.203
1806	364.624	0.486	1.203
1807	364.258	0.486	1.203
1808	364.624	0.486	1.203
1809	364.136	0.486	1.203
1810	364.258	0.486	1.203
1811	364.136	0.486	1.203
1812	364.258	0.486	1.203
1813	364.38	0.486	1.203
1814	364.014	0.485	1.203
1815	363.892	0.485	1.203
1816	364.136	0.486	1.203
1817	363.403	0.485	1.203
1818	363.647	0.485	1.203
1819	362.915	0.484	1.203
1820	363.403	0.485	1.203
1821	363.77	0.485	1.203
1822	362.793	0.484	1.203
1823	362.549	0.483	1.203
1824	363.281	0.484	1.203
1825	363.892	0.485	1.203
1826	363.647	0.485	1.203
1827	364.136	0.486	1.203
1828	364.258	0.486	1.203
1829	364.746	0.486	1.203
1830	363.525	0.485	1.203
1831	363.892	0.485	1.203
1832	363.647	0.485	1.203
1833	364.014	0.485	1.203
1834	363.77	0.485	1.203
1835	362.549	0.483	1.203
1836	363.037	0.484	1.203
1837	363.281	0.484	1.203
1838	362.793	0.484	1.203
1839	361.45	0.482	1.203
1840	362.305	0.483	1.203
1841	362.061	0.483	1.203
1842	362.427	0.483	1.203
1843	362.427	0.483	1.203
1844	362.061	0.483	1.203
1845	362.915	0.484	1.203
1846	363.647	0.485	1.203
1847	363.77	0.485	1.203
1848	362.671	0.484	1.203
1849	363.403	0.485	1.203
1850	363.159	0.484	1.203
1851	362.061	0.483	1.203
1852	362.793	0.484	1.203
1853	362.671	0.484	1.203
1854	362.305	0.483	1.203
1855	362.671	0.484	1.203
1856	362.061	0.483	1.203
1857	362.671	0.484	1.203
1858	362.061	0.483	1.203
1859	361.328	0.482	1.203
1860	361.816	0.482	1.203
1861	361.694	0.482	1.203
1862	361.328	0.482	1.203
1863	362.061	0.483	1.203
1864	363.159	0.484	1.203
1865	363.037	0.484	1.203
1866	363.281	0.484	1.203
1867	362.549	0.483	1.203
1868	362.793	0.484	1.203
1869	363.281	0.484	1.203
1870	363.037	0.484	1.203
1871	362.305	0.483	1.203
1872	363.159	0.484	1.203
1873	363.525	0.485	1.203
1874	362.549	0.483	1.203
1875	362.793	0.484	1.203
1876	362.793	0.484	1.203
1877	363.77	0.485	1.203
1878	363.159	0.484	1.203
1879	361.572	0.482	1.203
1880	361.572	0.482	1.203
1881	363.037	0.484	1.203
1882	362.671	0.484	1.203
1883	362.183	0.483	1.203
1884	362.549	0.483	1.203
1885	362.793	0.484	1.203
1886	363.037	0.484	1.203
1887	362.305	0.483	1.203
1888	362.915	0.484	1.203
1889	363.525	0.485	1.203
1890	362.549	0.483	1.203
1891	362.305	0.483	1.203
1892	362.549	0.483	1.203
1893	362.427	0.483	1.203
1894	362.549	0.483	1.203
1895	362.549	0.483	1.203
1896	362.305	0.483	1.203
1897	362.549	0.483	1.203
1898	362.427	0.483	1.203
1899	360.962	0.481	1.203
1900	362.183	0.483	1.203
1901	363.037	0.484	1.203
1902	362.183	0.483	1.203
1903	362.549	0.483	1.203
1904	362.549	0.483	1.203
1905	362.671	0.484	1.203
1906	362.305	0.483	1.203
1907	363.281	0.484	1.203
1908	362.549	0.483	1.203
1909	363.403	0.485	1.203
1910	361.45	0.482	1.203
1911	362.427	0.483	1.203
1912	362.427	0.483	1.203
1913	362.793	0.484	1.203
1914	362.671	0.484	1.203
1915	362.671	0.484	1.203
1916	362.427	0.483	1.203
1917	362.427	0.483	1.203
1918	363.403	0.485	1.203
1919	362.427	0.483	1.203
1920	363.77	0.485	1.203
1921	363.403	0.485	1.203
1922	363.403	0.485	1.203
1923	362.793	0.484	1.203
1924	363.037	0.484	1.203
1925	362.915	0.484	1.203
1926	362.793	0.484	1.203
1927	363.281	0.484	1.203
1928	363.037	0.484	1.203
1929	362.061	0.483	1.203
1930	362.549	0.483	1.203
1931	363.281	0.484	1.203
1932	363.037	0.484	1.203
1933	363.525	0.485	1.203
1934	363.77	0.485	1.203
1935	363.281	0.484	1.203
1936	363.647	0.485	1.203
1937	363.647	0.485	1.203
1938	363.647	0.485	1.203
1939	363.525	0.485	1.203
1940	363.77	0.485	1.203
1941	364.868	0.486	1.203
1942	363.892	0.485	1.203
1943	363.525	0.485	1.203
1944	363.892	0.485	1.203
1945	363.403	0.485	1.203
1946	363.525	0.485	1.203
1947	363.525	0.485	1.203
1948	364.014	0.485	1.203
1949	363.037	0.484	1.203
1950	362.427	0.483	1.203
1951	363.037	0.484	1.203
1952	363.525	0.485	1.203
1953	363.77	0.485	1.203
1954	363.525	0.485	1.203
1955	362.915	0.484	1.203
1956	363.525	0.485	1.203
1957	363.77	0.485	1.203
1958	363.281	0.484	1.203
1959	363.403	0.485	1.203
1960	362.793	0.484	1.203
1961	363.403	0.485	1.203
1962	363.525	0.485	1.203
1963	362.793	0.484	1.203
1964	362.915	0.484	1.203
1965	362.427	0.483	1.203
1966	363.037	0.484	1.203
1967	362.793	0.484	1.203
1968	363.037	0.484	1.203
1969	362.671	0.484	1.203
1970	362.305	0.483	1.203
1971	363.037	0.484	1.203
1972	361.938	0.483	1.203
1973	361.694	0.482	1.203
1974	362.183	0.483	1.203
1975	361.938	0.483	1.203
1976	362.305	0.483	1.203
1977	362.793	0.484	1.203
1978	362.549	0.483	1.203
1979	362.915	0.484	1.203
1980	362.915	0.484	1.203
1981	362.183	0.483	1.203
1982	363.037	0.484	1.203
1983	362.549	0.483	1.203
1984	361.572	0.482	1.203
1985	361.694	0.482	1.203
1986	361.938	0.483	1.203
1987	361.694	0.482	1.203
1988	362.305	0.483	1.203
1989	361.084	0.481	1.203
1990	361.938	0.483	1.203
1991	361.572	0.482	1.203
1992	361.572	0.482	1.203
1993	361.572	0.482	1.203
1994	361.328	0.482	1.203
1995	361.694	0.482	1.203
1996	361.084	0.481	1.203
1997	362.305	0.483	1.203
1998	361.694	0.482	1.203
[truncated: 60,501 more rows]
