# Supplementary material for: Evaluation of the extent of damage to the esophageal wall caused by press-through package ingestion
Source: PeerJ. 2019 Apr 18;7:e6763. doi: 10.7717/peerj.6763 (PMC6475578; doi:10.7717/peerj.6763)
Supplement: Dataset S15 [file peerj-07-6763-s032.csv]

time[ms]	frictional force[gf]	cof	[mm]
0	167.114	0.223	1.203
1	168.823	0.225	1.203
2	170.044	0.227	1.203
3	167.48	0.223	1.203
4	167.236	0.223	1.203
5	168.091	0.224	1.203
6	167.847	0.224	1.203
7	167.358	0.223	1.203
8	168.457	0.225	1.203
9	168.213	0.224	1.203
10	168.579	0.225	1.203
11	168.579	0.225	1.203
12	168.945	0.225	1.203
13	168.579	0.225	1.203
14	168.823	0.225	1.203
15	169.434	0.226	1.203
16	168.213	0.224	1.203
17	168.213	0.224	1.203
18	168.335	0.224	1.203
19	168.701	0.225	1.203
20	168.579	0.225	1.203
21	168.335	0.224	1.203
22	168.213	0.224	1.203
23	168.091	0.224	1.203
24	167.114	0.223	1.203
25	168.457	0.225	1.203
26	168.701	0.225	1.203
27	168.457	0.225	1.203
28	168.213	0.224	1.203
29	167.48	0.223	1.203
30	168.213	0.224	1.203
31	168.701	0.225	1.203
32	167.969	0.224	1.203
33	168.823	0.225	1.203
34	169.189	0.226	1.203
35	168.335	0.224	1.203
36	168.091	0.224	1.203
37	169.189	0.226	1.203
38	169.189	0.226	1.203
39	169.067	0.225	1.203
40	170.044	0.227	1.203
41	169.312	0.226	1.203
42	170.044	0.227	1.203
43	170.776	0.228	1.203
44	171.387	0.229	1.203
45	172.241	0.23	1.203
46	172.729	0.23	1.203
47	172.729	0.23	1.203
48	174.194	0.232	1.203
49	175.903	0.235	1.203
50	177.734	0.237	1.203
51	177.856	0.237	1.203
52	178.589	0.238	1.203
53	179.321	0.239	1.203
54	180.664	0.241	1.203
55	181.396	0.242	1.203
56	181.519	0.242	1.203
57	183.228	0.244	1.203
58	183.716	0.245	1.203
59	183.96	0.245	1.203
60	184.448	0.246	1.203
61	184.57	0.246	1.203
62	185.913	0.248	1.203
63	186.035	0.248	1.203
64	186.768	0.249	1.203
65	187.134	0.25	1.203
66	188.11	0.251	1.203
67	187.866	0.25	1.203
68	188.477	0.251	1.203
69	189.819	0.253	1.203
70	190.43	0.254	1.203
71	191.65	0.256	1.203
72	192.383	0.257	1.203
73	191.528	0.255	1.203
74	192.749	0.257	1.203
75	192.993	0.257	1.203
76	193.481	0.258	1.203
77	194.336	0.259	1.203
78	194.702	0.26	1.203
79	195.313	0.26	1.203
80	195.435	0.261	1.203
81	196.167	0.262	1.203
82	196.777	0.262	1.203
83	197.632	0.264	1.203
84	198.242	0.264	1.203
85	198.364	0.264	1.203
86	199.463	0.266	1.203
87	199.463	0.266	1.203
88	201.05	0.268	1.203
89	201.904	0.269	1.203
90	202.393	0.27	1.203
91	203.003	0.271	1.203
92	203.735	0.272	1.203
93	203.979	0.272	1.203
94	204.346	0.272	1.203
95	205.444	0.274	1.203
96	205.566	0.274	1.203
97	206.421	0.275	1.203
98	206.543	0.275	1.203
99	205.688	0.274	1.203
100	206.787	0.276	1.203
101	208.008	0.277	1.203
102	208.008	0.277	1.203
103	208.252	0.278	1.203
104	208.008	0.277	1.203
105	208.252	0.278	1.203
106	209.473	0.279	1.203
107	208.74	0.278	1.203
108	209.717	0.28	1.203
109	210.205	0.28	1.203
110	210.571	0.281	1.203
111	210.449	0.281	1.203
112	211.304	0.282	1.203
113	211.792	0.282	1.203
114	211.914	0.283	1.203
115	212.524	0.283	1.203
116	212.646	0.284	1.203
117	214.111	0.285	1.203
118	213.745	0.285	1.203
119	213.867	0.285	1.203
120	215.21	0.287	1.203
121	215.332	0.287	1.203
122	216.187	0.288	1.203
123	217.407	0.29	1.203
124	217.529	0.29	1.203
125	218.384	0.291	1.203
126	218.994	0.292	1.203
127	219.727	0.293	1.203
128	220.093	0.293	1.203
129	220.825	0.294	1.203
130	220.947	0.295	1.203
131	221.069	0.295	1.203
132	221.924	0.296	1.203
133	221.68	0.296	1.203
134	221.924	0.296	1.203
135	221.68	0.296	1.203
136	221.802	0.296	1.203
137	223.511	0.298	1.203
138	223.877	0.299	1.203
139	223.511	0.298	1.203
140	224.976	0.3	1.203
141	224.976	0.3	1.203
142	225.342	0.3	1.203
143	225.22	0.3	1.203
144	225.708	0.301	1.203
145	226.074	0.301	1.203
146	226.685	0.302	1.203
147	226.929	0.303	1.203
148	227.417	0.303	1.203
149	228.027	0.304	1.203
150	229.37	0.306	1.203
151	228.76	0.305	1.203
152	229.858	0.306	1.203
153	229.492	0.306	1.203
154	229.858	0.306	1.203
155	230.591	0.307	1.203
156	231.201	0.308	1.203
157	231.812	0.309	1.203
158	232.178	0.31	1.203
159	232.056	0.309	1.203
160	233.032	0.311	1.203
161	233.276	0.311	1.203
162	233.276	0.311	1.203
163	233.398	0.311	1.203
164	234.131	0.312	1.203
165	234.985	0.313	1.203
166	234.741	0.313	1.203
167	234.741	0.313	1.203
168	235.84	0.314	1.203
169	235.229	0.314	1.203
170	235.474	0.314	1.203
171	236.816	0.316	1.203
172	237.061	0.316	1.203
173	237.183	0.316	1.203
174	237.305	0.316	1.203
175	237.427	0.317	1.203
176	238.892	0.319	1.203
177	238.403	0.318	1.203
178	239.868	0.32	1.203
179	240.601	0.321	1.203
180	241.211	0.322	1.203
181	241.333	0.322	1.203
182	242.065	0.323	1.203
183	242.554	0.323	1.203
184	242.676	0.324	1.203
185	242.676	0.324	1.203
186	243.042	0.324	1.203
187	242.798	0.324	1.203
188	243.53	0.325	1.203
189	243.896	0.325	1.203
190	244.507	0.326	1.203
191	244.507	0.326	1.203
192	245.239	0.327	1.203
193	244.629	0.326	1.203
194	245.117	0.327	1.203
195	245.728	0.328	1.203
196	246.338	0.328	1.203
197	245.85	0.328	1.203
198	246.704	0.329	1.203
199	247.192	0.33	1.203
200	248.047	0.331	1.203
201	248.535	0.331	1.203
202	248.535	0.331	1.203
203	248.657	0.332	1.203
204	249.268	0.332	1.203
205	249.268	0.332	1.203
206	250.244	0.334	1.203
207	249.756	0.333	1.203
208	249.756	0.333	1.203
209	249.878	0.333	1.203
210	251.465	0.335	1.203
211	251.221	0.335	1.203
212	251.221	0.335	1.203
213	251.221	0.335	1.203
214	250.854	0.334	1.203
215	251.953	0.336	1.203
216	252.93	0.337	1.203
217	251.953	0.336	1.203
218	253.052	0.337	1.203
219	253.906	0.339	1.203
220	252.93	0.337	1.203
221	254.15	0.339	1.203
222	254.517	0.339	1.203
223	254.761	0.34	1.203
224	255.249	0.34	1.203
225	255.127	0.34	1.203
226	255.371	0.34	1.203
227	256.47	0.342	1.203
228	256.958	0.343	1.203
229	256.714	0.342	1.203
230	256.836	0.342	1.203
231	257.813	0.344	1.203
232	257.202	0.343	1.203
233	259.033	0.345	1.203
234	259.155	0.346	1.203
235	260.376	0.347	1.203
236	260.01	0.347	1.203
237	259.888	0.347	1.203
238	260.254	0.347	1.203
239	261.23	0.348	1.203
240	261.353	0.348	1.203
241	262.573	0.35	1.203
242	262.207	0.35	1.203
243	263.062	0.351	1.203
244	263.672	0.352	1.203
245	263.062	0.351	1.203
246	263.916	0.352	1.203
247	265.015	0.353	1.203
248	265.625	0.354	1.203
249	265.869	0.354	1.203
250	265.869	0.354	1.203
251	265.869	0.354	1.203
252	266.724	0.356	1.203
253	267.09	0.356	1.203
254	267.944	0.357	1.203
255	269.165	0.359	1.203
256	268.799	0.358	1.203
257	268.677	0.358	1.203
258	269.043	0.359	1.203
259	270.02	0.36	1.203
260	269.653	0.36	1.203
261	270.508	0.361	1.203
262	270.142	0.36	1.203
263	270.996	0.361	1.203
264	270.142	0.36	1.203
265	271.24	0.362	1.203
266	272.095	0.363	1.203
267	272.339	0.363	1.203
268	273.193	0.364	1.203
269	272.705	0.364	1.203
270	272.949	0.364	1.203
271	273.682	0.365	1.203
272	274.17	0.366	1.203
273	275.391	0.367	1.203
274	275.513	0.367	1.203
275	275.513	0.367	1.203
276	275.757	0.368	1.203
277	275.879	0.368	1.203
278	276.978	0.369	1.203
279	276.855	0.369	1.203
280	277.832	0.37	1.203
281	276.978	0.369	1.203
282	277.588	0.37	1.203
283	278.076	0.371	1.203
284	278.809	0.372	1.203
285	279.419	0.373	1.203
286	279.419	0.373	1.203
287	280.518	0.374	1.203
288	280.029	0.373	1.203
289	279.419	0.373	1.203
290	280.029	0.373	1.203
291	281.128	0.375	1.203
292	281.25	0.375	1.203
293	281.494	0.375	1.203
294	281.494	0.375	1.203
295	281.738	0.376	1.203
296	281.982	0.376	1.203
297	281.982	0.376	1.203
298	282.593	0.377	1.203
299	282.715	0.377	1.203
300	282.227	0.376	1.203
301	282.227	0.376	1.203
302	282.349	0.376	1.203
303	282.837	0.377	1.203
304	283.691	0.378	1.203
305	283.936	0.379	1.203
306	283.936	0.379	1.203
307	282.715	0.377	1.203
308	283.691	0.378	1.203
309	284.18	0.379	1.203
310	284.546	0.379	1.203
311	284.668	0.38	1.203
312	285.034	0.38	1.203
313	284.058	0.379	1.203
314	284.912	0.38	1.203
315	285.4	0.381	1.203
316	285.278	0.38	1.203
317	285.889	0.381	1.203
318	285.156	0.38	1.203
319	285.889	0.381	1.203
320	285.278	0.38	1.203
321	286.865	0.382	1.203
322	286.377	0.382	1.203
323	286.865	0.382	1.203
324	286.865	0.382	1.203
325	287.109	0.383	1.203
326	287.598	0.383	1.203
327	287.72	0.384	1.203
328	288.452	0.385	1.203
329	288.818	0.385	1.203
330	288.696	0.385	1.203
331	288.818	0.385	1.203
332	289.307	0.386	1.203
333	290.161	0.387	1.203
334	290.283	0.387	1.203
335	290.649	0.388	1.203
336	290.405	0.387	1.203
337	291.138	0.388	1.203
338	290.894	0.388	1.203
339	291.626	0.389	1.203
340	291.626	0.389	1.203
341	291.626	0.389	1.203
342	292.114	0.389	1.203
343	292.358	0.39	1.203
344	292.236	0.39	1.203
345	292.114	0.389	1.203
346	293.091	0.391	1.203
347	292.358	0.39	1.203
348	293.945	0.392	1.203
349	293.945	0.392	1.203
350	294.189	0.392	1.203
351	294.434	0.393	1.203
352	295.166	0.394	1.203
353	295.776	0.394	1.203
354	296.021	0.395	1.203
355	296.387	0.395	1.203
356	295.654	0.394	1.203
357	297.241	0.396	1.203
358	297.119	0.396	1.203
359	297.852	0.397	1.203
360	297.241	0.396	1.203
361	297.241	0.396	1.203
362	298.096	0.397	1.203
363	297.363	0.396	1.203
364	298.096	0.397	1.203
365	298.34	0.398	1.203
366	298.34	0.398	1.203
367	298.584	0.398	1.203
368	299.683	0.4	1.203
369	299.194	0.399	1.203
370	300.049	0.4	1.203
371	300.903	0.401	1.203
372	300.903	0.401	1.203
373	301.392	0.402	1.203
374	301.392	0.402	1.203
375	301.88	0.403	1.203
376	302.246	0.403	1.203
377	302.612	0.403	1.203
378	302.368	0.403	1.203
379	302.49	0.403	1.203
380	303.223	0.404	1.203
381	302.734	0.404	1.203
382	302.734	0.404	1.203
383	302.368	0.403	1.203
384	302.734	0.404	1.203
385	303.101	0.404	1.203
386	303.345	0.404	1.203
387	303.955	0.405	1.203
388	304.688	0.406	1.203
389	304.321	0.406	1.203
390	304.199	0.406	1.203
391	305.054	0.407	1.203
392	305.298	0.407	1.203
393	305.786	0.408	1.203
394	305.664	0.408	1.203
395	305.054	0.407	1.203
396	305.664	0.408	1.203
397	306.519	0.409	1.203
398	306.885	0.409	1.203
399	306.396	0.409	1.203
400	306.641	0.409	1.203
401	306.885	0.409	1.203
402	306.763	0.409	1.203
403	306.885	0.409	1.203
404	307.495	0.41	1.203
405	307.495	0.41	1.203
406	307.495	0.41	1.203
407	307.251	0.41	1.203
408	307.495	0.41	1.203
409	307.983	0.411	1.203
410	308.594	0.411	1.203
411	307.495	0.41	1.203
412	309.448	0.413	1.203
413	309.57	0.413	1.203
414	309.692	0.413	1.203
415	308.716	0.412	1.203
416	309.326	0.412	1.203
417	309.937	0.413	1.203
418	309.937	0.413	1.203
419	310.059	0.413	1.203
420	310.181	0.414	1.203
421	309.937	0.413	1.203
422	310.425	0.414	1.203
423	310.303	0.414	1.203
424	311.401	0.415	1.203
425	311.401	0.415	1.203
426	311.646	0.416	1.203
427	311.401	0.415	1.203
428	311.646	0.416	1.203
429	311.646	0.416	1.203
430	312.622	0.417	1.203
431	312.012	0.416	1.203
432	312.744	0.417	1.203
433	312.744	0.417	1.203
434	312.988	0.417	1.203
435	313.11	0.417	1.203
436	313.354	0.418	1.203
437	313.965	0.419	1.203
438	313.965	0.419	1.203
439	315.186	0.42	1.203
440	314.209	0.419	1.203
441	314.941	0.42	1.203
442	315.063	0.42	1.203
443	315.796	0.421	1.203
444	316.406	0.422	1.203
445	316.65	0.422	1.203
446	316.895	0.423	1.203
447	316.528	0.422	1.203
448	316.895	0.423	1.203
449	317.383	0.423	1.203
450	317.383	0.423	1.203
451	317.871	0.424	1.203
452	317.627	0.424	1.203
453	317.383	0.423	1.203
454	317.261	0.423	1.203
455	317.749	0.424	1.203
456	317.993	0.424	1.203
457	317.749	0.424	1.203
458	318.115	0.424	1.203
459	318.115	0.424	1.203
460	318.359	0.424	1.203
461	318.604	0.425	1.203
462	318.726	0.425	1.203
463	319.092	0.425	1.203
464	318.604	0.425	1.203
465	319.336	0.426	1.203
466	318.726	0.425	1.203
467	319.458	0.426	1.203
468	318.848	0.425	1.203
469	318.97	0.425	1.203
470	318.848	0.425	1.203
471	319.336	0.426	1.203
472	319.092	0.425	1.203
473	319.092	0.425	1.203
474	318.359	0.424	1.203
475	319.58	0.426	1.203
476	319.336	0.426	1.203
477	319.336	0.426	1.203
478	319.824	0.426	1.203
479	319.946	0.427	1.203
480	320.068	0.427	1.203
481	320.801	0.428	1.203
482	321.045	0.428	1.203
483	322.144	0.43	1.203
484	321.289	0.428	1.203
485	321.045	0.428	1.203
486	321.777	0.429	1.203
487	322.388	0.43	1.203
488	322.754	0.43	1.203
489	323.242	0.431	1.203
490	323.486	0.431	1.203
491	324.097	0.432	1.203
492	324.463	0.433	1.203
493	323.608	0.431	1.203
494	323.73	0.432	1.203
495	325.317	0.434	1.203
496	325.562	0.434	1.203
497	325.195	0.434	1.203
498	326.172	0.435	1.203
499	326.172	0.435	1.203
500	327.026	0.436	1.203
501	327.271	0.436	1.203
502	327.271	0.436	1.203
503	327.759	0.437	1.203
504	328.369	0.438	1.203
505	328.247	0.438	1.203
506	328.247	0.438	1.203
507	328.369	0.438	1.203
508	328.491	0.438	1.203
509	328.003	0.437	1.203
510	328.369	0.438	1.203
511	327.759	0.437	1.203
512	328.735	0.438	1.203
513	328.613	0.438	1.203
514	328.491	0.438	1.203
515	328.857	0.438	1.203
516	328.125	0.438	1.203
517	328.369	0.438	1.203
518	328.613	0.438	1.203
519	329.834	0.44	1.203
520	329.468	0.439	1.203
521	328.979	0.439	1.203
522	329.834	0.44	1.203
523	329.346	0.439	1.203
524	331.299	0.442	1.203
525	330.444	0.441	1.203
526	331.299	0.442	1.203
527	330.933	0.441	1.203
528	330.811	0.441	1.203
529	331.177	0.442	1.203
530	331.055	0.441	1.203
531	331.421	0.442	1.203
532	332.275	0.443	1.203
533	332.52	0.443	1.203
534	332.52	0.443	1.203
535	332.031	0.443	1.203
536	332.397	0.443	1.203
537	332.886	0.444	1.203
538	332.52	0.443	1.203
539	332.397	0.443	1.203
540	333.008	0.444	1.203
541	332.886	0.444	1.203
542	333.496	0.445	1.203
543	334.351	0.446	1.203
544	334.595	0.446	1.203
545	335.083	0.447	1.203
546	334.717	0.446	1.203
547	334.473	0.446	1.203
548	334.106	0.445	1.203
549	334.351	0.446	1.203
550	334.351	0.446	1.203
551	334.839	0.446	1.203
552	335.205	0.447	1.203
553	334.961	0.447	1.203
554	335.327	0.447	1.203
555	335.205	0.447	1.203
556	336.304	0.448	1.203
557	336.426	0.449	1.203
558	336.182	0.448	1.203
559	335.571	0.447	1.203
560	335.815	0.448	1.203
561	336.304	0.448	1.203
562	337.036	0.449	1.203
563	337.402	0.45	1.203
564	337.524	0.45	1.203
565	337.28	0.45	1.203
566	337.28	0.45	1.203
567	337.28	0.45	1.203
568	337.28	0.45	1.203
569	337.28	0.45	1.203
570	337.524	0.45	1.203
571	337.28	0.45	1.203
572	337.158	0.45	1.203
573	336.792	0.449	1.203
574	336.914	0.449	1.203
575	337.036	0.449	1.203
576	337.524	0.45	1.203
577	337.769	0.45	1.203
578	337.891	0.451	1.203
579	337.402	0.45	1.203
580	337.524	0.45	1.203
581	338.379	0.451	1.203
582	338.379	0.451	1.203
583	339.355	0.452	1.203
584	339.233	0.452	1.203
585	339.111	0.452	1.203
586	338.745	0.452	1.203
587	338.745	0.452	1.203
588	339.6	0.453	1.203
589	340.454	0.454	1.203
590	340.088	0.453	1.203
591	339.478	0.453	1.203
592	340.332	0.454	1.203
593	341.553	0.455	1.203
594	340.82	0.454	1.203
595	341.431	0.455	1.203
596	341.309	0.455	1.203
597	341.431	0.455	1.203
598	341.797	0.456	1.203
599	342.041	0.456	1.203
600	342.285	0.456	1.203
601	342.285	0.456	1.203
602	342.163	0.456	1.203
603	341.919	0.456	1.203
604	341.797	0.456	1.203
605	341.797	0.456	1.203
606	340.942	0.455	1.203
607	340.576	0.454	1.203
608	340.332	0.454	1.203
609	341.675	0.456	1.203
610	341.187	0.455	1.203
611	341.675	0.456	1.203
612	342.529	0.457	1.203
613	342.651	0.457	1.203
614	342.529	0.457	1.203
615	342.407	0.457	1.203
616	343.262	0.458	1.203
617	342.773	0.457	1.203
618	342.773	0.457	1.203
619	342.896	0.457	1.203
620	343.628	0.458	1.203
621	343.14	0.458	1.203
622	343.506	0.458	1.203
623	343.018	0.457	1.203
624	343.384	0.458	1.203
625	343.75	0.458	1.203
626	343.384	0.458	1.203
627	343.018	0.457	1.203
628	343.262	0.458	1.203
629	344.116	0.459	1.203
630	343.872	0.458	1.203
631	343.994	0.459	1.203
632	344.727	0.46	1.203
633	345.093	0.46	1.203
634	345.825	0.461	1.203
635	345.947	0.461	1.203
636	344.971	0.46	1.203
637	346.436	0.462	1.203
638	346.313	0.462	1.203
639	346.558	0.462	1.203
640	346.313	0.462	1.203
641	346.924	0.463	1.203
642	346.802	0.462	1.203
643	346.313	0.462	1.203
644	345.947	0.461	1.203
645	346.436	0.462	1.203
646	346.436	0.462	1.203
647	346.069	0.461	1.203
648	346.802	0.462	1.203
649	346.191	0.462	1.203
650	347.046	0.463	1.203
651	346.313	0.462	1.203
652	347.412	0.463	1.203
653	347.046	0.463	1.203
654	346.68	0.462	1.203
655	346.924	0.463	1.203
656	347.046	0.463	1.203
657	348.145	0.464	1.203
658	347.656	0.464	1.203
659	346.802	0.462	1.203
660	346.68	0.462	1.203
661	346.558	0.462	1.203
662	347.046	0.463	1.203
663	347.046	0.463	1.203
664	346.924	0.463	1.203
665	347.778	0.464	1.203
666	347.29	0.463	1.203
667	347.534	0.463	1.203
668	347.168	0.463	1.203
669	347.168	0.463	1.203
670	347.778	0.464	1.203
671	348.022	0.464	1.203
672	348.267	0.464	1.203
673	347.778	0.464	1.203
674	348.389	0.465	1.203
675	347.9	0.464	1.203
676	347.9	0.464	1.203
677	349.243	0.466	1.203
678	349.365	0.466	1.203
679	349.731	0.466	1.203
680	348.999	0.465	1.203
681	348.877	0.465	1.203
682	348.145	0.464	1.203
683	348.755	0.465	1.203
684	348.999	0.465	1.203
685	349.976	0.467	1.203
686	349.243	0.466	1.203
687	348.755	0.465	1.203
688	348.633	0.465	1.203
689	349.854	0.466	1.203
690	350.586	0.467	1.203
691	350.464	0.467	1.203
692	350.586	0.467	1.203
693	350.464	0.467	1.203
694	351.074	0.468	1.203
695	351.074	0.468	1.203
696	352.173	0.47	1.203
697	352.051	0.469	1.203
698	351.929	0.469	1.203
699	352.295	0.47	1.203
700	352.051	0.469	1.203
701	351.685	0.469	1.203
702	352.051	0.469	1.203
703	352.539	0.47	1.203
704	352.539	0.47	1.203
705	352.783	0.47	1.203
706	351.685	0.469	1.203
707	353.394	0.471	1.203
708	352.173	0.47	1.203
709	353.516	0.471	1.203
710	353.516	0.471	1.203
711	353.271	0.471	1.203
712	353.271	0.471	1.203
713	353.76	0.472	1.203
714	353.76	0.472	1.203
715	353.882	0.472	1.203
716	353.882	0.472	1.203
717	353.638	0.472	1.203
718	353.882	0.472	1.203
719	354.614	0.473	1.203
720	354.004	0.472	1.203
721	354.492	0.473	1.203
722	354.492	0.473	1.203
723	355.347	0.474	1.203
724	354.736	0.473	1.203
725	354.736	0.473	1.203
726	354.126	0.472	1.203
727	354.858	0.473	1.203
728	354.004	0.472	1.203
729	355.469	0.474	1.203
730	355.713	0.474	1.203
731	354.98	0.473	1.203
732	355.225	0.474	1.203
733	354.736	0.473	1.203
734	355.103	0.473	1.203
735	355.591	0.474	1.203
736	355.713	0.474	1.203
737	354.858	0.473	1.203
738	355.591	0.474	1.203
739	356.323	0.475	1.203
740	357.056	0.476	1.203
741	357.422	0.477	1.203
742	357.056	0.476	1.203
743	356.812	0.476	1.203
744	357.422	0.477	1.203
745	357.056	0.476	1.203
746	357.178	0.476	1.203
747	357.788	0.477	1.203
748	358.032	0.477	1.203
749	357.666	0.477	1.203
750	357.544	0.477	1.203
751	357.178	0.476	1.203
752	357.788	0.477	1.203
753	357.544	0.477	1.203
754	356.323	0.475	1.203
755	356.934	0.476	1.203
756	356.812	0.476	1.203
757	357.544	0.477	1.203
758	356.689	0.476	1.203
759	357.3	0.476	1.203
760	356.812	0.476	1.203
761	357.666	0.477	1.203
762	357.178	0.476	1.203
763	357.544	0.477	1.203
764	357.666	0.477	1.203
765	357.422	0.477	1.203
766	358.032	0.477	1.203
767	358.154	0.478	1.203
768	358.154	0.478	1.203
769	357.056	0.476	1.203
770	357.544	0.477	1.203
771	357.178	0.476	1.203
772	357.3	0.476	1.203
773	357.178	0.476	1.203
774	357.056	0.476	1.203
775	357.91	0.477	1.203
776	357.91	0.477	1.203
777	358.276	0.478	1.203
778	357.666	0.477	1.203
779	358.154	0.478	1.203
780	358.398	0.478	1.203
781	358.398	0.478	1.203
782	358.032	0.477	1.203
783	358.643	0.478	1.203
784	359.131	0.479	1.203
785	359.131	0.479	1.203
786	359.497	0.479	1.203
787	359.619	0.479	1.203
788	359.619	0.479	1.203
789	359.619	0.479	1.203
790	358.887	0.479	1.203
791	359.741	0.48	1.203
792	360.107	0.48	1.203
793	360.352	0.48	1.203
794	359.863	0.48	1.203
795	360.352	0.48	1.203
796	360.229	0.48	1.203
797	361.938	0.483	1.203
798	361.084	0.481	1.203
799	360.474	0.481	1.203
800	360.474	0.481	1.203
801	360.962	0.481	1.203
802	361.572	0.482	1.203
803	361.694	0.482	1.203
804	362.061	0.483	1.203
805	362.427	0.483	1.203
806	362.061	0.483	1.203
807	361.45	0.482	1.203
808	362.305	0.483	1.203
809	361.938	0.483	1.203
810	362.061	0.483	1.203
811	361.694	0.482	1.203
812	361.938	0.483	1.203
813	361.816	0.482	1.203
814	361.938	0.483	1.203
815	362.549	0.483	1.203
816	361.938	0.483	1.203
817	362.305	0.483	1.203
818	362.305	0.483	1.203
819	362.793	0.484	1.203
820	362.305	0.483	1.203
821	362.549	0.483	1.203
822	363.037	0.484	1.203
823	363.281	0.484	1.203
824	363.647	0.485	1.203
825	362.549	0.483	1.203
826	362.915	0.484	1.203
827	362.671	0.484	1.203
828	363.037	0.484	1.203
829	363.403	0.485	1.203
830	362.549	0.483	1.203
831	362.671	0.484	1.203
832	363.159	0.484	1.203
833	362.915	0.484	1.203
834	362.671	0.484	1.203
835	363.77	0.485	1.203
836	362.915	0.484	1.203
837	363.77	0.485	1.203
838	362.671	0.484	1.203
839	363.403	0.485	1.203
840	362.671	0.484	1.203
841	362.915	0.484	1.203
842	362.671	0.484	1.203
843	363.525	0.485	1.203
844	363.281	0.484	1.203
845	363.159	0.484	1.203
846	362.793	0.484	1.203
847	362.549	0.483	1.203
848	362.915	0.484	1.203
849	363.525	0.485	1.203
850	362.793	0.484	1.203
851	362.427	0.483	1.203
852	363.037	0.484	1.203
853	363.647	0.485	1.203
854	363.525	0.485	1.203
855	364.38	0.486	1.203
856	363.77	0.485	1.203
857	364.014	0.485	1.203
858	363.647	0.485	1.203
859	363.525	0.485	1.203
860	364.258	0.486	1.203
861	364.502	0.486	1.203
862	364.258	0.486	1.203
863	363.77	0.485	1.203
864	364.258	0.486	1.203
865	364.38	0.486	1.203
866	364.014	0.485	1.203
867	363.892	0.485	1.203
868	364.258	0.486	1.203
869	364.746	0.486	1.203
870	364.258	0.486	1.203
871	363.647	0.485	1.203
872	364.624	0.486	1.203
873	364.746	0.486	1.203
874	364.868	0.486	1.203
875	364.868	0.486	1.203
876	364.502	0.486	1.203
877	364.136	0.486	1.203
878	364.258	0.486	1.203
879	364.868	0.486	1.203
880	364.868	0.486	1.203
881	365.845	0.488	1.203
882	364.99	0.487	1.203
883	364.624	0.486	1.203
884	364.99	0.487	1.203
885	364.868	0.486	1.203
886	365.234	0.487	1.203
887	364.014	0.485	1.203
888	365.479	0.487	1.203
889	365.356	0.487	1.203
890	366.333	0.488	1.203
891	365.967	0.488	1.203
892	365.845	0.488	1.203
893	365.601	0.487	1.203
894	365.356	0.487	1.203
895	365.967	0.488	1.203
896	365.356	0.487	1.203
897	365.234	0.487	1.203
898	365.967	0.488	1.203
899	365.479	0.487	1.203
900	365.845	0.488	1.203
901	365.234	0.487	1.203
902	365.601	0.487	1.203
903	365.723	0.488	1.203
904	366.699	0.489	1.203
905	366.333	0.488	1.203
906	366.943	0.489	1.203
907	365.234	0.487	1.203
908	366.211	0.488	1.203
909	367.432	0.49	1.203
910	367.676	0.49	1.203
911	367.676	0.49	1.203
912	368.042	0.491	1.203
913	367.065	0.489	1.203
914	367.798	0.49	1.203
915	367.432	0.49	1.203
916	367.676	0.49	1.203
917	368.896	0.492	1.203
918	368.286	0.491	1.203
919	368.652	0.492	1.203
920	368.286	0.491	1.203
921	368.53	0.491	1.203
922	367.92	0.491	1.203
923	368.042	0.491	1.203
924	368.164	0.491	1.203
925	368.53	0.491	1.203
926	368.652	0.492	1.203
927	367.554	0.49	1.203
928	367.554	0.49	1.203
929	367.065	0.489	1.203
930	367.31	0.49	1.203
931	367.188	0.49	1.203
932	366.943	0.489	1.203
933	366.455	0.489	1.203
934	366.455	0.489	1.203
935	367.554	0.49	1.203
936	365.967	0.488	1.203
937	367.554	0.49	1.203
938	366.699	0.489	1.203
939	366.943	0.489	1.203
940	366.821	0.489	1.203
941	367.188	0.49	1.203
942	367.432	0.49	1.203
943	367.676	0.49	1.203
944	368.286	0.491	1.203
945	368.286	0.491	1.203
946	368.164	0.491	1.203
947	367.798	0.49	1.203
948	368.042	0.491	1.203
949	369.019	0.492	1.203
950	368.53	0.491	1.203
951	368.652	0.492	1.203
952	367.92	0.491	1.203
953	367.554	0.49	1.203
954	368.286	0.491	1.203
955	368.53	0.491	1.203
956	368.896	0.492	1.203
957	369.141	0.492	1.203
958	368.896	0.492	1.203
959	369.019	0.492	1.203
960	368.774	0.492	1.203
961	368.652	0.492	1.203
962	368.164	0.491	1.203
963	369.141	0.492	1.203
964	367.798	0.49	1.203
965	368.652	0.492	1.203
966	368.042	0.491	1.203
967	367.92	0.491	1.203
968	367.92	0.491	1.203
969	367.92	0.491	1.203
970	368.164	0.491	1.203
971	367.432	0.49	1.203
972	368.53	0.491	1.203
973	368.042	0.491	1.203
974	367.798	0.49	1.203
975	368.164	0.491	1.203
976	368.408	0.491	1.203
977	368.53	0.491	1.203
978	368.286	0.491	1.203
979	368.774	0.492	1.203
980	368.53	0.491	1.203
981	368.286	0.491	1.203
982	368.286	0.491	1.203
983	368.164	0.491	1.203
984	368.164	0.491	1.203
985	368.286	0.491	1.203
986	369.507	0.493	1.203
987	368.042	0.491	1.203
988	368.774	0.492	1.203
989	368.53	0.491	1.203
990	369.141	0.492	1.203
991	369.141	0.492	1.203
992	369.629	0.493	1.203
993	369.385	0.493	1.203
994	369.141	0.492	1.203
995	370.117	0.493	1.203
996	368.774	0.492	1.203
997	368.652	0.492	1.203
998	368.408	0.491	1.203
999	369.385	0.493	1.203
1000	368.774	0.492	1.203
1001	369.385	0.493	1.203
1002	369.629	0.493	1.203
1003	369.629	0.493	1.203
1004	370.239	0.494	1.203
1005	369.385	0.493	1.203
1006	370.972	0.495	1.203
1007	370.728	0.494	1.203
1008	371.216	0.495	1.203
1009	371.094	0.495	1.203
1010	370.972	0.495	1.203
1011	370.85	0.494	1.203
1012	370.85	0.494	1.203
1013	371.216	0.495	1.203
1014	370.483	0.494	1.203
1015	370.972	0.495	1.203
1016	371.338	0.495	1.203
1017	369.873	0.493	1.203
1018	371.216	0.495	1.203
1019	370.972	0.495	1.203
1020	371.094	0.495	1.203
1021	371.216	0.495	1.203
1022	370.972	0.495	1.203
1023	370.972	0.495	1.203
1024	370.728	0.494	1.203
1025	371.216	0.495	1.203
1026	370.728	0.494	1.203
1027	370.605	0.494	1.203
1028	370.361	0.494	1.203
1029	370.605	0.494	1.203
1030	369.873	0.493	1.203
1031	369.995	0.493	1.203
1032	369.995	0.493	1.203
1033	371.094	0.495	1.203
1034	370.117	0.493	1.203
1035	370.239	0.494	1.203
1036	370.483	0.494	1.203
1037	370.728	0.494	1.203
1038	370.972	0.495	1.203
1039	370.85	0.494	1.203
1040	370.483	0.494	1.203
1041	370.605	0.494	1.203
1042	371.216	0.495	1.203
1043	371.948	0.496	1.203
1044	372.437	0.497	1.203
1045	371.704	0.496	1.203
1046	372.07	0.496	1.203
1047	371.46	0.495	1.203
1048	372.559	0.497	1.203
1049	371.826	0.496	1.203
1050	372.681	0.497	1.203
1051	371.948	0.496	1.203
1052	371.582	0.495	1.203
1053	371.948	0.496	1.203
1054	371.216	0.495	1.203
1055	371.704	0.496	1.203
1056	371.216	0.495	1.203
1057	371.338	0.495	1.203
1058	371.216	0.495	1.203
1059	371.338	0.495	1.203
1060	371.216	0.495	1.203
1061	371.826	0.496	1.203
1062	371.094	0.495	1.203
1063	370.728	0.494	1.203
1064	371.46	0.495	1.203
1065	371.338	0.495	1.203
1066	371.826	0.496	1.203
1067	370.605	0.494	1.203
1068	370.361	0.494	1.203
1069	370.728	0.494	1.203
1070	371.46	0.495	1.203
1071	371.094	0.495	1.203
1072	371.704	0.496	1.203
1073	371.338	0.495	1.203
1074	371.46	0.495	1.203
1075	371.704	0.496	1.203
1076	372.07	0.496	1.203
1077	372.192	0.496	1.203
1078	371.338	0.495	1.203
1079	371.582	0.495	1.203
1080	370.85	0.494	1.203
1081	371.094	0.495	1.203
1082	371.338	0.495	1.203
1083	371.338	0.495	1.203
1084	371.46	0.495	1.203
1085	371.094	0.495	1.203
1086	370.85	0.494	1.203
1087	371.094	0.495	1.203
1088	372.559	0.497	1.203
1089	371.826	0.496	1.203
1090	371.582	0.495	1.203
1091	371.094	0.495	1.203
1092	371.094	0.495	1.203
1093	371.338	0.495	1.203
1094	371.948	0.496	1.203
1095	371.948	0.496	1.203
1096	371.46	0.495	1.203
1097	372.314	0.496	1.203
1098	370.972	0.495	1.203
1099	371.094	0.495	1.203
1100	371.094	0.495	1.203
1101	371.338	0.495	1.203
1102	372.07	0.496	1.203
1103	371.582	0.495	1.203
1104	370.85	0.494	1.203
1105	372.07	0.496	1.203
1106	371.826	0.496	1.203
1107	371.704	0.496	1.203
1108	371.826	0.496	1.203
1109	371.704	0.496	1.203
1110	371.338	0.495	1.203
1111	371.46	0.495	1.203
1112	371.216	0.495	1.203
1113	370.972	0.495	1.203
1114	371.826	0.496	1.203
1115	371.216	0.495	1.203
1116	371.094	0.495	1.203
1117	369.873	0.493	1.203
1118	370.605	0.494	1.203
1119	370.605	0.494	1.203
1120	370.239	0.494	1.203
1121	370.117	0.493	1.203
1122	370.239	0.494	1.203
1123	370.728	0.494	1.203
1124	370.239	0.494	1.203
1125	371.094	0.495	1.203
1126	371.216	0.495	1.203
1127	370.972	0.495	1.203
1128	371.216	0.495	1.203
1129	370.972	0.495	1.203
1130	371.338	0.495	1.203
1131	371.338	0.495	1.203
1132	371.826	0.496	1.203
1133	371.216	0.495	1.203
1134	372.437	0.497	1.203
1135	372.07	0.496	1.203
1136	371.338	0.495	1.203
1137	370.605	0.494	1.203
1138	371.46	0.495	1.203
1139	371.582	0.495	1.203
1140	372.192	0.496	1.203
1141	371.948	0.496	1.203
1142	371.216	0.495	1.203
1143	371.338	0.495	1.203
1144	371.216	0.495	1.203
1145	371.46	0.495	1.203
1146	371.46	0.495	1.203
1147	370.728	0.494	1.203
1148	370.483	0.494	1.203
1149	370.605	0.494	1.203
1150	370.972	0.495	1.203
1151	370.605	0.494	1.203
1152	371.704	0.496	1.203
1153	371.094	0.495	1.203
1154	370.239	0.494	1.203
1155	370.361	0.494	1.203
1156	370.483	0.494	1.203
1157	371.704	0.496	1.203
1158	371.46	0.495	1.203
1159	371.338	0.495	1.203
1160	371.704	0.496	1.203
1161	370.728	0.494	1.203
1162	371.216	0.495	1.203
1163	371.704	0.496	1.203
1164	372.314	0.496	1.203
1165	372.437	0.497	1.203
1166	371.46	0.495	1.203
1167	371.216	0.495	1.203
1168	370.605	0.494	1.203
1169	372.314	0.496	1.203
1170	372.437	0.497	1.203
1171	372.192	0.496	1.203
1172	372.314	0.496	1.203
1173	371.582	0.495	1.203
1174	371.704	0.496	1.203
1175	371.46	0.495	1.203
1176	372.681	0.497	1.203
1177	371.704	0.496	1.203
1178	372.07	0.496	1.203
1179	371.948	0.496	1.203
1180	371.582	0.495	1.203
1181	371.948	0.496	1.203
1182	371.948	0.496	1.203
1183	371.704	0.496	1.203
1184	371.582	0.495	1.203
1185	371.826	0.496	1.203
1186	371.826	0.496	1.203
1187	369.629	0.493	1.203
1188	371.338	0.495	1.203
1189	372.559	0.497	1.203
1190	372.314	0.496	1.203
1191	372.07	0.496	1.203
1192	371.582	0.495	1.203
1193	371.826	0.496	1.203
1194	372.07	0.496	1.203
1195	372.559	0.497	1.203
1196	371.948	0.496	1.203
1197	373.291	0.498	1.203
1198	372.314	0.496	1.203
1199	373.047	0.497	1.203
1200	372.559	0.497	1.203
1201	372.314	0.496	1.203
1202	372.925	0.497	1.203
1203	372.07	0.496	1.203
1204	372.681	0.497	1.203
1205	372.437	0.497	1.203
1206	372.437	0.497	1.203
1207	372.314	0.496	1.203
1208	372.314	0.496	1.203
1209	373.291	0.498	1.203
1210	372.803	0.497	1.203
1211	373.657	0.498	1.203
1212	372.803	0.497	1.203
1213	373.535	0.498	1.203
1214	373.291	0.498	1.203
1215	373.291	0.498	1.203
1216	373.657	0.498	1.203
1217	373.535	0.498	1.203
1218	373.535	0.498	1.203
1219	373.169	0.498	1.203
1220	373.413	0.498	1.203
1221	373.901	0.499	1.203
1222	373.657	0.498	1.203
1223	373.291	0.498	1.203
1224	372.925	0.497	1.203
1225	373.657	0.498	1.203
1226	373.291	0.498	1.203
1227	372.437	0.497	1.203
1228	373.291	0.498	1.203
1229	372.681	0.497	1.203
1230	373.657	0.498	1.203
1231	372.803	0.497	1.203
1232	372.925	0.497	1.203
1233	372.437	0.497	1.203
1234	372.925	0.497	1.203
1235	373.413	0.498	1.203
1236	373.291	0.498	1.203
1237	372.803	0.497	1.203
1238	372.681	0.497	1.203
1239	373.291	0.498	1.203
1240	373.413	0.498	1.203
1241	372.803	0.497	1.203
1242	372.803	0.497	1.203
1243	373.169	0.498	1.203
1244	372.925	0.497	1.203
1245	372.803	0.497	1.203
1246	373.047	0.497	1.203
1247	372.559	0.497	1.203
1248	373.413	0.498	1.203
1249	373.413	0.498	1.203
1250	373.169	0.498	1.203
1251	373.047	0.497	1.203
1252	373.169	0.498	1.203
1253	374.023	0.499	1.203
1254	373.657	0.498	1.203
1255	372.803	0.497	1.203
1256	372.192	0.496	1.203
1257	372.681	0.497	1.203
1258	373.169	0.498	1.203
1259	373.169	0.498	1.203
1260	372.803	0.497	1.203
1261	372.559	0.497	1.203
1262	372.437	0.497	1.203
1263	372.437	0.497	1.203
1264	371.948	0.496	1.203
1265	372.437	0.497	1.203
1266	371.582	0.495	1.203
1267	371.704	0.496	1.203
1268	371.826	0.496	1.203
1269	372.07	0.496	1.203
1270	371.704	0.496	1.203
1271	371.46	0.495	1.203
1272	372.192	0.496	1.203
1273	371.094	0.495	1.203
1274	370.361	0.494	1.203
1275	371.338	0.495	1.203
1276	371.46	0.495	1.203
1277	370.972	0.495	1.203
1278	371.704	0.496	1.203
1279	373.047	0.497	1.203
1280	372.803	0.497	1.203
1281	372.925	0.497	1.203
1282	371.948	0.496	1.203
1283	372.925	0.497	1.203
1284	373.169	0.498	1.203
1285	373.047	0.497	1.203
1286	373.535	0.498	1.203
1287	372.925	0.497	1.203
1288	373.169	0.498	1.203
1289	372.925	0.497	1.203
1290	373.291	0.498	1.203
1291	373.413	0.498	1.203
1292	373.535	0.498	1.203
1293	372.559	0.497	1.203
1294	371.704	0.496	1.203
1295	372.681	0.497	1.203
1296	371.948	0.496	1.203
1297	372.437	0.497	1.203
1298	371.948	0.496	1.203
1299	372.314	0.496	1.203
1300	371.826	0.496	1.203
1301	372.192	0.496	1.203
1302	372.192	0.496	1.203
1303	371.826	0.496	1.203
1304	372.803	0.497	1.203
1305	372.07	0.496	1.203
1306	371.948	0.496	1.203
1307	370.85	0.494	1.203
1308	372.07	0.496	1.203
1309	371.582	0.495	1.203
1310	372.437	0.497	1.203
1311	372.07	0.496	1.203
1312	372.803	0.497	1.203
1313	371.948	0.496	1.203
1314	370.728	0.494	1.203
1315	372.314	0.496	1.203
1316	372.559	0.497	1.203
1317	372.925	0.497	1.203
1318	372.192	0.496	1.203
1319	373.169	0.498	1.203
1320	372.192	0.496	1.203
1321	372.681	0.497	1.203
1322	373.169	0.498	1.203
1323	373.535	0.498	1.203
1324	373.047	0.497	1.203
1325	372.559	0.497	1.203
1326	372.681	0.497	1.203
1327	372.559	0.497	1.203
1328	372.803	0.497	1.203
1329	372.803	0.497	1.203
1330	372.925	0.497	1.203
1331	372.803	0.497	1.203
1332	372.803	0.497	1.203
1333	372.314	0.496	1.203
1334	372.925	0.497	1.203
1335	373.047	0.497	1.203
1336	373.657	0.498	1.203
1337	373.413	0.498	1.203
1338	372.559	0.497	1.203
1339	372.314	0.496	1.203
1340	372.803	0.497	1.203
1341	372.559	0.497	1.203
1342	373.169	0.498	1.203
1343	373.169	0.498	1.203
1344	372.681	0.497	1.203
1345	372.559	0.497	1.203
1346	372.314	0.496	1.203
1347	372.681	0.497	1.203
1348	372.437	0.497	1.203
1349	372.925	0.497	1.203
1350	372.803	0.497	1.203
1351	372.559	0.497	1.203
1352	372.803	0.497	1.203
1353	372.314	0.496	1.203
1354	373.291	0.498	1.203
1355	373.169	0.498	1.203
1356	372.192	0.496	1.203
1357	372.681	0.497	1.203
1358	371.582	0.495	1.203
1359	372.314	0.496	1.203
1360	371.826	0.496	1.203
1361	372.07	0.496	1.203
1362	372.192	0.496	1.203
1363	372.559	0.497	1.203
1364	371.826	0.496	1.203
1365	371.46	0.495	1.203
1366	372.07	0.496	1.203
1367	372.314	0.496	1.203
1368	372.07	0.496	1.203
1369	371.826	0.496	1.203
1370	372.07	0.496	1.203
1371	371.338	0.495	1.203
1372	372.192	0.496	1.203
1373	372.314	0.496	1.203
1374	372.07	0.496	1.203
1375	372.07	0.496	1.203
1376	372.192	0.496	1.203
1377	372.437	0.497	1.203
1378	371.948	0.496	1.203
1379	372.803	0.497	1.203
1380	372.925	0.497	1.203
1381	372.437	0.497	1.203
1382	372.314	0.496	1.203
1383	371.948	0.496	1.203
1384	372.803	0.497	1.203
1385	372.437	0.497	1.203
1386	373.291	0.498	1.203
1387	372.192	0.496	1.203
1388	372.314	0.496	1.203
1389	372.07	0.496	1.203
1390	372.07	0.496	1.203
1391	372.803	0.497	1.203
1392	372.192	0.496	1.203
1393	373.291	0.498	1.203
1394	372.192	0.496	1.203
1395	371.826	0.496	1.203
1396	372.192	0.496	1.203
1397	372.314	0.496	1.203
1398	372.192	0.496	1.203
1399	371.948	0.496	1.203
1400	371.826	0.496	1.203
1401	371.948	0.496	1.203
1402	371.948	0.496	1.203
1403	371.094	0.495	1.203
1404	372.07	0.496	1.203
1405	372.437	0.497	1.203
1406	372.192	0.496	1.203
1407	370.361	0.494	1.203
1408	371.094	0.495	1.203
1409	371.094	0.495	1.203
1410	372.07	0.496	1.203
1411	372.07	0.496	1.203
1412	372.437	0.497	1.203
1413	370.972	0.495	1.203
1414	370.605	0.494	1.203
1415	371.704	0.496	1.203
1416	371.338	0.495	1.203
1417	372.07	0.496	1.203
1418	371.46	0.495	1.203
1419	370.972	0.495	1.203
1420	370.605	0.494	1.203
1421	371.094	0.495	1.203
1422	371.094	0.495	1.203
1423	370.605	0.494	1.203
1424	370.972	0.495	1.203
1425	370.483	0.494	1.203
1426	369.995	0.493	1.203
1427	369.141	0.492	1.203
1428	370.239	0.494	1.203
1429	369.873	0.493	1.203
1430	371.094	0.495	1.203
1431	371.094	0.495	1.203
1432	370.483	0.494	1.203
1433	369.629	0.493	1.203
1434	370.117	0.493	1.203
1435	371.094	0.495	1.203
1436	371.582	0.495	1.203
1437	371.216	0.495	1.203
1438	371.46	0.495	1.203
1439	371.582	0.495	1.203
1440	371.948	0.496	1.203
1441	372.192	0.496	1.203
1442	371.704	0.496	1.203
1443	372.559	0.497	1.203
1444	372.07	0.496	1.203
1445	372.07	0.496	1.203
1446	372.803	0.497	1.203
1447	372.681	0.497	1.203
1448	372.07	0.496	1.203
1449	372.681	0.497	1.203
1450	373.169	0.498	1.203
1451	372.681	0.497	1.203
1452	372.559	0.497	1.203
1453	373.413	0.498	1.203
1454	372.681	0.497	1.203
1455	373.535	0.498	1.203
1456	373.169	0.498	1.203
1457	373.535	0.498	1.203
1458	372.803	0.497	1.203
1459	373.291	0.498	1.203
1460	372.925	0.497	1.203
1461	372.925	0.497	1.203
1462	372.681	0.497	1.203
1463	372.437	0.497	1.203
1464	373.169	0.498	1.203
1465	372.681	0.497	1.203
1466	373.047	0.497	1.203
1467	372.07	0.496	1.203
1468	372.925	0.497	1.203
1469	372.559	0.497	1.203
1470	372.07	0.496	1.203
1471	372.192	0.496	1.203
1472	372.681	0.497	1.203
1473	372.192	0.496	1.203
1474	372.314	0.496	1.203
1475	372.314	0.496	1.203
1476	371.948	0.496	1.203
1477	372.07	0.496	1.203
1478	372.314	0.496	1.203
1479	372.681	0.497	1.203
1480	373.047	0.497	1.203
1481	372.803	0.497	1.203
1482	372.803	0.497	1.203
1483	372.559	0.497	1.203
1484	372.314	0.496	1.203
1485	371.826	0.496	1.203
1486	372.07	0.496	1.203
1487	372.559	0.497	1.203
1488	371.826	0.496	1.203
1489	372.314	0.496	1.203
1490	371.948	0.496	1.203
1491	372.192	0.496	1.203
1492	371.582	0.495	1.203
1493	371.582	0.495	1.203
1494	372.192	0.496	1.203
1495	371.826	0.496	1.203
1496	371.46	0.495	1.203
1497	371.216	0.495	1.203
1498	371.704	0.496	1.203
1499	371.46	0.495	1.203
1500	371.582	0.495	1.203
1501	371.582	0.495	1.203
1502	370.85	0.494	1.203
1503	370.605	0.494	1.203
1504	369.873	0.493	1.203
1505	370.605	0.494	1.203
1506	370.239	0.494	1.203
1507	370.483	0.494	1.203
1508	370.117	0.493	1.203
1509	369.873	0.493	1.203
1510	369.385	0.493	1.203
1511	369.873	0.493	1.203
1512	370.117	0.493	1.203
1513	370.117	0.493	1.203
1514	370.239	0.494	1.203
1515	369.995	0.493	1.203
1516	369.019	0.492	1.203
1517	369.629	0.493	1.203
1518	369.873	0.493	1.203
1519	369.873	0.493	1.203
1520	370.728	0.494	1.203
1521	370.361	0.494	1.203
1522	369.873	0.493	1.203
1523	370.239	0.494	1.203
1524	369.751	0.493	1.203
1525	370.85	0.494	1.203
1526	370.728	0.494	1.203
1527	370.728	0.494	1.203
1528	370.85	0.494	1.203
1529	370.605	0.494	1.203
1530	370.361	0.494	1.203
1531	371.704	0.496	1.203
1532	371.094	0.495	1.203
1533	371.338	0.495	1.203
1534	370.605	0.494	1.203
1535	370.972	0.495	1.203
1536	370.239	0.494	1.203
1537	370.483	0.494	1.203
1538	371.338	0.495	1.203
1539	371.826	0.496	1.203
1540	370.85	0.494	1.203
1541	370.605	0.494	1.203
1542	370.85	0.494	1.203
1543	370.85	0.494	1.203
1544	371.948	0.496	1.203
1545	371.704	0.496	1.203
1546	371.338	0.495	1.203
1547	370.605	0.494	1.203
1548	370.239	0.494	1.203
1549	371.216	0.495	1.203
1550	371.216	0.495	1.203
1551	371.338	0.495	1.203
1552	370.605	0.494	1.203
1553	370.85	0.494	1.203
1554	369.873	0.493	1.203
1555	369.995	0.493	1.203
1556	370.728	0.494	1.203
1557	369.873	0.493	1.203
1558	369.995	0.493	1.203
1559	370.117	0.493	1.203
1560	369.751	0.493	1.203
1561	369.873	0.493	1.203
1562	369.629	0.493	1.203
1563	370.483	0.494	1.203
1564	370.85	0.494	1.203
1565	370.361	0.494	1.203
1566	370.117	0.493	1.203
1567	369.995	0.493	1.203
1568	370.85	0.494	1.203
1569	370.85	0.494	1.203
1570	371.46	0.495	1.203
1571	371.826	0.496	1.203
1572	371.46	0.495	1.203
1573	370.605	0.494	1.203
1574	370.361	0.494	1.203
1575	371.582	0.495	1.203
1576	370.728	0.494	1.203
1577	370.85	0.494	1.203
1578	370.117	0.493	1.203
1579	370.728	0.494	1.203
1580	370.605	0.494	1.203
1581	370.972	0.495	1.203
1582	371.582	0.495	1.203
1583	370.85	0.494	1.203
1584	370.605	0.494	1.203
1585	369.995	0.493	1.203
1586	371.094	0.495	1.203
1587	370.972	0.495	1.203
1588	370.117	0.493	1.203
1589	370.117	0.493	1.203
1590	369.873	0.493	1.203
1591	369.263	0.492	1.203
1592	368.53	0.491	1.203
1593	368.896	0.492	1.203
1594	368.896	0.492	1.203
1595	369.019	0.492	1.203
1596	368.286	0.491	1.203
1597	368.53	0.491	1.203
1598	367.92	0.491	1.203
1599	368.042	0.491	1.203
1600	367.798	0.49	1.203
1601	368.164	0.491	1.203
1602	368.408	0.491	1.203
1603	368.896	0.492	1.203
1604	369.385	0.493	1.203
1605	368.408	0.491	1.203
1606	369.141	0.492	1.203
1607	368.774	0.492	1.203
1608	369.507	0.493	1.203
1609	369.629	0.493	1.203
1610	369.263	0.492	1.203
1611	368.652	0.492	1.203
1612	369.263	0.492	1.203
1613	369.263	0.492	1.203
1614	369.629	0.493	1.203
1615	369.019	0.492	1.203
1616	369.751	0.493	1.203
1617	369.385	0.493	1.203
1618	369.019	0.492	1.203
1619	369.385	0.493	1.203
1620	369.995	0.493	1.203
1621	369.995	0.493	1.203
1622	370.117	0.493	1.203
1623	369.385	0.493	1.203
1624	369.507	0.493	1.203
1625	369.263	0.492	1.203
1626	369.995	0.493	1.203
1627	369.629	0.493	1.203
1628	369.629	0.493	1.203
1629	369.385	0.493	1.203
1630	369.141	0.492	1.203
1631	369.019	0.492	1.203
1632	369.507	0.493	1.203
1633	370.239	0.494	1.203
1634	369.629	0.493	1.203
1635	369.141	0.492	1.203
1636	368.652	0.492	1.203
1637	369.995	0.493	1.203
1638	369.873	0.493	1.203
1639	369.995	0.493	1.203
1640	369.263	0.492	1.203
1641	370.117	0.493	1.203
1642	369.385	0.493	1.203
1643	369.873	0.493	1.203
1644	369.263	0.492	1.203
1645	370.117	0.493	1.203
1646	370.483	0.494	1.203
1647	369.751	0.493	1.203
1648	369.629	0.493	1.203
1649	370.361	0.494	1.203
1650	370.85	0.494	1.203
1651	370.85	0.494	1.203
1652	370.605	0.494	1.203
1653	370.605	0.494	1.203
1654	370.483	0.494	1.203
1655	370.605	0.494	1.203
1656	370.605	0.494	1.203
1657	370.85	0.494	1.203
1658	370.85	0.494	1.203
1659	371.216	0.495	1.203
1660	370.239	0.494	1.203
1661	370.972	0.495	1.203
1662	370.605	0.494	1.203
1663	371.094	0.495	1.203
1664	370.483	0.494	1.203
1665	371.094	0.495	1.203
1666	371.094	0.495	1.203
1667	370.483	0.494	1.203
1668	371.46	0.495	1.203
1669	370.728	0.494	1.203
1670	370.483	0.494	1.203
1671	371.216	0.495	1.203
1672	370.728	0.494	1.203
1673	371.094	0.495	1.203
1674	370.361	0.494	1.203
1675	370.972	0.495	1.203
1676	371.216	0.495	1.203
1677	370.483	0.494	1.203
1678	370.972	0.495	1.203
1679	370.117	0.493	1.203
1680	371.216	0.495	1.203
1681	370.605	0.494	1.203
1682	370.483	0.494	1.203
1683	369.995	0.493	1.203
1684	370.605	0.494	1.203
1685	370.972	0.495	1.203
1686	370.483	0.494	1.203
1687	370.239	0.494	1.203
1688	369.995	0.493	1.203
1689	371.46	0.495	1.203
1690	370.361	0.494	1.203
1691	370.239	0.494	1.203
1692	370.605	0.494	1.203
1693	370.239	0.494	1.203
1694	369.507	0.493	1.203
1695	369.385	0.493	1.203
1696	369.995	0.493	1.203
1697	369.995	0.493	1.203
1698	370.605	0.494	1.203
1699	369.507	0.493	1.203
1700	369.995	0.493	1.203
1701	370.239	0.494	1.203
1702	369.629	0.493	1.203
1703	369.629	0.493	1.203
1704	369.385	0.493	1.203
1705	369.629	0.493	1.203
1706	369.385	0.493	1.203
1707	368.042	0.491	1.203
1708	368.896	0.492	1.203
1709	369.751	0.493	1.203
1710	369.873	0.493	1.203
1711	369.507	0.493	1.203
1712	369.629	0.493	1.203
1713	369.263	0.492	1.203
1714	369.751	0.493	1.203
1715	369.263	0.492	1.203
1716	369.385	0.493	1.203
1717	370.605	0.494	1.203
1718	369.629	0.493	1.203
1719	370.117	0.493	1.203
1720	369.507	0.493	1.203
1721	369.507	0.493	1.203
1722	370.117	0.493	1.203
1723	369.385	0.493	1.203
1724	369.019	0.492	1.203
1725	369.263	0.492	1.203
1726	370.117	0.493	1.203
1727	368.652	0.492	1.203
1728	369.019	0.492	1.203
1729	369.995	0.493	1.203
1730	369.019	0.492	1.203
1731	369.263	0.492	1.203
1732	369.141	0.492	1.203
1733	370.117	0.493	1.203
1734	369.873	0.493	1.203
1735	369.507	0.493	1.203
1736	369.507	0.493	1.203
1737	369.263	0.492	1.203
1738	369.873	0.493	1.203
1739	368.53	0.491	1.203
1740	369.385	0.493	1.203
1741	369.751	0.493	1.203
1742	369.507	0.493	1.203
1743	369.385	0.493	1.203
1744	368.774	0.492	1.203
1745	368.408	0.491	1.203
1746	368.652	0.492	1.203
1747	368.774	0.492	1.203
1748	368.53	0.491	1.203
1749	369.019	0.492	1.203
1750	369.141	0.492	1.203
1751	368.408	0.491	1.203
1752	368.652	0.492	1.203
1753	368.774	0.492	1.203
1754	369.141	0.492	1.203
1755	368.286	0.491	1.203
1756	368.774	0.492	1.203
1757	369.385	0.493	1.203
1758	368.408	0.491	1.203
1759	368.896	0.492	1.203
1760	369.629	0.493	1.203
1761	370.117	0.493	1.203
1762	369.385	0.493	1.203
1763	369.019	0.492	1.203
1764	368.774	0.492	1.203
1765	368.774	0.492	1.203
1766	369.263	0.492	1.203
1767	369.629	0.493	1.203
1768	369.629	0.493	1.203
1769	369.263	0.492	1.203
1770	369.751	0.493	1.203
1771	369.263	0.492	1.203
1772	369.873	0.493	1.203
1773	369.995	0.493	1.203
1774	369.141	0.492	1.203
1775	369.507	0.493	1.203
1776	368.896	0.492	1.203
1777	369.385	0.493	1.203
1778	369.141	0.492	1.203
1779	369.873	0.493	1.203
1780	369.385	0.493	1.203
1781	368.896	0.492	1.203
1782	367.92	0.491	1.203
1783	368.53	0.491	1.203
1784	368.53	0.491	1.203
1785	368.286	0.491	1.203
1786	368.286	0.491	1.203
1787	367.554	0.49	1.203
1788	367.188	0.49	1.203
1789	366.821	0.489	1.203
1790	367.798	0.49	1.203
1791	367.798	0.49	1.203
1792	368.042	0.491	1.203
1793	367.188	0.49	1.203
1794	366.455	0.489	1.203
1795	366.699	0.489	1.203
1796	366.821	0.489	1.203
1797	367.432	0.49	1.203
1798	366.943	0.489	1.203
1799	367.432	0.49	1.203
1800	366.577	0.489	1.203
1801	365.967	0.488	1.203
1802	366.455	0.489	1.203
1803	366.089	0.488	1.203
1804	366.699	0.489	1.203
1805	366.333	0.488	1.203
1806	365.479	0.487	1.203
1807	366.333	0.488	1.203
1808	366.333	0.488	1.203
1809	366.333	0.488	1.203
1810	367.065	0.489	1.203
1811	366.577	0.489	1.203
1812	366.577	0.489	1.203
1813	366.211	0.488	1.203
1814	366.333	0.488	1.203
1815	367.31	0.49	1.203
1816	367.92	0.491	1.203
1817	368.53	0.491	1.203
1818	367.065	0.489	1.203
1819	366.943	0.489	1.203
1820	368.042	0.491	1.203
1821	367.92	0.491	1.203
1822	366.943	0.489	1.203
1823	367.188	0.49	1.203
1824	367.554	0.49	1.203
1825	367.432	0.49	1.203
1826	367.31	0.49	1.203
1827	367.798	0.49	1.203
1828	367.92	0.491	1.203
1829	366.943	0.489	1.203
1830	367.31	0.49	1.203
1831	366.943	0.489	1.203
1832	367.065	0.489	1.203
1833	367.188	0.49	1.203
1834	366.699	0.489	1.203
1835	367.676	0.49	1.203
1836	367.92	0.491	1.203
1837	367.676	0.49	1.203
1838	366.943	0.489	1.203
1839	367.676	0.49	1.203
1840	367.676	0.49	1.203
1841	368.652	0.492	1.203
1842	368.286	0.491	1.203
1843	368.286	0.491	1.203
1844	368.042	0.491	1.203
1845	367.92	0.491	1.203
1846	367.92	0.491	1.203
1847	367.92	0.491	1.203
1848	368.896	0.492	1.203
1849	368.652	0.492	1.203
1850	368.408	0.491	1.203
1851	368.53	0.491	1.203
1852	368.774	0.492	1.203
1853	368.408	0.491	1.203
1854	367.92	0.491	1.203
1855	368.652	0.492	1.203
1856	367.92	0.491	1.203
1857	367.92	0.491	1.203
1858	367.432	0.49	1.203
1859	367.92	0.491	1.203
1860	367.676	0.49	1.203
1861	367.432	0.49	1.203
1862	367.432	0.49	1.203
1863	367.432	0.49	1.203
1864	367.676	0.49	1.203
1865	367.676	0.49	1.203
1866	367.554	0.49	1.203
1867	367.31	0.49	1.203
1868	366.943	0.489	1.203
1869	366.699	0.489	1.203
1870	366.821	0.489	1.203
1871	366.699	0.489	1.203
1872	366.821	0.489	1.203
1873	367.188	0.49	1.203
1874	367.065	0.489	1.203
1875	366.455	0.489	1.203
1876	366.577	0.489	1.203
1877	366.211	0.488	1.203
1878	366.577	0.489	1.203
1879	367.31	0.49	1.203
1880	366.943	0.489	1.203
1881	367.432	0.49	1.203
1882	366.821	0.489	1.203
1883	366.577	0.489	1.203
1884	366.821	0.489	1.203
1885	367.065	0.489	1.203
1886	367.554	0.49	1.203
1887	367.188	0.49	1.203
1888	367.432	0.49	1.203
1889	367.065	0.489	1.203
1890	366.211	0.488	1.203
1891	367.065	0.489	1.203
1892	366.943	0.489	1.203
1893	367.31	0.49	1.203
1894	367.31	0.49	1.203
1895	367.31	0.49	1.203
1896	365.967	0.488	1.203
1897	366.699	0.489	1.203
1898	367.065	0.489	1.203
1899	366.089	0.488	1.203
1900	365.845	0.488	1.203
1901	365.967	0.488	1.203
1902	366.333	0.488	1.203
1903	366.089	0.488	1.203
1904	366.211	0.488	1.203
1905	365.967	0.488	1.203
1906	365.723	0.488	1.203
1907	365.479	0.487	1.203
1908	366.089	0.488	1.203
1909	365.967	0.488	1.203
1910	365.967	0.488	1.203
1911	366.821	0.489	1.203
1912	366.821	0.489	1.203
1913	366.333	0.488	1.203
1914	366.211	0.488	1.203
1915	366.577	0.489	1.203
1916	366.455	0.489	1.203
1917	366.577	0.489	1.203
1918	367.188	0.49	1.203
1919	367.31	0.49	1.203
1920	366.577	0.489	1.203
1921	366.577	0.489	1.203
1922	366.821	0.489	1.203
1923	367.188	0.49	1.203
1924	366.943	0.489	1.203
1925	367.188	0.49	1.203
1926	367.188	0.49	1.203
1927	366.455	0.489	1.203
1928	366.943	0.489	1.203
1929	366.455	0.489	1.203
1930	366.821	0.489	1.203
1931	366.821	0.489	1.203
1932	366.089	0.488	1.203
1933	366.577	0.489	1.203
1934	365.601	0.487	1.203
1935	365.601	0.487	1.203
1936	365.723	0.488	1.203
1937	366.089	0.488	1.203
1938	366.699	0.489	1.203
1939	366.455	0.489	1.203
1940	365.601	0.487	1.203
1941	365.967	0.488	1.203
1942	365.845	0.488	1.203
1943	365.479	0.487	1.203
1944	366.333	0.488	1.203
1945	366.577	0.489	1.203
1946	366.089	0.488	1.203
1947	365.967	0.488	1.203
1948	365.356	0.487	1.203
1949	366.577	0.489	1.203
1950	366.333	0.488	1.203
1951	366.577	0.489	1.203
1952	366.577	0.489	1.203
1953	366.943	0.489	1.203
1954	367.92	0.491	1.203
1955	367.188	0.49	1.203
1956	367.554	0.49	1.203
1957	367.188	0.49	1.203
1958	367.798	0.49	1.203
1959	367.554	0.49	1.203
1960	366.699	0.489	1.203
1961	366.821	0.489	1.203
1962	367.432	0.49	1.203
1963	367.676	0.49	1.203
1964	367.432	0.49	1.203
1965	368.164	0.491	1.203
1966	367.188	0.49	1.203
1967	367.92	0.491	1.203
1968	365.845	0.488	1.203
1969	367.798	0.49	1.203
1970	367.432	0.49	1.203
1971	366.821	0.489	1.203
1972	366.455	0.489	1.203
1973	366.699	0.489	1.203
1974	367.31	0.49	1.203
1975	366.577	0.489	1.203
1976	366.943	0.489	1.203
1977	367.065	0.489	1.203
1978	367.065	0.489	1.203
1979	366.577	0.489	1.203
1980	366.089	0.488	1.203
1981	366.211	0.488	1.203
1982	366.821	0.489	1.203
1983	366.211	0.488	1.203
1984	365.967	0.488	1.203
1985	366.089	0.488	1.203
1986	365.967	0.488	1.203
1987	365.845	0.488	1.203
1988	365.845	0.488	1.203
1989	365.723	0.488	1.203
1990	366.089	0.488	1.203
1991	365.845	0.488	1.203
1992	365.845	0.488	1.203
1993	366.211	0.488	1.203
1994	366.455	0.489	1.203
1995	366.455	0.489	1.203
1996	366.577	0.489	1.203
1997	367.188	0.49	1.203
1998	367.065	0.489	1.203
[truncated: 60,501 more rows]
