# Supplementary material for: Evaluation of the extent of damage to the esophageal wall caused by press-through package ingestion
Source: PeerJ. 2019 Apr 18;7:e6763. doi: 10.7717/peerj.6763 (PMC6475578; doi:10.7717/peerj.6763)
Supplement: Dataset S16 [file peerj-07-6763-s033.csv]

time[ms]	frictional force[gf]	cof	[mm]
0	496.582	0.662	1.203
1	497.681	0.664	1.203
2	493.896	0.659	1.203
3	498.047	0.664	1.203
4	498.535	0.665	1.203
5	497.803	0.664	1.203
6	498.291	0.664	1.203
7	498.169	0.664	1.203
8	497.803	0.664	1.203
9	497.681	0.664	1.203
10	497.437	0.663	1.203
11	497.314	0.663	1.203
12	496.826	0.662	1.203
13	497.559	0.663	1.203
14	497.559	0.663	1.203
15	497.803	0.664	1.203
16	497.192	0.663	1.203
17	496.46	0.662	1.203
18	497.07	0.663	1.203
19	496.338	0.662	1.203
20	496.704	0.662	1.203
21	496.46	0.662	1.203
22	496.704	0.662	1.203
23	496.704	0.662	1.203
24	497.559	0.663	1.203
25	496.338	0.662	1.203
26	496.46	0.662	1.203
27	496.948	0.663	1.203
28	497.192	0.663	1.203
29	496.216	0.662	1.203
30	495.972	0.661	1.203
31	495.728	0.661	1.203
32	496.582	0.662	1.203
33	495.85	0.661	1.203
34	497.192	0.663	1.203
35	496.582	0.662	1.203
36	496.948	0.663	1.203
37	496.582	0.662	1.203
38	497.192	0.663	1.203
39	496.826	0.662	1.203
40	496.948	0.663	1.203
41	497.437	0.663	1.203
42	497.314	0.663	1.203
43	497.07	0.663	1.203
44	498.169	0.664	1.203
45	498.047	0.664	1.203
46	498.657	0.665	1.203
47	498.779	0.665	1.203
48	498.413	0.665	1.203
49	499.268	0.666	1.203
50	499.756	0.666	1.203
51	500	0.667	1.203
52	501.221	0.668	1.203
53	502.075	0.669	1.203
54	503.174	0.671	1.203
55	504.272	0.672	1.203
56	505.493	0.674	1.203
57	507.08	0.676	1.203
58	509.399	0.679	1.203
59	511.353	0.682	1.203
60	511.963	0.683	1.203
61	513.55	0.685	1.203
62	514.404	0.686	1.203
63	515.625	0.688	1.203
64	516.113	0.688	1.203
65	517.212	0.69	1.203
66	517.334	0.69	1.203
67	517.09	0.689	1.203
68	516.968	0.689	1.203
69	516.846	0.689	1.203
70	516.724	0.689	1.203
71	517.456	0.69	1.203
72	517.212	0.69	1.203
73	517.334	0.69	1.203
74	518.555	0.691	1.203
75	518.311	0.691	1.203
76	518.677	0.692	1.203
77	520.63	0.694	1.203
78	519.287	0.692	1.203
79	520.02	0.693	1.203
80	520.508	0.694	1.203
81	520.508	0.694	1.203
82	521.24	0.695	1.203
83	521.24	0.695	1.203
84	522.339	0.696	1.203
85	522.339	0.696	1.203
86	522.705	0.697	1.203
87	521.118	0.695	1.203
88	522.339	0.696	1.203
89	522.949	0.697	1.203
90	523.438	0.698	1.203
91	523.315	0.698	1.203
92	523.926	0.699	1.203
93	524.292	0.699	1.203
94	525.269	0.7	1.203
95	525.879	0.701	1.203
96	527.466	0.703	1.203
97	529.297	0.706	1.203
98	528.809	0.705	1.203
99	529.297	0.706	1.203
100	529.663	0.706	1.203
101	531.25	0.708	1.203
102	532.227	0.71	1.203
103	532.471	0.71	1.203
104	532.959	0.711	1.203
105	532.349	0.71	1.203
106	532.593	0.71	1.203
107	531.86	0.709	1.203
108	533.081	0.711	1.203
109	533.325	0.711	1.203
110	533.691	0.712	1.203
111	533.569	0.711	1.203
112	534.424	0.713	1.203
113	534.424	0.713	1.203
114	537.231	0.716	1.203
115	536.865	0.716	1.203
116	537.354	0.716	1.203
117	539.307	0.719	1.203
118	539.795	0.72	1.203
119	540.283	0.72	1.203
120	541.016	0.721	1.203
121	542.358	0.723	1.203
122	542.969	0.724	1.203
123	544.067	0.725	1.203
124	544.556	0.726	1.203
125	544.8	0.726	1.203
126	546.143	0.728	1.203
127	547.241	0.73	1.203
128	548.706	0.732	1.203
129	548.462	0.731	1.203
130	549.438	0.733	1.203
131	550.781	0.734	1.203
132	551.636	0.736	1.203
133	553.711	0.738	1.203
134	554.932	0.74	1.203
135	555.176	0.74	1.203
136	555.786	0.741	1.203
137	556.641	0.742	1.203
138	557.373	0.743	1.203
139	557.007	0.743	1.203
140	557.373	0.743	1.203
141	557.739	0.744	1.203
142	557.617	0.743	1.203
143	557.983	0.744	1.203
144	557.373	0.743	1.203
145	557.861	0.744	1.203
146	558.228	0.744	1.203
147	558.105	0.744	1.203
148	557.983	0.744	1.203
149	558.96	0.745	1.203
150	559.204	0.746	1.203
151	559.448	0.746	1.203
152	560.303	0.747	1.203
153	560.913	0.748	1.203
154	561.401	0.749	1.203
155	561.157	0.748	1.203
156	561.279	0.748	1.203
157	561.768	0.749	1.203
158	562.378	0.75	1.203
159	562.5	0.75	1.203
160	562.622	0.75	1.203
161	562.134	0.75	1.203
162	563.477	0.751	1.203
163	562.256	0.75	1.203
164	563.477	0.751	1.203
165	562.744	0.75	1.203
166	563.354	0.751	1.203
167	562.988	0.751	1.203
168	563.599	0.751	1.203
169	563.965	0.752	1.203
170	564.575	0.753	1.203
171	564.819	0.753	1.203
172	565.552	0.754	1.203
173	565.552	0.754	1.203
174	565.674	0.754	1.203
175	566.406	0.755	1.203
176	566.772	0.756	1.203
177	567.139	0.756	1.203
178	568.359	0.758	1.203
179	569.214	0.759	1.203
180	569.946	0.76	1.203
181	569.946	0.76	1.203
182	570.435	0.761	1.203
183	571.167	0.762	1.203
184	571.655	0.762	1.203
185	572.144	0.763	1.203
186	571.899	0.763	1.203
187	573.608	0.765	1.203
188	573.12	0.764	1.203
189	573.73	0.765	1.203
190	574.097	0.765	1.203
191	574.707	0.766	1.203
192	575.195	0.767	1.203
193	574.829	0.766	1.203
194	573.486	0.765	1.203
195	575.684	0.768	1.203
196	576.66	0.769	1.203
197	576.538	0.769	1.203
198	576.782	0.769	1.203
199	578.247	0.771	1.203
200	578.857	0.772	1.203
201	579.346	0.772	1.203
202	580.2	0.774	1.203
203	580.933	0.775	1.203
204	581.787	0.776	1.203
205	582.886	0.777	1.203
206	583.252	0.778	1.203
207	584.106	0.779	1.203
208	584.717	0.78	1.203
209	586.06	0.781	1.203
210	586.548	0.782	1.203
211	586.914	0.783	1.203
212	588.745	0.785	1.203
213	589.355	0.786	1.203
214	589.478	0.786	1.203
215	589.355	0.786	1.203
216	590.698	0.788	1.203
217	590.454	0.787	1.203
218	591.797	0.789	1.203
219	592.041	0.789	1.203
220	591.919	0.789	1.203
221	592.285	0.79	1.203
222	592.651	0.79	1.203
223	593.262	0.791	1.203
224	593.384	0.791	1.203
225	593.14	0.791	1.203
226	592.529	0.79	1.203
227	593.75	0.792	1.203
228	594.604	0.793	1.203
229	594.604	0.793	1.203
230	594.604	0.793	1.203
231	595.215	0.794	1.203
232	594.971	0.793	1.203
233	594.482	0.793	1.203
234	593.75	0.792	1.203
235	594.727	0.793	1.203
236	594.238	0.792	1.203
237	593.994	0.792	1.203
238	594.238	0.792	1.203
239	596.313	0.795	1.203
240	595.337	0.794	1.203
241	595.337	0.794	1.203
242	596.191	0.795	1.203
243	597.29	0.796	1.203
244	597.778	0.797	1.203
245	597.656	0.797	1.203
246	597.9	0.797	1.203
247	599.365	0.799	1.203
248	599.121	0.799	1.203
249	600.098	0.8	1.203
250	600.708	0.801	1.203
251	601.44	0.802	1.203
252	602.173	0.803	1.203
253	602.783	0.804	1.203
254	601.807	0.802	1.203
255	603.149	0.804	1.203
256	604.126	0.806	1.203
257	603.516	0.805	1.203
258	604.37	0.806	1.203
259	605.103	0.807	1.203
260	605.469	0.807	1.203
261	605.591	0.807	1.203
262	606.201	0.808	1.203
263	607.3	0.81	1.203
264	608.276	0.811	1.203
265	608.398	0.811	1.203
266	609.375	0.813	1.203
267	609.619	0.813	1.203
268	609.863	0.813	1.203
269	610.596	0.814	1.203
270	610.474	0.814	1.203
271	610.962	0.815	1.203
272	612.183	0.816	1.203
273	612.549	0.817	1.203
274	612.427	0.817	1.203
275	613.525	0.818	1.203
276	613.77	0.818	1.203
277	613.159	0.818	1.203
278	614.136	0.819	1.203
279	615.845	0.821	1.203
280	616.699	0.822	1.203
281	616.821	0.822	1.203
282	616.699	0.822	1.203
283	618.042	0.824	1.203
284	618.53	0.825	1.203
285	619.873	0.826	1.203
286	619.873	0.826	1.203
287	620.483	0.827	1.203
288	620.605	0.827	1.203
289	620.728	0.828	1.203
290	621.216	0.828	1.203
291	621.948	0.829	1.203
292	623.047	0.831	1.203
293	623.901	0.832	1.203
294	623.657	0.832	1.203
295	624.39	0.833	1.203
296	625	0.833	1.203
297	625.366	0.834	1.203
298	625	0.833	1.203
299	625.977	0.835	1.203
300	625.488	0.834	1.203
301	626.221	0.835	1.203
302	626.099	0.835	1.203
303	625.977	0.835	1.203
304	626.343	0.835	1.203
305	626.587	0.835	1.203
306	626.343	0.835	1.203
307	626.953	0.836	1.203
308	626.709	0.836	1.203
309	626.953	0.836	1.203
310	627.808	0.837	1.203
311	627.808	0.837	1.203
312	628.906	0.839	1.203
313	628.174	0.838	1.203
314	627.686	0.837	1.203
315	628.174	0.838	1.203
316	628.052	0.837	1.203
317	628.662	0.838	1.203
318	628.54	0.838	1.203
319	628.784	0.838	1.203
320	628.296	0.838	1.203
321	628.906	0.839	1.203
322	628.662	0.838	1.203
323	629.272	0.839	1.203
324	629.517	0.839	1.203
325	629.517	0.839	1.203
326	630.127	0.84	1.203
327	630.493	0.841	1.203
328	631.836	0.842	1.203
329	632.08	0.843	1.203
330	632.568	0.843	1.203
331	633.789	0.845	1.203
332	634.155	0.846	1.203
333	635.01	0.847	1.203
334	634.888	0.847	1.203
335	636.23	0.848	1.203
336	636.963	0.849	1.203
337	637.451	0.85	1.203
338	637.939	0.851	1.203
339	637.695	0.85	1.203
340	637.939	0.851	1.203
341	638.672	0.852	1.203
342	639.16	0.852	1.203
343	639.282	0.852	1.203
344	638.672	0.852	1.203
345	639.038	0.852	1.203
346	639.771	0.853	1.203
347	639.771	0.853	1.203
348	640.991	0.855	1.203
349	641.724	0.856	1.203
350	642.09	0.856	1.203
351	642.7	0.857	1.203
352	643.433	0.858	1.203
353	643.921	0.859	1.203
354	645.874	0.861	1.203
355	646.118	0.861	1.203
356	646.362	0.862	1.203
357	646.729	0.862	1.203
358	647.095	0.863	1.203
359	647.217	0.863	1.203
360	647.339	0.863	1.203
361	648.315	0.864	1.203
362	649.17	0.866	1.203
363	648.56	0.865	1.203
364	648.438	0.865	1.203
365	649.658	0.866	1.203
366	649.902	0.867	1.203
367	649.658	0.866	1.203
368	649.658	0.866	1.203
369	651.611	0.869	1.203
370	651.733	0.869	1.203
371	652.466	0.87	1.203
372	652.954	0.871	1.203
373	652.954	0.871	1.203
374	653.32	0.871	1.203
375	653.564	0.871	1.203
376	653.32	0.871	1.203
377	653.564	0.871	1.203
378	653.931	0.872	1.203
379	652.832	0.87	1.203
380	652.954	0.871	1.203
381	652.832	0.87	1.203
382	653.076	0.871	1.203
383	653.076	0.871	1.203
384	652.1	0.869	1.203
385	651.978	0.869	1.203
386	651.733	0.869	1.203
387	652.71	0.87	1.203
388	652.344	0.87	1.203
389	653.687	0.872	1.203
390	654.053	0.872	1.203
391	655.518	0.874	1.203
392	655.273	0.874	1.203
393	656.982	0.876	1.203
394	657.471	0.877	1.203
395	658.325	0.878	1.203
396	658.325	0.878	1.203
397	658.936	0.879	1.203
398	659.424	0.879	1.203
399	659.668	0.88	1.203
400	659.302	0.879	1.203
401	659.79	0.88	1.203
402	660.034	0.88	1.203
403	660.278	0.88	1.203
404	659.79	0.88	1.203
405	660.4	0.881	1.203
406	661.499	0.882	1.203
407	661.377	0.882	1.203
408	661.987	0.883	1.203
409	663.208	0.884	1.203
410	663.208	0.884	1.203
411	663.574	0.885	1.203
412	664.429	0.886	1.203
413	664.673	0.886	1.203
414	665.771	0.888	1.203
415	665.527	0.887	1.203
416	665.894	0.888	1.203
417	666.138	0.888	1.203
418	666.748	0.889	1.203
419	666.626	0.889	1.203
420	666.748	0.889	1.203
421	667.48	0.89	1.203
422	667.725	0.89	1.203
423	667.603	0.89	1.203
424	668.579	0.891	1.203
425	668.457	0.891	1.203
426	668.091	0.891	1.203
427	669.189	0.892	1.203
428	669.556	0.893	1.203
429	670.288	0.894	1.203
430	670.898	0.895	1.203
431	670.776	0.894	1.203
432	672.485	0.897	1.203
433	671.997	0.896	1.203
434	672.485	0.897	1.203
435	671.875	0.896	1.203
436	672.607	0.897	1.203
437	672.607	0.897	1.203
438	672.607	0.897	1.203
439	673.34	0.898	1.203
440	674.438	0.899	1.203
441	674.072	0.899	1.203
442	674.805	0.9	1.203
443	674.927	0.9	1.203
444	675.415	0.901	1.203
445	675.293	0.9	1.203
446	675.659	0.901	1.203
447	675.903	0.901	1.203
448	675.537	0.901	1.203
449	676.636	0.902	1.203
450	677.49	0.903	1.203
451	677.368	0.903	1.203
452	677.856	0.904	1.203
453	677.49	0.903	1.203
454	677.368	0.903	1.203
455	677.856	0.904	1.203
456	677.979	0.904	1.203
457	677.979	0.904	1.203
458	678.589	0.905	1.203
459	678.833	0.905	1.203
460	678.589	0.905	1.203
461	679.077	0.905	1.203
462	679.81	0.906	1.203
463	679.443	0.906	1.203
464	680.176	0.907	1.203
465	680.176	0.907	1.203
466	680.664	0.908	1.203
467	680.542	0.907	1.203
468	681.03	0.908	1.203
469	681.152	0.908	1.203
470	681.885	0.909	1.203
471	682.007	0.909	1.203
472	681.763	0.909	1.203
473	681.152	0.908	1.203
474	679.077	0.905	1.203
475	680.908	0.908	1.203
476	680.786	0.908	1.203
477	681.152	0.908	1.203
478	680.42	0.907	1.203
479	681.274	0.908	1.203
480	682.373	0.91	1.203
481	682.861	0.91	1.203
482	683.472	0.911	1.203
483	684.082	0.912	1.203
484	684.57	0.913	1.203
485	684.937	0.913	1.203
486	685.059	0.913	1.203
487	686.523	0.915	1.203
488	685.913	0.915	1.203
489	687.622	0.917	1.203
490	687.622	0.917	1.203
491	688.354	0.918	1.203
492	688.354	0.918	1.203
493	688.599	0.918	1.203
494	687.866	0.917	1.203
495	689.697	0.92	1.203
496	689.697	0.92	1.203
497	690.674	0.921	1.203
498	689.819	0.92	1.203
499	690.918	0.921	1.203
500	691.406	0.922	1.203
501	692.139	0.923	1.203
502	691.65	0.922	1.203
503	692.383	0.923	1.203
504	691.895	0.923	1.203
505	692.993	0.924	1.203
506	692.261	0.923	1.203
507	692.261	0.923	1.203
508	693.726	0.925	1.203
509	693.726	0.925	1.203
510	694.214	0.926	1.203
511	694.092	0.925	1.203
512	695.313	0.927	1.203
513	695.679	0.928	1.203
514	695.801	0.928	1.203
515	696.045	0.928	1.203
516	696.899	0.929	1.203
517	696.899	0.929	1.203
518	697.021	0.929	1.203
519	697.998	0.931	1.203
520	698.364	0.931	1.203
521	698.364	0.931	1.203
522	698.73	0.932	1.203
523	699.219	0.932	1.203
524	700.073	0.933	1.203
525	700.684	0.934	1.203
526	700.439	0.934	1.203
527	701.66	0.936	1.203
528	701.782	0.936	1.203
529	701.294	0.935	1.203
530	700.806	0.934	1.203
531	701.05	0.935	1.203
532	700.928	0.935	1.203
533	700.439	0.934	1.203
534	700.562	0.934	1.203
535	699.829	0.933	1.203
536	700.073	0.933	1.203
537	699.219	0.932	1.203
538	699.829	0.933	1.203
539	698.975	0.932	1.203
540	699.219	0.932	1.203
541	698.975	0.932	1.203
542	699.097	0.932	1.203
543	699.463	0.933	1.203
544	701.294	0.935	1.203
545	700.195	0.934	1.203
546	701.294	0.935	1.203
547	701.172	0.935	1.203
548	700.928	0.935	1.203
549	700.073	0.933	1.203
550	700.439	0.934	1.203
551	700.928	0.935	1.203
552	701.172	0.935	1.203
553	701.416	0.935	1.203
554	701.172	0.935	1.203
555	701.416	0.935	1.203
556	702.026	0.936	1.203
557	702.148	0.936	1.203
558	703.247	0.938	1.203
559	703.857	0.938	1.203
560	704.834	0.94	1.203
561	705.078	0.94	1.203
562	705.811	0.941	1.203
563	706.299	0.942	1.203
564	706.543	0.942	1.203
565	707.397	0.943	1.203
566	708.252	0.944	1.203
567	708.496	0.945	1.203
568	707.642	0.944	1.203
569	707.764	0.944	1.203
570	708.008	0.944	1.203
571	708.13	0.944	1.203
572	707.764	0.944	1.203
573	708.374	0.944	1.203
574	708.008	0.944	1.203
575	708.252	0.944	1.203
576	708.008	0.944	1.203
577	709.229	0.946	1.203
578	707.642	0.944	1.203
579	708.862	0.945	1.203
580	709.351	0.946	1.203
581	709.473	0.946	1.203
582	709.961	0.947	1.203
583	710.815	0.948	1.203
584	709.595	0.946	1.203
585	710.571	0.947	1.203
586	710.693	0.948	1.203
587	711.304	0.948	1.203
588	711.182	0.948	1.203
589	711.182	0.948	1.203
590	711.304	0.948	1.203
591	710.571	0.947	1.203
592	711.548	0.949	1.203
593	711.67	0.949	1.203
594	712.524	0.95	1.203
595	712.524	0.95	1.203
596	713.013	0.951	1.203
597	713.257	0.951	1.203
598	713.623	0.951	1.203
599	713.623	0.951	1.203
600	713.989	0.952	1.203
601	713.989	0.952	1.203
602	714.233	0.952	1.203
603	714.233	0.952	1.203
604	714.355	0.952	1.203
605	713.745	0.952	1.203
606	713.623	0.951	1.203
607	712.524	0.95	1.203
608	712.891	0.951	1.203
609	712.402	0.95	1.203
610	712.158	0.95	1.203
611	712.646	0.95	1.203
612	712.158	0.95	1.203
613	713.013	0.951	1.203
614	712.769	0.95	1.203
615	711.67	0.949	1.203
616	711.67	0.949	1.203
617	711.914	0.949	1.203
618	712.158	0.95	1.203
619	712.769	0.95	1.203
620	712.524	0.95	1.203
621	712.646	0.95	1.203
622	711.914	0.949	1.203
623	712.158	0.95	1.203
624	712.28	0.95	1.203
625	712.158	0.95	1.203
626	712.036	0.949	1.203
627	712.646	0.95	1.203
628	711.67	0.949	1.203
629	712.646	0.95	1.203
630	712.769	0.95	1.203
631	713.745	0.952	1.203
632	713.135	0.951	1.203
633	714.111	0.952	1.203
634	714.844	0.953	1.203
635	714.722	0.953	1.203
636	713.989	0.952	1.203
637	715.088	0.953	1.203
638	715.942	0.955	1.203
639	715.942	0.955	1.203
640	716.431	0.955	1.203
641	716.675	0.956	1.203
642	717.651	0.957	1.203
643	717.529	0.957	1.203
644	717.163	0.956	1.203
645	717.651	0.957	1.203
646	718.75	0.958	1.203
647	718.75	0.958	1.203
648	717.773	0.957	1.203
649	718.872	0.958	1.203
650	717.896	0.957	1.203
651	718.75	0.958	1.203
652	718.384	0.958	1.203
653	718.75	0.958	1.203
654	718.75	0.958	1.203
655	718.994	0.959	1.203
656	718.75	0.958	1.203
657	718.262	0.958	1.203
658	719.238	0.959	1.203
659	718.506	0.958	1.203
660	718.262	0.958	1.203
661	718.384	0.958	1.203
662	718.628	0.958	1.203
663	718.018	0.957	1.203
664	717.896	0.957	1.203
665	717.651	0.957	1.203
666	718.018	0.957	1.203
667	718.262	0.958	1.203
668	717.529	0.957	1.203
669	717.896	0.957	1.203
670	718.018	0.957	1.203
671	717.651	0.957	1.203
672	718.018	0.957	1.203
673	718.75	0.958	1.203
674	719.116	0.959	1.203
675	719.36	0.959	1.203
676	719.116	0.959	1.203
677	719.238	0.959	1.203
678	719.971	0.96	1.203
679	719.971	0.96	1.203
680	720.825	0.961	1.203
681	720.459	0.961	1.203
682	720.093	0.96	1.203
683	720.459	0.961	1.203
684	720.337	0.96	1.203
685	719.971	0.96	1.203
686	720.459	0.961	1.203
687	719.971	0.96	1.203
688	719.238	0.959	1.203
689	719.727	0.96	1.203
690	719.238	0.959	1.203
691	720.459	0.961	1.203
692	720.337	0.96	1.203
693	719.36	0.959	1.203
694	718.75	0.958	1.203
695	718.872	0.958	1.203
696	718.994	0.959	1.203
697	719.604	0.959	1.203
698	719.971	0.96	1.203
699	719.36	0.959	1.203
700	719.849	0.96	1.203
701	719.238	0.959	1.203
702	720.093	0.96	1.203
703	719.36	0.959	1.203
704	719.727	0.96	1.203
705	719.36	0.959	1.203
706	718.872	0.958	1.203
707	718.75	0.958	1.203
708	719.238	0.959	1.203
709	720.703	0.961	1.203
710	720.215	0.96	1.203
711	720.703	0.961	1.203
712	720.825	0.961	1.203
713	721.68	0.962	1.203
714	721.191	0.962	1.203
715	721.68	0.962	1.203
716	722.656	0.964	1.203
717	722.534	0.963	1.203
718	723.022	0.964	1.203
719	723.877	0.965	1.203
720	724.731	0.966	1.203
721	724.487	0.966	1.203
722	725.098	0.967	1.203
723	725.098	0.967	1.203
724	725.22	0.967	1.203
725	724.854	0.966	1.203
726	724.487	0.966	1.203
727	724.243	0.966	1.203
728	723.999	0.965	1.203
729	724.365	0.966	1.203
730	723.755	0.965	1.203
731	723.267	0.964	1.203
732	722.534	0.963	1.203
733	722.778	0.964	1.203
734	720.337	0.96	1.203
735	721.191	0.962	1.203
736	722.046	0.963	1.203
737	722.046	0.963	1.203
738	720.581	0.961	1.203
739	721.436	0.962	1.203
740	722.046	0.963	1.203
741	722.168	0.963	1.203
742	721.68	0.962	1.203
743	722.168	0.963	1.203
744	721.436	0.962	1.203
745	722.168	0.963	1.203
746	720.337	0.96	1.203
747	721.802	0.962	1.203
748	722.046	0.963	1.203
749	722.534	0.963	1.203
750	722.046	0.963	1.203
751	722.168	0.963	1.203
752	722.046	0.963	1.203
753	721.558	0.962	1.203
754	721.436	0.962	1.203
755	721.558	0.962	1.203
756	722.412	0.963	1.203
757	721.802	0.962	1.203
758	721.802	0.962	1.203
759	722.534	0.963	1.203
760	722.656	0.964	1.203
761	723.145	0.964	1.203
762	722.412	0.963	1.203
763	723.022	0.964	1.203
764	723.999	0.965	1.203
765	723.511	0.965	1.203
766	722.9	0.964	1.203
767	721.924	0.963	1.203
768	723.145	0.964	1.203
769	722.29	0.963	1.203
770	721.924	0.963	1.203
771	721.558	0.962	1.203
772	721.313	0.962	1.203
773	720.947	0.961	1.203
774	719.36	0.959	1.203
775	719.971	0.96	1.203
776	719.971	0.96	1.203
777	720.215	0.96	1.203
778	720.337	0.96	1.203
779	720.337	0.96	1.203
780	720.459	0.961	1.203
781	720.703	0.961	1.203
782	720.215	0.96	1.203
783	720.337	0.96	1.203
784	720.337	0.96	1.203
785	721.069	0.961	1.203
786	721.436	0.962	1.203
787	720.703	0.961	1.203
788	721.191	0.962	1.203
789	721.069	0.961	1.203
790	721.313	0.962	1.203
791	721.436	0.962	1.203
792	722.168	0.963	1.203
793	722.9	0.964	1.203
794	722.656	0.964	1.203
795	722.656	0.964	1.203
796	723.877	0.965	1.203
797	723.511	0.965	1.203
798	723.145	0.964	1.203
799	724.121	0.965	1.203
800	724.487	0.966	1.203
801	724.854	0.966	1.203
802	724.609	0.966	1.203
803	724.854	0.966	1.203
804	724.731	0.966	1.203
805	724.976	0.967	1.203
806	724.487	0.966	1.203
807	725.22	0.967	1.203
808	724.976	0.967	1.203
809	725.098	0.967	1.203
810	725.464	0.967	1.203
811	725.342	0.967	1.203
812	725.342	0.967	1.203
813	725.342	0.967	1.203
814	725.098	0.967	1.203
815	724.854	0.966	1.203
816	725.464	0.967	1.203
817	724.609	0.966	1.203
818	724.609	0.966	1.203
819	724.365	0.966	1.203
820	724.609	0.966	1.203
821	723.999	0.965	1.203
822	724.365	0.966	1.203
823	724.854	0.966	1.203
824	724.609	0.966	1.203
825	724.731	0.966	1.203
826	724.976	0.967	1.203
827	724.731	0.966	1.203
828	724.121	0.965	1.203
829	724.121	0.965	1.203
830	724.854	0.966	1.203
831	724.487	0.966	1.203
832	724.854	0.966	1.203
833	724.487	0.966	1.203
834	724.609	0.966	1.203
835	724.365	0.966	1.203
836	724.731	0.966	1.203
837	724.854	0.966	1.203
838	725.342	0.967	1.203
839	725.22	0.967	1.203
840	725.342	0.967	1.203
841	725.22	0.967	1.203
842	725.22	0.967	1.203
843	725.22	0.967	1.203
844	725.22	0.967	1.203
845	725.464	0.967	1.203
846	724.731	0.966	1.203
847	724.609	0.966	1.203
848	723.755	0.965	1.203
849	723.633	0.965	1.203
850	723.389	0.965	1.203
851	723.389	0.965	1.203
852	723.022	0.964	1.203
853	723.022	0.964	1.203
854	722.9	0.964	1.203
855	722.778	0.964	1.203
856	721.558	0.962	1.203
857	722.168	0.963	1.203
858	723.511	0.965	1.203
859	723.389	0.965	1.203
860	722.9	0.964	1.203
861	722.778	0.964	1.203
862	723.267	0.964	1.203
863	723.267	0.964	1.203
864	723.145	0.964	1.203
865	723.389	0.965	1.203
866	723.022	0.964	1.203
867	723.511	0.965	1.203
868	722.9	0.964	1.203
869	723.511	0.965	1.203
870	723.633	0.965	1.203
871	722.778	0.964	1.203
872	723.389	0.965	1.203
873	723.633	0.965	1.203
874	724.243	0.966	1.203
875	723.999	0.965	1.203
876	723.511	0.965	1.203
877	723.755	0.965	1.203
878	723.999	0.965	1.203
879	723.877	0.965	1.203
880	723.022	0.964	1.203
881	723.267	0.964	1.203
882	724.365	0.966	1.203
883	723.877	0.965	1.203
884	723.511	0.965	1.203
885	724.487	0.966	1.203
886	725.22	0.967	1.203
887	725.22	0.967	1.203
888	725.342	0.967	1.203
889	724.854	0.966	1.203
890	725.098	0.967	1.203
891	725.098	0.967	1.203
892	725.83	0.968	1.203
893	726.44	0.969	1.203
894	727.051	0.969	1.203
895	727.295	0.97	1.203
896	726.318	0.968	1.203
897	725.708	0.968	1.203
898	727.051	0.969	1.203
899	725.83	0.968	1.203
900	725.83	0.968	1.203
901	725.342	0.967	1.203
902	724.854	0.966	1.203
903	725.464	0.967	1.203
904	724.243	0.966	1.203
905	724.854	0.966	1.203
906	725.22	0.967	1.203
907	725.22	0.967	1.203
908	724.731	0.966	1.203
909	725.098	0.967	1.203
910	724.609	0.966	1.203
911	724.854	0.966	1.203
912	725.098	0.967	1.203
913	726.196	0.968	1.203
914	726.44	0.969	1.203
915	726.318	0.968	1.203
916	725.098	0.967	1.203
917	724.854	0.966	1.203
918	724.976	0.967	1.203
919	724.487	0.966	1.203
920	723.755	0.965	1.203
921	723.267	0.964	1.203
922	723.022	0.964	1.203
923	721.924	0.963	1.203
924	722.168	0.963	1.203
925	722.046	0.963	1.203
926	722.412	0.963	1.203
927	723.145	0.964	1.203
928	720.947	0.961	1.203
929	721.313	0.962	1.203
930	722.046	0.963	1.203
931	721.558	0.962	1.203
932	721.802	0.962	1.203
933	722.046	0.963	1.203
934	722.29	0.963	1.203
935	721.924	0.963	1.203
936	722.168	0.963	1.203
937	721.436	0.962	1.203
938	721.802	0.962	1.203
939	721.802	0.962	1.203
940	721.191	0.962	1.203
941	721.436	0.962	1.203
942	721.313	0.962	1.203
943	720.947	0.961	1.203
944	721.313	0.962	1.203
945	721.924	0.963	1.203
946	721.558	0.962	1.203
947	722.168	0.963	1.203
948	721.802	0.962	1.203
949	722.656	0.964	1.203
950	723.022	0.964	1.203
951	723.511	0.965	1.203
952	724.365	0.966	1.203
953	723.999	0.965	1.203
954	724.854	0.966	1.203
955	724.121	0.965	1.203
956	725.22	0.967	1.203
957	724.121	0.965	1.203
958	725.708	0.968	1.203
959	724.854	0.966	1.203
960	725.464	0.967	1.203
961	724.976	0.967	1.203
962	725.464	0.967	1.203
963	725.22	0.967	1.203
964	724.976	0.967	1.203
965	724.731	0.966	1.203
966	724.609	0.966	1.203
967	725.342	0.967	1.203
968	724.854	0.966	1.203
969	725.83	0.968	1.203
970	725.464	0.967	1.203
971	726.074	0.968	1.203
972	725.708	0.968	1.203
973	725.22	0.967	1.203
974	725.098	0.967	1.203
975	725.586	0.967	1.203
976	724.731	0.966	1.203
977	724.121	0.965	1.203
978	723.999	0.965	1.203
979	724.121	0.965	1.203
980	724.854	0.966	1.203
981	724.731	0.966	1.203
982	724.854	0.966	1.203
983	724.854	0.966	1.203
984	724.487	0.966	1.203
985	725.098	0.967	1.203
986	724.854	0.966	1.203
987	724.731	0.966	1.203
988	724.731	0.966	1.203
989	724.976	0.967	1.203
990	725.22	0.967	1.203
991	725.586	0.967	1.203
992	725.098	0.967	1.203
993	724.854	0.966	1.203
994	724.731	0.966	1.203
995	724.854	0.966	1.203
996	724.121	0.965	1.203
997	724.487	0.966	1.203
998	723.022	0.964	1.203
999	725.098	0.967	1.203
1000	724.976	0.967	1.203
1001	725.098	0.967	1.203
1002	725.586	0.967	1.203
1003	724.976	0.967	1.203
1004	725.708	0.968	1.203
1005	725.586	0.967	1.203
1006	725.22	0.967	1.203
1007	725.22	0.967	1.203
1008	726.074	0.968	1.203
1009	725.22	0.967	1.203
1010	724.976	0.967	1.203
1011	725.83	0.968	1.203
1012	726.074	0.968	1.203
1013	724.731	0.966	1.203
1014	725.098	0.967	1.203
1015	725.22	0.967	1.203
1016	724.976	0.967	1.203
1017	724.854	0.966	1.203
1018	723.755	0.965	1.203
1019	725.586	0.967	1.203
1020	725.83	0.968	1.203
1021	726.929	0.969	1.203
1022	726.318	0.968	1.203
1023	726.563	0.969	1.203
1024	726.196	0.968	1.203
1025	727.417	0.97	1.203
1026	726.929	0.969	1.203
1027	727.295	0.97	1.203
1028	727.051	0.969	1.203
1029	727.417	0.97	1.203
1030	727.661	0.97	1.203
1031	728.027	0.971	1.203
1032	728.271	0.971	1.203
1033	726.929	0.969	1.203
1034	726.685	0.969	1.203
1035	725.952	0.968	1.203
1036	726.685	0.969	1.203
1037	726.685	0.969	1.203
1038	724.854	0.966	1.203
1039	725.708	0.968	1.203
1040	725.464	0.967	1.203
1041	725.22	0.967	1.203
1042	724.121	0.965	1.203
1043	724.121	0.965	1.203
1044	723.389	0.965	1.203
1045	723.511	0.965	1.203
1046	722.656	0.964	1.203
1047	723.877	0.965	1.203
1048	722.656	0.964	1.203
1049	722.778	0.964	1.203
1050	721.436	0.962	1.203
1051	721.069	0.961	1.203
1052	721.313	0.962	1.203
1053	721.069	0.961	1.203
1054	721.313	0.962	1.203
1055	720.581	0.961	1.203
1056	721.069	0.961	1.203
1057	720.459	0.961	1.203
1058	720.337	0.96	1.203
1059	720.337	0.96	1.203
1060	721.191	0.962	1.203
1061	720.703	0.961	1.203
1062	721.558	0.962	1.203
1063	721.436	0.962	1.203
1064	722.412	0.963	1.203
1065	722.046	0.963	1.203
1066	722.046	0.963	1.203
1067	722.534	0.963	1.203
1068	723.999	0.965	1.203
1069	723.511	0.965	1.203
1070	724.243	0.966	1.203
1071	724.487	0.966	1.203
1072	724.731	0.966	1.203
1073	725.342	0.967	1.203
1074	724.243	0.966	1.203
1075	724.243	0.966	1.203
1076	724.609	0.966	1.203
1077	724.854	0.966	1.203
1078	724.121	0.965	1.203
1079	724.487	0.966	1.203
1080	723.877	0.965	1.203
1081	723.633	0.965	1.203
1082	723.022	0.964	1.203
1083	723.511	0.965	1.203
1084	724.243	0.966	1.203
1085	724.243	0.966	1.203
1086	723.877	0.965	1.203
1087	723.877	0.965	1.203
1088	723.755	0.965	1.203
1089	723.022	0.964	1.203
1090	723.389	0.965	1.203
1091	723.755	0.965	1.203
1092	723.389	0.965	1.203
1093	723.389	0.965	1.203
1094	723.267	0.964	1.203
1095	722.656	0.964	1.203
1096	723.267	0.964	1.203
1097	723.145	0.964	1.203
1098	723.022	0.964	1.203
1099	722.168	0.963	1.203
1100	723.145	0.964	1.203
1101	722.778	0.964	1.203
1102	723.877	0.965	1.203
1103	724.121	0.965	1.203
1104	724.731	0.966	1.203
1105	724.487	0.966	1.203
1106	725.83	0.968	1.203
1107	726.074	0.968	1.203
1108	725.83	0.968	1.203
1109	725.708	0.968	1.203
1110	725.952	0.968	1.203
1111	725.464	0.967	1.203
1112	725.708	0.968	1.203
1113	725.708	0.968	1.203
1114	726.196	0.968	1.203
1115	725.952	0.968	1.203
1116	725.708	0.968	1.203
1117	725.83	0.968	1.203
1118	725.708	0.968	1.203
1119	724.976	0.967	1.203
1120	724.609	0.966	1.203
1121	725.83	0.968	1.203
1122	725.464	0.967	1.203
1123	725.586	0.967	1.203
1124	724.854	0.966	1.203
1125	724.731	0.966	1.203
1126	724.731	0.966	1.203
1127	725.464	0.967	1.203
1128	724.609	0.966	1.203
1129	725.098	0.967	1.203
1130	724.365	0.966	1.203
1131	724.365	0.966	1.203
1132	724.609	0.966	1.203
1133	724.976	0.967	1.203
1134	725.464	0.967	1.203
1135	725.83	0.968	1.203
1136	725.586	0.967	1.203
1137	725.342	0.967	1.203
1138	726.807	0.969	1.203
1139	725.708	0.968	1.203
1140	725.22	0.967	1.203
1141	724.731	0.966	1.203
1142	725.464	0.967	1.203
1143	725.586	0.967	1.203
1144	725.22	0.967	1.203
1145	724.976	0.967	1.203
1146	725.708	0.968	1.203
1147	725.586	0.967	1.203
1148	724.243	0.966	1.203
1149	724.365	0.966	1.203
1150	724.609	0.966	1.203
1151	725.342	0.967	1.203
1152	725.952	0.968	1.203
1153	725.83	0.968	1.203
1154	727.051	0.969	1.203
1155	726.318	0.968	1.203
1156	725.098	0.967	1.203
1157	724.609	0.966	1.203
1158	725.22	0.967	1.203
1159	724.609	0.966	1.203
1160	724.365	0.966	1.203
1161	724.243	0.966	1.203
1162	723.633	0.965	1.203
1163	723.022	0.964	1.203
1164	723.022	0.964	1.203
1165	723.877	0.965	1.203
1166	723.999	0.965	1.203
1167	723.633	0.965	1.203
1168	721.802	0.962	1.203
1169	723.022	0.964	1.203
1170	722.656	0.964	1.203
1171	723.022	0.964	1.203
1172	723.633	0.965	1.203
1173	723.999	0.965	1.203
1174	723.267	0.964	1.203
1175	723.389	0.965	1.203
1176	723.267	0.964	1.203
1177	723.633	0.965	1.203
1178	723.877	0.965	1.203
1179	722.29	0.963	1.203
1180	722.9	0.964	1.203
1181	722.046	0.963	1.203
1182	722.534	0.963	1.203
1183	723.145	0.964	1.203
1184	723.755	0.965	1.203
1185	723.145	0.964	1.203
1186	724.365	0.966	1.203
1187	723.999	0.965	1.203
1188	724.121	0.965	1.203
1189	724.854	0.966	1.203
1190	725.342	0.967	1.203
1191	725.464	0.967	1.203
1192	725.83	0.968	1.203
1193	725.952	0.968	1.203
1194	725.83	0.968	1.203
1195	726.44	0.969	1.203
1196	725.22	0.967	1.203
1197	724.854	0.966	1.203
1198	726.196	0.968	1.203
1199	726.685	0.969	1.203
1200	725.22	0.967	1.203
1201	725.342	0.967	1.203
1202	725.22	0.967	1.203
1203	725.464	0.967	1.203
1204	725.586	0.967	1.203
1205	725.708	0.968	1.203
1206	725.83	0.968	1.203
1207	725.952	0.968	1.203
1208	726.196	0.968	1.203
1209	726.318	0.968	1.203
1210	725.952	0.968	1.203
1211	726.318	0.968	1.203
1212	726.685	0.969	1.203
1213	726.44	0.969	1.203
1214	726.318	0.968	1.203
1215	725.586	0.967	1.203
1216	725.708	0.968	1.203
1217	725.952	0.968	1.203
1218	725.83	0.968	1.203
1219	726.074	0.968	1.203
1220	725.708	0.968	1.203
1221	725.464	0.967	1.203
1222	724.731	0.966	1.203
1223	725.464	0.967	1.203
1224	725.708	0.968	1.203
1225	725.342	0.967	1.203
1226	725.464	0.967	1.203
1227	725.22	0.967	1.203
1228	725.708	0.968	1.203
1229	724.854	0.966	1.203
1230	724.854	0.966	1.203
1231	724.854	0.966	1.203
1232	724.976	0.967	1.203
1233	724.731	0.966	1.203
1234	724.121	0.965	1.203
1235	723.633	0.965	1.203
1236	723.633	0.965	1.203
1237	722.9	0.964	1.203
1238	722.778	0.964	1.203
1239	722.9	0.964	1.203
1240	723.511	0.965	1.203
1241	722.29	0.963	1.203
1242	723.267	0.964	1.203
1243	723.022	0.964	1.203
1244	722.778	0.964	1.203
1245	723.022	0.964	1.203
1246	722.29	0.963	1.203
1247	722.656	0.964	1.203
1248	721.68	0.962	1.203
1249	723.145	0.964	1.203
1250	723.145	0.964	1.203
1251	722.9	0.964	1.203
1252	722.29	0.963	1.203
1253	722.534	0.963	1.203
1254	722.168	0.963	1.203
1255	722.29	0.963	1.203
1256	722.534	0.963	1.203
1257	723.511	0.965	1.203
1258	722.046	0.963	1.203
1259	722.29	0.963	1.203
1260	722.778	0.964	1.203
1261	723.267	0.964	1.203
1262	723.022	0.964	1.203
1263	723.511	0.965	1.203
1264	723.511	0.965	1.203
1265	723.633	0.965	1.203
1266	723.999	0.965	1.203
1267	723.511	0.965	1.203
1268	724.609	0.966	1.203
1269	723.633	0.965	1.203
1270	724.121	0.965	1.203
1271	723.999	0.965	1.203
1272	724.487	0.966	1.203
1273	724.609	0.966	1.203
1274	723.511	0.965	1.203
1275	723.755	0.965	1.203
1276	724.854	0.966	1.203
1277	725.098	0.967	1.203
1278	723.877	0.965	1.203
1279	724.487	0.966	1.203
1280	725.22	0.967	1.203
1281	724.731	0.966	1.203
1282	724.976	0.967	1.203
1283	724.976	0.967	1.203
1284	724.976	0.967	1.203
1285	725.586	0.967	1.203
1286	726.318	0.968	1.203
1287	726.074	0.968	1.203
1288	725.83	0.968	1.203
1289	725.83	0.968	1.203
1290	725.342	0.967	1.203
1291	726.318	0.968	1.203
1292	725.83	0.968	1.203
1293	725.83	0.968	1.203
1294	726.074	0.968	1.203
1295	725.83	0.968	1.203
1296	725.83	0.968	1.203
1297	725.952	0.968	1.203
1298	723.877	0.965	1.203
1299	724.731	0.966	1.203
1300	725.952	0.968	1.203
1301	725.708	0.968	1.203
1302	725.342	0.967	1.203
1303	725.22	0.967	1.203
1304	725.098	0.967	1.203
1305	725.708	0.968	1.203
1306	725.22	0.967	1.203
1307	725.342	0.967	1.203
1308	725.708	0.968	1.203
1309	724.854	0.966	1.203
1310	725.342	0.967	1.203
1311	724.854	0.966	1.203
1312	725.464	0.967	1.203
1313	725.098	0.967	1.203
1314	725.342	0.967	1.203
1315	724.854	0.966	1.203
1316	725.22	0.967	1.203
1317	724.976	0.967	1.203
1318	724.854	0.966	1.203
1319	725.22	0.967	1.203
1320	724.487	0.966	1.203
1321	725.22	0.967	1.203
1322	724.487	0.966	1.203
1323	725.098	0.967	1.203
1324	724.731	0.966	1.203
1325	725.342	0.967	1.203
1326	724.731	0.966	1.203
1327	724.487	0.966	1.203
1328	724.731	0.966	1.203
1329	724.609	0.966	1.203
1330	724.365	0.966	1.203
1331	725.22	0.967	1.203
1332	724.976	0.967	1.203
1333	725.342	0.967	1.203
1334	725.342	0.967	1.203
1335	725.22	0.967	1.203
1336	725.586	0.967	1.203
1337	725.952	0.968	1.203
1338	725.586	0.967	1.203
1339	726.074	0.968	1.203
1340	726.563	0.969	1.203
1341	725.342	0.967	1.203
1342	725.708	0.968	1.203
1343	726.685	0.969	1.203
1344	727.051	0.969	1.203
1345	726.685	0.969	1.203
1346	727.539	0.97	1.203
1347	726.563	0.969	1.203
1348	726.196	0.968	1.203
1349	726.685	0.969	1.203
1350	726.318	0.968	1.203
1351	726.685	0.969	1.203
1352	726.563	0.969	1.203
1353	726.196	0.968	1.203
1354	726.563	0.969	1.203
1355	726.685	0.969	1.203
1356	727.173	0.97	1.203
1357	726.44	0.969	1.203
1358	726.318	0.968	1.203
1359	726.929	0.969	1.203
1360	726.44	0.969	1.203
1361	726.807	0.969	1.203
1362	726.685	0.969	1.203
1363	726.318	0.968	1.203
1364	726.807	0.969	1.203
1365	725.952	0.968	1.203
1366	726.929	0.969	1.203
1367	726.074	0.968	1.203
1368	725.464	0.967	1.203
1369	724.854	0.966	1.203
1370	725.83	0.968	1.203
1371	724.854	0.966	1.203
1372	725.22	0.967	1.203
1373	724.609	0.966	1.203
1374	724.609	0.966	1.203
1375	724.365	0.966	1.203
1376	724.121	0.965	1.203
1377	724.243	0.966	1.203
1378	724.487	0.966	1.203
1379	723.999	0.965	1.203
1380	723.877	0.965	1.203
1381	723.755	0.965	1.203
1382	724.243	0.966	1.203
1383	723.755	0.965	1.203
1384	724.243	0.966	1.203
1385	723.633	0.965	1.203
1386	723.877	0.965	1.203
1387	724.731	0.966	1.203
1388	724.365	0.966	1.203
1389	724.365	0.966	1.203
1390	723.267	0.964	1.203
1391	724.243	0.966	1.203
1392	723.999	0.965	1.203
1393	724.609	0.966	1.203
1394	724.243	0.966	1.203
1395	724.609	0.966	1.203
1396	723.145	0.964	1.203
1397	722.778	0.964	1.203
1398	723.389	0.965	1.203
1399	724.121	0.965	1.203
1400	723.145	0.964	1.203
1401	722.9	0.964	1.203
1402	722.168	0.963	1.203
1403	722.29	0.963	1.203
1404	723.022	0.964	1.203
1405	722.168	0.963	1.203
1406	722.9	0.964	1.203
1407	722.412	0.963	1.203
1408	722.29	0.963	1.203
1409	722.29	0.963	1.203
1410	722.168	0.963	1.203
1411	722.9	0.964	1.203
1412	723.633	0.965	1.203
1413	723.511	0.965	1.203
1414	724.854	0.966	1.203
1415	725.22	0.967	1.203
1416	725.098	0.967	1.203
1417	723.877	0.965	1.203
1418	725.342	0.967	1.203
1419	725.22	0.967	1.203
1420	725.22	0.967	1.203
1421	725.098	0.967	1.203
1422	724.365	0.966	1.203
1423	724.854	0.966	1.203
1424	725.098	0.967	1.203
1425	725.342	0.967	1.203
1426	725.708	0.968	1.203
1427	725.952	0.968	1.203
1428	724.487	0.966	1.203
1429	726.074	0.968	1.203
1430	725.586	0.967	1.203
1431	725.952	0.968	1.203
1432	725.83	0.968	1.203
1433	725.464	0.967	1.203
1434	725.83	0.968	1.203
1435	726.44	0.969	1.203
1436	725.342	0.967	1.203
1437	725.098	0.967	1.203
1438	726.074	0.968	1.203
1439	724.854	0.966	1.203
1440	724.854	0.966	1.203
1441	724.365	0.966	1.203
1442	724.609	0.966	1.203
1443	724.609	0.966	1.203
1444	724.487	0.966	1.203
1445	724.731	0.966	1.203
1446	724.487	0.966	1.203
1447	724.976	0.967	1.203
1448	724.121	0.965	1.203
1449	725.342	0.967	1.203
1450	725.83	0.968	1.203
1451	725.708	0.968	1.203
1452	725.586	0.967	1.203
1453	726.685	0.969	1.203
1454	726.318	0.968	1.203
1455	726.563	0.969	1.203
1456	725.464	0.967	1.203
1457	725.342	0.967	1.203
1458	726.807	0.969	1.203
1459	726.196	0.968	1.203
1460	725.22	0.967	1.203
1461	726.074	0.968	1.203
1462	725.83	0.968	1.203
1463	725.708	0.968	1.203
1464	725.83	0.968	1.203
1465	725.83	0.968	1.203
1466	726.44	0.969	1.203
1467	726.074	0.968	1.203
1468	725.708	0.968	1.203
1469	725.83	0.968	1.203
1470	725.708	0.968	1.203
1471	726.196	0.968	1.203
1472	725.83	0.968	1.203
1473	725.83	0.968	1.203
1474	725.708	0.968	1.203
1475	725.586	0.967	1.203
1476	725.342	0.967	1.203
1477	724.243	0.966	1.203
1478	725.586	0.967	1.203
1479	724.731	0.966	1.203
1480	724.731	0.966	1.203
1481	724.976	0.967	1.203
1482	726.44	0.969	1.203
1483	726.074	0.968	1.203
1484	726.807	0.969	1.203
1485	727.295	0.97	1.203
1486	727.295	0.97	1.203
1487	727.905	0.971	1.203
1488	727.173	0.97	1.203
1489	727.417	0.97	1.203
1490	727.173	0.97	1.203
1491	727.173	0.97	1.203
1492	726.44	0.969	1.203
1493	726.685	0.969	1.203
1494	725.342	0.967	1.203
1495	724.243	0.966	1.203
1496	725.098	0.967	1.203
1497	724.731	0.966	1.203
1498	724.487	0.966	1.203
1499	724.365	0.966	1.203
1500	725.098	0.967	1.203
1501	724.976	0.967	1.203
1502	725.464	0.967	1.203
1503	724.609	0.966	1.203
1504	724.731	0.966	1.203
1505	724.854	0.966	1.203
1506	724.609	0.966	1.203
1507	723.999	0.965	1.203
1508	723.389	0.965	1.203
1509	724.243	0.966	1.203
1510	723.755	0.965	1.203
1511	724.365	0.966	1.203
1512	723.633	0.965	1.203
1513	723.999	0.965	1.203
1514	723.267	0.964	1.203
1515	722.412	0.963	1.203
1516	722.9	0.964	1.203
1517	722.656	0.964	1.203
1518	722.29	0.963	1.203
1519	723.145	0.964	1.203
1520	723.755	0.965	1.203
1521	722.778	0.964	1.203
1522	722.778	0.964	1.203
1523	723.267	0.964	1.203
1524	722.412	0.963	1.203
1525	723.022	0.964	1.203
1526	723.511	0.965	1.203
1527	723.145	0.964	1.203
1528	723.755	0.965	1.203
1529	723.633	0.965	1.203
1530	723.877	0.965	1.203
1531	724.365	0.966	1.203
1532	724.854	0.966	1.203
1533	725.098	0.967	1.203
1534	724.609	0.966	1.203
1535	723.755	0.965	1.203
1536	724.121	0.965	1.203
1537	724.365	0.966	1.203
1538	723.755	0.965	1.203
1539	723.999	0.965	1.203
1540	724.121	0.965	1.203
1541	724.976	0.967	1.203
1542	724.365	0.966	1.203
1543	724.121	0.965	1.203
1544	723.877	0.965	1.203
1545	724.609	0.966	1.203
1546	724.365	0.966	1.203
1547	724.365	0.966	1.203
1548	724.243	0.966	1.203
1549	724.121	0.965	1.203
1550	724.243	0.966	1.203
1551	724.243	0.966	1.203
1552	724.976	0.967	1.203
1553	723.877	0.965	1.203
1554	724.121	0.965	1.203
1555	722.168	0.963	1.203
1556	723.511	0.965	1.203
1557	723.877	0.965	1.203
1558	723.633	0.965	1.203
1559	723.877	0.965	1.203
1560	724.854	0.966	1.203
1561	724.976	0.967	1.203
1562	724.487	0.966	1.203
1563	724.976	0.967	1.203
1564	724.731	0.966	1.203
1565	725.586	0.967	1.203
1566	724.487	0.966	1.203
1567	724.976	0.967	1.203
1568	724.609	0.966	1.203
1569	725.098	0.967	1.203
1570	725.22	0.967	1.203
1571	725.342	0.967	1.203
1572	725.83	0.968	1.203
1573	726.074	0.968	1.203
1574	725.708	0.968	1.203
1575	724.731	0.966	1.203
1576	726.318	0.968	1.203
1577	726.318	0.968	1.203
1578	725.464	0.967	1.203
1579	726.074	0.968	1.203
1580	726.196	0.968	1.203
1581	725.83	0.968	1.203
1582	725.464	0.967	1.203
1583	725.708	0.968	1.203
1584	724.976	0.967	1.203
1585	725.342	0.967	1.203
1586	724.243	0.966	1.203
1587	724.854	0.966	1.203
1588	724.609	0.966	1.203
1589	723.999	0.965	1.203
1590	723.389	0.965	1.203
1591	723.877	0.965	1.203
1592	723.267	0.964	1.203
1593	723.633	0.965	1.203
1594	723.877	0.965	1.203
1595	724.121	0.965	1.203
1596	723.999	0.965	1.203
1597	723.267	0.964	1.203
1598	723.145	0.964	1.203
1599	722.656	0.964	1.203
1600	723.022	0.964	1.203
1601	722.778	0.964	1.203
1602	722.778	0.964	1.203
1603	722.778	0.964	1.203
1604	723.389	0.965	1.203
1605	723.389	0.965	1.203
1606	723.999	0.965	1.203
1607	723.145	0.964	1.203
1608	724.731	0.966	1.203
1609	724.731	0.966	1.203
1610	724.854	0.966	1.203
1611	725.464	0.967	1.203
1612	724.854	0.966	1.203
1613	725.342	0.967	1.203
1614	725.098	0.967	1.203
1615	725.22	0.967	1.203
1616	725.22	0.967	1.203
1617	724.731	0.966	1.203
1618	724.365	0.966	1.203
1619	723.877	0.965	1.203
1620	724.731	0.966	1.203
1621	724.854	0.966	1.203
1622	724.854	0.966	1.203
1623	724.854	0.966	1.203
1624	725.22	0.967	1.203
1625	725.098	0.967	1.203
1626	725.464	0.967	1.203
1627	725.098	0.967	1.203
1628	724.243	0.966	1.203
1629	724.609	0.966	1.203
1630	725.098	0.967	1.203
1631	724.365	0.966	1.203
1632	724.854	0.966	1.203
1633	724.731	0.966	1.203
1634	725.22	0.967	1.203
1635	723.877	0.965	1.203
1636	724.365	0.966	1.203
1637	723.999	0.965	1.203
1638	725.098	0.967	1.203
1639	724.365	0.966	1.203
1640	723.877	0.965	1.203
1641	724.609	0.966	1.203
1642	724.121	0.965	1.203
1643	724.243	0.966	1.203
1644	724.609	0.966	1.203
1645	724.121	0.965	1.203
1646	724.121	0.965	1.203
1647	723.999	0.965	1.203
1648	724.609	0.966	1.203
1649	723.999	0.965	1.203
1650	724.976	0.967	1.203
1651	724.243	0.966	1.203
1652	724.487	0.966	1.203
1653	724.854	0.966	1.203
1654	725.464	0.967	1.203
1655	725.708	0.968	1.203
1656	724.976	0.967	1.203
1657	725.464	0.967	1.203
1658	725.586	0.967	1.203
1659	725.83	0.968	1.203
1660	725.586	0.967	1.203
1661	726.196	0.968	1.203
1662	725.586	0.967	1.203
1663	726.074	0.968	1.203
1664	725.22	0.967	1.203
1665	725.952	0.968	1.203
1666	725.708	0.968	1.203
1667	726.074	0.968	1.203
1668	724.487	0.966	1.203
1669	725.22	0.967	1.203
1670	725.708	0.968	1.203
1671	725.098	0.967	1.203
1672	726.318	0.968	1.203
1673	725.83	0.968	1.203
1674	725.708	0.968	1.203
1675	725.464	0.967	1.203
1676	725.708	0.968	1.203
1677	725.586	0.967	1.203
1678	726.44	0.969	1.203
1679	725.83	0.968	1.203
1680	725.586	0.967	1.203
1681	725.342	0.967	1.203
1682	724.365	0.966	1.203
1683	724.487	0.966	1.203
1684	723.999	0.965	1.203
1685	723.145	0.964	1.203
1686	723.877	0.965	1.203
1687	723.267	0.964	1.203
1688	722.778	0.964	1.203
1689	722.9	0.964	1.203
1690	723.633	0.965	1.203
1691	723.755	0.965	1.203
1692	724.365	0.966	1.203
1693	724.121	0.965	1.203
1694	723.755	0.965	1.203
1695	723.999	0.965	1.203
1696	724.121	0.965	1.203
1697	723.145	0.964	1.203
1698	724.121	0.965	1.203
1699	723.877	0.965	1.203
1700	723.267	0.964	1.203
1701	723.145	0.964	1.203
1702	722.046	0.963	1.203
1703	721.924	0.963	1.203
1704	722.168	0.963	1.203
1705	721.802	0.962	1.203
1706	722.046	0.963	1.203
1707	722.046	0.963	1.203
1708	721.68	0.962	1.203
1709	721.313	0.962	1.203
1710	721.191	0.962	1.203
1711	721.191	0.962	1.203
1712	720.947	0.961	1.203
1713	721.436	0.962	1.203
1714	720.947	0.961	1.203
1715	721.802	0.962	1.203
1716	721.924	0.963	1.203
1717	721.069	0.961	1.203
1718	721.68	0.962	1.203
1719	721.68	0.962	1.203
1720	719.727	0.96	1.203
1721	719.238	0.959	1.203
1722	719.36	0.959	1.203
1723	720.093	0.96	1.203
1724	720.581	0.961	1.203
1725	720.581	0.961	1.203
1726	720.825	0.961	1.203
1727	720.947	0.961	1.203
1728	720.947	0.961	1.203
1729	721.313	0.962	1.203
1730	722.29	0.963	1.203
1731	721.924	0.963	1.203
1732	721.924	0.963	1.203
1733	722.656	0.964	1.203
1734	723.145	0.964	1.203
1735	723.633	0.965	1.203
1736	723.267	0.964	1.203
1737	723.267	0.964	1.203
1738	723.755	0.965	1.203
1739	723.633	0.965	1.203
1740	723.267	0.964	1.203
1741	723.511	0.965	1.203
1742	723.755	0.965	1.203
1743	723.755	0.965	1.203
1744	723.145	0.964	1.203
1745	723.877	0.965	1.203
1746	723.511	0.965	1.203
1747	724.487	0.966	1.203
1748	724.731	0.966	1.203
1749	725.464	0.967	1.203
1750	724.976	0.967	1.203
1751	725.342	0.967	1.203
1752	724.731	0.966	1.203
1753	725.342	0.967	1.203
1754	725.708	0.968	1.203
1755	724.976	0.967	1.203
1756	725.098	0.967	1.203
1757	724.365	0.966	1.203
1758	723.755	0.965	1.203
1759	724.243	0.966	1.203
1760	724.976	0.967	1.203
1761	725.098	0.967	1.203
1762	725.098	0.967	1.203
1763	724.121	0.965	1.203
1764	724.487	0.966	1.203
1765	723.999	0.965	1.203
1766	724.976	0.967	1.203
1767	724.365	0.966	1.203
1768	724.121	0.965	1.203
1769	724.121	0.965	1.203
1770	723.877	0.965	1.203
1771	723.755	0.965	1.203
1772	723.633	0.965	1.203
1773	723.755	0.965	1.203
1774	723.267	0.964	1.203
1775	723.389	0.965	1.203
1776	722.046	0.963	1.203
1777	722.168	0.963	1.203
1778	721.924	0.963	1.203
1779	721.802	0.962	1.203
1780	721.68	0.962	1.203
1781	722.168	0.963	1.203
1782	722.046	0.963	1.203
1783	721.558	0.962	1.203
1784	721.436	0.962	1.203
1785	721.558	0.962	1.203
1786	722.168	0.963	1.203
1787	721.436	0.962	1.203
1788	721.558	0.962	1.203
1789	720.825	0.961	1.203
1790	720.581	0.961	1.203
1791	721.191	0.962	1.203
1792	721.313	0.962	1.203
1793	721.069	0.961	1.203
1794	721.191	0.962	1.203
1795	719.849	0.96	1.203
1796	719.36	0.959	1.203
1797	720.093	0.96	1.203
1798	718.994	0.959	1.203
1799	719.727	0.96	1.203
1800	720.093	0.96	1.203
1801	719.238	0.959	1.203
1802	719.36	0.959	1.203
1803	719.116	0.959	1.203
1804	719.482	0.959	1.203
1805	720.093	0.96	1.203
1806	719.482	0.959	1.203
1807	719.604	0.959	1.203
1808	720.215	0.96	1.203
1809	719.971	0.96	1.203
1810	721.069	0.961	1.203
1811	721.436	0.962	1.203
1812	721.069	0.961	1.203
1813	721.558	0.962	1.203
1814	720.215	0.96	1.203
1815	720.215	0.96	1.203
1816	721.069	0.961	1.203
1817	721.68	0.962	1.203
1818	719.971	0.96	1.203
1819	721.313	0.962	1.203
1820	721.313	0.962	1.203
1821	722.046	0.963	1.203
1822	722.778	0.964	1.203
1823	722.9	0.964	1.203
1824	723.267	0.964	1.203
1825	724.121	0.965	1.203
1826	723.389	0.965	1.203
1827	723.389	0.965	1.203
1828	724.121	0.965	1.203
1829	724.609	0.966	1.203
1830	724.854	0.966	1.203
1831	724.609	0.966	1.203
1832	724.854	0.966	1.203
1833	725.342	0.967	1.203
1834	723.755	0.965	1.203
1835	723.022	0.964	1.203
1836	723.389	0.965	1.203
1837	722.656	0.964	1.203
1838	723.022	0.964	1.203
1839	721.68	0.962	1.203
1840	724.121	0.965	1.203
1841	724.121	0.965	1.203
1842	724.365	0.966	1.203
1843	724.609	0.966	1.203
1844	725.342	0.967	1.203
1845	724.854	0.966	1.203
1846	724.976	0.967	1.203
1847	725.464	0.967	1.203
1848	726.074	0.968	1.203
1849	724.976	0.967	1.203
1850	724.976	0.967	1.203
1851	725.342	0.967	1.203
1852	724.854	0.966	1.203
1853	724.487	0.966	1.203
1854	724.731	0.966	1.203
1855	725.22	0.967	1.203
1856	725.098	0.967	1.203
1857	725.22	0.967	1.203
1858	724.121	0.965	1.203
1859	723.755	0.965	1.203
1860	723.145	0.964	1.203
1861	724.365	0.966	1.203
1862	724.243	0.966	1.203
1863	724.243	0.966	1.203
1864	723.022	0.964	1.203
1865	723.267	0.964	1.203
1866	722.168	0.963	1.203
1867	722.412	0.963	1.203
1868	721.924	0.963	1.203
1869	721.436	0.962	1.203
1870	720.459	0.961	1.203
1871	720.459	0.961	1.203
1872	719.604	0.959	1.203
1873	719.849	0.96	1.203
1874	719.238	0.959	1.203
1875	718.872	0.958	1.203
1876	718.994	0.959	1.203
1877	719.36	0.959	1.203
1878	718.994	0.959	1.203
1879	718.506	0.958	1.203
1880	718.872	0.958	1.203
1881	718.628	0.958	1.203
1882	718.75	0.958	1.203
1883	718.384	0.958	1.203
1884	718.14	0.958	1.203
1885	718.018	0.957	1.203
1886	718.628	0.958	1.203
1887	718.506	0.958	1.203
1888	719.238	0.959	1.203
1889	718.872	0.958	1.203
1890	719.36	0.959	1.203
1891	718.994	0.959	1.203
1892	718.872	0.958	1.203
1893	720.825	0.961	1.203
1894	720.215	0.96	1.203
1895	720.703	0.961	1.203
1896	721.069	0.961	1.203
1897	721.924	0.963	1.203
1898	721.558	0.962	1.203
1899	721.436	0.962	1.203
1900	721.924	0.963	1.203
1901	721.68	0.962	1.203
1902	721.924	0.963	1.203
1903	722.168	0.963	1.203
1904	722.29	0.963	1.203
1905	721.313	0.962	1.203
1906	721.436	0.962	1.203
1907	721.802	0.962	1.203
1908	720.825	0.961	1.203
1909	722.412	0.963	1.203
1910	721.802	0.962	1.203
1911	722.29	0.963	1.203
1912	722.046	0.963	1.203
1913	722.778	0.964	1.203
1914	722.9	0.964	1.203
1915	722.656	0.964	1.203
1916	723.267	0.964	1.203
1917	723.022	0.964	1.203
1918	723.511	0.965	1.203
1919	723.145	0.964	1.203
1920	722.9	0.964	1.203
1921	722.9	0.964	1.203
1922	722.168	0.963	1.203
1923	722.168	0.963	1.203
1924	721.924	0.963	1.203
1925	722.046	0.963	1.203
1926	722.046	0.963	1.203
1927	722.656	0.964	1.203
1928	721.68	0.962	1.203
1929	722.534	0.963	1.203
1930	722.656	0.964	1.203
1931	723.022	0.964	1.203
1932	723.633	0.965	1.203
1933	723.877	0.965	1.203
1934	723.999	0.965	1.203
1935	723.633	0.965	1.203
1936	724.487	0.966	1.203
1937	723.633	0.965	1.203
1938	725.586	0.967	1.203
1939	724.243	0.966	1.203
1940	723.877	0.965	1.203
1941	723.877	0.965	1.203
1942	723.022	0.964	1.203
1943	723.145	0.964	1.203
1944	723.633	0.965	1.203
1945	724.243	0.966	1.203
1946	723.145	0.964	1.203
1947	723.145	0.964	1.203
1948	721.68	0.962	1.203
1949	723.511	0.965	1.203
1950	722.656	0.964	1.203
1951	723.145	0.964	1.203
1952	723.145	0.964	1.203
1953	723.755	0.965	1.203
1954	723.633	0.965	1.203
1955	723.389	0.965	1.203
1956	723.877	0.965	1.203
1957	722.9	0.964	1.203
1958	723.633	0.965	1.203
1959	723.022	0.964	1.203
1960	722.168	0.963	1.203
1961	721.558	0.962	1.203
1962	721.436	0.962	1.203
1963	720.947	0.961	1.203
1964	721.313	0.962	1.203
1965	721.436	0.962	1.203
1966	721.558	0.962	1.203
1967	721.802	0.962	1.203
1968	720.703	0.961	1.203
1969	721.924	0.963	1.203
1970	721.558	0.962	1.203
1971	721.558	0.962	1.203
1972	721.436	0.962	1.203
1973	721.191	0.962	1.203
1974	721.558	0.962	1.203
1975	722.534	0.963	1.203
1976	721.68	0.962	1.203
1977	721.191	0.962	1.203
1978	721.191	0.962	1.203
1979	721.68	0.962	1.203
1980	720.825	0.961	1.203
1981	721.069	0.961	1.203
1982	721.558	0.962	1.203
1983	721.191	0.962	1.203
1984	721.68	0.962	1.203
1985	721.558	0.962	1.203
1986	721.924	0.963	1.203
1987	722.168	0.963	1.203
1988	721.558	0.962	1.203
1989	722.046	0.963	1.203
1990	721.924	0.963	1.203
1991	722.29	0.963	1.203
1992	722.656	0.964	1.203
1993	722.778	0.964	1.203
1994	722.9	0.964	1.203
1995	722.656	0.964	1.203
1996	722.046	0.963	1.203
1997	722.046	0.963	1.203
1998	721.313	0.962	1.203
[truncated: 60,501 more rows]
