# Supplementary material for: Evaluation of the extent of damage to the esophageal wall caused by press-through package ingestion
Source: PeerJ. 2019 Apr 18;7:e6763. doi: 10.7717/peerj.6763 (PMC6475578; doi:10.7717/peerj.6763)
Supplement: Dataset S17 [file peerj-07-6763-s034.csv]

time[ms]	frictional force[gf]	cof	[mm]
0	362.915	0.484	1.203
1	363.525	0.485	1.203
2	360.352	0.48	1.203
3	363.647	0.485	1.203
4	363.77	0.485	1.203
5	363.159	0.484	1.203
6	363.892	0.485	1.203
7	364.624	0.486	1.203
8	364.136	0.486	1.203
9	363.892	0.485	1.203
10	363.77	0.485	1.203
11	364.136	0.486	1.203
12	364.014	0.485	1.203
13	364.136	0.486	1.203
14	364.624	0.486	1.203
15	364.868	0.486	1.203
16	363.892	0.485	1.203
17	362.305	0.483	1.203
18	364.014	0.485	1.203
19	365.967	0.488	1.203
20	364.868	0.486	1.203
21	365.112	0.487	1.203
22	364.624	0.486	1.203
23	364.746	0.486	1.203
24	364.38	0.486	1.203
25	364.746	0.486	1.203
26	364.502	0.486	1.203
27	365.723	0.488	1.203
28	365.234	0.487	1.203
29	364.868	0.486	1.203
30	364.868	0.486	1.203
31	364.502	0.486	1.203
32	364.868	0.486	1.203
33	365.356	0.487	1.203
34	365.234	0.487	1.203
35	364.99	0.487	1.203
36	365.479	0.487	1.203
37	365.479	0.487	1.203
38	365.356	0.487	1.203
39	365.601	0.487	1.203
40	365.723	0.488	1.203
41	366.089	0.488	1.203
42	366.211	0.488	1.203
43	365.479	0.487	1.203
44	365.479	0.487	1.203
45	366.455	0.489	1.203
46	365.967	0.488	1.203
47	366.089	0.488	1.203
48	366.699	0.489	1.203
49	367.432	0.49	1.203
50	366.943	0.489	1.203
51	368.286	0.491	1.203
52	368.408	0.491	1.203
53	369.873	0.493	1.203
54	372.07	0.496	1.203
55	373.291	0.498	1.203
56	375.122	0.5	1.203
57	375.732	0.501	1.203
58	377.441	0.503	1.203
59	379.517	0.506	1.203
60	380.493	0.507	1.203
61	381.104	0.508	1.203
62	382.446	0.51	1.203
63	382.324	0.51	1.203
64	382.324	0.51	1.203
65	382.568	0.51	1.203
66	382.935	0.511	1.203
67	383.911	0.512	1.203
68	384.033	0.512	1.203
69	384.155	0.512	1.203
70	384.521	0.513	1.203
71	385.742	0.514	1.203
72	386.475	0.515	1.203
73	387.573	0.517	1.203
74	387.329	0.516	1.203
75	387.939	0.517	1.203
76	389.038	0.519	1.203
77	388.916	0.519	1.203
78	388.794	0.518	1.203
79	388.916	0.519	1.203
80	388.916	0.519	1.203
81	389.404	0.519	1.203
82	388.184	0.518	1.203
83	388.794	0.518	1.203
84	387.573	0.517	1.203
85	388.062	0.517	1.203
86	387.451	0.517	1.203
87	388.672	0.518	1.203
88	388.306	0.518	1.203
89	388.916	0.519	1.203
90	388.672	0.518	1.203
91	390.137	0.52	1.203
92	390.015	0.52	1.203
93	390.869	0.521	1.203
94	391.235	0.522	1.203
95	391.357	0.522	1.203
96	392.578	0.523	1.203
97	392.456	0.523	1.203
98	393.433	0.525	1.203
99	393.433	0.525	1.203
100	393.921	0.525	1.203
101	394.165	0.526	1.203
102	395.142	0.527	1.203
103	396.24	0.528	1.203
104	395.996	0.528	1.203
105	398.071	0.531	1.203
106	398.56	0.531	1.203
107	400.391	0.534	1.203
108	399.902	0.533	1.203
109	400.635	0.534	1.203
110	401.733	0.536	1.203
111	402.466	0.537	1.203
112	404.053	0.539	1.203
113	405.518	0.541	1.203
114	405.029	0.54	1.203
115	406.006	0.541	1.203
116	406.372	0.542	1.203
117	405.518	0.541	1.203
118	406.616	0.542	1.203
119	407.471	0.543	1.203
120	407.837	0.544	1.203
121	408.813	0.545	1.203
122	408.447	0.545	1.203
123	409.546	0.546	1.203
124	410.278	0.547	1.203
125	411.499	0.549	1.203
126	410.767	0.548	1.203
127	413.086	0.551	1.203
128	412.72	0.55	1.203
129	414.063	0.552	1.203
130	414.063	0.552	1.203
131	415.283	0.554	1.203
132	415.161	0.554	1.203
133	416.382	0.555	1.203
134	416.016	0.555	1.203
135	417.48	0.557	1.203
136	417.725	0.557	1.203
137	417.358	0.556	1.203
138	417.969	0.557	1.203
139	418.701	0.558	1.203
140	418.945	0.559	1.203
141	420.166	0.56	1.203
142	420.288	0.56	1.203
143	421.021	0.561	1.203
144	420.776	0.561	1.203
145	421.509	0.562	1.203
146	421.997	0.563	1.203
147	422.607	0.563	1.203
148	422.729	0.564	1.203
149	423.462	0.565	1.203
150	423.218	0.564	1.203
151	424.072	0.565	1.203
152	423.95	0.565	1.203
153	424.194	0.566	1.203
154	424.683	0.566	1.203
155	424.561	0.566	1.203
156	424.927	0.567	1.203
157	423.95	0.565	1.203
158	424.927	0.567	1.203
159	424.438	0.566	1.203
160	425.293	0.567	1.203
161	426.27	0.568	1.203
162	426.27	0.568	1.203
163	427.124	0.569	1.203
164	426.514	0.569	1.203
165	426.88	0.569	1.203
166	426.88	0.569	1.203
167	428.345	0.571	1.203
168	428.223	0.571	1.203
169	428.833	0.572	1.203
170	428.467	0.571	1.203
171	428.711	0.572	1.203
172	428.711	0.572	1.203
173	429.077	0.572	1.203
174	429.443	0.573	1.203
175	430.176	0.574	1.203
176	429.81	0.573	1.203
177	430.542	0.574	1.203
178	431.274	0.575	1.203
179	432.861	0.577	1.203
180	432.861	0.577	1.203
181	433.716	0.578	1.203
182	434.204	0.579	1.203
183	435.425	0.581	1.203
184	436.035	0.581	1.203
185	437.134	0.583	1.203
186	437.378	0.583	1.203
187	439.575	0.586	1.203
188	438.721	0.585	1.203
189	440.308	0.587	1.203
190	439.819	0.586	1.203
191	440.43	0.587	1.203
192	440.43	0.587	1.203
193	442.261	0.59	1.203
194	441.528	0.589	1.203
195	442.383	0.59	1.203
196	442.383	0.59	1.203
197	443.237	0.591	1.203
198	443.481	0.591	1.203
199	444.702	0.593	1.203
200	445.313	0.594	1.203
201	445.801	0.594	1.203
202	446.411	0.595	1.203
203	447.51	0.597	1.203
204	447.876	0.597	1.203
205	448.853	0.598	1.203
206	449.463	0.599	1.203
207	449.463	0.599	1.203
208	449.585	0.599	1.203
209	450.317	0.6	1.203
210	451.538	0.602	1.203
211	451.416	0.602	1.203
212	451.416	0.602	1.203
213	451.66	0.602	1.203
214	452.026	0.603	1.203
215	451.538	0.602	1.203
216	452.271	0.603	1.203
217	452.148	0.603	1.203
218	453.247	0.604	1.203
219	453.613	0.605	1.203
220	453.857	0.605	1.203
221	453.735	0.605	1.203
222	454.468	0.606	1.203
223	455.322	0.607	1.203
224	455.811	0.608	1.203
225	456.055	0.608	1.203
226	456.177	0.608	1.203
227	456.177	0.608	1.203
228	457.275	0.61	1.203
229	457.642	0.61	1.203
230	457.764	0.61	1.203
231	458.13	0.611	1.203
232	458.008	0.611	1.203
233	458.74	0.612	1.203
234	458.984	0.612	1.203
235	459.595	0.613	1.203
236	459.595	0.613	1.203
237	460.693	0.614	1.203
238	461.67	0.616	1.203
239	461.67	0.616	1.203
240	461.426	0.615	1.203
241	461.67	0.616	1.203
242	462.646	0.617	1.203
243	462.891	0.617	1.203
244	463.989	0.619	1.203
245	463.745	0.618	1.203
246	464.355	0.619	1.203
247	463.379	0.618	1.203
248	463.501	0.618	1.203
249	465.332	0.62	1.203
250	466.309	0.622	1.203
251	466.797	0.622	1.203
252	466.797	0.622	1.203
253	467.407	0.623	1.203
254	467.407	0.623	1.203
255	468.262	0.624	1.203
256	468.262	0.624	1.203
257	468.75	0.625	1.203
258	469.36	0.626	1.203
259	470.825	0.628	1.203
260	470.825	0.628	1.203
261	471.802	0.629	1.203
262	472.046	0.629	1.203
263	473.511	0.631	1.203
264	473.267	0.631	1.203
265	474.243	0.632	1.203
266	474.854	0.633	1.203
267	475.342	0.634	1.203
268	474.854	0.633	1.203
269	475.952	0.635	1.203
270	476.685	0.636	1.203
271	477.051	0.636	1.203
272	478.271	0.638	1.203
273	478.027	0.637	1.203
274	478.638	0.638	1.203
275	479.004	0.639	1.203
276	479.126	0.639	1.203
277	478.638	0.638	1.203
278	479.126	0.639	1.203
279	478.516	0.638	1.203
280	478.76	0.638	1.203
281	479.126	0.639	1.203
282	480.469	0.641	1.203
283	480.103	0.64	1.203
284	481.201	0.642	1.203
285	480.713	0.641	1.203
286	481.445	0.642	1.203
287	481.445	0.642	1.203
288	481.445	0.642	1.203
289	481.812	0.642	1.203
290	482.422	0.643	1.203
291	481.812	0.642	1.203
292	482.422	0.643	1.203
293	482.788	0.644	1.203
294	483.398	0.645	1.203
295	483.398	0.645	1.203
296	484.009	0.645	1.203
297	483.643	0.645	1.203
298	484.619	0.646	1.203
299	484.619	0.646	1.203
300	485.596	0.647	1.203
301	485.962	0.648	1.203
302	486.938	0.649	1.203
303	487.061	0.649	1.203
304	487.549	0.65	1.203
305	487.793	0.65	1.203
306	487.427	0.65	1.203
307	487.671	0.65	1.203
308	488.525	0.651	1.203
309	488.647	0.652	1.203
310	488.403	0.651	1.203
311	488.281	0.651	1.203
312	488.892	0.652	1.203
313	489.624	0.653	1.203
314	491.211	0.655	1.203
315	490.234	0.654	1.203
316	491.211	0.655	1.203
317	490.845	0.654	1.203
318	491.089	0.655	1.203
319	491.577	0.655	1.203
320	491.455	0.655	1.203
321	491.821	0.656	1.203
322	492.31	0.656	1.203
323	492.188	0.656	1.203
324	492.676	0.657	1.203
325	493.042	0.657	1.203
326	493.286	0.658	1.203
327	494.751	0.66	1.203
328	494.263	0.659	1.203
329	494.751	0.66	1.203
330	495.117	0.66	1.203
331	495.85	0.661	1.203
332	496.46	0.662	1.203
333	497.803	0.664	1.203
334	498.169	0.664	1.203
335	498.657	0.665	1.203
336	498.413	0.665	1.203
337	499.39	0.666	1.203
338	499.634	0.666	1.203
339	500.122	0.667	1.203
340	500	0.667	1.203
341	500.122	0.667	1.203
342	500.977	0.668	1.203
343	501.465	0.669	1.203
344	501.221	0.668	1.203
345	501.587	0.669	1.203
346	501.465	0.669	1.203
347	502.075	0.669	1.203
348	501.709	0.669	1.203
349	501.587	0.669	1.203
350	502.441	0.67	1.203
351	502.808	0.67	1.203
352	503.296	0.671	1.203
353	503.418	0.671	1.203
354	503.662	0.672	1.203
355	503.784	0.672	1.203
356	504.272	0.672	1.203
357	504.028	0.672	1.203
358	504.15	0.672	1.203
359	504.761	0.673	1.203
360	504.517	0.673	1.203
361	505.249	0.674	1.203
362	505.493	0.674	1.203
363	506.47	0.675	1.203
364	506.47	0.675	1.203
365	507.08	0.676	1.203
366	507.08	0.676	1.203
367	508.423	0.678	1.203
368	508.789	0.678	1.203
369	508.545	0.678	1.203
370	508.911	0.679	1.203
371	509.399	0.679	1.203
372	509.766	0.68	1.203
373	509.888	0.68	1.203
374	510.864	0.681	1.203
375	511.597	0.682	1.203
376	511.353	0.682	1.203
377	511.719	0.682	1.203
378	512.207	0.683	1.203
379	512.085	0.683	1.203
380	512.451	0.683	1.203
381	513.062	0.684	1.203
382	513.184	0.684	1.203
383	514.648	0.686	1.203
384	513.794	0.685	1.203
385	514.771	0.686	1.203
386	514.771	0.686	1.203
387	517.334	0.69	1.203
388	515.991	0.688	1.203
389	516.968	0.689	1.203
390	516.235	0.688	1.203
391	516.113	0.688	1.203
392	516.113	0.688	1.203
393	516.846	0.689	1.203
394	516.479	0.689	1.203
395	517.944	0.691	1.203
396	517.822	0.69	1.203
397	517.944	0.691	1.203
398	518.433	0.691	1.203
399	517.944	0.691	1.203
400	518.188	0.691	1.203
401	518.555	0.691	1.203
402	518.921	0.692	1.203
403	519.165	0.692	1.203
404	519.165	0.692	1.203
405	519.531	0.693	1.203
406	519.531	0.693	1.203
407	520.02	0.693	1.203
408	520.264	0.694	1.203
409	520.63	0.694	1.203
410	520.386	0.694	1.203
411	520.752	0.694	1.203
412	521.24	0.695	1.203
413	522.461	0.697	1.203
414	522.095	0.696	1.203
415	522.583	0.697	1.203
416	522.461	0.697	1.203
417	522.705	0.697	1.203
418	523.193	0.698	1.203
419	524.048	0.699	1.203
420	523.56	0.698	1.203
421	524.658	0.7	1.203
422	525.024	0.7	1.203
423	525.635	0.701	1.203
424	526.123	0.701	1.203
425	526.001	0.701	1.203
426	526.489	0.702	1.203
427	527.222	0.703	1.203
428	526.489	0.702	1.203
429	526.611	0.702	1.203
430	526.733	0.702	1.203
431	527.588	0.703	1.203
432	527.832	0.704	1.203
433	528.809	0.705	1.203
434	527.954	0.704	1.203
435	528.564	0.705	1.203
436	528.32	0.704	1.203
437	528.198	0.704	1.203
438	527.954	0.704	1.203
439	529.419	0.706	1.203
440	529.419	0.706	1.203
441	530.518	0.707	1.203
442	529.297	0.706	1.203
443	530.396	0.707	1.203
444	530.64	0.708	1.203
445	531.616	0.709	1.203
446	530.762	0.708	1.203
447	531.616	0.709	1.203
448	531.494	0.709	1.203
449	532.471	0.71	1.203
450	531.738	0.709	1.203
451	532.349	0.71	1.203
452	532.471	0.71	1.203
453	533.447	0.711	1.203
454	532.959	0.711	1.203
455	533.203	0.711	1.203
456	533.936	0.712	1.203
457	534.424	0.713	1.203
458	534.912	0.713	1.203
459	535.522	0.714	1.203
460	535.4	0.714	1.203
461	536.133	0.715	1.203
462	536.499	0.715	1.203
463	536.621	0.715	1.203
464	536.743	0.716	1.203
465	538.33	0.718	1.203
466	538.818	0.718	1.203
467	538.818	0.718	1.203
468	539.673	0.72	1.203
469	539.063	0.719	1.203
470	540.283	0.72	1.203
471	539.307	0.719	1.203
472	540.161	0.72	1.203
473	539.307	0.719	1.203
474	539.551	0.719	1.203
475	539.307	0.719	1.203
476	540.161	0.72	1.203
477	540.161	0.72	1.203
478	541.138	0.722	1.203
479	541.016	0.721	1.203
480	541.626	0.722	1.203
481	541.26	0.722	1.203
482	541.748	0.722	1.203
483	542.114	0.723	1.203
484	542.603	0.723	1.203
485	542.48	0.723	1.203
486	542.603	0.723	1.203
487	543.335	0.724	1.203
488	542.969	0.724	1.203
489	542.847	0.724	1.203
490	543.579	0.725	1.203
491	543.457	0.725	1.203
492	543.945	0.725	1.203
493	543.823	0.725	1.203
494	544.312	0.726	1.203
495	543.701	0.725	1.203
496	544.8	0.726	1.203
497	544.189	0.726	1.203
498	545.654	0.728	1.203
499	545.654	0.728	1.203
500	546.021	0.728	1.203
501	546.143	0.728	1.203
502	546.631	0.729	1.203
503	546.753	0.729	1.203
504	546.143	0.728	1.203
505	546.631	0.729	1.203
506	547.363	0.73	1.203
507	546.387	0.729	1.203
508	547.729	0.73	1.203
509	547.363	0.73	1.203
510	548.34	0.731	1.203
511	548.218	0.731	1.203
512	548.218	0.731	1.203
513	548.462	0.731	1.203
514	549.561	0.733	1.203
515	549.805	0.733	1.203
516	550.049	0.733	1.203
517	549.927	0.733	1.203
518	551.27	0.735	1.203
519	551.025	0.735	1.203
520	551.636	0.736	1.203
521	552.368	0.736	1.203
522	553.589	0.738	1.203
523	553.833	0.738	1.203
524	553.345	0.738	1.203
525	553.833	0.738	1.203
526	553.711	0.738	1.203
527	555.298	0.74	1.203
528	554.81	0.74	1.203
529	555.786	0.741	1.203
530	555.542	0.741	1.203
531	555.664	0.741	1.203
532	556.763	0.742	1.203
533	556.641	0.742	1.203
534	557.251	0.743	1.203
535	557.739	0.744	1.203
536	558.716	0.745	1.203
537	559.448	0.746	1.203
538	559.082	0.745	1.203
539	559.814	0.746	1.203
540	559.937	0.747	1.203
541	560.425	0.747	1.203
542	560.181	0.747	1.203
543	561.157	0.748	1.203
544	560.669	0.748	1.203
545	560.669	0.748	1.203
546	560.059	0.747	1.203
547	561.157	0.748	1.203
548	561.157	0.748	1.203
549	561.279	0.748	1.203
550	561.035	0.748	1.203
551	561.279	0.748	1.203
552	561.157	0.748	1.203
553	562.256	0.75	1.203
554	562.5	0.75	1.203
555	562.256	0.75	1.203
556	563.11	0.751	1.203
557	562.988	0.751	1.203
558	563.354	0.751	1.203
559	562.744	0.75	1.203
560	563.599	0.751	1.203
561	563.11	0.751	1.203
562	564.209	0.752	1.203
563	563.232	0.751	1.203
564	563.477	0.751	1.203
565	564.087	0.752	1.203
566	564.087	0.752	1.203
567	564.331	0.752	1.203
568	564.331	0.752	1.203
569	564.331	0.752	1.203
570	564.575	0.753	1.203
571	565.186	0.754	1.203
572	565.674	0.754	1.203
573	565.552	0.754	1.203
574	566.772	0.756	1.203
575	566.528	0.755	1.203
576	566.528	0.755	1.203
577	566.528	0.755	1.203
578	567.017	0.756	1.203
579	566.772	0.756	1.203
580	566.895	0.756	1.203
581	566.895	0.756	1.203
582	566.895	0.756	1.203
583	566.895	0.756	1.203
584	566.895	0.756	1.203
585	567.627	0.757	1.203
586	567.871	0.757	1.203
587	567.505	0.757	1.203
588	567.261	0.756	1.203
589	567.383	0.757	1.203
590	567.749	0.757	1.203
591	567.871	0.757	1.203
592	568.604	0.758	1.203
593	568.848	0.758	1.203
594	568.848	0.758	1.203
595	568.848	0.758	1.203
596	569.336	0.759	1.203
597	569.824	0.76	1.203
598	570.313	0.76	1.203
599	569.702	0.76	1.203
600	569.946	0.76	1.203
601	570.068	0.76	1.203
602	571.411	0.762	1.203
603	571.899	0.763	1.203
604	572.266	0.763	1.203
605	572.266	0.763	1.203
606	573.12	0.764	1.203
607	572.754	0.764	1.203
608	574.463	0.766	1.203
609	574.219	0.766	1.203
610	574.951	0.767	1.203
611	574.585	0.766	1.203
612	575.073	0.767	1.203
613	575.562	0.767	1.203
614	576.66	0.769	1.203
615	576.782	0.769	1.203
616	577.271	0.77	1.203
617	577.026	0.769	1.203
618	577.881	0.771	1.203
619	576.66	0.769	1.203
620	577.515	0.77	1.203
621	577.271	0.77	1.203
622	578.003	0.771	1.203
623	577.637	0.77	1.203
624	577.271	0.77	1.203
625	578.125	0.771	1.203
626	578.125	0.771	1.203
627	577.759	0.77	1.203
628	578.247	0.771	1.203
629	578.247	0.771	1.203
630	577.637	0.77	1.203
631	577.637	0.77	1.203
632	577.148	0.77	1.203
633	577.148	0.77	1.203
634	577.393	0.77	1.203
635	578.369	0.771	1.203
636	578.369	0.771	1.203
637	576.538	0.769	1.203
638	577.759	0.77	1.203
639	577.148	0.77	1.203
640	577.271	0.77	1.203
641	577.759	0.77	1.203
642	577.881	0.771	1.203
643	578.491	0.771	1.203
644	579.468	0.773	1.203
645	578.491	0.771	1.203
646	579.956	0.773	1.203
647	580.078	0.773	1.203
648	580.688	0.774	1.203
649	580.444	0.774	1.203
650	580.566	0.774	1.203
651	581.299	0.775	1.203
652	582.397	0.777	1.203
653	582.886	0.777	1.203
654	582.397	0.777	1.203
655	583.984	0.779	1.203
656	583.374	0.778	1.203
657	582.886	0.777	1.203
658	583.862	0.778	1.203
659	583.74	0.778	1.203
660	583.74	0.778	1.203
661	584.839	0.78	1.203
662	584.351	0.779	1.203
663	584.229	0.779	1.203
664	584.717	0.78	1.203
665	584.839	0.78	1.203
666	584.961	0.78	1.203
667	585.815	0.781	1.203
668	585.327	0.78	1.203
669	585.205	0.78	1.203
670	584.717	0.78	1.203
671	585.449	0.781	1.203
672	584.595	0.779	1.203
673	585.083	0.78	1.203
674	586.426	0.782	1.203
675	586.182	0.782	1.203
676	585.449	0.781	1.203
677	585.327	0.78	1.203
678	586.06	0.781	1.203
679	586.06	0.781	1.203
680	586.67	0.782	1.203
681	586.548	0.782	1.203
682	586.914	0.783	1.203
683	587.646	0.784	1.203
684	588.745	0.785	1.203
685	588.867	0.785	1.203
686	589.6	0.786	1.203
687	590.21	0.787	1.203
688	590.576	0.787	1.203
689	590.21	0.787	1.203
690	590.82	0.788	1.203
691	590.942	0.788	1.203
692	591.431	0.789	1.203
693	592.529	0.79	1.203
694	592.529	0.79	1.203
695	592.529	0.79	1.203
696	593.018	0.791	1.203
697	593.018	0.791	1.203
698	592.896	0.791	1.203
699	593.506	0.791	1.203
700	593.506	0.791	1.203
701	593.872	0.792	1.203
702	593.384	0.791	1.203
703	594.238	0.792	1.203
704	594.604	0.793	1.203
705	594.36	0.792	1.203
706	594.604	0.793	1.203
707	594.971	0.793	1.203
708	595.337	0.794	1.203
709	595.093	0.793	1.203
710	595.337	0.794	1.203
711	595.093	0.793	1.203
712	595.825	0.794	1.203
713	595.703	0.794	1.203
714	595.703	0.794	1.203
715	595.581	0.794	1.203
716	595.825	0.794	1.203
717	595.337	0.794	1.203
718	595.825	0.794	1.203
719	596.191	0.795	1.203
720	596.802	0.796	1.203
721	597.778	0.797	1.203
722	598.267	0.798	1.203
723	597.656	0.797	1.203
724	598.022	0.797	1.203
725	598.145	0.798	1.203
726	599.121	0.799	1.203
727	598.999	0.799	1.203
728	598.022	0.797	1.203
729	598.633	0.798	1.203
730	598.633	0.798	1.203
731	599.243	0.799	1.203
732	598.755	0.798	1.203
733	598.633	0.798	1.203
734	599.121	0.799	1.203
735	599.365	0.799	1.203
736	599.121	0.799	1.203
737	598.633	0.798	1.203
738	599.243	0.799	1.203
739	599.121	0.799	1.203
740	599.121	0.799	1.203
741	599.609	0.799	1.203
742	599.243	0.799	1.203
743	599.609	0.799	1.203
744	599.365	0.799	1.203
745	599.731	0.8	1.203
746	599.243	0.799	1.203
747	598.511	0.798	1.203
748	599.243	0.799	1.203
749	599.365	0.799	1.203
750	600.098	0.8	1.203
751	600.342	0.8	1.203
752	600.22	0.8	1.203
753	600.708	0.801	1.203
754	601.196	0.802	1.203
755	601.318	0.802	1.203
756	602.661	0.804	1.203
757	602.783	0.804	1.203
758	603.271	0.804	1.203
759	603.027	0.804	1.203
760	603.516	0.805	1.203
761	603.882	0.805	1.203
762	604.004	0.805	1.203
763	604.004	0.805	1.203
764	603.516	0.805	1.203
765	604.37	0.806	1.203
766	604.492	0.806	1.203
767	605.225	0.807	1.203
768	604.37	0.806	1.203
769	605.591	0.807	1.203
770	605.347	0.807	1.203
771	606.323	0.808	1.203
772	605.713	0.808	1.203
773	606.812	0.809	1.203
774	607.422	0.81	1.203
775	607.666	0.81	1.203
776	608.276	0.811	1.203
777	608.398	0.811	1.203
778	608.154	0.811	1.203
779	608.398	0.811	1.203
780	608.765	0.812	1.203
781	609.009	0.812	1.203
782	609.131	0.812	1.203
783	609.375	0.813	1.203
784	609.619	0.813	1.203
785	609.253	0.812	1.203
786	609.985	0.813	1.203
787	608.643	0.812	1.203
788	609.375	0.813	1.203
789	609.619	0.813	1.203
790	609.863	0.813	1.203
791	609.741	0.813	1.203
792	609.497	0.813	1.203
793	609.497	0.813	1.203
794	610.596	0.814	1.203
795	610.596	0.814	1.203
796	610.84	0.814	1.203
797	609.985	0.813	1.203
798	610.352	0.814	1.203
799	610.107	0.813	1.203
800	610.962	0.815	1.203
801	611.694	0.816	1.203
802	611.328	0.815	1.203
803	611.45	0.815	1.203
804	611.084	0.815	1.203
805	611.938	0.816	1.203
806	611.694	0.816	1.203
807	611.572	0.815	1.203
808	611.084	0.815	1.203
809	611.694	0.816	1.203
810	612.183	0.816	1.203
811	611.938	0.816	1.203
812	612.427	0.817	1.203
813	612.671	0.817	1.203
814	613.037	0.817	1.203
815	612.793	0.817	1.203
816	613.159	0.818	1.203
817	612.427	0.817	1.203
818	612.915	0.817	1.203
819	612.915	0.817	1.203
820	613.647	0.818	1.203
821	613.281	0.818	1.203
822	612.915	0.817	1.203
823	613.403	0.818	1.203
824	613.525	0.818	1.203
825	614.136	0.819	1.203
826	613.77	0.818	1.203
827	614.258	0.819	1.203
828	613.525	0.818	1.203
829	613.892	0.819	1.203
830	613.525	0.818	1.203
831	614.624	0.819	1.203
832	614.868	0.82	1.203
833	615.601	0.821	1.203
834	615.356	0.82	1.203
835	615.479	0.821	1.203
836	615.967	0.821	1.203
837	616.333	0.822	1.203
838	616.455	0.822	1.203
839	617.188	0.823	1.203
840	617.188	0.823	1.203
841	616.821	0.822	1.203
842	617.31	0.823	1.203
843	617.554	0.823	1.203
844	617.065	0.823	1.203
845	618.042	0.824	1.203
846	617.432	0.823	1.203
847	618.164	0.824	1.203
848	617.065	0.823	1.203
849	618.286	0.824	1.203
850	618.408	0.825	1.203
851	619.507	0.826	1.203
852	619.507	0.826	1.203
853	619.507	0.826	1.203
854	620.728	0.828	1.203
855	620.361	0.827	1.203
856	621.094	0.828	1.203
857	620.117	0.827	1.203
858	620.972	0.828	1.203
859	621.094	0.828	1.203
860	621.216	0.828	1.203
861	620.728	0.828	1.203
862	621.338	0.828	1.203
863	621.582	0.829	1.203
864	620.361	0.827	1.203
865	621.094	0.828	1.203
866	621.46	0.829	1.203
867	620.972	0.828	1.203
868	621.704	0.829	1.203
869	622.07	0.829	1.203
870	622.803	0.83	1.203
871	622.681	0.83	1.203
872	623.047	0.831	1.203
873	623.047	0.831	1.203
874	623.535	0.831	1.203
875	623.535	0.831	1.203
876	624.146	0.832	1.203
877	624.023	0.832	1.203
878	623.413	0.831	1.203
879	623.291	0.831	1.203
880	623.901	0.832	1.203
881	623.779	0.832	1.203
882	625	0.833	1.203
883	624.39	0.833	1.203
884	624.268	0.832	1.203
885	625.122	0.833	1.203
886	624.146	0.832	1.203
887	625.122	0.833	1.203
888	625.366	0.834	1.203
889	625.366	0.834	1.203
890	624.878	0.833	1.203
891	624.878	0.833	1.203
892	624.634	0.833	1.203
893	624.878	0.833	1.203
894	625	0.833	1.203
895	625.122	0.833	1.203
896	624.634	0.833	1.203
897	624.878	0.833	1.203
898	624.878	0.833	1.203
899	625.244	0.834	1.203
900	625	0.833	1.203
901	625	0.833	1.203
902	625.366	0.834	1.203
903	625.244	0.834	1.203
904	625.488	0.834	1.203
905	625.977	0.835	1.203
906	625.244	0.834	1.203
907	624.634	0.833	1.203
908	625.366	0.834	1.203
909	625.488	0.834	1.203
910	625.61	0.834	1.203
911	625.244	0.834	1.203
912	625.854	0.834	1.203
913	625.488	0.834	1.203
914	626.099	0.835	1.203
915	626.709	0.836	1.203
916	626.343	0.835	1.203
917	627.197	0.836	1.203
918	628.662	0.838	1.203
919	628.54	0.838	1.203
920	628.784	0.838	1.203
921	628.662	0.838	1.203
922	629.15	0.839	1.203
923	629.395	0.839	1.203
924	629.761	0.84	1.203
925	629.761	0.84	1.203
926	630.371	0.84	1.203
927	630.615	0.841	1.203
928	630.859	0.841	1.203
929	630.615	0.841	1.203
930	630.981	0.841	1.203
931	630.615	0.841	1.203
932	631.348	0.842	1.203
933	631.958	0.843	1.203
934	631.836	0.842	1.203
935	632.69	0.844	1.203
936	632.935	0.844	1.203
937	633.057	0.844	1.203
938	632.813	0.844	1.203
939	632.568	0.843	1.203
940	632.446	0.843	1.203
941	632.324	0.843	1.203
942	632.08	0.843	1.203
943	632.324	0.843	1.203
944	631.836	0.842	1.203
945	631.958	0.843	1.203
946	631.592	0.842	1.203
947	632.202	0.843	1.203
948	631.836	0.842	1.203
949	631.958	0.843	1.203
950	631.592	0.842	1.203
951	632.813	0.844	1.203
952	633.545	0.845	1.203
953	633.911	0.845	1.203
954	635.01	0.847	1.203
955	635.132	0.847	1.203
956	635.498	0.847	1.203
957	636.108	0.848	1.203
958	636.475	0.849	1.203
959	636.23	0.848	1.203
960	636.23	0.848	1.203
961	636.475	0.849	1.203
962	636.597	0.849	1.203
963	636.353	0.848	1.203
964	637.085	0.849	1.203
965	636.719	0.849	1.203
966	636.841	0.849	1.203
967	636.475	0.849	1.203
968	637.085	0.849	1.203
969	636.475	0.849	1.203
970	636.963	0.849	1.203
971	636.963	0.849	1.203
972	637.451	0.85	1.203
973	636.963	0.849	1.203
974	636.719	0.849	1.203
975	636.108	0.848	1.203
976	636.475	0.849	1.203
977	637.207	0.85	1.203
978	636.841	0.849	1.203
979	636.841	0.849	1.203
980	636.597	0.849	1.203
981	636.353	0.848	1.203
982	635.742	0.848	1.203
983	636.23	0.848	1.203
984	636.353	0.848	1.203
985	636.963	0.849	1.203
986	637.329	0.85	1.203
987	636.963	0.849	1.203
988	636.963	0.849	1.203
989	638.062	0.851	1.203
990	638.184	0.851	1.203
991	638.916	0.852	1.203
992	638.672	0.852	1.203
993	638.794	0.852	1.203
994	638.794	0.852	1.203
995	639.771	0.853	1.203
996	640.015	0.853	1.203
997	641.113	0.855	1.203
998	640.747	0.854	1.203
999	641.113	0.855	1.203
1000	640.869	0.854	1.203
1001	641.724	0.856	1.203
1002	642.09	0.856	1.203
1003	642.212	0.856	1.203
1004	641.113	0.855	1.203
1005	641.846	0.856	1.203
1006	642.334	0.856	1.203
1007	641.724	0.856	1.203
1008	642.944	0.857	1.203
1009	642.578	0.857	1.203
1010	643.799	0.858	1.203
1011	644.409	0.859	1.203
1012	644.165	0.859	1.203
1013	644.409	0.859	1.203
1014	644.165	0.859	1.203
1015	644.287	0.859	1.203
1016	644.165	0.859	1.203
1017	643.921	0.859	1.203
1018	643.433	0.858	1.203
1019	643.921	0.859	1.203
1020	643.555	0.858	1.203
1021	643.799	0.858	1.203
1022	643.921	0.859	1.203
1023	644.165	0.859	1.203
1024	644.043	0.859	1.203
1025	644.043	0.859	1.203
1026	643.921	0.859	1.203
1027	644.531	0.859	1.203
1028	645.142	0.86	1.203
1029	646.24	0.862	1.203
1030	646.484	0.862	1.203
1031	646.362	0.862	1.203
1032	646.118	0.861	1.203
1033	646.362	0.862	1.203
1034	645.63	0.861	1.203
1035	645.386	0.861	1.203
1036	646.118	0.861	1.203
1037	645.264	0.86	1.203
1038	645.874	0.861	1.203
1039	645.508	0.861	1.203
1040	646.484	0.862	1.203
1041	646.606	0.862	1.203
1042	646.851	0.862	1.203
1043	646.24	0.862	1.203
1044	645.996	0.861	1.203
1045	646.606	0.862	1.203
1046	646.973	0.863	1.203
1047	647.217	0.863	1.203
1048	646.362	0.862	1.203
1049	647.217	0.863	1.203
1050	646.729	0.862	1.203
1051	647.217	0.863	1.203
1052	646.606	0.862	1.203
1053	646.729	0.862	1.203
1054	648.071	0.864	1.203
1055	646.606	0.862	1.203
1056	648.071	0.864	1.203
1057	647.095	0.863	1.203
1058	647.949	0.864	1.203
1059	647.827	0.864	1.203
1060	649.292	0.866	1.203
1061	648.315	0.864	1.203
1062	648.926	0.865	1.203
1063	647.949	0.864	1.203
1064	648.682	0.865	1.203
1065	649.292	0.866	1.203
1066	648.56	0.865	1.203
1067	648.682	0.865	1.203
1068	648.193	0.864	1.203
1069	649.17	0.866	1.203
1070	648.926	0.865	1.203
1071	649.292	0.866	1.203
1072	648.56	0.865	1.203
1073	650.024	0.867	1.203
1074	650.024	0.867	1.203
1075	649.78	0.866	1.203
1076	649.902	0.867	1.203
1077	650.757	0.868	1.203
1078	650.146	0.867	1.203
1079	650.391	0.867	1.203
1080	651.245	0.868	1.203
1081	650.513	0.867	1.203
1082	651.123	0.868	1.203
1083	650.879	0.868	1.203
1084	650.879	0.868	1.203
1085	651.001	0.868	1.203
1086	651.001	0.868	1.203
1087	650.513	0.867	1.203
1088	650.269	0.867	1.203
1089	650.513	0.867	1.203
1090	650.879	0.868	1.203
1091	651.245	0.868	1.203
1092	651.367	0.868	1.203
1093	651.611	0.869	1.203
1094	652.71	0.87	1.203
1095	651.978	0.869	1.203
1096	652.954	0.871	1.203
1097	652.344	0.87	1.203
1098	652.832	0.87	1.203
1099	652.588	0.87	1.203
1100	652.832	0.87	1.203
1101	653.564	0.871	1.203
1102	653.687	0.872	1.203
1103	654.419	0.873	1.203
1104	654.175	0.872	1.203
1105	654.541	0.873	1.203
1106	654.175	0.872	1.203
1107	654.175	0.872	1.203
1108	654.053	0.872	1.203
1109	654.907	0.873	1.203
1110	655.518	0.874	1.203
1111	655.029	0.873	1.203
1112	654.785	0.873	1.203
1113	655.518	0.874	1.203
1114	655.884	0.875	1.203
1115	656.494	0.875	1.203
1116	656.006	0.875	1.203
1117	655.884	0.875	1.203
1118	656.25	0.875	1.203
1119	655.884	0.875	1.203
1120	655.396	0.874	1.203
1121	654.907	0.873	1.203
1122	655.396	0.874	1.203
1123	654.907	0.873	1.203
1124	655.151	0.874	1.203
1125	655.396	0.874	1.203
1126	655.64	0.874	1.203
1127	655.518	0.874	1.203
1128	655.64	0.874	1.203
1129	656.738	0.876	1.203
1130	655.884	0.875	1.203
1131	656.372	0.875	1.203
1132	656.616	0.875	1.203
1133	657.715	0.877	1.203
1134	656.982	0.876	1.203
1135	658.325	0.878	1.203
1136	657.227	0.876	1.203
1137	658.447	0.878	1.203
1138	657.471	0.877	1.203
1139	657.349	0.876	1.203
1140	656.982	0.876	1.203
1141	656.86	0.876	1.203
1142	657.593	0.877	1.203
1143	657.593	0.877	1.203
1144	657.593	0.877	1.203
1145	657.593	0.877	1.203
1146	657.349	0.876	1.203
1147	657.959	0.877	1.203
1148	657.227	0.876	1.203
1149	658.325	0.878	1.203
1150	657.837	0.877	1.203
1151	657.715	0.877	1.203
1152	658.569	0.878	1.203
1153	658.813	0.878	1.203
1154	658.691	0.878	1.203
1155	659.424	0.879	1.203
1156	658.813	0.878	1.203
1157	658.936	0.879	1.203
1158	659.18	0.879	1.203
1159	659.546	0.879	1.203
1160	660.156	0.88	1.203
1161	660.156	0.88	1.203
1162	659.912	0.88	1.203
1163	660.767	0.881	1.203
1164	660.767	0.881	1.203
1165	659.546	0.879	1.203
1166	660.645	0.881	1.203
1167	661.621	0.882	1.203
1168	662.109	0.883	1.203
1169	662.109	0.883	1.203
1170	661.621	0.882	1.203
1171	661.011	0.881	1.203
1172	661.865	0.882	1.203
1173	662.231	0.883	1.203
1174	662.354	0.883	1.203
1175	662.72	0.884	1.203
1176	662.476	0.883	1.203
1177	662.842	0.884	1.203
1178	662.964	0.884	1.203
1179	663.208	0.884	1.203
1180	663.208	0.884	1.203
1181	663.574	0.885	1.203
1182	664.185	0.886	1.203
1183	664.307	0.886	1.203
1184	663.696	0.885	1.203
1185	663.208	0.884	1.203
1186	663.696	0.885	1.203
1187	664.551	0.886	1.203
1188	664.795	0.886	1.203
1189	664.307	0.886	1.203
1190	664.063	0.885	1.203
1191	664.551	0.886	1.203
1192	665.527	0.887	1.203
1193	665.527	0.887	1.203
1194	665.405	0.887	1.203
1195	666.382	0.889	1.203
1196	666.504	0.889	1.203
1197	666.626	0.889	1.203
1198	666.748	0.889	1.203
1199	667.358	0.89	1.203
1200	666.992	0.889	1.203
1201	667.847	0.89	1.203
1202	667.236	0.89	1.203
1203	667.725	0.89	1.203
1204	667.603	0.89	1.203
1205	667.725	0.89	1.203
1206	667.725	0.89	1.203
1207	667.236	0.89	1.203
1208	667.236	0.89	1.203
1209	666.626	0.889	1.203
1210	667.114	0.889	1.203
1211	667.358	0.89	1.203
1212	667.358	0.89	1.203
1213	667.358	0.89	1.203
1214	667.969	0.891	1.203
1215	667.358	0.89	1.203
1216	666.382	0.889	1.203
1217	666.748	0.889	1.203
1218	666.87	0.889	1.203
1219	667.48	0.89	1.203
1220	666.992	0.889	1.203
1221	667.114	0.889	1.203
1222	666.26	0.888	1.203
1223	667.236	0.89	1.203
1224	666.87	0.889	1.203
1225	667.48	0.89	1.203
1226	667.236	0.89	1.203
1227	667.114	0.889	1.203
1228	666.992	0.889	1.203
1229	666.26	0.888	1.203
1230	667.48	0.89	1.203
1231	666.992	0.889	1.203
1232	668.213	0.891	1.203
1233	668.213	0.891	1.203
1234	667.847	0.89	1.203
1235	668.457	0.891	1.203
1236	668.213	0.891	1.203
1237	668.823	0.892	1.203
1238	668.579	0.891	1.203
1239	669.434	0.893	1.203
1240	669.434	0.893	1.203
1241	669.678	0.893	1.203
1242	670.044	0.893	1.203
1243	670.41	0.894	1.203
1244	670.288	0.894	1.203
1245	670.532	0.894	1.203
1246	670.166	0.894	1.203
1247	670.41	0.894	1.203
1248	670.898	0.895	1.203
1249	671.387	0.895	1.203
1250	670.898	0.895	1.203
1251	671.265	0.895	1.203
1252	671.143	0.895	1.203
1253	671.021	0.895	1.203
1254	671.143	0.895	1.203
1255	671.875	0.896	1.203
1256	672.363	0.896	1.203
1257	672.607	0.897	1.203
1258	671.875	0.896	1.203
1259	672.241	0.896	1.203
1260	672.485	0.897	1.203
1261	673.096	0.897	1.203
1262	673.096	0.897	1.203
1263	673.462	0.898	1.203
1264	673.584	0.898	1.203
1265	673.218	0.898	1.203
1266	672.974	0.897	1.203
1267	672.852	0.897	1.203
1268	673.95	0.899	1.203
1269	674.194	0.899	1.203
1270	674.194	0.899	1.203
1271	673.706	0.898	1.203
1272	674.072	0.899	1.203
1273	674.072	0.899	1.203
1274	674.194	0.899	1.203
1275	673.34	0.898	1.203
1276	673.706	0.898	1.203
1277	672.974	0.897	1.203
1278	674.072	0.899	1.203
1279	674.072	0.899	1.203
1280	674.561	0.899	1.203
1281	674.438	0.899	1.203
1282	674.805	0.9	1.203
1283	673.95	0.899	1.203
1284	673.584	0.898	1.203
1285	673.95	0.899	1.203
1286	673.828	0.898	1.203
1287	674.316	0.899	1.203
1288	673.828	0.898	1.203
1289	673.828	0.898	1.203
1290	674.561	0.899	1.203
1291	674.316	0.899	1.203
1292	674.438	0.899	1.203
1293	674.438	0.899	1.203
1294	674.805	0.9	1.203
1295	674.072	0.899	1.203
1296	674.561	0.899	1.203
1297	673.95	0.899	1.203
1298	674.438	0.899	1.203
1299	675.415	0.901	1.203
1300	676.025	0.901	1.203
1301	675.903	0.901	1.203
1302	675.659	0.901	1.203
1303	676.636	0.902	1.203
1304	675.903	0.901	1.203
1305	676.88	0.903	1.203
1306	676.88	0.903	1.203
1307	677.368	0.903	1.203
1308	676.636	0.902	1.203
1309	677.368	0.903	1.203
1310	677.246	0.903	1.203
1311	678.833	0.905	1.203
1312	678.223	0.904	1.203
1313	678.467	0.905	1.203
1314	678.467	0.905	1.203
1315	678.589	0.905	1.203
1316	678.833	0.905	1.203
1317	677.979	0.904	1.203
1318	679.077	0.905	1.203
1319	679.443	0.906	1.203
1320	679.81	0.906	1.203
1321	679.688	0.906	1.203
1322	680.176	0.907	1.203
1323	679.565	0.906	1.203
1324	679.565	0.906	1.203
1325	680.176	0.907	1.203
1326	679.077	0.905	1.203
1327	679.688	0.906	1.203
1328	678.955	0.905	1.203
1329	680.176	0.907	1.203
1330	679.565	0.906	1.203
1331	679.81	0.906	1.203
1332	679.443	0.906	1.203
1333	680.542	0.907	1.203
1334	680.542	0.907	1.203
1335	680.664	0.908	1.203
1336	680.786	0.908	1.203
1337	681.274	0.908	1.203
1338	681.641	0.909	1.203
1339	682.129	0.91	1.203
1340	682.617	0.91	1.203
1341	683.105	0.911	1.203
1342	683.594	0.911	1.203
1343	683.594	0.911	1.203
1344	683.472	0.911	1.203
1345	683.594	0.911	1.203
1346	684.326	0.912	1.203
1347	683.35	0.911	1.203
1348	683.35	0.911	1.203
1349	684.326	0.912	1.203
1350	685.059	0.913	1.203
1351	684.814	0.913	1.203
1352	684.814	0.913	1.203
1353	684.448	0.913	1.203
1354	684.082	0.912	1.203
1355	683.838	0.912	1.203
1356	683.35	0.911	1.203
1357	683.472	0.911	1.203
1358	683.594	0.911	1.203
1359	682.739	0.91	1.203
1360	682.495	0.91	1.203
1361	682.007	0.909	1.203
1362	682.739	0.91	1.203
1363	682.617	0.91	1.203
1364	682.007	0.909	1.203
1365	682.617	0.91	1.203
1366	682.373	0.91	1.203
1367	682.251	0.91	1.203
1368	682.007	0.909	1.203
1369	682.251	0.91	1.203
1370	682.861	0.91	1.203
1371	682.617	0.91	1.203
1372	683.105	0.911	1.203
1373	683.105	0.911	1.203
1374	683.838	0.912	1.203
1375	684.082	0.912	1.203
1376	684.204	0.912	1.203
1377	683.838	0.912	1.203
1378	684.082	0.912	1.203
1379	683.838	0.912	1.203
1380	683.838	0.912	1.203
1381	684.082	0.912	1.203
1382	683.96	0.912	1.203
1383	684.326	0.912	1.203
1384	684.326	0.912	1.203
1385	684.448	0.913	1.203
1386	685.303	0.914	1.203
1387	684.814	0.913	1.203
1388	684.937	0.913	1.203
1389	685.791	0.914	1.203
1390	685.913	0.915	1.203
1391	686.279	0.915	1.203
1392	686.768	0.916	1.203
1393	686.523	0.915	1.203
1394	687.378	0.917	1.203
1395	687.012	0.916	1.203
1396	687.256	0.916	1.203
1397	686.89	0.916	1.203
1398	687.012	0.916	1.203
1399	686.768	0.916	1.203
1400	686.523	0.915	1.203
1401	687.134	0.916	1.203
1402	687.378	0.917	1.203
1403	686.768	0.916	1.203
1404	686.157	0.915	1.203
1405	686.646	0.916	1.203
1406	687.012	0.916	1.203
1407	686.646	0.916	1.203
1408	687.378	0.917	1.203
1409	688.477	0.918	1.203
1410	688.843	0.918	1.203
1411	688.354	0.918	1.203
1412	688.965	0.919	1.203
1413	689.453	0.919	1.203
1414	689.087	0.919	1.203
1415	688.965	0.919	1.203
1416	688.965	0.919	1.203
1417	688.965	0.919	1.203
1418	688.843	0.918	1.203
1419	689.087	0.919	1.203
1420	689.209	0.919	1.203
1421	689.087	0.919	1.203
1422	689.453	0.919	1.203
1423	689.697	0.92	1.203
1424	689.575	0.919	1.203
1425	689.697	0.92	1.203
1426	690.43	0.921	1.203
1427	690.063	0.92	1.203
1428	690.674	0.921	1.203
1429	690.186	0.92	1.203
1430	690.186	0.92	1.203
1431	689.575	0.919	1.203
1432	691.04	0.921	1.203
1433	690.552	0.921	1.203
1434	690.43	0.921	1.203
1435	690.308	0.92	1.203
1436	690.552	0.921	1.203
1437	689.819	0.92	1.203
1438	690.063	0.92	1.203
1439	690.063	0.92	1.203
1440	691.04	0.921	1.203
1441	690.186	0.92	1.203
1442	690.552	0.921	1.203
1443	690.552	0.921	1.203
1444	692.139	0.923	1.203
1445	691.04	0.921	1.203
1446	691.406	0.922	1.203
1447	691.65	0.922	1.203
1448	692.505	0.923	1.203
1449	691.528	0.922	1.203
1450	692.017	0.923	1.203
1451	692.383	0.923	1.203
1452	693.604	0.925	1.203
1453	692.871	0.924	1.203
1454	692.993	0.924	1.203
1455	693.115	0.924	1.203
1456	693.481	0.925	1.203
1457	693.848	0.925	1.203
1458	694.092	0.925	1.203
1459	693.97	0.925	1.203
1460	694.824	0.926	1.203
1461	694.336	0.926	1.203
1462	694.214	0.926	1.203
1463	694.458	0.926	1.203
1464	694.458	0.926	1.203
1465	694.946	0.927	1.203
1466	695.557	0.927	1.203
1467	694.824	0.926	1.203
1468	694.702	0.926	1.203
1469	694.336	0.926	1.203
1470	694.824	0.926	1.203
1471	694.824	0.926	1.203
1472	695.679	0.928	1.203
1473	695.068	0.927	1.203
1474	695.435	0.927	1.203
1475	694.824	0.926	1.203
1476	694.824	0.926	1.203
1477	694.092	0.925	1.203
1478	693.97	0.925	1.203
1479	694.214	0.926	1.203
1480	694.092	0.925	1.203
1481	694.336	0.926	1.203
1482	694.214	0.926	1.203
1483	694.824	0.926	1.203
1484	694.824	0.926	1.203
1485	694.092	0.925	1.203
1486	694.336	0.926	1.203
1487	695.557	0.927	1.203
1488	694.946	0.927	1.203
1489	695.557	0.927	1.203
1490	695.313	0.927	1.203
1491	695.801	0.928	1.203
1492	695.068	0.927	1.203
1493	695.313	0.927	1.203
1494	695.313	0.927	1.203
1495	696.045	0.928	1.203
1496	695.557	0.927	1.203
1497	696.289	0.928	1.203
1498	695.557	0.927	1.203
1499	695.801	0.928	1.203
1500	695.679	0.928	1.203
1501	696.899	0.929	1.203
1502	696.289	0.928	1.203
1503	697.632	0.93	1.203
1504	696.655	0.929	1.203
1505	696.411	0.929	1.203
1506	695.435	0.927	1.203
1507	696.655	0.929	1.203
1508	696.289	0.928	1.203
1509	696.777	0.929	1.203
1510	696.655	0.929	1.203
1511	696.533	0.929	1.203
1512	697.144	0.93	1.203
1513	697.388	0.93	1.203
1514	697.754	0.93	1.203
1515	697.754	0.93	1.203
1516	697.632	0.93	1.203
1517	697.754	0.93	1.203
1518	698.73	0.932	1.203
1519	698.364	0.931	1.203
1520	698.364	0.931	1.203
1521	698.486	0.931	1.203
1522	698.975	0.932	1.203
1523	697.998	0.931	1.203
1524	697.266	0.93	1.203
1525	697.266	0.93	1.203
1526	697.388	0.93	1.203
1527	697.632	0.93	1.203
1528	696.777	0.929	1.203
1529	697.266	0.93	1.203
1530	696.777	0.929	1.203
1531	697.51	0.93	1.203
1532	696.655	0.929	1.203
1533	697.021	0.929	1.203
1534	696.899	0.929	1.203
1535	697.266	0.93	1.203
1536	697.998	0.931	1.203
1537	697.021	0.929	1.203
1538	697.388	0.93	1.203
1539	697.266	0.93	1.203
1540	698.486	0.931	1.203
1541	698.12	0.931	1.203
1542	698.608	0.931	1.203
1543	698.364	0.931	1.203
1544	698.608	0.931	1.203
1545	698.364	0.931	1.203
1546	698.486	0.931	1.203
1547	699.219	0.932	1.203
1548	698.853	0.932	1.203
1549	699.341	0.932	1.203
1550	699.585	0.933	1.203
1551	699.829	0.933	1.203
1552	700.562	0.934	1.203
1553	700.439	0.934	1.203
1554	700.684	0.934	1.203
1555	700.195	0.934	1.203
1556	700.806	0.934	1.203
1557	700.317	0.934	1.203
1558	700.684	0.934	1.203
1559	700.928	0.935	1.203
1560	701.172	0.935	1.203
1561	701.05	0.935	1.203
1562	700.806	0.934	1.203
1563	700.928	0.935	1.203
1564	699.463	0.933	1.203
1565	700.562	0.934	1.203
1566	699.951	0.933	1.203
1567	700.439	0.934	1.203
1568	700.073	0.933	1.203
1569	701.294	0.935	1.203
1570	700.439	0.934	1.203
1571	701.172	0.935	1.203
1572	700.439	0.934	1.203
1573	701.416	0.935	1.203
1574	700.928	0.935	1.203
1575	701.294	0.935	1.203
1576	701.294	0.935	1.203
1577	700.928	0.935	1.203
1578	701.294	0.935	1.203
1579	701.782	0.936	1.203
1580	702.271	0.936	1.203
1581	702.759	0.937	1.203
1582	702.393	0.937	1.203
1583	702.026	0.936	1.203
1584	701.904	0.936	1.203
1585	702.271	0.936	1.203
1586	702.393	0.937	1.203
1587	702.026	0.936	1.203
1588	701.538	0.935	1.203
1589	702.515	0.937	1.203
1590	702.271	0.936	1.203
1591	702.637	0.937	1.203
1592	702.393	0.937	1.203
1593	703.125	0.938	1.203
1594	702.271	0.936	1.203
1595	702.759	0.937	1.203
1596	702.637	0.937	1.203
1597	702.759	0.937	1.203
1598	702.148	0.936	1.203
1599	702.393	0.937	1.203
1600	702.637	0.937	1.203
1601	703.247	0.938	1.203
1602	703.003	0.937	1.203
1603	702.637	0.937	1.203
1604	701.782	0.936	1.203
1605	702.393	0.937	1.203
1606	702.515	0.937	1.203
1607	702.881	0.937	1.203
1608	701.782	0.936	1.203
1609	702.637	0.937	1.203
1610	703.369	0.938	1.203
1611	703.369	0.938	1.203
1612	703.369	0.938	1.203
1613	703.613	0.938	1.203
1614	704.224	0.939	1.203
1615	704.102	0.939	1.203
1616	704.956	0.94	1.203
1617	704.956	0.94	1.203
1618	705.811	0.941	1.203
1619	705.566	0.941	1.203
1620	705.444	0.941	1.203
1621	705.078	0.94	1.203
1622	706.421	0.942	1.203
1623	705.688	0.941	1.203
1624	706.055	0.941	1.203
1625	705.566	0.941	1.203
1626	706.543	0.942	1.203
1627	705.688	0.941	1.203
1628	706.299	0.942	1.203
1629	706.177	0.942	1.203
1630	706.665	0.942	1.203
1631	706.299	0.942	1.203
1632	706.543	0.942	1.203
1633	707.031	0.943	1.203
1634	707.153	0.943	1.203
1635	707.52	0.943	1.203
1636	707.52	0.943	1.203
1637	707.52	0.943	1.203
1638	706.543	0.942	1.203
1639	706.665	0.942	1.203
1640	706.787	0.942	1.203
1641	707.275	0.943	1.203
1642	707.397	0.943	1.203
1643	707.397	0.943	1.203
1644	706.665	0.942	1.203
1645	707.397	0.943	1.203
1646	707.764	0.944	1.203
1647	707.886	0.944	1.203
1648	708.496	0.945	1.203
1649	708.74	0.945	1.203
1650	709.473	0.946	1.203
1651	708.984	0.945	1.203
1652	709.229	0.946	1.203
1653	709.229	0.946	1.203
1654	710.083	0.947	1.203
1655	709.351	0.946	1.203
1656	709.229	0.946	1.203
1657	709.595	0.946	1.203
1658	708.252	0.944	1.203
1659	708.252	0.944	1.203
1660	708.374	0.944	1.203
1661	708.374	0.944	1.203
1662	708.862	0.945	1.203
1663	708.618	0.945	1.203
1664	708.13	0.944	1.203
1665	708.618	0.945	1.203
1666	708.496	0.945	1.203
1667	708.74	0.945	1.203
1668	708.496	0.945	1.203
1669	708.618	0.945	1.203
1670	709.106	0.945	1.203
1671	708.984	0.945	1.203
1672	709.351	0.946	1.203
1673	708.74	0.945	1.203
1674	709.595	0.946	1.203
1675	709.106	0.945	1.203
1676	709.351	0.946	1.203
1677	709.229	0.946	1.203
1678	708.496	0.945	1.203
1679	709.106	0.945	1.203
1680	709.473	0.946	1.203
1681	709.229	0.946	1.203
1682	709.106	0.945	1.203
1683	708.984	0.945	1.203
1684	708.374	0.944	1.203
1685	708.984	0.945	1.203
1686	709.351	0.946	1.203
1687	708.618	0.945	1.203
1688	708.984	0.945	1.203
1689	709.106	0.945	1.203
1690	709.106	0.945	1.203
1691	708.984	0.945	1.203
1692	708.374	0.944	1.203
1693	709.106	0.945	1.203
1694	709.106	0.945	1.203
1695	709.229	0.946	1.203
1696	708.862	0.945	1.203
1697	709.106	0.945	1.203
1698	708.862	0.945	1.203
1699	710.205	0.947	1.203
1700	709.595	0.946	1.203
1701	710.083	0.947	1.203
1702	709.839	0.946	1.203
1703	710.205	0.947	1.203
1704	709.839	0.946	1.203
1705	709.473	0.946	1.203
1706	710.205	0.947	1.203
1707	709.839	0.946	1.203
1708	709.961	0.947	1.203
1709	709.717	0.946	1.203
1710	709.595	0.946	1.203
1711	709.839	0.946	1.203
1712	709.473	0.946	1.203
1713	709.595	0.946	1.203
1714	709.717	0.946	1.203
1715	709.351	0.946	1.203
1716	709.839	0.946	1.203
1717	710.205	0.947	1.203
1718	710.083	0.947	1.203
1719	710.327	0.947	1.203
1720	710.205	0.947	1.203
1721	711.06	0.948	1.203
1722	710.449	0.947	1.203
1723	710.938	0.948	1.203
1724	711.914	0.949	1.203
1725	710.938	0.948	1.203
1726	711.67	0.949	1.203
1727	711.304	0.948	1.203
1728	711.304	0.948	1.203
1729	710.693	0.948	1.203
1730	711.548	0.949	1.203
1731	712.158	0.95	1.203
1732	712.036	0.949	1.203
1733	711.914	0.949	1.203
1734	712.158	0.95	1.203
1735	712.158	0.95	1.203
1736	712.28	0.95	1.203
1737	711.914	0.949	1.203
1738	711.67	0.949	1.203
1739	711.792	0.949	1.203
1740	711.914	0.949	1.203
1741	711.548	0.949	1.203
1742	711.548	0.949	1.203
1743	711.426	0.949	1.203
1744	712.036	0.949	1.203
1745	711.304	0.948	1.203
1746	712.524	0.95	1.203
1747	711.426	0.949	1.203
1748	712.158	0.95	1.203
1749	712.158	0.95	1.203
1750	712.036	0.949	1.203
1751	711.792	0.949	1.203
1752	712.036	0.949	1.203
1753	712.158	0.95	1.203
1754	711.792	0.949	1.203
1755	712.402	0.95	1.203
1756	712.402	0.95	1.203
1757	712.891	0.951	1.203
1758	712.402	0.95	1.203
1759	713.135	0.951	1.203
1760	712.158	0.95	1.203
1761	712.158	0.95	1.203
1762	712.158	0.95	1.203
1763	712.891	0.951	1.203
1764	713.013	0.951	1.203
1765	712.28	0.95	1.203
1766	713.135	0.951	1.203
1767	712.769	0.95	1.203
1768	713.745	0.952	1.203
1769	712.402	0.95	1.203
1770	712.28	0.95	1.203
1771	712.524	0.95	1.203
1772	712.769	0.95	1.203
1773	712.769	0.95	1.203
1774	712.524	0.95	1.203
1775	712.524	0.95	1.203
1776	712.524	0.95	1.203
1777	712.036	0.949	1.203
1778	711.548	0.949	1.203
1779	712.28	0.95	1.203
1780	712.28	0.95	1.203
1781	712.036	0.949	1.203
1782	712.769	0.95	1.203
1783	712.158	0.95	1.203
1784	712.891	0.951	1.203
1785	712.891	0.951	1.203
1786	712.402	0.95	1.203
1787	712.769	0.95	1.203
1788	713.013	0.951	1.203
1789	713.379	0.951	1.203
1790	712.646	0.95	1.203
1791	713.135	0.951	1.203
1792	712.891	0.951	1.203
1793	713.013	0.951	1.203
1794	713.501	0.951	1.203
1795	713.867	0.952	1.203
1796	713.501	0.951	1.203
1797	713.623	0.951	1.203
1798	713.257	0.951	1.203
1799	713.501	0.951	1.203
1800	713.623	0.951	1.203
1801	713.745	0.952	1.203
1802	713.379	0.951	1.203
1803	712.646	0.95	1.203
1804	713.135	0.951	1.203
1805	712.036	0.949	1.203
1806	713.257	0.951	1.203
1807	712.891	0.951	1.203
1808	713.135	0.951	1.203
1809	713.135	0.951	1.203
1810	712.891	0.951	1.203
1811	712.891	0.951	1.203
1812	713.135	0.951	1.203
1813	713.989	0.952	1.203
1814	713.867	0.952	1.203
1815	714.478	0.953	1.203
1816	713.867	0.952	1.203
1817	713.623	0.951	1.203
1818	713.379	0.951	1.203
1819	713.989	0.952	1.203
1820	714.233	0.952	1.203
1821	713.501	0.951	1.203
1822	713.867	0.952	1.203
1823	713.501	0.951	1.203
1824	713.501	0.951	1.203
1825	713.257	0.951	1.203
1826	713.257	0.951	1.203
1827	713.867	0.952	1.203
1828	713.867	0.952	1.203
1829	714.233	0.952	1.203
1830	713.989	0.952	1.203
1831	714.355	0.952	1.203
1832	713.745	0.952	1.203
1833	713.989	0.952	1.203
1834	713.867	0.952	1.203
1835	714.111	0.952	1.203
1836	714.478	0.953	1.203
1837	713.745	0.952	1.203
1838	713.989	0.952	1.203
1839	713.379	0.951	1.203
1840	714.355	0.952	1.203
1841	713.623	0.951	1.203
1842	713.379	0.951	1.203
1843	713.623	0.951	1.203
1844	714.478	0.953	1.203
1845	714.722	0.953	1.203
1846	715.332	0.954	1.203
1847	715.21	0.954	1.203
1848	714.355	0.952	1.203
1849	715.454	0.954	1.203
1850	716.187	0.955	1.203
1851	716.919	0.956	1.203
1852	716.309	0.955	1.203
1853	716.553	0.955	1.203
1854	716.187	0.955	1.203
1855	715.82	0.954	1.203
1856	716.431	0.955	1.203
1857	715.82	0.954	1.203
1858	715.698	0.954	1.203
1859	715.332	0.954	1.203
1860	715.21	0.954	1.203
1861	715.698	0.954	1.203
1862	715.698	0.954	1.203
1863	715.21	0.954	1.203
1864	714.233	0.952	1.203
1865	714.6	0.953	1.203
1866	714.844	0.953	1.203
1867	714.722	0.953	1.203
1868	713.623	0.951	1.203
1869	713.989	0.952	1.203
1870	714.233	0.952	1.203
1871	713.867	0.952	1.203
1872	713.745	0.952	1.203
1873	713.745	0.952	1.203
1874	713.989	0.952	1.203
1875	714.233	0.952	1.203
1876	713.745	0.952	1.203
1877	713.745	0.952	1.203
1878	713.989	0.952	1.203
1879	714.233	0.952	1.203
1880	714.355	0.952	1.203
1881	714.355	0.952	1.203
1882	714.966	0.953	1.203
1883	714.478	0.953	1.203
1884	715.21	0.954	1.203
1885	714.844	0.953	1.203
1886	715.576	0.954	1.203
1887	715.698	0.954	1.203
1888	716.675	0.956	1.203
1889	717.163	0.956	1.203
1890	717.041	0.956	1.203
1891	717.285	0.956	1.203
1892	716.187	0.955	1.203
1893	716.553	0.955	1.203
1894	717.407	0.957	1.203
1895	716.553	0.955	1.203
1896	717.041	0.956	1.203
1897	716.309	0.955	1.203
1898	715.698	0.954	1.203
1899	715.332	0.954	1.203
1900	715.698	0.954	1.203
1901	715.942	0.955	1.203
1902	716.187	0.955	1.203
1903	716.309	0.955	1.203
1904	715.698	0.954	1.203
1905	715.82	0.954	1.203
1906	716.064	0.955	1.203
1907	715.942	0.955	1.203
1908	716.797	0.956	1.203
1909	716.675	0.956	1.203
1910	716.431	0.955	1.203
1911	716.064	0.955	1.203
1912	716.064	0.955	1.203
1913	717.163	0.956	1.203
1914	717.529	0.957	1.203
1915	717.041	0.956	1.203
1916	716.431	0.955	1.203
1917	717.285	0.956	1.203
1918	717.285	0.956	1.203
1919	716.919	0.956	1.203
1920	716.797	0.956	1.203
1921	716.797	0.956	1.203
1922	717.163	0.956	1.203
1923	717.407	0.957	1.203
1924	717.407	0.957	1.203
1925	718.018	0.957	1.203
1926	718.506	0.958	1.203
1927	717.773	0.957	1.203
1928	717.896	0.957	1.203
1929	717.529	0.957	1.203
1930	717.896	0.957	1.203
1931	717.773	0.957	1.203
1932	718.14	0.958	1.203
1933	717.529	0.957	1.203
1934	717.529	0.957	1.203
1935	718.14	0.958	1.203
1936	717.651	0.957	1.203
1937	717.896	0.957	1.203
1938	717.773	0.957	1.203
1939	717.529	0.957	1.203
1940	717.407	0.957	1.203
1941	717.773	0.957	1.203
1942	717.285	0.956	1.203
1943	718.018	0.957	1.203
1944	717.163	0.956	1.203
1945	717.041	0.956	1.203
1946	717.285	0.956	1.203
1947	717.529	0.957	1.203
1948	716.919	0.956	1.203
1949	717.163	0.956	1.203
1950	716.919	0.956	1.203
1951	717.651	0.957	1.203
1952	717.163	0.956	1.203
1953	717.651	0.957	1.203
1954	717.163	0.956	1.203
1955	718.262	0.958	1.203
1956	718.628	0.958	1.203
1957	718.14	0.958	1.203
1958	718.506	0.958	1.203
1959	718.262	0.958	1.203
1960	719.238	0.959	1.203
1961	718.506	0.958	1.203
1962	718.872	0.958	1.203
1963	719.116	0.959	1.203
1964	719.238	0.959	1.203
1965	719.482	0.959	1.203
1966	719.238	0.959	1.203
1967	719.36	0.959	1.203
1968	719.116	0.959	1.203
1969	718.872	0.958	1.203
1970	718.14	0.958	1.203
1971	718.994	0.959	1.203
1972	718.506	0.958	1.203
1973	718.628	0.958	1.203
1974	717.651	0.957	1.203
1975	718.872	0.958	1.203
1976	718.262	0.958	1.203
1977	718.506	0.958	1.203
1978	717.285	0.956	1.203
1979	716.797	0.956	1.203
1980	716.553	0.955	1.203
1981	716.797	0.956	1.203
1982	716.309	0.955	1.203
1983	715.698	0.954	1.203
1984	716.553	0.955	1.203
1985	714.966	0.953	1.203
1986	715.698	0.954	1.203
1987	715.454	0.954	1.203
1988	715.942	0.955	1.203
1989	715.576	0.954	1.203
1990	715.576	0.954	1.203
1991	715.82	0.954	1.203
1992	715.82	0.954	1.203
1993	715.82	0.954	1.203
1994	715.332	0.954	1.203
1995	716.064	0.955	1.203
1996	715.088	0.953	1.203
1997	715.82	0.954	1.203
1998	715.21	0.954	1.203
[truncated: 60,501 more rows]
