# Supplementary material for: Evaluation of the extent of damage to the esophageal wall caused by press-through package ingestion
Source: PeerJ. 2019 Apr 18;7:e6763. doi: 10.7717/peerj.6763 (PMC6475578; doi:10.7717/peerj.6763)
Supplement: Dataset S18 [file peerj-07-6763-s035.csv]

time[ms]	frictional force[gf]	cof	[mm]
0	276.733	0.369	1.203
1	277.466	0.37	1.203
2	276.733	0.369	1.203
3	276.123	0.368	1.203
4	276.611	0.369	1.203
5	277.466	0.37	1.203
6	276.733	0.369	1.203
7	276.489	0.369	1.203
8	275.146	0.367	1.203
9	276.733	0.369	1.203
10	276.611	0.369	1.203
11	274.78	0.366	1.203
12	275.635	0.368	1.203
13	276.123	0.368	1.203
14	277.1	0.369	1.203
15	275.879	0.368	1.203
16	276.367	0.368	1.203
17	276.489	0.369	1.203
18	275.269	0.367	1.203
19	275.635	0.368	1.203
20	275.391	0.367	1.203
21	275.757	0.368	1.203
22	276.123	0.368	1.203
23	276.489	0.369	1.203
24	274.414	0.366	1.203
25	275.757	0.368	1.203
26	276.489	0.369	1.203
27	274.902	0.367	1.203
28	275.635	0.368	1.203
29	275.757	0.368	1.203
30	276.001	0.368	1.203
31	275.879	0.368	1.203
32	275.879	0.368	1.203
33	276.001	0.368	1.203
34	275.757	0.368	1.203
35	276.855	0.369	1.203
36	276.611	0.369	1.203
37	276.855	0.369	1.203
38	276.733	0.369	1.203
39	278.076	0.371	1.203
40	278.442	0.371	1.203
41	277.588	0.37	1.203
42	279.053	0.372	1.203
43	279.175	0.372	1.203
44	278.931	0.372	1.203
45	279.663	0.373	1.203
46	279.907	0.373	1.203
47	281.128	0.375	1.203
48	282.349	0.376	1.203
49	281.982	0.376	1.203
50	281.616	0.375	1.203
51	283.203	0.378	1.203
52	284.668	0.38	1.203
53	287.354	0.383	1.203
54	288.208	0.384	1.203
55	288.818	0.385	1.203
56	289.307	0.386	1.203
57	292.236	0.39	1.203
58	291.748	0.389	1.203
59	292.725	0.39	1.203
60	292.969	0.391	1.203
61	292.969	0.391	1.203
62	293.579	0.391	1.203
63	294.434	0.393	1.203
64	294.922	0.393	1.203
65	295.044	0.393	1.203
66	294.312	0.392	1.203
67	294.434	0.393	1.203
68	296.387	0.395	1.203
69	295.288	0.394	1.203
70	296.509	0.395	1.203
71	296.143	0.395	1.203
72	296.997	0.396	1.203
73	298.096	0.397	1.203
74	297.974	0.397	1.203
75	297.729	0.397	1.203
76	299.561	0.399	1.203
77	300.171	0.4	1.203
78	299.194	0.399	1.203
79	300.049	0.4	1.203
80	300.171	0.4	1.203
81	300.415	0.401	1.203
82	300.659	0.401	1.203
83	301.88	0.403	1.203
84	303.223	0.404	1.203
85	302.979	0.404	1.203
86	303.223	0.404	1.203
87	303.223	0.404	1.203
88	305.298	0.407	1.203
89	305.664	0.408	1.203
90	306.152	0.408	1.203
91	306.763	0.409	1.203
92	308.105	0.411	1.203
93	308.96	0.412	1.203
94	309.204	0.412	1.203
95	309.814	0.413	1.203
96	311.646	0.416	1.203
97	312.5	0.417	1.203
98	312.256	0.416	1.203
99	312.256	0.416	1.203
100	313.11	0.417	1.203
101	313.721	0.418	1.203
102	313.965	0.419	1.203
103	314.941	0.42	1.203
104	315.796	0.421	1.203
105	317.139	0.423	1.203
106	317.383	0.423	1.203
107	317.627	0.424	1.203
108	319.214	0.426	1.203
109	320.068	0.427	1.203
110	320.435	0.427	1.203
111	321.899	0.429	1.203
112	322.51	0.43	1.203
113	323.853	0.432	1.203
114	324.463	0.433	1.203
115	325.684	0.434	1.203
116	326.172	0.435	1.203
117	326.782	0.436	1.203
118	327.271	0.436	1.203
119	327.637	0.437	1.203
120	328.857	0.438	1.203
121	328.979	0.439	1.203
122	329.224	0.439	1.203
123	329.468	0.439	1.203
124	328.857	0.438	1.203
125	329.346	0.439	1.203
126	329.712	0.44	1.203
127	330.688	0.441	1.203
128	331.177	0.442	1.203
129	331.299	0.442	1.203
130	331.177	0.442	1.203
131	332.153	0.443	1.203
132	332.642	0.444	1.203
133	332.52	0.443	1.203
134	332.764	0.444	1.203
135	333.618	0.445	1.203
136	334.961	0.447	1.203
137	335.205	0.447	1.203
138	333.252	0.444	1.203
139	334.229	0.446	1.203
140	335.327	0.447	1.203
141	335.449	0.447	1.203
142	334.961	0.447	1.203
143	334.839	0.446	1.203
144	335.205	0.447	1.203
145	335.693	0.448	1.203
146	335.571	0.447	1.203
147	334.961	0.447	1.203
148	335.083	0.447	1.203
149	336.304	0.448	1.203
150	337.402	0.45	1.203
151	337.158	0.45	1.203
152	337.158	0.45	1.203
153	338.135	0.451	1.203
154	339.355	0.452	1.203
155	339.111	0.452	1.203
156	339.111	0.452	1.203
157	340.088	0.453	1.203
158	339.966	0.453	1.203
159	341.431	0.455	1.203
160	341.309	0.455	1.203
161	340.942	0.455	1.203
162	341.553	0.455	1.203
163	341.309	0.455	1.203
164	341.431	0.455	1.203
165	341.187	0.455	1.203
166	342.285	0.456	1.203
167	341.919	0.456	1.203
168	341.797	0.456	1.203
169	343.018	0.457	1.203
170	343.628	0.458	1.203
171	345.093	0.46	1.203
172	345.215	0.46	1.203
173	346.069	0.461	1.203
174	346.069	0.461	1.203
175	346.802	0.462	1.203
176	347.29	0.463	1.203
177	346.924	0.463	1.203
178	347.9	0.464	1.203
179	347.534	0.463	1.203
180	348.511	0.465	1.203
181	347.656	0.464	1.203
182	348.755	0.465	1.203
183	348.511	0.465	1.203
184	347.29	0.463	1.203
185	347.168	0.463	1.203
186	349.487	0.466	1.203
187	349.243	0.466	1.203
188	347.412	0.463	1.203
189	348.999	0.465	1.203
190	350.342	0.467	1.203
191	350.708	0.468	1.203
192	351.074	0.468	1.203
193	351.563	0.469	1.203
194	350.952	0.468	1.203
195	352.173	0.47	1.203
196	351.563	0.469	1.203
197	352.417	0.47	1.203
198	353.638	0.472	1.203
199	352.905	0.471	1.203
200	353.027	0.471	1.203
201	353.027	0.471	1.203
202	353.516	0.471	1.203
203	353.149	0.471	1.203
204	352.295	0.47	1.203
205	352.173	0.47	1.203
206	352.783	0.47	1.203
207	352.661	0.47	1.203
208	351.685	0.469	1.203
209	351.807	0.469	1.203
210	352.905	0.471	1.203
211	352.905	0.471	1.203
212	352.783	0.47	1.203
213	352.417	0.47	1.203
214	352.661	0.47	1.203
215	353.027	0.471	1.203
216	352.417	0.47	1.203
217	352.783	0.47	1.203
218	352.173	0.47	1.203
219	352.539	0.47	1.203
220	351.807	0.469	1.203
221	351.196	0.468	1.203
222	351.807	0.469	1.203
223	351.807	0.469	1.203
224	351.44	0.469	1.203
225	349.731	0.466	1.203
226	351.074	0.468	1.203
227	350.952	0.468	1.203
228	352.173	0.47	1.203
229	351.807	0.469	1.203
230	352.173	0.47	1.203
231	352.417	0.47	1.203
232	352.173	0.47	1.203
233	351.929	0.469	1.203
234	352.051	0.469	1.203
235	352.539	0.47	1.203
236	353.271	0.471	1.203
237	353.271	0.471	1.203
238	353.76	0.472	1.203
239	353.394	0.471	1.203
240	353.271	0.471	1.203
241	353.516	0.471	1.203
242	353.516	0.471	1.203
243	353.76	0.472	1.203
244	353.516	0.471	1.203
245	353.638	0.472	1.203
246	354.004	0.472	1.203
247	353.882	0.472	1.203
248	354.004	0.472	1.203
249	354.248	0.472	1.203
250	353.882	0.472	1.203
251	354.248	0.472	1.203
252	354.248	0.472	1.203
253	354.736	0.473	1.203
254	354.98	0.473	1.203
255	355.225	0.474	1.203
256	355.591	0.474	1.203
257	355.225	0.474	1.203
258	355.469	0.474	1.203
259	354.858	0.473	1.203
260	355.713	0.474	1.203
261	355.469	0.474	1.203
262	355.103	0.473	1.203
263	355.103	0.473	1.203
264	354.736	0.473	1.203
265	354.858	0.473	1.203
266	355.591	0.474	1.203
267	354.858	0.473	1.203
268	353.76	0.472	1.203
269	354.37	0.472	1.203
270	354.126	0.472	1.203
271	353.76	0.472	1.203
272	353.516	0.471	1.203
273	353.882	0.472	1.203
274	353.394	0.471	1.203
275	353.882	0.472	1.203
276	353.638	0.472	1.203
277	353.76	0.472	1.203
278	352.661	0.47	1.203
279	353.027	0.471	1.203
280	353.394	0.471	1.203
281	352.661	0.47	1.203
282	353.149	0.471	1.203
283	352.783	0.47	1.203
284	352.539	0.47	1.203
285	352.417	0.47	1.203
286	353.394	0.471	1.203
287	353.149	0.471	1.203
288	352.783	0.47	1.203
289	351.563	0.469	1.203
290	352.295	0.47	1.203
291	352.905	0.471	1.203
292	352.905	0.471	1.203
293	353.149	0.471	1.203
294	352.905	0.471	1.203
295	353.027	0.471	1.203
296	353.149	0.471	1.203
297	353.516	0.471	1.203
298	352.783	0.47	1.203
299	354.614	0.473	1.203
300	353.76	0.472	1.203
301	354.248	0.472	1.203
302	353.882	0.472	1.203
303	354.614	0.473	1.203
304	354.492	0.473	1.203
305	354.126	0.472	1.203
306	354.004	0.472	1.203
307	353.76	0.472	1.203
308	354.004	0.472	1.203
309	353.516	0.471	1.203
310	353.76	0.472	1.203
311	353.882	0.472	1.203
312	353.271	0.471	1.203
313	353.882	0.472	1.203
314	353.394	0.471	1.203
315	354.126	0.472	1.203
316	353.271	0.471	1.203
317	354.37	0.472	1.203
318	353.149	0.471	1.203
319	354.37	0.472	1.203
320	353.638	0.472	1.203
321	353.882	0.472	1.203
322	353.76	0.472	1.203
323	354.004	0.472	1.203
324	353.76	0.472	1.203
325	353.882	0.472	1.203
326	354.126	0.472	1.203
327	353.882	0.472	1.203
328	354.248	0.472	1.203
329	353.149	0.471	1.203
330	352.051	0.469	1.203
331	352.905	0.471	1.203
332	352.783	0.47	1.203
333	352.661	0.47	1.203
334	352.295	0.47	1.203
335	351.685	0.469	1.203
336	352.417	0.47	1.203
337	353.027	0.471	1.203
338	351.807	0.469	1.203
339	352.905	0.471	1.203
340	352.417	0.47	1.203
341	352.173	0.47	1.203
342	352.783	0.47	1.203
343	352.661	0.47	1.203
344	352.783	0.47	1.203
345	353.027	0.471	1.203
346	353.027	0.471	1.203
347	352.295	0.47	1.203
348	354.004	0.472	1.203
349	352.905	0.471	1.203
350	352.661	0.47	1.203
351	352.905	0.471	1.203
352	352.783	0.47	1.203
353	353.271	0.471	1.203
354	353.76	0.472	1.203
355	353.271	0.471	1.203
356	353.76	0.472	1.203
357	353.882	0.472	1.203
358	353.149	0.471	1.203
359	354.126	0.472	1.203
360	354.248	0.472	1.203
361	353.882	0.472	1.203
362	353.76	0.472	1.203
363	354.37	0.472	1.203
364	353.76	0.472	1.203
365	353.882	0.472	1.203
366	353.882	0.472	1.203
367	353.516	0.471	1.203
368	354.248	0.472	1.203
369	354.126	0.472	1.203
370	354.858	0.473	1.203
371	354.004	0.472	1.203
372	354.248	0.472	1.203
373	354.614	0.473	1.203
374	354.492	0.473	1.203
375	354.004	0.472	1.203
376	354.37	0.472	1.203
377	354.492	0.473	1.203
378	354.004	0.472	1.203
379	354.614	0.473	1.203
380	354.004	0.472	1.203
381	354.37	0.472	1.203
382	354.37	0.472	1.203
383	354.37	0.472	1.203
384	354.37	0.472	1.203
385	353.882	0.472	1.203
386	353.638	0.472	1.203
387	353.394	0.471	1.203
388	354.492	0.473	1.203
389	353.516	0.471	1.203
390	353.76	0.472	1.203
391	353.394	0.471	1.203
392	353.638	0.472	1.203
393	354.248	0.472	1.203
394	353.394	0.471	1.203
395	353.76	0.472	1.203
396	354.248	0.472	1.203
397	352.783	0.47	1.203
398	352.051	0.469	1.203
399	353.027	0.471	1.203
400	352.783	0.47	1.203
401	353.149	0.471	1.203
402	352.661	0.47	1.203
403	352.905	0.471	1.203
404	352.905	0.471	1.203
405	352.783	0.47	1.203
406	352.661	0.47	1.203
407	352.661	0.47	1.203
408	352.783	0.47	1.203
409	353.271	0.471	1.203
410	353.271	0.471	1.203
411	353.516	0.471	1.203
412	353.516	0.471	1.203
413	353.516	0.471	1.203
414	352.783	0.47	1.203
415	353.027	0.471	1.203
416	353.027	0.471	1.203
417	353.149	0.471	1.203
418	352.783	0.47	1.203
419	353.027	0.471	1.203
420	353.638	0.472	1.203
421	353.149	0.471	1.203
422	352.661	0.47	1.203
423	352.539	0.47	1.203
424	352.173	0.47	1.203
425	352.905	0.471	1.203
426	353.027	0.471	1.203
427	353.516	0.471	1.203
428	352.051	0.469	1.203
429	353.027	0.471	1.203
430	353.027	0.471	1.203
431	353.394	0.471	1.203
432	353.516	0.471	1.203
433	354.614	0.473	1.203
434	355.103	0.473	1.203
435	354.492	0.473	1.203
436	354.248	0.472	1.203
437	354.248	0.472	1.203
438	354.248	0.472	1.203
439	354.614	0.473	1.203
440	354.126	0.472	1.203
441	354.736	0.473	1.203
442	354.492	0.473	1.203
443	354.492	0.473	1.203
444	354.614	0.473	1.203
445	354.248	0.472	1.203
446	355.225	0.474	1.203
447	355.103	0.473	1.203
448	353.882	0.472	1.203
449	355.591	0.474	1.203
450	356.567	0.475	1.203
451	356.567	0.475	1.203
452	357.544	0.477	1.203
453	356.567	0.475	1.203
454	357.178	0.476	1.203
455	358.765	0.478	1.203
456	357.91	0.477	1.203
457	358.032	0.477	1.203
458	358.887	0.479	1.203
459	359.619	0.479	1.203
460	359.863	0.48	1.203
461	359.253	0.479	1.203
462	360.596	0.481	1.203
463	361.45	0.482	1.203
464	362.305	0.483	1.203
465	361.328	0.482	1.203
466	362.671	0.484	1.203
467	362.427	0.483	1.203
468	362.305	0.483	1.203
469	363.159	0.484	1.203
470	364.014	0.485	1.203
471	364.99	0.487	1.203
472	364.868	0.486	1.203
473	365.356	0.487	1.203
474	365.234	0.487	1.203
475	365.967	0.488	1.203
476	366.943	0.489	1.203
477	368.042	0.491	1.203
478	368.408	0.491	1.203
479	368.042	0.491	1.203
480	368.652	0.492	1.203
481	369.995	0.493	1.203
482	370.605	0.494	1.203
483	371.338	0.495	1.203
484	371.582	0.495	1.203
485	371.704	0.496	1.203
486	373.047	0.497	1.203
487	373.779	0.498	1.203
488	371.948	0.496	1.203
489	373.291	0.498	1.203
490	374.023	0.499	1.203
491	374.146	0.499	1.203
492	374.268	0.499	1.203
493	375.244	0.5	1.203
494	376.099	0.501	1.203
495	376.831	0.502	1.203
496	377.563	0.503	1.203
497	378.052	0.504	1.203
498	378.174	0.504	1.203
499	378.662	0.505	1.203
500	380.005	0.507	1.203
501	381.104	0.508	1.203
502	381.714	0.509	1.203
503	381.836	0.509	1.203
504	383.057	0.511	1.203
505	383.423	0.511	1.203
506	385.376	0.514	1.203
507	385.254	0.514	1.203
508	385.376	0.514	1.203
509	386.23	0.515	1.203
510	386.719	0.516	1.203
511	387.329	0.516	1.203
512	388.062	0.517	1.203
513	389.526	0.519	1.203
514	390.015	0.52	1.203
515	391.113	0.521	1.203
516	390.991	0.521	1.203
517	392.334	0.523	1.203
518	392.822	0.524	1.203
519	393.433	0.525	1.203
520	394.287	0.526	1.203
521	395.142	0.527	1.203
522	395.874	0.528	1.203
523	396.24	0.528	1.203
524	396.484	0.529	1.203
525	396.606	0.529	1.203
526	398.071	0.531	1.203
527	398.315	0.531	1.203
528	399.17	0.532	1.203
529	399.902	0.533	1.203
530	399.536	0.533	1.203
531	399.902	0.533	1.203
532	401.245	0.535	1.203
533	402.1	0.536	1.203
534	402.466	0.537	1.203
535	402.344	0.536	1.203
536	403.076	0.537	1.203
537	403.687	0.538	1.203
538	403.564	0.538	1.203
539	403.931	0.539	1.203
540	404.053	0.539	1.203
541	404.175	0.539	1.203
542	404.663	0.54	1.203
543	405.273	0.54	1.203
544	405.518	0.541	1.203
545	405.518	0.541	1.203
546	406.738	0.542	1.203
547	406.372	0.542	1.203
548	406.982	0.543	1.203
549	406.86	0.542	1.203
550	408.081	0.544	1.203
551	408.691	0.545	1.203
552	409.424	0.546	1.203
553	409.424	0.546	1.203
554	410.156	0.547	1.203
555	410.767	0.548	1.203
556	412.231	0.55	1.203
557	412.476	0.55	1.203
558	413.33	0.551	1.203
559	413.696	0.552	1.203
560	414.917	0.553	1.203
561	415.405	0.554	1.203
562	415.527	0.554	1.203
563	416.992	0.556	1.203
564	417.48	0.557	1.203
565	418.945	0.559	1.203
566	419.067	0.559	1.203
567	420.044	0.56	1.203
568	420.776	0.561	1.203
569	421.387	0.562	1.203
570	420.898	0.561	1.203
571	421.021	0.561	1.203
572	422.241	0.563	1.203
573	422.974	0.564	1.203
574	423.706	0.565	1.203
575	424.194	0.566	1.203
576	424.561	0.566	1.203
577	425.537	0.567	1.203
578	425.537	0.567	1.203
579	426.27	0.568	1.203
580	427.246	0.57	1.203
581	427.368	0.57	1.203
582	427.734	0.57	1.203
583	428.589	0.571	1.203
584	429.688	0.573	1.203
585	431.152	0.575	1.203
586	431.03	0.575	1.203
587	431.152	0.575	1.203
588	433.838	0.578	1.203
589	433.35	0.578	1.203
590	433.35	0.578	1.203
591	434.326	0.579	1.203
592	434.204	0.579	1.203
593	435.181	0.58	1.203
594	435.791	0.581	1.203
595	435.547	0.581	1.203
596	436.157	0.582	1.203
597	436.646	0.582	1.203
598	437.012	0.583	1.203
599	436.89	0.583	1.203
600	437.012	0.583	1.203
601	437.622	0.583	1.203
602	438.721	0.585	1.203
603	439.209	0.586	1.203
604	440.43	0.587	1.203
605	439.575	0.586	1.203
606	439.209	0.586	1.203
607	440.063	0.587	1.203
608	442.139	0.59	1.203
609	441.65	0.589	1.203
610	441.04	0.588	1.203
611	442.139	0.59	1.203
612	441.162	0.588	1.203
613	442.749	0.59	1.203
614	442.505	0.59	1.203
615	443.237	0.591	1.203
616	443.97	0.592	1.203
617	443.848	0.592	1.203
618	442.383	0.59	1.203
619	444.336	0.592	1.203
620	444.214	0.592	1.203
621	445.313	0.594	1.203
622	445.801	0.594	1.203
623	446.411	0.595	1.203
624	447.021	0.596	1.203
625	447.754	0.597	1.203
626	448.12	0.597	1.203
627	447.876	0.597	1.203
628	450.684	0.601	1.203
629	450.195	0.6	1.203
630	450.806	0.601	1.203
631	451.172	0.602	1.203
632	451.782	0.602	1.203
633	452.026	0.603	1.203
634	453.857	0.605	1.203
635	454.59	0.606	1.203
636	454.956	0.607	1.203
637	456.055	0.608	1.203
638	455.811	0.608	1.203
639	457.031	0.609	1.203
640	457.275	0.61	1.203
641	457.886	0.611	1.203
642	458.984	0.612	1.203
643	459.839	0.613	1.203
644	460.205	0.614	1.203
645	459.961	0.613	1.203
646	461.792	0.616	1.203
647	461.548	0.615	1.203
648	463.135	0.618	1.203
649	462.524	0.617	1.203
650	462.891	0.617	1.203
651	463.989	0.619	1.203
652	464.6	0.619	1.203
653	465.698	0.621	1.203
654	465.942	0.621	1.203
655	466.553	0.622	1.203
656	466.309	0.622	1.203
657	467.896	0.624	1.203
658	467.651	0.624	1.203
659	468.994	0.625	1.203
660	469.482	0.626	1.203
661	468.75	0.625	1.203
662	469.238	0.626	1.203
663	469.727	0.626	1.203
664	470.215	0.627	1.203
665	469.727	0.626	1.203
666	470.459	0.627	1.203
667	470.215	0.627	1.203
668	471.558	0.629	1.203
669	470.947	0.628	1.203
670	471.68	0.629	1.203
671	471.924	0.629	1.203
672	472.046	0.629	1.203
673	472.656	0.63	1.203
674	472.412	0.63	1.203
675	473.022	0.631	1.203
676	472.778	0.63	1.203
677	474.243	0.632	1.203
678	473.511	0.631	1.203
679	474.854	0.633	1.203
680	474.609	0.633	1.203
681	475.098	0.633	1.203
682	476.074	0.635	1.203
683	476.685	0.636	1.203
684	477.051	0.636	1.203
685	477.417	0.637	1.203
686	478.149	0.638	1.203
687	478.638	0.638	1.203
688	479.736	0.64	1.203
689	479.98	0.64	1.203
690	480.957	0.641	1.203
691	481.567	0.642	1.203
692	482.422	0.643	1.203
693	483.154	0.644	1.203
694	484.009	0.645	1.203
695	484.009	0.645	1.203
696	484.741	0.646	1.203
697	484.863	0.646	1.203
698	484.985	0.647	1.203
699	485.962	0.648	1.203
700	485.962	0.648	1.203
701	486.328	0.648	1.203
702	487.549	0.65	1.203
703	488.525	0.651	1.203
704	487.671	0.65	1.203
705	488.403	0.651	1.203
706	488.892	0.652	1.203
707	489.136	0.652	1.203
708	487.671	0.65	1.203
709	490.356	0.654	1.203
710	491.455	0.655	1.203
711	492.31	0.656	1.203
712	492.31	0.656	1.203
713	492.676	0.657	1.203
714	493.164	0.658	1.203
715	494.263	0.659	1.203
716	494.751	0.66	1.203
717	495.483	0.661	1.203
718	496.094	0.661	1.203
719	495.972	0.661	1.203
720	496.948	0.663	1.203
721	497.803	0.664	1.203
722	498.535	0.665	1.203
723	498.657	0.665	1.203
724	499.268	0.666	1.203
725	498.657	0.665	1.203
726	500.488	0.667	1.203
727	500.61	0.667	1.203
728	498.779	0.665	1.203
729	501.343	0.668	1.203
730	502.197	0.67	1.203
731	503.052	0.671	1.203
732	503.418	0.671	1.203
733	504.15	0.672	1.203
734	504.028	0.672	1.203
735	506.348	0.675	1.203
736	505.859	0.674	1.203
737	505.981	0.675	1.203
738	506.348	0.675	1.203
739	506.958	0.676	1.203
740	507.324	0.676	1.203
741	508.667	0.678	1.203
742	508.423	0.678	1.203
743	508.301	0.678	1.203
744	508.301	0.678	1.203
745	507.69	0.677	1.203
746	508.789	0.678	1.203
747	509.521	0.679	1.203
748	510.254	0.68	1.203
749	509.888	0.68	1.203
750	511.108	0.681	1.203
751	511.597	0.682	1.203
752	512.451	0.683	1.203
753	512.939	0.684	1.203
754	513.916	0.685	1.203
755	514.893	0.687	1.203
756	515.869	0.688	1.203
757	515.991	0.688	1.203
758	516.724	0.689	1.203
759	516.602	0.689	1.203
760	517.212	0.69	1.203
761	517.7	0.69	1.203
762	518.433	0.691	1.203
763	518.555	0.691	1.203
764	518.188	0.691	1.203
765	518.555	0.691	1.203
766	519.531	0.693	1.203
767	519.653	0.693	1.203
768	519.775	0.693	1.203
769	520.264	0.694	1.203
770	521.118	0.695	1.203
771	521.118	0.695	1.203
772	521.606	0.695	1.203
773	522.583	0.697	1.203
774	522.827	0.697	1.203
775	523.315	0.698	1.203
776	524.17	0.699	1.203
777	523.193	0.698	1.203
778	524.536	0.699	1.203
779	523.926	0.699	1.203
780	524.902	0.7	1.203
781	525.024	0.7	1.203
782	526.123	0.701	1.203
783	526.123	0.701	1.203
784	527.1	0.703	1.203
785	526.978	0.703	1.203
786	528.564	0.705	1.203
787	528.32	0.704	1.203
788	529.297	0.706	1.203
789	529.663	0.706	1.203
790	530.518	0.707	1.203
791	531.86	0.709	1.203
792	532.227	0.71	1.203
793	532.715	0.71	1.203
794	533.203	0.711	1.203
795	533.936	0.712	1.203
796	534.302	0.712	1.203
797	534.79	0.713	1.203
798	534.546	0.713	1.203
799	534.79	0.713	1.203
800	534.546	0.713	1.203
801	536.255	0.715	1.203
802	536.133	0.715	1.203
803	537.231	0.716	1.203
804	537.354	0.716	1.203
805	537.964	0.717	1.203
806	538.452	0.718	1.203
807	539.673	0.72	1.203
808	539.673	0.72	1.203
809	540.161	0.72	1.203
810	540.649	0.721	1.203
811	541.138	0.722	1.203
812	540.894	0.721	1.203
813	542.236	0.723	1.203
814	541.748	0.722	1.203
815	542.969	0.724	1.203
816	542.358	0.723	1.203
817	543.213	0.724	1.203
818	542.969	0.724	1.203
819	543.823	0.725	1.203
820	543.457	0.725	1.203
821	543.823	0.725	1.203
822	543.457	0.725	1.203
823	544.434	0.726	1.203
824	545.41	0.727	1.203
825	545.41	0.727	1.203
826	545.776	0.728	1.203
827	545.532	0.727	1.203
828	547.241	0.73	1.203
829	546.265	0.728	1.203
830	546.387	0.729	1.203
831	546.265	0.728	1.203
832	546.875	0.729	1.203
833	547.241	0.73	1.203
834	547.607	0.73	1.203
835	547.852	0.73	1.203
836	548.34	0.731	1.203
837	549.316	0.732	1.203
838	548.462	0.731	1.203
839	549.683	0.733	1.203
840	549.683	0.733	1.203
841	550.903	0.735	1.203
842	550.781	0.734	1.203
843	552.734	0.737	1.203
844	552.856	0.737	1.203
845	553.955	0.739	1.203
846	553.955	0.739	1.203
847	553.345	0.738	1.203
848	555.298	0.74	1.203
849	555.42	0.741	1.203
850	555.42	0.741	1.203
851	555.42	0.741	1.203
852	556.03	0.741	1.203
853	556.152	0.742	1.203
854	557.495	0.743	1.203
855	557.495	0.743	1.203
856	557.861	0.744	1.203
857	559.082	0.745	1.203
858	558.838	0.745	1.203
859	559.204	0.746	1.203
860	558.96	0.745	1.203
861	559.082	0.745	1.203
862	559.448	0.746	1.203
863	560.181	0.747	1.203
864	560.913	0.748	1.203
865	561.523	0.749	1.203
866	561.035	0.748	1.203
867	560.425	0.747	1.203
868	563.477	0.751	1.203
869	562.134	0.75	1.203
870	561.646	0.749	1.203
871	561.89	0.749	1.203
872	562.866	0.75	1.203
873	563.354	0.751	1.203
874	563.721	0.752	1.203
875	564.697	0.753	1.203
876	564.941	0.753	1.203
877	565.43	0.754	1.203
878	565.063	0.753	1.203
879	565.796	0.754	1.203
880	566.528	0.755	1.203
881	567.383	0.757	1.203
882	567.139	0.756	1.203
883	567.383	0.757	1.203
884	567.627	0.757	1.203
885	568.97	0.759	1.203
886	568.481	0.758	1.203
887	569.092	0.759	1.203
888	571.167	0.762	1.203
889	570.679	0.761	1.203
890	570.557	0.761	1.203
891	571.167	0.762	1.203
892	571.533	0.762	1.203
893	572.632	0.764	1.203
894	573.364	0.764	1.203
895	573.975	0.765	1.203
896	573.73	0.765	1.203
897	574.951	0.767	1.203
898	574.463	0.766	1.203
899	575.439	0.767	1.203
900	575.562	0.767	1.203
901	575.562	0.767	1.203
902	576.05	0.768	1.203
903	576.294	0.768	1.203
904	576.782	0.769	1.203
905	577.515	0.77	1.203
906	577.026	0.769	1.203
907	577.637	0.77	1.203
908	577.881	0.771	1.203
909	578.125	0.771	1.203
910	577.393	0.77	1.203
911	577.759	0.77	1.203
912	578.857	0.772	1.203
913	578.735	0.772	1.203
914	579.224	0.772	1.203
915	579.346	0.772	1.203
916	579.346	0.772	1.203
917	579.59	0.773	1.203
918	578.857	0.772	1.203
919	579.468	0.773	1.203
920	579.468	0.773	1.203
921	579.712	0.773	1.203
922	579.468	0.773	1.203
923	579.224	0.772	1.203
924	580.444	0.774	1.203
925	580.688	0.774	1.203
926	580.933	0.775	1.203
927	581.665	0.776	1.203
928	581.787	0.776	1.203
929	582.275	0.776	1.203
930	583.008	0.777	1.203
931	583.74	0.778	1.203
932	584.106	0.779	1.203
933	584.473	0.779	1.203
934	585.205	0.78	1.203
935	585.815	0.781	1.203
936	585.205	0.78	1.203
937	586.182	0.782	1.203
938	586.67	0.782	1.203
939	587.28	0.783	1.203
940	587.158	0.783	1.203
941	587.891	0.784	1.203
942	588.257	0.784	1.203
943	588.745	0.785	1.203
944	588.867	0.785	1.203
945	590.21	0.787	1.203
946	590.454	0.787	1.203
947	590.82	0.788	1.203
948	591.187	0.788	1.203
949	592.651	0.79	1.203
950	593.384	0.791	1.203
951	594.482	0.793	1.203
952	594.116	0.792	1.203
953	593.994	0.792	1.203
954	594.482	0.793	1.203
955	594.727	0.793	1.203
956	594.36	0.792	1.203
957	593.262	0.791	1.203
958	594.36	0.792	1.203
959	593.506	0.791	1.203
960	594.604	0.793	1.203
961	594.116	0.792	1.203
962	595.825	0.794	1.203
963	595.093	0.793	1.203
964	595.459	0.794	1.203
965	594.727	0.793	1.203
966	594.971	0.793	1.203
967	595.459	0.794	1.203
968	596.069	0.795	1.203
969	595.581	0.794	1.203
970	596.436	0.795	1.203
971	596.313	0.795	1.203
972	596.68	0.796	1.203
973	595.825	0.794	1.203
974	596.68	0.796	1.203
975	597.778	0.797	1.203
976	597.412	0.797	1.203
977	597.534	0.797	1.203
978	598.633	0.798	1.203
979	598.877	0.799	1.203
980	598.755	0.798	1.203
981	599.121	0.799	1.203
982	600.22	0.8	1.203
983	600.586	0.801	1.203
984	601.196	0.802	1.203
985	600.098	0.8	1.203
986	601.318	0.802	1.203
987	601.929	0.803	1.203
988	601.807	0.802	1.203
989	601.563	0.802	1.203
990	602.783	0.804	1.203
991	603.027	0.804	1.203
992	603.149	0.804	1.203
993	603.882	0.805	1.203
994	604.126	0.806	1.203
995	605.591	0.807	1.203
996	605.103	0.807	1.203
997	605.469	0.807	1.203
998	606.323	0.808	1.203
999	606.323	0.808	1.203
1000	607.056	0.809	1.203
1001	606.812	0.809	1.203
1002	607.544	0.81	1.203
1003	608.154	0.811	1.203
1004	609.131	0.812	1.203
1005	608.154	0.811	1.203
1006	609.375	0.813	1.203
1007	610.107	0.813	1.203
1008	608.887	0.812	1.203
1009	610.229	0.814	1.203
1010	610.352	0.814	1.203
1011	610.84	0.814	1.203
1012	610.596	0.814	1.203
1013	611.816	0.816	1.203
1014	611.45	0.815	1.203
1015	611.816	0.816	1.203
1016	612.061	0.816	1.203
1017	612.183	0.816	1.203
1018	612.915	0.817	1.203
1019	613.525	0.818	1.203
1020	613.525	0.818	1.203
1021	614.136	0.819	1.203
1022	613.647	0.818	1.203
1023	614.624	0.819	1.203
1024	614.624	0.819	1.203
1025	615.845	0.821	1.203
1026	615.723	0.821	1.203
1027	616.333	0.822	1.203
1028	616.333	0.822	1.203
1029	616.699	0.822	1.203
1030	616.577	0.822	1.203
1031	616.699	0.822	1.203
1032	616.821	0.822	1.203
1033	617.676	0.824	1.203
1034	617.432	0.823	1.203
1035	618.774	0.825	1.203
1036	618.164	0.824	1.203
1037	618.652	0.825	1.203
1038	618.53	0.825	1.203
1039	618.896	0.825	1.203
1040	619.263	0.826	1.203
1041	619.751	0.826	1.203
1042	620.361	0.827	1.203
1043	620.239	0.827	1.203
1044	619.873	0.826	1.203
1045	619.751	0.826	1.203
1046	620.117	0.827	1.203
1047	620.483	0.827	1.203
1048	620.117	0.827	1.203
1049	619.873	0.826	1.203
1050	619.995	0.827	1.203
1051	620.605	0.827	1.203
1052	620.483	0.827	1.203
1053	620.605	0.827	1.203
1054	620.85	0.828	1.203
1055	621.46	0.829	1.203
1056	621.216	0.828	1.203
1057	622.192	0.83	1.203
1058	622.437	0.83	1.203
1059	622.681	0.83	1.203
1060	623.779	0.832	1.203
1061	623.291	0.831	1.203
1062	624.146	0.832	1.203
1063	624.268	0.832	1.203
1064	624.756	0.833	1.203
1065	624.634	0.833	1.203
1066	624.634	0.833	1.203
1067	625.366	0.834	1.203
1068	624.634	0.833	1.203
1069	625.732	0.834	1.203
1070	625.366	0.834	1.203
1071	625.61	0.834	1.203
1072	626.099	0.835	1.203
1073	626.343	0.835	1.203
1074	626.587	0.835	1.203
1075	627.319	0.836	1.203
1076	627.319	0.836	1.203
1077	628.54	0.838	1.203
1078	628.418	0.838	1.203
1079	629.395	0.839	1.203
1080	629.395	0.839	1.203
1081	629.028	0.839	1.203
1082	629.272	0.839	1.203
1083	629.883	0.84	1.203
1084	630.127	0.84	1.203
1085	631.226	0.842	1.203
1086	631.104	0.841	1.203
1087	630.493	0.841	1.203
1088	631.226	0.842	1.203
1089	630.249	0.84	1.203
1090	631.104	0.841	1.203
1091	630.859	0.841	1.203
1092	630.859	0.841	1.203
1093	630.981	0.841	1.203
1094	631.348	0.842	1.203
1095	631.348	0.842	1.203
1096	631.226	0.842	1.203
1097	631.958	0.843	1.203
1098	631.47	0.842	1.203
1099	631.714	0.842	1.203
1100	631.958	0.843	1.203
1101	631.958	0.843	1.203
1102	632.446	0.843	1.203
1103	633.545	0.845	1.203
1104	632.935	0.844	1.203
1105	633.423	0.845	1.203
1106	631.958	0.843	1.203
1107	632.446	0.843	1.203
1108	633.057	0.844	1.203
1109	633.667	0.845	1.203
1110	631.958	0.843	1.203
1111	632.568	0.843	1.203
1112	631.836	0.842	1.203
1113	632.568	0.843	1.203
1114	633.301	0.844	1.203
1115	633.301	0.844	1.203
1116	632.813	0.844	1.203
1117	633.789	0.845	1.203
1118	632.813	0.844	1.203
1119	633.545	0.845	1.203
1120	634.277	0.846	1.203
1121	634.155	0.846	1.203
1122	634.888	0.847	1.203
1123	635.132	0.847	1.203
1124	635.62	0.847	1.203
1125	636.475	0.849	1.203
1126	635.498	0.847	1.203
1127	635.986	0.848	1.203
1128	637.939	0.851	1.203
1129	637.573	0.85	1.203
1130	637.451	0.85	1.203
1131	637.329	0.85	1.203
1132	636.963	0.849	1.203
1133	637.329	0.85	1.203
1134	638.428	0.851	1.203
1135	637.939	0.851	1.203
1136	638.55	0.851	1.203
1137	639.038	0.852	1.203
1138	637.695	0.85	1.203
1139	637.817	0.85	1.203
1140	638.184	0.851	1.203
1141	637.817	0.85	1.203
1142	639.16	0.852	1.203
1143	638.062	0.851	1.203
1144	639.16	0.852	1.203
1145	639.893	0.853	1.203
1146	640.381	0.854	1.203
1147	639.282	0.852	1.203
1148	640.625	0.854	1.203
1149	639.771	0.853	1.203
1150	640.259	0.854	1.203
1151	640.015	0.853	1.203
1152	640.747	0.854	1.203
1153	640.747	0.854	1.203
1154	641.479	0.855	1.203
1155	640.991	0.855	1.203
1156	640.137	0.854	1.203
1157	641.479	0.855	1.203
1158	641.113	0.855	1.203
1159	641.724	0.856	1.203
1160	641.602	0.855	1.203
1161	641.602	0.855	1.203
1162	641.846	0.856	1.203
1163	642.334	0.856	1.203
1164	642.944	0.857	1.203
1165	644.043	0.859	1.203
1166	643.188	0.858	1.203
1167	643.433	0.858	1.203
1168	643.921	0.859	1.203
1169	643.921	0.859	1.203
1170	643.555	0.858	1.203
1171	643.799	0.858	1.203
1172	644.043	0.859	1.203
1173	644.165	0.859	1.203
1174	643.921	0.859	1.203
1175	643.799	0.858	1.203
1176	643.433	0.858	1.203
1177	644.043	0.859	1.203
1178	644.043	0.859	1.203
1179	643.799	0.858	1.203
1180	643.921	0.859	1.203
1181	643.799	0.858	1.203
1182	644.653	0.86	1.203
1183	645.02	0.86	1.203
1184	645.02	0.86	1.203
1185	645.264	0.86	1.203
1186	645.02	0.86	1.203
1187	645.386	0.861	1.203
1188	645.874	0.861	1.203
1189	646.362	0.862	1.203
1190	645.752	0.861	1.203
1191	646.362	0.862	1.203
1192	646.24	0.862	1.203
1193	646.484	0.862	1.203
1194	647.095	0.863	1.203
1195	646.729	0.862	1.203
1196	646.606	0.862	1.203
1197	646.606	0.862	1.203
1198	646.851	0.862	1.203
1199	647.095	0.863	1.203
1200	647.827	0.864	1.203
1201	647.583	0.863	1.203
1202	648.315	0.864	1.203
1203	648.071	0.864	1.203
1204	649.17	0.866	1.203
1205	648.682	0.865	1.203
1206	649.048	0.865	1.203
1207	649.17	0.866	1.203
1208	649.658	0.866	1.203
1209	649.78	0.866	1.203
1210	650.879	0.868	1.203
1211	649.536	0.866	1.203
1212	650.879	0.868	1.203
1213	650.757	0.868	1.203
1214	651.245	0.868	1.203
1215	651.489	0.869	1.203
1216	651.001	0.868	1.203
1217	651.489	0.869	1.203
1218	651.489	0.869	1.203
1219	651.733	0.869	1.203
1220	652.222	0.87	1.203
1221	652.71	0.87	1.203
1222	653.442	0.871	1.203
1223	653.442	0.871	1.203
1224	653.198	0.871	1.203
1225	652.344	0.87	1.203
1226	653.32	0.871	1.203
1227	654.175	0.872	1.203
1228	652.588	0.87	1.203
1229	652.466	0.87	1.203
1230	653.564	0.871	1.203
1231	653.809	0.872	1.203
1232	654.053	0.872	1.203
1233	654.053	0.872	1.203
1234	653.442	0.871	1.203
1235	654.175	0.872	1.203
1236	653.564	0.871	1.203
1237	654.053	0.872	1.203
1238	653.931	0.872	1.203
1239	654.907	0.873	1.203
1240	655.151	0.874	1.203
1241	655.273	0.874	1.203
1242	655.518	0.874	1.203
1243	655.518	0.874	1.203
1244	655.273	0.874	1.203
1245	654.419	0.873	1.203
1246	656.25	0.875	1.203
1247	655.396	0.874	1.203
1248	655.396	0.874	1.203
1249	655.518	0.874	1.203
1250	656.25	0.875	1.203
1251	656.616	0.875	1.203
1252	657.227	0.876	1.203
1253	657.471	0.877	1.203
1254	657.349	0.876	1.203
1255	656.86	0.876	1.203
1256	657.471	0.877	1.203
1257	656.982	0.876	1.203
1258	657.471	0.877	1.203
1259	657.471	0.877	1.203
1260	658.325	0.878	1.203
1261	658.813	0.878	1.203
1262	658.569	0.878	1.203
1263	658.203	0.878	1.203
1264	658.081	0.877	1.203
1265	658.081	0.877	1.203
1266	658.813	0.878	1.203
1267	659.668	0.88	1.203
1268	658.325	0.878	1.203
1269	657.837	0.877	1.203
1270	658.691	0.878	1.203
1271	658.813	0.878	1.203
1272	659.18	0.879	1.203
1273	660.156	0.88	1.203
1274	659.79	0.88	1.203
1275	659.912	0.88	1.203
1276	660.034	0.88	1.203
1277	660.156	0.88	1.203
1278	661.133	0.882	1.203
1279	660.889	0.881	1.203
1280	661.133	0.882	1.203
1281	661.255	0.882	1.203
1282	661.377	0.882	1.203
1283	661.255	0.882	1.203
1284	661.499	0.882	1.203
1285	660.767	0.881	1.203
1286	661.743	0.882	1.203
1287	662.354	0.883	1.203
1288	662.354	0.883	1.203
1289	661.499	0.882	1.203
1290	662.354	0.883	1.203
1291	661.865	0.882	1.203
1292	662.476	0.883	1.203
1293	662.109	0.883	1.203
1294	662.964	0.884	1.203
1295	663.086	0.884	1.203
1296	663.94	0.885	1.203
1297	663.452	0.885	1.203
1298	663.452	0.885	1.203
1299	664.063	0.885	1.203
1300	664.185	0.886	1.203
1301	664.429	0.886	1.203
1302	664.063	0.885	1.203
1303	664.673	0.886	1.203
1304	664.917	0.887	1.203
1305	665.161	0.887	1.203
1306	665.039	0.887	1.203
1307	666.016	0.888	1.203
1308	665.283	0.887	1.203
1309	664.673	0.886	1.203
1310	664.795	0.886	1.203
1311	665.283	0.887	1.203
1312	665.649	0.888	1.203
1313	666.26	0.888	1.203
1314	665.161	0.887	1.203
1315	666.382	0.889	1.203
1316	665.771	0.888	1.203
1317	666.504	0.889	1.203
1318	665.771	0.888	1.203
1319	666.504	0.889	1.203
1320	665.283	0.887	1.203
1321	664.917	0.887	1.203
1322	665.161	0.887	1.203
1323	665.527	0.887	1.203
1324	665.527	0.887	1.203
1325	666.26	0.888	1.203
1326	665.771	0.888	1.203
1327	666.26	0.888	1.203
1328	666.016	0.888	1.203
1329	666.016	0.888	1.203
1330	665.649	0.888	1.203
1331	666.138	0.888	1.203
1332	666.26	0.888	1.203
1333	666.382	0.889	1.203
1334	666.138	0.888	1.203
1335	666.626	0.889	1.203
1336	667.114	0.889	1.203
1337	667.603	0.89	1.203
1338	666.87	0.889	1.203
1339	667.48	0.89	1.203
1340	667.48	0.89	1.203
1341	668.457	0.891	1.203
1342	668.579	0.891	1.203
1343	669.8	0.893	1.203
1344	669.189	0.892	1.203
1345	669.556	0.893	1.203
1346	670.044	0.893	1.203
1347	671.387	0.895	1.203
1348	670.654	0.894	1.203
1349	671.265	0.895	1.203
1350	671.265	0.895	1.203
1351	670.654	0.894	1.203
1352	670.654	0.894	1.203
1353	671.143	0.895	1.203
1354	671.021	0.895	1.203
1355	671.265	0.895	1.203
1356	671.509	0.895	1.203
1357	672.241	0.896	1.203
1358	670.776	0.894	1.203
1359	671.143	0.895	1.203
1360	671.631	0.896	1.203
1361	671.143	0.895	1.203
1362	671.875	0.896	1.203
1363	671.509	0.895	1.203
1364	672.119	0.896	1.203
1365	671.997	0.896	1.203
1366	672.607	0.897	1.203
1367	671.631	0.896	1.203
1368	672.729	0.897	1.203
1369	672.119	0.896	1.203
1370	672.852	0.897	1.203
1371	672.485	0.897	1.203
1372	672.974	0.897	1.203
1373	672.974	0.897	1.203
1374	673.706	0.898	1.203
1375	674.316	0.899	1.203
1376	673.218	0.898	1.203
1377	673.828	0.898	1.203
1378	673.584	0.898	1.203
1379	673.828	0.898	1.203
1380	674.194	0.899	1.203
1381	674.561	0.899	1.203
1382	673.828	0.898	1.203
1383	673.828	0.898	1.203
1384	674.316	0.899	1.203
1385	674.194	0.899	1.203
1386	674.194	0.899	1.203
1387	673.828	0.898	1.203
1388	674.683	0.9	1.203
1389	673.95	0.899	1.203
1390	673.096	0.897	1.203
1391	673.706	0.898	1.203
1392	673.34	0.898	1.203
1393	673.828	0.898	1.203
1394	673.706	0.898	1.203
1395	673.828	0.898	1.203
1396	672.852	0.897	1.203
1397	672.974	0.897	1.203
1398	672.852	0.897	1.203
1399	673.34	0.898	1.203
1400	673.95	0.899	1.203
1401	673.584	0.898	1.203
1402	674.194	0.899	1.203
1403	674.561	0.899	1.203
1404	675.415	0.901	1.203
1405	675.781	0.901	1.203
1406	676.392	0.902	1.203
1407	675.537	0.901	1.203
1408	676.27	0.902	1.203
1409	676.514	0.902	1.203
1410	675.781	0.901	1.203
1411	676.636	0.902	1.203
1412	676.514	0.902	1.203
1413	677.124	0.903	1.203
1414	676.88	0.903	1.203
1415	677.49	0.903	1.203
1416	676.27	0.902	1.203
1417	677.368	0.903	1.203
1418	676.758	0.902	1.203
1419	677.002	0.903	1.203
1420	676.514	0.902	1.203
1421	676.514	0.902	1.203
1422	676.392	0.902	1.203
1423	677.734	0.904	1.203
1424	678.223	0.904	1.203
1425	678.101	0.904	1.203
1426	678.223	0.904	1.203
1427	677.856	0.904	1.203
1428	678.345	0.904	1.203
1429	678.589	0.905	1.203
1430	678.467	0.905	1.203
1431	678.711	0.905	1.203
1432	678.345	0.904	1.203
1433	678.101	0.904	1.203
1434	678.467	0.905	1.203
1435	678.589	0.905	1.203
1436	678.589	0.905	1.203
1437	678.345	0.904	1.203
1438	678.711	0.905	1.203
1439	678.345	0.904	1.203
1440	679.199	0.906	1.203
1441	679.321	0.906	1.203
1442	680.176	0.907	1.203
1443	679.81	0.906	1.203
1444	680.542	0.907	1.203
1445	680.298	0.907	1.203
1446	680.176	0.907	1.203
1447	680.298	0.907	1.203
1448	680.42	0.907	1.203
1449	680.298	0.907	1.203
1450	680.298	0.907	1.203
1451	680.42	0.907	1.203
1452	681.152	0.908	1.203
1453	680.542	0.907	1.203
1454	680.542	0.907	1.203
1455	679.321	0.906	1.203
1456	680.42	0.907	1.203
1457	680.664	0.908	1.203
1458	680.176	0.907	1.203
1459	680.542	0.907	1.203
1460	681.03	0.908	1.203
1461	680.786	0.908	1.203
1462	681.641	0.909	1.203
1463	681.641	0.909	1.203
1464	681.763	0.909	1.203
1465	681.519	0.909	1.203
1466	682.617	0.91	1.203
1467	682.129	0.91	1.203
1468	682.129	0.91	1.203
1469	682.617	0.91	1.203
1470	683.228	0.911	1.203
1471	683.594	0.911	1.203
1472	683.838	0.912	1.203
1473	683.96	0.912	1.203
1474	683.96	0.912	1.203
1475	684.204	0.912	1.203
1476	683.96	0.912	1.203
1477	684.814	0.913	1.203
1478	683.96	0.912	1.203
1479	683.716	0.912	1.203
1480	683.594	0.911	1.203
1481	684.57	0.913	1.203
1482	684.814	0.913	1.203
1483	684.937	0.913	1.203
1484	684.692	0.913	1.203
1485	685.059	0.913	1.203
1486	684.326	0.912	1.203
1487	684.937	0.913	1.203
1488	684.814	0.913	1.203
1489	684.57	0.913	1.203
1490	685.913	0.915	1.203
1491	686.401	0.915	1.203
1492	686.646	0.916	1.203
1493	686.89	0.916	1.203
1494	686.157	0.915	1.203
1495	686.768	0.916	1.203
1496	687.012	0.916	1.203
1497	687.134	0.916	1.203
1498	686.768	0.916	1.203
1499	686.401	0.915	1.203
1500	686.89	0.916	1.203
1501	687.378	0.917	1.203
1502	686.401	0.915	1.203
1503	686.646	0.916	1.203
1504	686.523	0.915	1.203
1505	685.181	0.914	1.203
1506	687.012	0.916	1.203
1507	687.012	0.916	1.203
1508	686.89	0.916	1.203
1509	686.89	0.916	1.203
1510	687.988	0.917	1.203
1511	687.744	0.917	1.203
1512	688.354	0.918	1.203
1513	688.721	0.918	1.203
1514	687.988	0.917	1.203
1515	688.354	0.918	1.203
1516	687.988	0.917	1.203
1517	687.622	0.917	1.203
1518	688.354	0.918	1.203
1519	686.768	0.916	1.203
1520	687.378	0.917	1.203
1521	687.866	0.917	1.203
1522	687.988	0.917	1.203
1523	687.988	0.917	1.203
1524	687.744	0.917	1.203
1525	686.89	0.916	1.203
1526	688.11	0.917	1.203
1527	689.453	0.919	1.203
1528	688.477	0.918	1.203
1529	688.843	0.918	1.203
1530	689.209	0.919	1.203
1531	689.697	0.92	1.203
1532	690.308	0.92	1.203
1533	690.308	0.92	1.203
1534	691.162	0.922	1.203
1535	690.552	0.921	1.203
1536	690.918	0.921	1.203
1537	690.796	0.921	1.203
1538	691.04	0.921	1.203
1539	691.406	0.922	1.203
1540	691.284	0.922	1.203
1541	691.65	0.922	1.203
1542	691.04	0.921	1.203
1543	691.65	0.922	1.203
1544	692.261	0.923	1.203
1545	690.796	0.921	1.203
1546	692.261	0.923	1.203
1547	692.627	0.924	1.203
1548	692.505	0.923	1.203
1549	691.772	0.922	1.203
1550	692.383	0.923	1.203
1551	692.505	0.923	1.203
1552	692.505	0.923	1.203
1553	692.749	0.924	1.203
1554	692.139	0.923	1.203
1555	692.139	0.923	1.203
1556	692.017	0.923	1.203
1557	691.406	0.922	1.203
1558	691.772	0.922	1.203
1559	691.406	0.922	1.203
1560	690.552	0.921	1.203
1561	691.04	0.921	1.203
1562	690.918	0.921	1.203
1563	691.772	0.922	1.203
1564	690.918	0.921	1.203
1565	691.528	0.922	1.203
1566	690.674	0.921	1.203
1567	691.528	0.922	1.203
1568	690.308	0.92	1.203
1569	690.674	0.921	1.203
1570	690.43	0.921	1.203
1571	691.162	0.922	1.203
1572	690.918	0.921	1.203
1573	690.796	0.921	1.203
1574	690.308	0.92	1.203
1575	690.918	0.921	1.203
1576	690.918	0.921	1.203
1577	691.895	0.923	1.203
1578	691.772	0.922	1.203
1579	692.261	0.923	1.203
1580	691.895	0.923	1.203
1581	692.871	0.924	1.203
1582	692.627	0.924	1.203
1583	692.749	0.924	1.203
1584	693.359	0.924	1.203
1585	692.993	0.924	1.203
1586	693.359	0.924	1.203
1587	694.58	0.926	1.203
1588	694.58	0.926	1.203
1589	694.58	0.926	1.203
1590	695.068	0.927	1.203
1591	694.092	0.925	1.203
1592	695.313	0.927	1.203
1593	695.313	0.927	1.203
1594	695.435	0.927	1.203
1595	695.435	0.927	1.203
1596	696.533	0.929	1.203
1597	696.045	0.928	1.203
1598	694.458	0.926	1.203
1599	695.557	0.927	1.203
1600	695.557	0.927	1.203
1601	695.801	0.928	1.203
1602	696.167	0.928	1.203
1603	696.899	0.929	1.203
1604	695.801	0.928	1.203
1605	695.923	0.928	1.203
1606	696.533	0.929	1.203
1607	696.655	0.929	1.203
1608	696.899	0.929	1.203
1609	697.021	0.929	1.203
1610	696.655	0.929	1.203
1611	696.655	0.929	1.203
1612	696.533	0.929	1.203
1613	697.266	0.93	1.203
1614	697.021	0.929	1.203
1615	697.021	0.929	1.203
1616	696.289	0.928	1.203
1617	697.266	0.93	1.203
1618	696.289	0.928	1.203
1619	696.899	0.929	1.203
1620	696.899	0.929	1.203
1621	697.388	0.93	1.203
1622	697.51	0.93	1.203
1623	697.021	0.929	1.203
1624	696.655	0.929	1.203
1625	696.777	0.929	1.203
1626	696.777	0.929	1.203
1627	697.144	0.93	1.203
1628	697.632	0.93	1.203
1629	697.754	0.93	1.203
1630	697.144	0.93	1.203
1631	697.388	0.93	1.203
1632	696.533	0.929	1.203
1633	696.533	0.929	1.203
1634	696.899	0.929	1.203
1635	697.144	0.93	1.203
1636	696.411	0.929	1.203
1637	697.266	0.93	1.203
1638	696.533	0.929	1.203
1639	697.021	0.929	1.203
1640	697.144	0.93	1.203
1641	697.021	0.929	1.203
1642	696.289	0.928	1.203
1643	697.021	0.929	1.203
1644	697.021	0.929	1.203
1645	697.51	0.93	1.203
1646	697.51	0.93	1.203
1647	697.51	0.93	1.203
1648	698.242	0.931	1.203
1649	698.12	0.931	1.203
1650	698.12	0.931	1.203
1651	698.73	0.932	1.203
1652	698.73	0.932	1.203
1653	698.12	0.931	1.203
1654	698.486	0.931	1.203
1655	698.853	0.932	1.203
1656	698.486	0.931	1.203
1657	699.341	0.932	1.203
1658	698.853	0.932	1.203
1659	699.707	0.933	1.203
1660	699.951	0.933	1.203
1661	700.562	0.934	1.203
1662	700.317	0.934	1.203
1663	701.416	0.935	1.203
1664	701.294	0.935	1.203
1665	702.393	0.937	1.203
1666	702.637	0.937	1.203
1667	703.613	0.938	1.203
1668	702.881	0.937	1.203
1669	704.224	0.939	1.203
1670	703.369	0.938	1.203
1671	703.613	0.938	1.203
1672	703.491	0.938	1.203
1673	703.125	0.938	1.203
1674	703.247	0.938	1.203
1675	703.369	0.938	1.203
1676	702.881	0.937	1.203
1677	703.857	0.938	1.203
1678	704.102	0.939	1.203
1679	704.102	0.939	1.203
1680	703.613	0.938	1.203
1681	703.735	0.938	1.203
1682	703.979	0.939	1.203
1683	704.224	0.939	1.203
1684	704.956	0.94	1.203
1685	704.956	0.94	1.203
1686	705.078	0.94	1.203
1687	704.59	0.939	1.203
1688	704.468	0.939	1.203
1689	704.712	0.94	1.203
1690	704.224	0.939	1.203
1691	704.102	0.939	1.203
1692	704.224	0.939	1.203
1693	703.857	0.938	1.203
1694	704.712	0.94	1.203
1695	704.468	0.939	1.203
1696	704.59	0.939	1.203
1697	704.834	0.94	1.203
1698	704.956	0.94	1.203
1699	705.078	0.94	1.203
1700	705.688	0.941	1.203
1701	705.566	0.941	1.203
1702	705.444	0.941	1.203
1703	705.444	0.941	1.203
1704	706.177	0.942	1.203
1705	706.177	0.942	1.203
1706	704.956	0.94	1.203
1707	705.2	0.94	1.203
1708	704.834	0.94	1.203
1709	705.322	0.94	1.203
1710	705.2	0.94	1.203
1711	704.59	0.939	1.203
1712	704.59	0.939	1.203
1713	703.979	0.939	1.203
1714	703.735	0.938	1.203
1715	703.735	0.938	1.203
1716	703.857	0.938	1.203
1717	703.491	0.938	1.203
1718	703.613	0.938	1.203
1719	703.491	0.938	1.203
1720	703.491	0.938	1.203
1721	703.125	0.938	1.203
1722	703.125	0.938	1.203
1723	703.857	0.938	1.203
1724	703.735	0.938	1.203
1725	703.857	0.938	1.203
1726	702.881	0.937	1.203
1727	703.857	0.938	1.203
1728	702.881	0.937	1.203
1729	705.566	0.941	1.203
1730	704.102	0.939	1.203
1731	705.322	0.94	1.203
1732	704.834	0.94	1.203
1733	705.566	0.941	1.203
1734	705.566	0.941	1.203
1735	706.299	0.942	1.203
1736	706.055	0.941	1.203
1737	706.299	0.942	1.203
1738	706.787	0.942	1.203
1739	706.543	0.942	1.203
1740	707.397	0.943	1.203
1741	707.397	0.943	1.203
1742	708.008	0.944	1.203
1743	707.275	0.943	1.203
1744	707.764	0.944	1.203
1745	707.642	0.944	1.203
1746	706.909	0.943	1.203
1747	707.886	0.944	1.203
1748	707.764	0.944	1.203
1749	708.008	0.944	1.203
1750	707.764	0.944	1.203
1751	707.52	0.943	1.203
1752	707.642	0.944	1.203
1753	707.275	0.943	1.203
1754	707.764	0.944	1.203
1755	707.764	0.944	1.203
1756	707.764	0.944	1.203
1757	707.764	0.944	1.203
1758	708.252	0.944	1.203
1759	708.008	0.944	1.203
1760	708.13	0.944	1.203
1761	707.642	0.944	1.203
1762	708.496	0.945	1.203
1763	708.252	0.944	1.203
1764	707.642	0.944	1.203
1765	706.909	0.943	1.203
1766	707.397	0.943	1.203
1767	707.886	0.944	1.203
1768	706.665	0.942	1.203
1769	706.421	0.942	1.203
1770	706.665	0.942	1.203
1771	707.642	0.944	1.203
1772	707.153	0.943	1.203
1773	707.275	0.943	1.203
1774	707.275	0.943	1.203
1775	707.764	0.944	1.203
1776	707.031	0.943	1.203
1777	706.177	0.942	1.203
1778	705.933	0.941	1.203
1779	707.031	0.943	1.203
1780	706.909	0.943	1.203
1781	706.665	0.942	1.203
1782	707.275	0.943	1.203
1783	706.299	0.942	1.203
1784	706.787	0.942	1.203
1785	705.688	0.941	1.203
1786	705.322	0.94	1.203
1787	705.688	0.941	1.203
1788	705.566	0.941	1.203
1789	705.566	0.941	1.203
1790	705.2	0.94	1.203
1791	705.688	0.941	1.203
1792	706.299	0.942	1.203
1793	706.177	0.942	1.203
1794	705.811	0.941	1.203
1795	705.444	0.941	1.203
1796	705.2	0.94	1.203
1797	705.444	0.941	1.203
1798	705.933	0.941	1.203
1799	705.322	0.94	1.203
1800	705.322	0.94	1.203
1801	705.566	0.941	1.203
1802	705.322	0.94	1.203
1803	705.078	0.94	1.203
1804	705.2	0.94	1.203
1805	704.224	0.939	1.203
1806	705.2	0.94	1.203
1807	705.566	0.941	1.203
1808	704.468	0.939	1.203
1809	704.834	0.94	1.203
1810	704.834	0.94	1.203
1811	705.078	0.94	1.203
1812	704.468	0.939	1.203
1813	703.613	0.938	1.203
1814	703.857	0.938	1.203
1815	703.613	0.938	1.203
1816	703.125	0.938	1.203
1817	703.613	0.938	1.203
1818	704.224	0.939	1.203
1819	704.468	0.939	1.203
1820	704.346	0.939	1.203
1821	703.857	0.938	1.203
1822	704.102	0.939	1.203
1823	704.712	0.94	1.203
1824	704.956	0.94	1.203
1825	703.491	0.938	1.203
1826	703.979	0.939	1.203
1827	704.59	0.939	1.203
1828	703.979	0.939	1.203
1829	702.881	0.937	1.203
1830	704.712	0.94	1.203
1831	704.346	0.939	1.203
1832	704.468	0.939	1.203
1833	704.59	0.939	1.203
1834	704.834	0.94	1.203
1835	705.322	0.94	1.203
1836	706.055	0.941	1.203
1837	705.933	0.941	1.203
1838	706.055	0.941	1.203
1839	706.421	0.942	1.203
1840	706.421	0.942	1.203
1841	706.665	0.942	1.203
1842	706.421	0.942	1.203
1843	706.787	0.942	1.203
1844	706.665	0.942	1.203
1845	707.153	0.943	1.203
1846	706.421	0.942	1.203
1847	707.153	0.943	1.203
1848	706.787	0.942	1.203
1849	707.886	0.944	1.203
1850	708.252	0.944	1.203
1851	708.984	0.945	1.203
1852	708.13	0.944	1.203
1853	709.717	0.946	1.203
1854	710.083	0.947	1.203
1855	710.938	0.948	1.203
1856	711.548	0.949	1.203
1857	712.036	0.949	1.203
1858	712.28	0.95	1.203
1859	712.28	0.95	1.203
1860	711.792	0.949	1.203
1861	712.524	0.95	1.203
1862	712.158	0.95	1.203
1863	711.914	0.949	1.203
1864	711.792	0.949	1.203
1865	712.402	0.95	1.203
1866	711.304	0.948	1.203
1867	711.67	0.949	1.203
1868	711.182	0.948	1.203
1869	711.182	0.948	1.203
1870	711.06	0.948	1.203
1871	711.06	0.948	1.203
1872	711.06	0.948	1.203
1873	710.938	0.948	1.203
1874	711.06	0.948	1.203
1875	710.693	0.948	1.203
1876	710.693	0.948	1.203
1877	710.449	0.947	1.203
1878	709.839	0.946	1.203
1879	709.473	0.946	1.203
1880	709.473	0.946	1.203
1881	710.327	0.947	1.203
1882	709.717	0.946	1.203
1883	710.938	0.948	1.203
1884	710.205	0.947	1.203
1885	711.426	0.949	1.203
1886	710.327	0.947	1.203
1887	711.182	0.948	1.203
1888	711.426	0.949	1.203
1889	711.426	0.949	1.203
1890	711.06	0.948	1.203
1891	711.792	0.949	1.203
1892	711.914	0.949	1.203
1893	712.402	0.95	1.203
1894	712.158	0.95	1.203
1895	712.28	0.95	1.203
1896	711.792	0.949	1.203
1897	712.524	0.95	1.203
1898	712.402	0.95	1.203
1899	711.914	0.949	1.203
1900	712.158	0.95	1.203
1901	712.402	0.95	1.203
1902	712.524	0.95	1.203
1903	713.013	0.951	1.203
1904	713.135	0.951	1.203
1905	713.135	0.951	1.203
1906	713.501	0.951	1.203
1907	712.891	0.951	1.203
1908	713.379	0.951	1.203
1909	713.257	0.951	1.203
1910	712.646	0.95	1.203
1911	713.013	0.951	1.203
1912	712.646	0.95	1.203
1913	712.769	0.95	1.203
1914	712.28	0.95	1.203
1915	712.891	0.951	1.203
1916	711.914	0.949	1.203
1917	711.914	0.949	1.203
1918	712.28	0.95	1.203
1919	712.036	0.949	1.203
1920	712.646	0.95	1.203
1921	713.013	0.951	1.203
1922	713.623	0.951	1.203
1923	713.989	0.952	1.203
1924	714.6	0.953	1.203
1925	715.942	0.955	1.203
1926	715.576	0.954	1.203
1927	716.553	0.955	1.203
1928	716.675	0.956	1.203
1929	717.163	0.956	1.203
1930	716.553	0.955	1.203
1931	716.309	0.955	1.203
1932	716.553	0.955	1.203
1933	716.553	0.955	1.203
1934	717.041	0.956	1.203
1935	715.942	0.955	1.203
1936	716.553	0.955	1.203
1937	717.407	0.957	1.203
1938	717.407	0.957	1.203
1939	716.431	0.955	1.203
1940	717.285	0.956	1.203
1941	717.285	0.956	1.203
1942	717.285	0.956	1.203
1943	717.041	0.956	1.203
1944	717.407	0.957	1.203
1945	718.018	0.957	1.203
1946	717.285	0.956	1.203
1947	716.919	0.956	1.203
1948	717.041	0.956	1.203
1949	717.041	0.956	1.203
1950	716.919	0.956	1.203
1951	716.309	0.955	1.203
1952	715.576	0.954	1.203
1953	715.82	0.954	1.203
1954	715.942	0.955	1.203
1955	715.332	0.954	1.203
1956	715.942	0.955	1.203
1957	716.797	0.956	1.203
1958	717.163	0.956	1.203
1959	716.187	0.955	1.203
1960	716.675	0.956	1.203
1961	717.041	0.956	1.203
1962	717.285	0.956	1.203
1963	718.384	0.958	1.203
1964	719.116	0.959	1.203
1965	718.872	0.958	1.203
1966	718.018	0.957	1.203
1967	718.262	0.958	1.203
1968	717.896	0.957	1.203
1969	719.116	0.959	1.203
1970	718.628	0.958	1.203
1971	718.14	0.958	1.203
1972	717.407	0.957	1.203
1973	716.797	0.956	1.203
1974	717.285	0.956	1.203
1975	717.041	0.956	1.203
1976	718.14	0.958	1.203
1977	717.773	0.957	1.203
1978	718.018	0.957	1.203
1979	717.529	0.957	1.203
1980	718.262	0.958	1.203
1981	717.896	0.957	1.203
1982	718.628	0.958	1.203
1983	718.994	0.959	1.203
1984	719.604	0.959	1.203
1985	718.994	0.959	1.203
1986	718.75	0.958	1.203
1987	718.628	0.958	1.203
1988	717.896	0.957	1.203
1989	718.384	0.958	1.203
1990	718.14	0.958	1.203
1991	718.14	0.958	1.203
1992	718.75	0.958	1.203
1993	718.018	0.957	1.203
1994	718.872	0.958	1.203
1995	718.384	0.958	1.203
1996	719.849	0.96	1.203
1997	718.628	0.958	1.203
1998	719.604	0.959	1.203
[truncated: 60,501 more rows]
